# Supplementary material for: High-Throughput Screening to Predict Chemical-Assay Interference
Source: Sci Rep. 2020 Mar 4;10:3986. doi: 10.1038/s41598-020-60747-3 (PMC7055224; doi:10.1038/s41598-020-60747-3)
Supplement: Supplementary file 2 — Supplementary Dataset 1. [file 41598_2020_60747_MOESM2_ESM.xlsx]

## Sheet: descriptors
CAS nphos PC1 nsb ncoi ncarb nsulph ncof nnitro ncobr naro ndonr noxy nhet nhev nhal naccr nta ntb nrot nring Weight PC2 PC3 ndb PC6 PC4 PC5 AWeight ncocl nhyd nheavy W Geto DZ Arto Qindex petitjeant diametert BertzCT Platt ZM2 ZM1 J radiust Tsch Thara AW MZM2 GMTI MZM1 Ipc Sito Tigdi Pol Hato Xu Chi3ch knotp dchi3 dchi2 dchi1 dchi0 Chi5ch dchi4 Chiv4pc Chiv3c Chi3c Chiv6ch Chiv4ch Chiv9 Chiv8 Ch…
51-03-6 0.0 25.0 19.0 0.0 19.0 5.0 0.0 0.0 0.0 6.0 0.0 5.0 5.0 24.0 0.0 5.0 54.0 0.0 13.0 2.0 308.204 30.0 37.0 0.0 60.0 46.0 54.0 12.842 0.0 30.0 24 1767.0 2.02 53.0 2.083 10.0 0.5 16.0 2.677 60.0 122.0 110.0 1.518 8.0 7257.0 77.123 6.402 1.559 3.856 6.944 5.573 7.327 3.764 29.0 1.946 24.54 0.0 1.132 3.424 3.347 2.853 2.063 0.118 3.338 0.736 0.322 0.667 0.021 0.0 0.175 0.348 1.655 2.531 0.606 1.…
488-41-5 0.0 11.0 11.0 0.0 6.0 4.0 0.0 0.0 2.0 0.0 4.0 4.0 6.0 12.0 2.0 4.0 24.0 0.0 5.0 0.0 295.87 14.0 16.0 0.0 4.0 12.0 8.0 24.656 0.0 12.0 12 206.0 1.619 27.5 1.833 4.0 0.429 7.0 2.042 28.0 55.0 50.0 3.985 4.0 742.0 28.743 3.121 1.037 2.757 6.944 2.555 2.511 2.902 16.0 1.44 12.103 0.0 1.623 1.131 0.77 0.087 0.283 0.0 0.376 1.005 0.383 0.856 0.0 0.0 0.0 0.0 0.696 1.404 0.214 0.356 5.627 9.44 2…
1118-12-3 0.0 7.0 6.0 0.0 5.0 1.0 0.0 2.0 0.0 0.0 2.0 1.0 3.0 8.0 0.0 1.0 20.0 0.0 0.0 0.0 104.068 10.0 5.0 1.0 0.0 6.0 0.0 13.008 0.0 12.0 8 66.0 1.488 18.0 1.75 4.0 0.5 4.0 1.969 20.0 32.0 34.0 3.389 2.0 242.0 15.167 2.357 0.453 2.201 5.424 1.362 1.38 2.322 5.0 1.315 7.752 0.0 1.152 0.522 1.419 0.924 1.299 0.0 0.855 0.404 1.309 1.969 0.0 0.0 0.0 0.0 0.0 0.37 0.0 0.0 2.493 5.486 0.498 2.739 0.35…
126-85-2 0.0 8.0 8.0 0.0 5.0 1.0 0.0 1.0 0.0 0.0 0.0 1.0 4.0 9.0 2.0 1.0 20.0 0.0 4.0 0.0 160.967 10.0 8.0 0.0 1.0 7.0 2.0 17.885 2.0 11.0 9 96.0 1.587 20.167 1.778 3.0 0.5 6.0 1.841 20.0 36.0 36.0 3.431 3.0 348.0 17.983 2.667 0.781 2.394 5.063 1.807 1.806 2.45 8.0 1.44 9.082 0.0 0.0 0.4 0.786 0.256 0.377 0.0 0.294 0.628 0.573 1.207 0.0 0.0 0.0 0.0 0.254 1.184 0.0 0.144 3.866 6.952 1.453 2.878 0.…
60-31-1 0.0 9.0 8.0 0.0 7.0 2.0 0.0 1.0 0.0 0.0 0.0 2.0 3.0 10.0 0.0 2.0 26.0 0.0 3.0 0.0 130.082 12.0 7.0 1.0 6.0 6.0 5.0 13.008 0.0 16.0 10 139.0 1.578 22.5 1.8 4.0 0.5 6.0 2.062 24.0 40.0 42.0 3.205 3.0 508.0 20.833 3.089 0.578 2.585 5.924 1.91 1.982 2.569 7.0 1.412 10.391 0.0 0.93 0.641 1.493 1.062 1.021 0.0 0.577 0.73 1.479 1.969 0.0 0.0 0.0 0.0 0.201 0.463 0.0 0.193 3.355 7.178 1.067 3.354 …
4437-51-8 0.0 7.0 5.0 0.0 6.0 2.0 0.0 0.0 0.0 0.0 0.0 2.0 2.0 8.0 0.0 2.0 18.0 0.0 3.0 0.0 104.064 8.0 8.0 2.0 0.0 4.0 1.0 13.008 0.0 10.0 8 68.0 1.565 18.0 1.75 2.0 0.4 5.0 1.96 16.0 31.0 30.0 3.292 3.0 246.0 14.867 2.429 0.79 2.223 4.722 1.728 1.556 2.288 8.0 1.412 7.881 0.0 0.805 1.306 1.218 0.939 1.338 0.0 0.41 0.305 0.144 0.471 0.0 0.0 0.0 0.0 0.125 0.394 0.0 0.0 2.78 5.231 0.953 1.553 0.0 0…
42509-80-8 1.0 18.0 12.0 0.0 9.0 3.0 0.0 3.0 0.0 5.0 0.0 3.0 9.0 18.0 1.0 7.0 35.0 0.0 7.0 1.0 296.611 25.0 29.0 1.0 37.0 36.0 33.0 16.478 1.0 17.0 18 630.0 1.805 40.5 2.0 10.0 0.444 9.0 2.634 50.0 97.0 86.0 2.556 5.0 2444.0 54.628 4.118 1.231 3.339 8.257 3.91 4.618 3.483 24.0 1.624 17.905 0.0 1.3 0.91 0.888 0.141 0.501 0.096 1.356 1.97 1.383 1.836 0.0 0.0 0.1 0.245 1.213 3.387 0.51 0.886 8.556 1…
140-08-9 1.0 12.0 12.0 0.0 6.0 3.0 0.0 0.0 0.0 0.0 0.0 3.0 7.0 13.0 3.0 3.0 25.0 0.0 9.0 0.0 257.396 12.0 12.0 0.0 9.0 12.0 12.0 19.8 3.0 12.0 13 300.0 1.758 29.667 1.846 1.0 0.5 8.0 1.955 24.0 48.0 48.0 3.468 4.0 1092.0 30.132 3.846 1.208 2.954 5.361 2.88 3.186 2.927 12.0 1.66 13.785 0.0 0.229 0.433 0.147 0.068 0.269 0.0 0.026 0.194 0.091 0.204 0.0 0.0 0.0 0.216 1.235 1.938 0.38 0.706 6.415 10.2…
4376-20-9 0.0 20.0 12.0 0.0 16.0 4.0 0.0 0.0 0.0 6.0 1.0 4.0 4.0 20.0 0.0 3.0 42.0 0.0 8.0 1.0 256.172 25.0 30.0 2.0 31.0 34.0 37.0 12.809 0.0 22.0 20 904.0 1.861 44.0 2.0 8.0 0.455 11.0 2.657 50.0 100.0 90.0 2.406 6.0 3534.0 61.814 4.758 1.412 3.513 8.056 4.421 5.396 3.594 27.0 1.714 20.102 0.0 1.392 2.665 2.962 2.505 2.864 0.0 2.464 0.915 0.436 1.045 0.028 0.0 0.083 0.16 1.271 2.017 0.268 0.621…
50903-99-6 0.0 15.0 12.0 0.0 7.0 4.0 0.0 5.0 0.0 0.0 3.0 4.0 9.0 16.0 0.0 5.0 31.0 0.0 6.0 0.0 218.108 18.0 17.0 3.0 10.0 15.0 11.0 13.632 0.0 15.0 16 563.0 1.707 38.5 1.875 4.0 0.455 11.0 2.447 36.0 68.0 66.0 3.452 6.0 2078.0 41.408 4.692 1.144 3.252 7.944 3.349 3.715 3.193 17.0 1.548 16.952 0.0 0.645 2.404 3.46 2.941 3.671 0.0 1.638 0.381 0.264 1.168 0.0 0.0 0.024 0.051 0.448 0.931 0.123 0.229 …
106-91-2 0.0 10.0 8.0 0.0 7.0 3.0 0.0 0.0 0.0 0.0 0.0 3.0 3.0 10.0 0.0 3.0 20.0 0.0 3.0 1.0 132.074 13.0 12.0 2.0 9.0 9.0 9.0 13.207 0.0 10.0 10 135.0 1.835 23.0 2.0 6.0 0.5 6.0 2.199 26.0 50.0 46.0 1.991 3.0 564.0 21.367 3.0 0.582 2.689 4.333 2.509 2.635 2.567 9.0 1.667 10.406 0.289 0.578 1.663 1.908 1.557 1.637 0.0 0.782 0.293 0.336 0.773 0.0 0.0 0.0 0.012 0.231 0.456 0.054 0.137 3.141 5.923 1.…
1444-64-0 0.0 14.0 8.0 0.0 12.0 1.0 0.0 0.0 0.0 6.0 1.0 1.0 1.0 13.0 0.0 1.0 29.0 0.0 1.0 2.0 160.131 18.0 23.0 0.0 26.0 28.0 32.0 12.318 0.0 16.0 13 240.0 2.082 27.0 2.154 9.0 0.429 7.0 2.407 36.0 73.0 64.0 1.885 4.0 1066.0 34.893 3.077 0.684 3.018 3.583 3.164 4.141 3.043 17.0 2.0 13.025 0.0 0.902 1.476 1.455 1.27 1.279 0.0 1.407 0.792 0.319 0.538 0.115 0.0 0.124 0.252 1.586 2.2 0.451 0.746 5.10…
1918-02-1 0.0 13.0 6.0 0.0 6.0 2.0 0.0 2.0 0.0 6.0 2.0 2.0 7.0 13.0 3.0 3.0 16.0 0.0 1.0 1.0 238.437 19.0 24.0 1.0 23.0 26.0 28.0 18.341 3.0 3.0 13 226.0 1.751 30.0 2.0 9.0 0.333 6.0 2.581 38.0 75.0 64.0 2.701 4.0 895.0 35.183 2.897 0.784 2.876 6.917 2.804 3.164 3.102 21.0 1.529 12.601 0.0 2.009 2.322 2.486 1.833 1.89 0.0 1.863 1.38 0.584 1.282 0.014 0.0 0.0 0.01 0.695 1.262 0.11 0.295 4.114 8.28…
140-56-7 0.0 15.0 6.0 0.0 8.0 3.0 0.0 3.0 0.0 6.0 0.0 3.0 7.0 15.0 0.0 5.0 25.0 0.0 3.0 1.0 218.173 21.0 20.0 3.0 25.0 21.0 26.0 14.545 0.0 10.0 15 416.0 1.803 34.5 2.0 9.0 0.444 9.0 2.654 42.0 77.0 72.0 2.204 5.0 1647.0 40.632 3.962 0.764 3.169 6.896 3.207 3.84 3.166 17.0 1.622 15.467 0.0 0.041 2.233 3.085 1.472 2.374 0.0 1.672 0.735 0.73 2.265 0.028 0.0 0.065 0.117 0.723 1.109 0.195 0.391 5.411…
1594-56-5 0.0 15.0 6.0 0.0 7.0 4.0 0.0 3.0 0.0 6.0 0.0 4.0 8.0 15.0 0.0 6.0 18.0 1.0 3.0 1.0 222.161 20.0 24.0 2.0 32.0 28.0 33.0 14.811 0.0 3.0 15 366.0 1.817 35.5 2.0 8.0 0.5 8.0 2.67 40.0 79.0 70.0 2.565 4.0 1431.0 42.095 3.486 0.995 3.097 6.806 3.29 3.891 3.247 21.0 1.636 14.935 0.0 1.304 2.385 3.088 2.694 3.491 0.0 2.083 0.797 0.39 1.136 0.024 0.0 0.012 0.068 0.849 1.37 0.195 0.439 4.364 7.9…
99-30-9 0.0 12.0 5.0 0.0 6.0 2.0 0.0 2.0 0.0 6.0 1.0 2.0 6.0 12.0 2.0 3.0 16.0 0.0 1.0 1.0 202.984 17.0 20.0 1.0 20.0 21.0 24.0 16.915 2.0 4.0 12 188.0 1.774 27.667 2.0 8.0 0.333 6.0 2.501 34.0 66.0 58.0 2.533 4.0 754.0 30.65 2.848 0.704 2.802 6.056 2.608 2.988 2.952 17.0 1.565 11.765 0.0 1.506 2.187 2.395 1.854 2.037 0.0 1.434 0.942 0.511 1.164 0.021 0.0 0.0 0.004 0.591 1.152 0.107 0.295 3.666 7…
92-87-5 0.0 15.0 3.0 0.0 12.0 0.0 0.0 2.0 0.0 12.0 2.0 0.0 2.0 14.0 0.0 2.0 26.0 0.0 1.0 2.0 172.146 20.0 24.0 0.0 34.0 28.0 36.0 12.296 0.0 12.0 14 315.0 2.034 29.0 2.143 10.0 0.444 9.0 2.57 40.0 79.0 70.0 1.78 5.0 1372.0 38.409 3.462 0.707 3.127 4.444 3.311 4.317 3.11 18.0 1.909 14.234 0.0 0.849 2.633 2.796 2.284 2.193 0.0 2.163 0.607 0.359 0.911 0.056 0.0 0.065 0.117 0.94 1.351 0.25 0.481 4.47…
1934-75-4 0.0 4.0 2.0 0.0 2.0 0.0 0.0 3.0 0.0 0.0 0.0 0.0 3.0 5.0 0.0 2.0 5.0 2.0 0.0 0.0 66.043 3.0 2.0 0.0 0.0 1.0 0.0 13.209 0.0 0.0 5 20.0 1.516 11.5 1.6 0.0 0.5 4.0 1.845 6.0 12.0 14.0 2.191 2.0 74.0 6.417 2.0 0.625 1.643 2.75 1.051 0.903 1.477 2.0 1.429 4.593 0.0 0.0 0.607 1.042 1.52 1.78 0.0 0.331 0.0 0.0 0.0 0.0 0.0 0.0 0.0 0.0 0.022 0.0 0.0 0.894 2.342 0.1 0.312 0.0 0.0 0.0 1.354 0.707 4…
54-91-1 0.0 16.0 14.0 0.0 10.0 2.0 0.0 2.0 2.0 0.0 0.0 2.0 6.0 16.0 2.0 2.0 32.0 0.0 4.0 1.0 339.93 20.0 24.0 2.0 29.0 26.0 28.0 21.246 0.0 16.0 16 496.0 1.861 34.5 2.0 7.0 0.455 11.0 2.356 40.0 80.0 72.0 2.273 6.0 1944.0 44.506 4.133 1.164 3.243 6.444 3.592 4.317 3.26 21.0 1.714 16.461 0.0 1.236 1.519 0.981 0.08 0.329 0.0 1.304 0.839 0.353 0.805 0.05 0.0 0.231 0.368 1.559 2.362 0.513 0.931 7.605…
55219-65-3 0.0 21.0 10.0 0.0 14.0 2.0 0.0 3.0 0.0 11.0 1.0 2.0 6.0 20.0 1.0 5.0 38.0 0.0 4.0 2.0 277.626 30.0 35.0 0.0 48.0 41.0 48.0 13.881 1.0 18.0 20 802.0 1.927 43.833 2.1 14.0 0.444 9.0 2.728 60.0 116.0 102.0 1.984 5.0 3326.0 65.766 4.221 0.976 3.508 7.868 4.535 5.697 3.67 27.0 1.752 19.583 0.0 1.492 3.577 3.14 2.677 2.301 0.144 2.964 1.795 1.825 2.328 0.028 0.0 0.108 0.18 1.195 1.818 0.338 …
97-64-3 0.0 7.0 6.0 0.0 5.0 3.0 0.0 0.0 0.0 0.0 1.0 3.0 3.0 8.0 0.0 3.0 18.0 0.0 2.0 0.0 108.052 8.0 7.0 1.0 0.0 4.0 2.0 13.506 0.0 10.0 8 70.0 1.565 19.0 1.75 2.0 0.4 5.0 1.891 16.0 30.0 30.0 3.171 3.0 254.0 14.733 2.5 0.686 2.243 4.722 1.654 1.556 2.26 7.0 1.412 7.978 0.0 0.638 1.254 1.582 1.152 1.521 0.0 0.526 0.209 0.177 0.569 0.0 0.0 0.0 0.0 0.121 0.263 0.0 0.0 2.528 5.048 0.628 1.428 0.0 0.…
78995-18-3 0.0 28.0 15.0 0.0 23.0 1.0 0.0 2.0 0.0 12.0 0.0 1.0 3.0 26.0 0.0 2.0 56.0 0.0 6.0 3.0 320.266 37.0 48.0 1.0 72.0 61.0 75.0 12.318 0.0 30.0 26 1805.0 2.059 54.0 2.154 16.0 0.5 14.0 2.836 74.0 150.0 130.0 1.515 7.0 7708.0 94.658 5.554 1.452 3.9 7.778 6.006 8.156 3.987 39.0 1.95 25.269 0.0 1.896 3.601 3.44 2.865 2.382 0.0 3.322 1.802 0.821 1.294 0.117 0.0 0.442 0.7 2.948 4.018 1.102 1.718…
30392-40-6 0.0 36.0 16.0 0.0 28.0 5.0 0.0 1.0 0.0 18.0 2.0 5.0 6.0 34.0 0.0 6.0 65.0 0.0 7.0 3.0 430.31 51.0 59.0 2.0 99.0 70.0 92.0 12.656 0.0 31.0 34 3712.0 1.954 73.5 2.118 22.0 0.467 15.0 3.059 102.0 197.0 174.0 1.607 8.0 15360.0 137.936 6.617 1.655 4.19 12.924 7.366 9.889 4.39 50.0 1.782 31.468 0.0 1.744 6.256 6.272 4.85 4.665 0.0 5.311 1.986 2.139 3.678 0.08 0.0 0.231 0.369 2.22 3.114 0.631…
1212-72-2 0.0 12.0 6.0 0.0 11.0 0.0 0.0 1.0 0.0 6.0 1.0 0.0 1.0 12.0 0.0 1.0 29.0 0.0 3.0 1.0 146.128 16.0 16.0 0.0 13.0 17.0 18.0 12.177 0.0 17.0 12 205.0 1.843 24.5 2.0 7.0 0.429 7.0 2.354 32.0 60.0 56.0 2.283 4.0 836.0 29.61 3.106 0.74 2.866 4.924 2.686 3.186 2.89 13.0 1.694 12.183 0.0 0.326 1.357 1.43 1.271 0.933 0.0 1.123 1.152 1.075 1.411 0.032 0.0 0.026 0.082 0.736 1.195 0.166 0.33 4.368 8…
393-11-3 0.0 14.0 7.0 0.0 7.0 2.0 3.0 2.0 0.0 6.0 1.0 2.0 7.0 14.0 3.0 3.0 19.0 0.0 1.0 1.0 201.083 21.0 23.0 1.0 22.0 28.0 33.0 14.363 0.0 5.0 14 279.0 1.753 35.5 2.0 10.0 0.5 6.0 2.575 42.0 79.0 70.0 2.738 3.0 1100.0 39.25 3.066 0.726 2.971 7.257 2.932 3.414 3.211 20.0 1.541 13.617 0.0 0.775 2.612 4.267 2.888 4.224 0.0 2.258 0.611 0.404 2.242 0.024 0.0 0.005 0.022 0.568 0.94 0.082 0.214 3.432 6…
3374-22-9 0.0 6.0 5.0 0.0 3.0 2.0 0.0 1.0 0.0 0.0 3.0 2.0 4.0 7.0 0.0 3.0 14.0 0.0 2.0 0.0 114.105 7.0 6.0 1.0 0.0 2.0 0.0 16.301 0.0 7.0 7 46.0 1.511 16.5 1.714 2.0 0.5 4.0 1.877 14.0 26.0 26.0 3.144 2.0 168.0 12.0 2.19 0.623 2.025 4.472 1.447 1.255 2.097 6.0 1.355 6.669 0.0 0.707 0.875 1.137 0.774 1.303 0.0 0.237 0.327 0.171 0.569 0.0 0.0 0.0 0.0 0.0 0.234 0.0 0.0 2.407 4.559 0.907 1.492 0.0 0.…
5174-32-3 0.0 15.0 7.0 0.0 9.0 4.0 0.0 1.0 0.0 6.0 0.0 4.0 6.0 15.0 1.0 4.0 23.0 0.0 3.0 1.0 221.555 20.0 23.0 2.0 30.0 27.0 32.0 14.77 1.0 8.0 15 376.0 1.817 34.833 2.0 8.0 0.5 8.0 2.608 40.0 78.0 70.0 2.486 4.0 1473.0 41.738 3.581 0.976 3.112 6.806 3.276 3.891 3.227 20.0 1.636 15.045 0.0 0.961 2.481 3.331 2.446 2.769 0.0 2.137 0.632 0.356 1.242 0.024 0.0 0.012 0.07 0.802 1.247 0.175 0.403 4.594…
126-07-8 0.0 26.0 17.0 0.0 17.0 6.0 0.0 0.0 0.0 6.0 0.0 6.0 7.0 24.0 1.0 6.0 41.0 0.0 3.0 3.0 335.634 40.0 61.0 3.0 147.0 87.0 117.0 13.985 1.0 17.0 24 1137.0 1.958 54.333 2.167 21.0 0.5 10.0 2.886 80.0 167.0 132.0 1.971 5.0 4740.0 93.544 4.12 1.57 3.665 9.812 5.432 7.003 4.021 50.0 1.745 22.156 0.0 3.974 4.884 4.232 3.646 3.123 0.068 5.039 2.471 1.012 2.027 0.048 0.0 0.285 0.525 2.465 3.564 0.98…
95-93-2 0.0 10.0 4.0 0.0 10.0 0.0 0.0 0.0 0.0 6.0 0.0 0.0 0.0 10.0 0.0 0.0 24.0 0.0 0.0 1.0 120.11 14.0 16.0 0.0 11.0 16.0 18.0 12.011 0.0 14.0 10 111.0 1.783 20.0 2.0 7.0 0.4 5.0 2.293 28.0 54.0 48.0 2.462 3.0 460.0 23.233 2.467 0.58 2.575 4.944 2.195 2.511 2.703 13.0 1.579 9.642 0.0 1.211 1.32 1.36 0.954 0.569 0.0 0.997 1.199 0.577 0.943 0.021 0.0 0.0 0.0 0.725 1.105 0.083 0.249 3.655 7.155 2.1…
608-66-2 0.0 11.0 11.0 0.0 6.0 6.0 0.0 0.0 0.0 0.0 6.0 6.0 6.0 12.0 0.0 6.0 26.0 0.0 5.0 0.0 168.06 14.0 16.0 0.0 4.0 12.0 8.0 14.005 0.0 14.0 12 206.0 1.619 30.0 1.833 4.0 0.429 7.0 2.02 28.0 55.0 50.0 3.985 4.0 742.0 28.743 3.121 1.037 2.757 6.944 2.555 2.511 2.902 16.0 1.44 12.103 0.0 1.623 2.4 2.008 2.058 3.317 0.0 1.109 0.685 0.383 0.856 0.0 0.0 0.0 0.0 0.273 0.671 0.011 0.081 3.482 6.407 1.…
55142-85-3 0.0 19.0 8.0 0.0 14.0 0.0 0.0 1.0 0.0 11.0 0.0 0.0 3.0 17.0 1.0 2.0 31.0 0.0 2.0 3.0 249.681 26.0 34.0 0.0 52.0 43.0 51.0 14.687 1.0 14.0 17 533.0 2.163 34.833 2.235 14.0 0.444 9.0 2.716 52.0 105.0 90.0 1.511 5.0 2423.0 52.187 3.919 0.789 3.406 4.306 4.202 5.697 3.396 23.0 2.082 17.099 0.0 1.36 1.693 1.559 1.231 0.567 0.118 1.791 1.712 0.742 0.94 0.067 0.0 0.393 0.721 2.408 3.395 1.046…
6674-22-2 0.0 12.0 11.0 0.0 9.0 0.0 0.0 2.0 0.0 0.0 0.0 0.0 2.0 11.0 0.0 2.0 27.0 0.0 0.0 2.0 136.113 15.0 19.0 1.0 26.0 23.0 27.0 12.374 0.0 16.0 11 142.0 2.153 23.0 2.182 8.0 0.4 5.0 2.212 30.0 61.0 54.0 1.933 3.0 662.0 27.633 2.582 0.561 2.812 2.472 2.785 3.664 2.848 16.0 2.129 10.792 0.0 0.609 1.142 0.993 0.717 0.467 0.0 1.095 0.487 0.183 0.333 0.035 0.0 0.179 0.308 1.444 1.939 0.51 0.949 4.7…
2243-61-0 0.0 13.0 2.0 0.0 10.0 0.0 0.0 2.0 0.0 11.0 2.0 0.0 2.0 12.0 0.0 2.0 22.0 0.0 0.0 2.0 148.124 18.0 24.0 0.0 30.0 30.0 36.0 12.344 0.0 10.0 12 176.0 2.04 25.0 2.167 10.0 0.4 5.0 2.58 36.0 73.0 62.0 2.055 3.0 790.0 32.0 2.667 0.62 2.873 3.944 2.886 3.715 2.994 18.0 1.895 11.632 0.0 1.202 2.422 2.354 1.972 1.933 0.0 2.209 0.681 0.311 0.744 0.049 0.0 0.053 0.108 0.893 1.346 0.224 0.411 3.815…
103-69-5 0.0 9.0 3.0 0.0 8.0 0.0 0.0 1.0 0.0 6.0 1.0 0.0 1.0 9.0 0.0 1.0 20.0 0.0 2.0 1.0 110.095 10.0 11.0 0.0 7.0 12.0 12.0 12.233 0.0 11.0 9 94.0 1.937 18.5 2.0 4.0 0.5 6.0 2.197 20.0 40.0 38.0 2.078 3.0 399.0 18.683 2.611 0.646 2.535 2.861 2.162 2.584 2.447 8.0 1.862 9.099 0.0 0.229 1.267 1.396 1.211 0.933 0.0 1.124 0.155 0.083 0.204 0.032 0.0 0.006 0.028 0.434 0.76 0.07 0.155 3.221 5.594 1.1…
98-01-1 0.0 7.0 1.0 0.0 5.0 2.0 0.0 0.0 0.0 5.0 0.0 2.0 2.0 7.0 0.0 2.0 11.0 0.0 1.0 1.0 92.053 8.0 9.0 1.0 3.0 9.0 5.0 13.15 0.0 4.0 7 43.0 1.919 16.0 2.0 4.0 0.5 4.0 2.15 16.0 32.0 30.0 2.14 2.0 194.0 12.833 2.048 0.521 2.188 2.361 1.822 1.982 2.124 4.0 1.826 6.591 0.0 0.289 1.393 1.425 1.512 1.487 0.144 1.06 0.106 0.068 0.204 0.0 0.0 0.0 0.0 0.104 0.358 0.005 0.03 1.92 3.626 0.659 1.133 0.0 0.…
527-20-8 0.0 12.0 6.0 0.0 6.0 0.0 0.0 1.0 0.0 6.0 1.0 0.0 6.0 12.0 5.0 1.0 14.0 0.0 0.0 1.0 263.338 18.0 24.0 0.0 19.0 24.0 24.0 21.945 5.0 2.0 12 174.0 1.732 26.167 2.0 9.0 0.2 5.0 2.362 36.0 72.0 60.0 2.76 4.0 696.0 31.6 2.636 0.741 2.756 6.667 2.619 2.863 3.026 21.0 1.5 11.444 0.0 2.488 1.426 1.281 0.841 0.217 0.0 1.098 2.394 0.781 1.155 0.016 0.0 0.0 0.0 0.887 1.775 0.15 0.405 4.623 9.247 3.5…
460081-99-6 0.0 33.0 14.0 0.0 21.0 4.0 4.0 2.0 0.0 18.0 1.0 4.0 10.0 31.0 4.0 5.0 47.0 0.0 9.0 3.0 420.233 45.0 55.0 1.0 103.0 72.0 94.0 13.556 0.0 16.0 31 2646.0 1.993 73.0 2.129 19.0 0.5 12.0 3.015 90.0 178.0 156.0 1.732 6.0 10945.0 124.588 5.69 1.598 4.039 10.861 6.864 9.287 4.313 46.0 1.842 28.597 0.0 1.771 5.829 7.496 5.962 6.589 0.0 5.542 1.231 0.66 2.323 0.077 0.0 0.246 0.43 1.973 2.859 0.…
542-56-3 0.0 6.0 5.0 0.0 4.0 2.0 0.0 1.0 0.0 0.0 0.0 2.0 3.0 7.0 0.0 3.0 16.0 0.0 3.0 0.0 94.049 6.0 4.0 1.0 0.0 3.0 2.0 13.436 0.0 9.0 7 52.0 1.575 16.5 1.714 1.0 0.4 5.0 1.73 12.0 22.0 24.0 2.678 3.0 190.0 11.483 2.476 0.625 2.114 3.861 1.463 1.38 2.004 4.0 1.448 7.056 0.0 0.12 0.674 0.772 1.053 1.151 0.0 0.433 0.167 0.408 0.408 0.0 0.0 0.0 0.0 0.061 0.18 0.0 0.0 2.217 4.548 0.461 1.764 0.0 0.0…
22224-92-6 1.0 19.0 12.0 0.0 13.0 3.0 0.0 1.0 0.0 6.0 1.0 3.0 6.0 19.0 0.0 4.0 41.0 0.0 7.0 1.0 281.188 26.0 29.0 1.0 37.0 36.0 35.0 14.799 0.0 22.0 19 738.0 1.815 41.167 2.0 10.0 0.5 10.0 2.668 52.0 100.0 90.0 2.55 5.0 2873.0 58.981 4.316 1.274 3.415 8.507 4.039 4.919 3.555 26.0 1.64 18.885 0.0 0.925 0.429 1.224 0.134 0.659 0.0 1.185 2.016 1.105 1.942 0.024 0.0 0.227 0.482 1.79 3.751 0.713 1.305…
6381-91-5 0.0 13.0 4.0 0.0 7.0 3.0 0.0 1.0 0.0 6.0 0.0 3.0 5.0 12.0 0.0 3.0 16.0 0.0 0.0 2.0 178.148 20.0 26.0 3.0 33.0 35.0 38.0 14.846 0.0 4.0 12 170.0 1.972 27.5 2.167 12.0 0.4 5.0 2.653 40.0 79.0 66.0 2.163 3.0 759.0 32.6 2.576 0.554 2.844 4.646 2.818 3.539 3.02 18.0 1.778 11.477 0.0 1.262 1.486 1.785 0.946 2.061 0.068 1.769 1.363 0.712 1.54 0.028 0.0 0.053 0.18 1.299 2.175 0.343 0.708 4.665 …
602-01-7 0.0 13.0 5.0 0.0 7.0 4.0 0.0 2.0 0.0 6.0 0.0 4.0 6.0 13.0 0.0 4.0 19.0 0.0 2.0 1.0 176.087 18.0 22.0 2.0 16.0 27.0 26.0 13.545 0.0 6.0 13 228.0 1.791 31.0 2.0 8.0 0.4 5.0 2.574 36.0 71.0 62.0 2.679 3.0 905.0 34.833 2.923 0.785 2.885 6.306 2.827 3.289 3.107 19.0 1.592 12.667 0.0 1.182 2.379 3.181 2.615 3.249 0.0 2.383 0.64 0.339 1.15 0.024 0.0 0.003 0.025 0.519 1.028 0.091 0.193 3.422 6.7…
551-06-4 0.0 14.0 1.0 0.0 11.0 0.0 0.0 1.0 0.0 11.0 0.0 0.0 2.0 13.0 0.0 2.0 20.0 0.0 1.0 2.0 178.195 18.0 24.0 2.0 33.0 31.0 37.0 13.707 0.0 7.0 13 236.0 2.082 26.5 2.154 9.0 0.429 7.0 2.68 36.0 74.0 64.0 1.94 4.0 1036.0 35.11 3.026 0.789 2.997 3.583 3.161 4.141 3.056 18.0 2.0 12.919 0.0 0.911 2.359 2.304 2.034 1.383 0.0 2.348 0.524 0.22 0.469 0.052 0.0 0.075 0.149 0.974 1.453 0.276 0.488 4.381 …
6317-18-6 0.0 6.0 4.0 0.0 3.0 0.0 0.0 2.0 0.0 0.0 0.0 0.0 4.0 7.0 0.0 4.0 9.0 2.0 2.0 0.0 128.181 5.0 4.0 0.0 1.0 3.0 2.0 18.312 0.0 2.0 7 56.0 1.641 15.0 1.714 0.0 0.5 6.0 1.978 10.0 20.0 22.0 2.447 3.0 204.0 11.15 2.667 0.75 2.164 3.25 1.55 1.505 1.959 4.0 1.556 7.297 0.0 0.0 0.241 0.414 0.01 0.485 0.0 0.063 0.0 0.0 0.0 0.0 0.0 0.0 0.0 0.237 0.74 0.0 0.053 3.404 5.051 1.448 2.474 0.0 0.0 0.0 2.…
52-68-6 1.0 11.0 10.0 0.0 4.0 4.0 0.0 0.0 0.0 0.0 1.0 4.0 8.0 12.0 3.0 4.0 20.0 0.0 3.0 0.0 249.373 17.0 18.0 1.0 0.0 14.0 6.0 20.781 3.0 8.0 12 185.0 1.55 28.667 1.833 7.0 0.4 5.0 2.263 34.0 63.0 56.0 4.527 3.0 664.0 30.2 2.803 0.906 2.688 7.736 2.394 2.283 2.985 18.0 1.358 11.656 0.0 1.793 0.222 1.039 0.206 0.499 0.0 0.528 3.859 2.494 2.313 0.0 0.0 0.0 0.0 1.076 2.436 0.0 0.0 5.482 9.493 4.182 …
840-65-3 0.0 19.0 6.0 0.0 14.0 4.0 0.0 0.0 0.0 11.0 0.0 4.0 4.0 18.0 0.0 4.0 30.0 0.0 2.0 2.0 232.15 26.0 34.0 2.0 58.0 40.0 52.0 12.897 0.0 12.0 18 633.0 1.963 40.0 2.111 12.0 0.455 11.0 2.749 52.0 105.0 90.0 1.871 6.0 2616.0 55.96 4.137 1.162 3.397 6.667 4.147 5.271 3.476 28.0 1.8 17.975 0.0 1.897 3.909 3.678 3.292 3.024 0.0 2.927 0.867 0.417 1.138 0.048 0.0 0.129 0.242 1.191 1.735 0.438 0.694 …
2243-62-1 0.0 13.0 2.0 0.0 10.0 0.0 0.0 2.0 0.0 11.0 2.0 0.0 2.0 12.0 0.0 2.0 22.0 0.0 0.0 2.0 148.124 18.0 24.0 0.0 30.0 30.0 35.0 12.344 0.0 10.0 12 176.0 2.04 25.0 2.167 10.0 0.4 5.0 2.58 36.0 73.0 62.0 2.053 3.0 790.0 32.0 2.667 0.62 2.873 3.944 2.868 3.715 2.994 18.0 1.895 11.626 0.0 1.202 2.416 2.354 1.972 1.933 0.0 2.262 0.681 0.311 0.744 0.048 0.0 0.052 0.108 0.871 1.359 0.24 0.411 3.815 …
344790-87-0 NA NA NA NA NA NA NA NA NA NA NA NA NA NA NA NA NA NA NA NA NA NA NA NA NA NA NA NA NA NA NA NA NA NA NA NA NA NA NA NA NA NA NA NA NA NA NA NA NA NA NA NA NA NA NA NA NA NA NA NA NA NA NA NA NA NA NA NA NA NA NA NA NA NA NA NA NA NA NA NA NA NA NA NA NA NA NA NA NA NA NA NA NA NA NA NA NA NA NA NA NA NA NA NA NA NA NA NA NA NA NA NA NA NA NA NA NA NA NA NA NA NA NA NA NA NA NA NA NA …
108-95-2 0.0 7.0 1.0 0.0 6.0 1.0 0.0 0.0 0.0 6.0 1.0 1.0 1.0 7.0 0.0 1.0 13.0 0.0 0.0 1.0 88.065 8.0 8.0 0.0 3.0 8.0 8.0 12.581 0.0 6.0 7 42.0 1.919 15.0 2.0 4.0 0.25 4.0 2.127 16.0 31.0 30.0 2.123 3.0 193.0 12.917 2.0 0.417 2.196 2.361 1.674 1.982 2.143 5.0 1.826 6.529 0.0 0.12 1.138 1.408 1.26 1.279 0.0 0.879 0.086 0.075 0.289 0.032 0.0 0.0 0.0 0.242 0.428 0.007 0.045 2.134 3.834 0.756 1.336 0.…
78415-72-2 0.0 17.0 3.0 0.0 12.0 1.0 0.0 3.0 0.0 12.0 1.0 1.0 4.0 16.0 0.0 3.0 25.0 1.0 1.0 2.0 202.152 23.0 30.0 1.0 44.0 37.0 45.0 12.634 0.0 9.0 16 425.0 1.993 34.5 2.125 11.0 0.5 8.0 2.784 46.0 93.0 80.0 1.962 4.0 1804.0 47.807 3.542 0.954 3.24 5.556 3.725 4.794 3.349 24.0 1.846 15.853 0.0 1.468 3.284 3.258 2.954 2.854 0.0 3.019 0.825 0.404 0.941 0.043 0.0 0.049 0.114 0.983 1.537 0.236 0.483 …
1498-51-7 1.0 6.0 5.0 0.0 2.0 2.0 0.0 0.0 0.0 0.0 0.0 2.0 5.0 7.0 2.0 2.0 12.0 0.0 2.0 0.0 157.9 8.0 4.0 1.0 0.0 3.0 0.0 22.557 2.0 5.0 7 46.0 1.486 16.333 1.714 3.0 0.5 4.0 1.943 16.0 26.0 28.0 3.154 2.0 170.0 12.083 2.19 0.516 2.025 4.563 1.259 1.204 2.097 4.0 1.333 6.681 0.0 0.811 0.424 1.798 2.073 0.219 0.0 0.286 0.857 1.916 1.561 0.0 0.0 0.0 0.0 0.0 1.036 0.0 0.0 5.134 6.133 1.424 5.109 0.35…
5421-46-5 0.0 4.0 3.0 0.0 2.0 2.0 0.0 0.0 0.0 0.0 1.0 2.0 3.0 5.0 0.0 3.0 8.0 0.0 1.0 0.0 88.087 4.0 2.0 1.0 0.0 0.0 0.0 17.617 0.0 3.0 5 18.0 1.431 12.0 1.6 1.0 0.333 3.0 1.633 8.0 14.0 16.0 2.54 2.0 68.0 6.667 1.8 0.5 1.556 3.361 0.985 0.778 1.556 2.0 1.304 4.301 0.0 0.0 0.429 0.956 0.56 0.919 0.0 0.0 0.079 0.059 0.408 0.0 0.0 0.0 0.0 0.0 0.0 0.0 0.0 1.71 3.365 0.387 0.846 0.0 0.0 0.0 1.802 0.8…
563-58-6 0.0 4.0 3.0 0.0 3.0 0.0 0.0 0.0 0.0 0.0 0.0 0.0 2.0 5.0 2.0 0.0 9.0 0.0 0.0 0.0 106.939 4.0 2.0 1.0 0.0 0.0 0.0 21.388 2.0 4.0 5 18.0 1.431 10.667 1.6 1.0 0.333 3.0 1.632 8.0 14.0 16.0 2.54 2.0 68.0 6.667 1.8 0.5 1.556 3.361 0.985 0.778 1.556 2.0 1.304 4.301 0.0 0.0 0.162 0.216 0.27 0.061 0.0 0.0 0.371 0.371 0.408 0.0 0.0 0.0 0.0 0.0 0.0 0.0 0.0 2.0 4.345 0.655 1.586 0.0 0.0 0.0 1.802 0.…
149-30-4 0.0 11.0 1.0 0.0 7.0 0.0 0.0 1.0 0.0 10.0 1.0 0.0 3.0 10.0 0.0 3.0 15.0 0.0 0.0 2.0 162.218 15.0 19.0 0.0 23.0 25.0 27.0 16.222 0.0 5.0 10 108.0 2.107 20.5 2.2 9.0 0.4 5.0 2.505 30.0 60.0 52.0 1.975 3.0 510.0 24.067 2.4 0.478 2.683 2.833 2.533 3.238 2.705 11.0 2.0 9.675 0.0 0.611 0.981 0.66 0.69 0.152 0.096 1.067 0.925 0.609 0.622 0.028 0.0 0.055 0.171 1.306 1.968 0.333 0.647 4.17 6.823 …
510-15-6 0.0 22.0 9.0 0.0 16.0 3.0 0.0 0.0 0.0 12.0 1.0 3.0 5.0 21.0 2.0 3.0 35.0 0.0 4.0 2.0 311.079 31.0 41.0 1.0 62.0 49.0 59.0 14.813 2.0 14.0 21 876.0 1.93 45.667 2.095 14.0 0.5 10.0 2.76 62.0 125.0 106.0 2.13 5.0 3592.0 72.191 4.171 1.229 3.537 8.118 4.701 5.998 3.765 35.0 1.762 20.257 0.0 2.713 3.976 3.652 2.825 2.6 0.0 3.374 1.505 0.817 1.666 0.056 0.0 0.129 0.249 1.594 2.272 0.535 0.973 …
50-76-0 0.0 96.0 68.0 0.0 62.0 16.0 0.0 12.0 0.0 15.0 5.0 16.0 28.0 90.0 0.0 18.0 176.0 0.0 8.0 7.0 1168.75 144.0 197.0 13.0 368.0 256.0 307.0 12.986 0.0 86.0 90 45378.0 1.918 202.0 2.133 63.0 0.5 28.0 3.534 288.0 581.0 480.0 1.205 14.0 189450.0 600.991 11.33 4.8 5.293 39.167 20.805 25.458 5.856 178.0 1.698 65.648 0.0 12.377 16.871 15.027 11.574 12.842 0.236 16.337 8.424 4.425 8.232 0.048 0.0 1.0…
582-25-2 0.0 9.0 2.0 0.0 7.0 2.0 0.0 0.0 0.0 6.0 0.0 2.0 2.0 9.0 0.0 2.0 14.0 0.0 1.0 1.0 116.075 11.0 12.0 1.0 7.0 12.0 12.0 12.897 0.0 5.0 9 88.0 1.876 20.0 2.0 5.0 0.4 5.0 2.308 22.0 43.0 40.0 2.228 3.0 375.0 19.15 2.444 0.54 2.498 3.472 2.111 2.459 2.494 9.0 1.742 8.86 0.0 0.54 1.583 1.989 1.736 1.987 0.0 1.227 0.212 0.125 0.5 0.032 0.0 0.0 0.007 0.327 0.574 0.034 0.093 2.569 4.703 1.009 1.65…
106-47-8 0.0 8.0 2.0 0.0 6.0 0.0 0.0 1.0 0.0 6.0 1.0 0.0 2.0 8.0 1.0 1.0 14.0 0.0 0.0 1.0 121.526 10.0 10.0 0.0 5.0 10.0 12.0 15.191 1.0 6.0 8 62.0 1.861 16.833 2.0 5.0 0.4 5.0 2.168 20.0 38.0 36.0 2.192 3.0 272.0 16.033 2.214 0.458 2.346 3.222 1.85 2.158 2.338 7.0 1.714 7.663 0.0 0.239 1.183 1.377 1.111 0.962 0.0 0.838 0.329 0.285 0.577 0.028 0.0 0.0 0.0 0.44 0.589 0.024 0.109 2.677 5.021 1.122 …
108-80-5 0.0 9.0 3.0 0.0 3.0 3.0 0.0 3.0 0.0 6.0 3.0 3.0 6.0 9.0 0.0 6.0 12.0 0.0 0.0 1.0 126.051 12.0 12.0 0.0 10.0 15.0 12.0 14.006 0.0 3.0 9 84.0 1.817 22.5 2.0 6.0 0.25 4.0 2.243 24.0 45.0 42.0 2.341 3.0 357.0 19.5 2.333 0.5 2.464 4.083 1.933 2.334 2.534 9.0 1.636 8.647 0.0 0.134 1.814 2.787 2.169 2.67 0.0 2.006 0.134 0.134 0.866 0.011 0.0 0.0 0.0 0.134 0.343 0.007 0.051 2.012 4.183 0.6 1.235…
141-92-4 0.0 14.0 14.0 0.0 12.0 3.0 0.0 0.0 0.0 0.0 1.0 3.0 3.0 15.0 0.0 3.0 41.0 0.0 8.0 0.0 192.129 18.0 15.0 0.0 11.0 14.0 12.0 12.809 0.0 26.0 15 444.0 1.676 33.0 1.867 5.0 0.444 9.0 2.169 36.0 65.0 64.0 3.608 5.0 1630.0 38.4 4.229 1.078 3.137 7.785 3.071 3.362 3.132 15.0 1.513 15.713 0.0 0.407 0.908 1.53 1.219 1.151 0.0 0.672 1.02 1.25 2.053 0.0 0.0 0.083 0.117 0.932 1.618 0.204 0.632 5.667 …
89-32-7 0.0 18.0 0.0 0.0 10.0 6.0 0.0 0.0 0.0 14.0 0.0 6.0 6.0 16.0 0.0 6.0 18.0 0.0 0.0 3.0 216.104 28.0 40.0 4.0 85.0 56.0 70.0 13.506 0.0 2.0 16 385.0 2.06 38.0 2.25 17.0 0.429 7.0 2.886 56.0 114.0 92.0 1.813 4.0 1732.0 50.919 3.208 0.741 3.239 5.889 3.827 5.021 3.408 27.0 1.846 15.373 0.0 2.211 4.191 4.21 3.288 3.843 0.157 4.153 0.954 0.455 1.487 0.021 0.0 0.081 0.196 1.061 1.664 0.359 0.638 …
58-33-3 0.0 22.0 10.0 0.0 17.0 0.0 0.0 2.0 0.0 12.0 0.0 0.0 3.0 20.0 0.0 3.0 40.0 0.0 3.0 3.0 264.268 31.0 42.0 0.0 89.0 56.0 78.0 13.213 0.0 20.0 20 744.0 2.077 41.0 2.2 16.0 0.5 8.0 2.751 62.0 126.0 106.0 1.76 4.0 3232.0 68.669 3.916 0.992 3.513 6.278 4.68 6.35 3.713 33.0 1.935 19.225 0.0 2.077 2.433 2.229 1.884 1.09 0.0 2.442 2.31 1.002 1.311 0.09 0.0 0.512 0.825 2.788 3.501 1.331 1.93 7.781 1…
2905-62-6 0.0 11.0 4.0 0.0 7.0 1.0 0.0 0.0 0.0 6.0 0.0 1.0 4.0 11.0 3.0 1.0 14.0 0.0 1.0 1.0 206.435 15.0 16.0 1.0 14.0 19.0 20.0 18.767 3.0 3.0 11 150.0 1.801 24.0 2.0 7.0 0.4 5.0 2.44 30.0 57.0 52.0 2.427 3.0 611.0 26.533 2.727 0.623 2.71 5.194 2.387 2.812 2.814 13.0 1.61 10.82 0.0 0.587 1.414 1.774 1.205 0.889 0.0 1.251 0.723 0.577 1.077 0.024 0.0 0.0 0.009 0.756 1.302 0.143 0.31 3.887 7.542 1…
112-66-3 0.0 15.0 14.0 0.0 14.0 2.0 0.0 0.0 0.0 0.0 0.0 2.0 2.0 16.0 0.0 2.0 44.0 0.0 11.0 0.0 200.152 15.0 13.0 1.0 10.0 12.0 11.0 12.509 0.0 28.0 16 667.0 1.801 34.0 1.875 1.0 0.5 14.0 2.19 30.0 58.0 60.0 2.88 7.0 2488.0 38.525 5.558 1.188 3.343 6.111 3.488 4.089 3.103 13.0 1.714 17.729 0.0 0.12 0.582 1.196 0.866 0.968 0.0 0.411 0.059 0.083 0.408 0.0 0.0 0.163 0.275 1.152 1.805 0.451 0.726 6.90…
2392-39-4 1.0 35.0 30.0 0.0 22.0 8.0 1.0 0.0 0.0 0.0 2.0 8.0 10.0 32.0 1.0 8.0 60.0 0.0 4.0 4.0 442.206 60.0 88.0 5.0 217.0 121.0 165.0 13.819 0.0 28.0 32 2567.0 1.919 73.167 2.188 34.0 0.5 14.0 2.988 120.0 243.0 190.0 1.684 7.0 10810.0 144.552 5.175 1.428 4.038 14.34 6.844 9.059 4.404 74.0 1.677 28.687 0.0 6.914 4.396 4.545 2.304 4.765 0.059 3.421 6.762 2.764 5.174 0.094 0.0 1.528 2.234 5.916 7.…
135-20-6 0.0 10.0 3.0 0.0 6.0 2.0 0.0 2.0 0.0 6.0 0.0 2.0 4.0 10.0 0.0 3.0 15.0 0.0 2.0 1.0 132.078 12.0 14.0 1.0 9.0 14.0 14.0 13.208 0.0 5.0 10 121.0 1.888 23.0 2.0 5.0 0.5 6.0 2.327 24.0 48.0 44.0 2.24 3.0 504.0 22.383 2.689 0.707 2.635 3.722 2.376 2.76 2.634 11.0 1.765 10.028 0.0 0.687 2.047 2.093 2.143 2.3 0.0 1.434 0.214 0.115 0.402 0.032 0.0 0.001 0.011 0.343 0.603 0.041 0.103 2.699 5.098 …
495-18-1 0.0 10.0 3.0 0.0 7.0 2.0 0.0 1.0 0.0 6.0 2.0 2.0 3.0 10.0 0.0 2.0 17.0 0.0 1.0 1.0 130.082 12.0 14.0 1.0 9.0 14.0 14.0 13.008 0.0 7.0 10 121.0 1.888 22.5 2.0 5.0 0.5 6.0 2.343 24.0 48.0 44.0 2.24 3.0 504.0 22.383 2.689 0.707 2.635 3.722 2.376 2.76 2.634 11.0 1.765 10.028 0.0 0.687 1.961 1.977 2.004 2.155 0.0 1.382 0.254 0.134 0.402 0.032 0.0 0.002 0.014 0.373 0.654 0.05 0.12 2.838 5.242 …
1763-23-1 0.0 28.0 26.0 0.0 8.0 3.0 17.0 0.0 0.0 0.0 1.0 3.0 21.0 29.0 17.0 2.0 30.0 0.0 7.0 0.0 499.118 54.0 72.0 2.0 45.0 63.0 54.0 17.211 0.0 1.0 29 1864.0 1.538 86.5 1.931 27.0 0.5 10.0 2.865 108.0 208.0 164.0 6.819 5.0 6808.0 124.468 4.591 1.281 3.768 20.563 5.247 5.419 4.306 72.0 1.303 25.918 0.0 14.0 9.203 9.476 4.877 11.586 0.0 4.018 3.323 1.901 7.75 0.0 0.0 0.024 0.061 0.783 1.764 0.147 …
612-60-2 0.0 12.0 1.0 0.0 10.0 0.0 0.0 1.0 0.0 11.0 0.0 0.0 1.0 11.0 0.0 1.0 20.0 0.0 0.0 2.0 134.117 16.0 20.0 0.0 26.0 25.0 31.0 12.192 0.0 9.0 11 144.0 2.097 22.5 2.182 9.0 0.5 6.0 2.579 32.0 64.0 56.0 1.932 3.0 664.0 27.633 2.618 0.54 2.805 3.083 2.688 3.539 2.831 14.0 2.0 10.797 0.0 0.67 2.04 2.023 1.685 1.27 0.0 1.932 0.505 0.315 0.622 0.046 0.0 0.046 0.094 0.823 1.176 0.203 0.397 3.675 6.4…
79-44-7 0.0 5.0 4.0 0.0 3.0 1.0 0.0 1.0 0.0 0.0 0.0 1.0 3.0 6.0 1.0 1.0 12.0 0.0 0.0 0.0 101.492 6.0 4.0 1.0 0.0 0.0 0.0 16.915 1.0 6.0 6 29.0 1.442 13.833 1.667 2.0 0.333 3.0 1.791 12.0 21.0 22.0 2.993 2.0 108.0 9.333 1.933 0.457 1.785 4.222 1.134 0.954 1.886 4.0 1.286 5.395 0.0 0.667 0.644 1.017 0.754 0.665 0.0 0.0 0.552 0.327 0.667 0.0 0.0 0.0 0.0 0.0 0.0 0.0 0.0 1.889 4.489 0.69 1.471 0.0 0.0…
1421-63-2 0.0 14.0 7.0 0.0 10.0 4.0 0.0 0.0 0.0 6.0 3.0 4.0 4.0 14.0 0.0 4.0 26.0 0.0 3.0 1.0 184.106 19.0 23.0 1.0 25.0 26.0 29.0 13.15 0.0 12.0 14 302.0 1.805 32.0 2.0 8.0 0.5 8.0 2.553 38.0 75.0 66.0 2.515 4.0 1192.0 38.087 3.319 0.933 3.015 6.556 3.061 3.59 3.144 20.0 1.615 13.973 0.0 1.449 2.694 2.802 2.217 2.896 0.0 2.199 0.618 0.338 1.079 0.021 0.0 0.019 0.061 0.681 1.151 0.148 0.334 4.34 …
154361-50-9 0.0 26.0 18.0 0.0 15.0 6.0 1.0 3.0 0.0 6.0 3.0 6.0 10.0 25.0 1.0 8.0 47.0 0.0 6.0 2.0 337.178 36.0 46.0 2.0 74.0 57.0 69.0 13.487 0.0 22.0 25 1686.0 1.906 59.0 2.08 15.0 0.467 15.0 2.824 72.0 144.0 124.0 1.829 8.0 6819.0 87.988 5.62 1.491 3.82 10.25 5.508 7.003 3.907 38.0 1.724 24.55 0.0 2.581 4.846 4.827 3.757 4.545 0.079 4.127 1.23 0.637 1.82 0.014 0.0 0.122 0.218 1.42 2.422 0.418 0…
101-86-0 0.0 16.0 8.0 0.0 15.0 1.0 0.0 0.0 0.0 6.0 0.0 1.0 1.0 16.0 0.0 1.0 36.0 0.0 7.0 1.0 196.164 18.0 20.0 2.0 20.0 22.0 24.0 12.26 0.0 20.0 16 528.0 1.929 33.0 2.0 5.0 0.455 11.0 2.511 36.0 72.0 68.0 2.093 6.0 2106.0 42.833 4.4 1.167 3.291 5.222 3.683 4.567 3.223 17.0 1.846 16.795 0.0 0.465 1.813 1.805 1.791 1.655 0.0 1.558 0.35 0.214 0.408 0.032 0.0 0.091 0.172 1.061 1.684 0.334 0.542 6.073…
62-38-4 0.0 7.0 1.0 0.0 6.0 0.0 0.0 0.0 0.0 6.0 0.0 0.0 1.0 7.0 0.0 0.0 12.0 0.0 0.0 1.0 272.656 8.0 8.0 0.0 3.0 8.0 8.0 38.951 0.0 5.0 7 42.0 1.919 12.333 2.0 4.0 0.25 4.0 2.127 16.0 31.0 30.0 2.123 3.0 193.0 12.917 2.0 0.417 2.196 2.361 1.674 1.982 2.143 5.0 1.826 6.529 0.0 0.12 0.782 1.917 1.619 4.479 0.0 0.229 1.194 1.034 0.289 0.032 0.0 0.0 0.0 0.882 1.536 0.1 0.414 5.013 9.592 2.675 4.66 0.…
147816-23-7 0.0 40.0 28.0 0.0 23.0 8.0 0.0 5.0 0.0 5.0 3.0 8.0 15.0 38.0 0.0 12.0 67.0 0.0 9.0 3.0 538.414 58.0 74.0 7.0 140.0 94.0 119.0 14.169 0.0 29.0 38 5029.0 1.914 86.5 2.105 25.0 0.471 17.0 3.08 116.0 230.0 196.0 1.653 9.0 20444.0 162.48 7.154 2.069 4.307 15.757 8.122 10.718 4.542 58.0 1.721 34.393 0.0 3.209 5.698 5.925 4.412 5.296 0.118 4.796 2.912 2.291 3.895 0.056 0.075 0.618 1.05 3.89 …
65899-73-2 0.0 25.0 9.0 0.0 16.0 1.0 0.0 2.0 0.0 16.0 0.0 1.0 7.0 23.0 3.0 4.0 36.0 0.0 6.0 3.0 374.615 34.0 43.0 0.0 63.0 53.0 56.0 16.288 3.0 13.0 23 1217.0 2.067 49.0 2.174 16.0 0.5 10.0 2.888 68.0 136.0 118.0 1.577 5.0 5257.0 79.866 4.81 1.141 3.733 7.028 5.427 7.253 3.862 30.0 1.944 22.393 0.0 1.752 2.969 2.645 2.243 1.194 0.262 3.015 2.101 1.074 1.434 0.024 0.0 0.293 0.485 2.043 3.634 0.733…
23031-32-5 0.0 16.0 10.0 0.0 12.0 3.0 0.0 1.0 0.0 6.0 4.0 3.0 4.0 16.0 0.0 4.0 35.0 0.0 3.0 1.0 206.136 23.0 22.0 0.0 26.0 26.0 30.0 12.883 0.0 19.0 16 468.0 1.782 35.5 2.0 10.0 0.5 8.0 2.528 46.0 84.0 78.0 2.379 4.0 1848.0 45.527 3.9 0.806 3.22 7.757 3.338 4.016 3.295 19.0 1.587 16.176 0.0 0.147 2.234 2.825 2.039 2.487 0.0 2.039 1.038 1.587 2.54 0.024 0.0 0.037 0.125 0.872 1.331 0.21 0.435 5.238…
3738-06-5 0.0 16.0 8.0 0.0 12.0 2.0 0.0 2.0 0.0 6.0 0.0 2.0 4.0 16.0 0.0 2.0 32.0 0.0 3.0 1.0 204.144 21.0 24.0 2.0 25.0 26.0 30.0 12.759 0.0 16.0 16 445.0 1.828 35.0 2.0 8.0 0.5 8.0 2.573 42.0 82.0 74.0 2.519 4.0 1758.0 45.857 3.708 0.954 3.198 7.056 3.518 4.192 3.335 21.0 1.655 16.008 0.0 1.393 2.654 3.034 2.466 2.325 0.0 2.004 0.936 0.533 1.205 0.032 0.0 0.032 0.081 0.818 1.269 0.168 0.422 5.0…
58-55-9 0.0 14.0 2.0 0.0 7.0 2.0 0.0 4.0 0.0 10.0 1.0 2.0 6.0 13.0 0.0 5.0 21.0 0.0 0.0 2.0 172.103 21.0 30.0 2.0 42.0 37.0 41.0 13.239 0.0 8.0 13 211.0 1.948 30.0 2.154 12.0 0.2 5.0 2.759 42.0 86.0 70.0 2.185 4.0 922.0 36.833 2.705 0.699 2.929 5.417 3.13 3.766 3.147 22.0 1.733 12.404 0.0 2.245 3.434 2.888 2.408 2.35 0.118 2.792 0.935 0.423 1.042 0.013 0.0 0.021 0.061 0.679 1.269 0.167 0.36 3.718…
219790-72-4 0.0 33.0 10.0 0.0 22.0 3.0 1.0 4.0 0.0 23.0 2.0 3.0 8.0 30.0 1.0 7.0 49.0 0.0 7.0 4.0 387.265 45.0 61.0 0.0 121.0 82.0 105.0 12.909 0.0 19.0 30 2438.0 2.107 66.5 2.2 21.0 0.5 14.0 3.046 90.0 184.0 156.0 1.449 7.0 10518.0 120.41 5.605 1.68 4.041 8.5 7.043 9.713 4.247 47.0 2.0 27.948 0.0 2.353 6.347 6.097 5.389 5.035 0.096 6.225 1.348 0.635 1.58 0.077 0.0 0.236 0.408 2.016 3.06 0.694 1.…
145742-28-5 0.0 29.0 17.0 0.0 20.0 2.0 3.0 2.0 0.0 12.0 2.0 2.0 7.0 27.0 3.0 4.0 50.0 0.0 6.0 3.0 357.226 40.0 48.0 0.0 78.0 62.0 75.0 13.231 0.0 23.0 27 1962.0 2.026 61.5 2.148 18.0 0.462 13.0 2.868 80.0 157.0 138.0 1.544 7.0 8289.0 100.032 5.59 1.386 3.926 8.729 6.08 8.281 4.052 39.0 1.895 25.871 0.0 0.76 4.148 5.563 4.055 4.225 0.0 4.122 1.277 0.641 2.568 0.115 0.0 0.338 0.578 2.435 3.45 0.92 …
532-11-6 0.0 15.0 3.0 0.0 10.0 1.0 0.0 0.0 0.0 11.0 0.0 1.0 4.0 14.0 0.0 4.0 22.0 0.0 2.0 2.0 232.31 20.0 25.0 1.0 35.0 30.0 34.0 16.594 0.0 8.0 14 318.0 2.034 29.0 2.143 10.0 0.444 9.0 2.669 40.0 80.0 70.0 1.776 5.0 1376.0 38.284 3.495 0.811 3.125 4.444 3.425 4.317 3.103 17.0 1.909 14.252 0.0 0.959 0.123 0.233 0.194 0.003 0.118 0.217 1.649 0.761 0.826 0.028 0.0 0.267 0.433 2.31 3.53 0.775 1.379 …
53-06-5 0.0 29.0 25.0 0.0 21.0 5.0 0.0 0.0 0.0 0.0 2.0 5.0 5.0 26.0 0.0 5.0 54.0 0.0 2.0 4.0 332.226 48.0 73.0 4.0 174.0 102.0 136.0 12.778 0.0 28.0 26 1425.0 2.005 57.0 2.231 28.0 0.5 12.0 2.86 96.0 198.0 154.0 1.677 6.0 6169.0 107.41 4.385 1.296 3.799 10.215 5.855 7.855 4.123 59.0 1.783 23.87 0.0 5.68 3.129 2.939 2.367 3.32 0.072 2.74 5.84 2.235 3.17 0.112 0.0 1.447 2.172 5.349 6.976 3.053 4.04…
77-90-7 0.0 27.0 23.0 0.0 20.0 8.0 0.0 0.0 0.0 0.0 0.0 8.0 8.0 28.0 0.0 8.0 62.0 0.0 15.0 0.0 368.212 33.0 36.0 4.0 46.0 44.0 47.0 13.15 0.0 34.0 28 2162.0 1.782 64.0 1.929 7.0 0.5 14.0 2.678 66.0 129.0 120.0 5.283 7.0 8012.0 100.6 5.72 2.089 3.855 12.257 5.82 7.026 4.132 36.0 1.639 26.7 0.0 1.224 3.388 4.388 3.318 3.872 0.0 3.485 0.932 0.614 1.8 0.0 0.0 0.139 0.263 1.278 2.266 0.419 0.792 9.989 …
1422-07-7 0.0 26.0 19.0 0.0 18.0 3.0 0.0 1.0 0.0 6.0 1.0 3.0 4.0 22.0 0.0 4.0 43.0 0.0 1.0 5.0 278.202 42.0 68.0 1.0 225.0 107.0 163.0 12.646 0.0 21.0 22 824.0 2.217 47.5 2.364 27.0 0.444 9.0 2.836 84.0 178.0 136.0 1.628 5.0 3830.0 87.321 3.567 1.048 3.614 6.312 5.355 7.605 3.946 51.0 2.047 20.141 0.0 3.715 3.656 3.113 2.562 2.109 0.068 3.965 3.316 1.218 1.859 0.12 0.0 1.196 1.783 4.578 5.389 2.6…
52304-36-6 0.0 14.0 12.0 0.0 11.0 3.0 0.0 1.0 0.0 0.0 0.0 3.0 4.0 15.0 0.0 3.0 36.0 0.0 7.0 0.0 194.125 16.0 16.0 2.0 13.0 15.0 14.0 12.942 0.0 21.0 15 434.0 1.721 33.5 1.867 3.0 0.5 10.0 2.305 32.0 62.0 60.0 3.741 5.0 1586.0 38.265 4.133 1.207 3.124 7.083 3.192 3.539 3.147 16.0 1.579 15.66 0.0 0.66 1.565 2.203 1.588 1.767 0.0 1.178 0.528 0.262 0.789 0.0 0.0 0.023 0.083 0.731 1.235 0.15 0.411 5.5…
130-61-0 0.0 28.0 16.0 0.0 21.0 0.0 0.0 2.0 0.0 12.0 0.0 0.0 4.0 25.0 0.0 4.0 51.0 0.0 4.0 4.0 344.379 39.0 54.0 0.0 112.0 72.0 98.0 13.775 0.0 26.0 25 1444.0 2.154 51.0 2.24 20.0 0.455 11.0 2.873 78.0 160.0 134.0 1.454 6.0 6390.0 94.029 4.813 1.284 3.83 6.639 5.917 8.332 4.0 42.0 2.055 23.767 0.0 2.35 2.271 1.781 1.03 0.52 0.0 2.529 2.642 1.078 1.348 0.151 0.0 1.055 1.54 4.388 5.474 2.18 3.04 11…
50679-08-8 0.0 38.0 20.0 0.0 32.0 2.0 0.0 1.0 0.0 18.0 2.0 2.0 3.0 35.0 0.0 3.0 76.0 0.0 8.0 4.0 430.357 54.0 70.0 0.0 114.0 85.0 104.0 12.296 0.0 41.0 35 4424.0 2.044 72.5 2.171 25.0 0.5 18.0 2.997 108.0 216.0 184.0 1.211 9.0 18948.0 143.62 7.435 1.665 4.298 11.153 7.879 10.866 4.37 58.0 1.909 32.807 0.0 3.537 5.05 4.495 3.656 3.362 0.0 4.564 3.529 2.247 3.146 0.156 0.0 0.662 1.087 3.87 5.477 1.…
44860-68-6 0.0 8.0 8.0 0.0 5.0 2.0 0.0 0.0 0.0 0.0 2.0 2.0 4.0 9.0 0.0 4.0 21.0 0.0 6.0 0.0 156.187 7.0 6.0 0.0 3.0 5.0 4.0 17.354 0.0 12.0 9 120.0 1.714 20.0 1.778 0.0 0.5 8.0 1.665 14.0 28.0 30.0 2.595 4.0 438.0 16.461 3.333 0.875 2.537 3.75 2.016 2.107 2.31 6.0 1.636 9.835 0.0 0.0 1.207 1.19 0.682 0.07 0.0 0.948 0.0 0.0 0.0 0.0 0.0 0.0 0.053 1.224 1.978 0.237 0.601 5.097 6.879 2.914 3.957 0.0 …
3524-68-3 0.0 20.0 14.0 0.0 14.0 7.0 0.0 0.0 0.0 0.0 1.0 7.0 7.0 21.0 0.0 7.0 39.0 0.0 10.0 0.0 280.147 25.0 27.0 6.0 30.0 24.0 30.0 13.34 0.0 18.0 21 1006.0 1.739 49.0 1.905 6.0 0.5 10.0 2.563 50.0 97.0 90.0 4.647 5.0 3694.0 65.383 4.79 1.75 3.506 9.896 4.453 5.044 3.703 27.0 1.585 20.842 0.0 1.561 3.946 3.916 4.012 4.725 0.0 2.064 1.091 0.851 1.573 0.0 0.0 0.025 0.056 0.735 1.111 0.141 0.409 5.…
39515-40-7 0.0 30.0 15.0 0.0 24.0 3.0 0.0 1.0 0.0 12.0 0.0 3.0 4.0 28.0 0.0 4.0 53.0 1.0 6.0 3.0 350.268 43.0 54.0 2.0 78.0 70.0 80.0 12.51 0.0 25.0 28 2244.0 1.984 59.5 2.143 20.0 0.467 15.0 2.964 86.0 172.0 146.0 1.507 8.0 9440.0 104.023 5.937 1.495 3.982 10.201 6.337 8.332 4.083 39.0 1.816 26.897 0.167 1.116 4.389 4.494 3.917 3.634 0.0 4.538 1.782 1.718 2.51 0.06 0.0 0.178 0.309 2.266 3.522 0.…
390423-43-5 NA NA NA NA NA NA NA NA NA NA NA NA NA NA NA NA NA NA NA NA NA NA NA NA NA NA NA NA NA NA NA NA NA NA NA NA NA NA NA NA NA NA NA NA NA NA NA NA NA NA NA NA NA NA NA NA NA NA NA NA NA NA NA NA NA NA NA NA NA NA NA NA NA NA NA NA NA NA NA NA NA NA NA NA NA NA NA NA NA NA NA NA NA NA NA NA NA NA NA NA NA NA NA NA NA NA NA NA NA NA NA NA NA NA NA NA NA NA NA NA NA NA NA NA NA NA NA NA NA …
24589-77-3 0.0 11.0 4.0 0.0 7.0 2.0 0.0 2.0 0.0 6.0 3.0 2.0 4.0 11.0 0.0 3.0 19.0 0.0 2.0 1.0 144.089 14.0 16.0 1.0 17.0 16.0 18.0 13.099 0.0 8.0 11 162.0 1.849 25.0 2.0 6.0 0.429 7.0 2.408 28.0 55.0 50.0 2.243 4.0 659.0 25.919 2.945 0.748 2.752 4.583 2.526 2.937 2.763 13.0 1.692 11.128 0.0 0.829 2.113 2.406 2.199 2.525 0.0 1.554 0.365 0.212 0.704 0.028 0.0 0.0 0.01 0.424 0.709 0.074 0.198 3.038 …
83-07-8 0.0 16.0 4.0 0.0 11.0 1.0 0.0 3.0 0.0 11.0 1.0 1.0 4.0 15.0 0.0 4.0 28.0 0.0 1.0 2.0 190.141 23.0 32.0 1.0 41.0 40.0 44.0 12.676 0.0 13.0 15 338.0 1.955 32.5 2.133 12.0 0.429 7.0 2.73 46.0 94.0 78.0 2.066 4.0 1443.0 44.419 3.219 0.824 3.136 5.917 3.514 4.368 3.29 24.0 1.765 14.684 0.0 2.154 3.298 2.937 2.404 2.233 0.064 2.926 1.126 0.454 1.048 0.032 0.0 0.049 0.111 0.949 1.589 0.214 0.461…
142-96-1 0.0 8.0 8.0 0.0 8.0 1.0 0.0 0.0 0.0 0.0 0.0 1.0 1.0 9.0 0.0 1.0 27.0 0.0 6.0 0.0 112.087 7.0 6.0 0.0 3.0 5.0 4.0 12.454 0.0 18.0 9 120.0 1.714 19.0 1.778 0.0 0.5 8.0 1.578 14.0 28.0 30.0 2.595 4.0 438.0 16.461 3.333 0.875 2.537 3.75 2.016 2.107 2.31 6.0 1.636 9.835 0.0 0.0 0.423 0.448 0.423 0.299 0.0 0.435 0.0 0.0 0.0 0.0 0.0 0.0 0.051 0.348 0.595 0.102 0.195 3.992 6.651 1.284 2.319 0.0 …
141-75-3 0.0 5.0 4.0 0.0 4.0 1.0 0.0 0.0 0.0 0.0 0.0 1.0 2.0 6.0 1.0 1.0 13.0 0.0 2.0 0.0 99.496 5.0 3.0 1.0 0.0 2.0 0.0 16.583 1.0 7.0 6 32.0 1.513 13.333 1.667 1.0 0.5 4.0 1.712 10.0 18.0 20.0 2.627 2.0 118.0 9.0 2.133 0.563 1.863 3.611 1.171 1.079 1.799 3.0 1.385 5.699 0.0 0.12 0.23 0.656 0.438 0.535 0.0 0.192 0.116 0.164 0.408 0.0 0.0 0.0 0.0 0.0 0.386 0.0 0.0 2.332 4.456 0.636 1.527 0.0 0.0 …
115-39-9 0.0 32.0 12.0 0.0 19.0 5.0 0.0 0.0 4.0 18.0 2.0 5.0 10.0 29.0 4.0 5.0 39.0 0.0 2.0 4.0 659.887 51.0 73.0 2.0 182.0 103.0 145.0 22.755 0.0 10.0 29 1851.0 1.993 62.0 2.207 28.0 0.5 10.0 3.068 102.0 207.0 166.0 1.756 5.0 7900.0 125.173 4.559 1.378 3.905 11.486 6.462 8.685 4.321 59.0 1.776 26.018 0.0 4.672 3.558 2.515 0.997 0.181 0.059 2.692 4.611 2.266 3.352 0.069 0.0 0.916 1.738 4.805 7.14…
89-25-8 0.0 14.0 6.0 0.0 10.0 1.0 0.0 2.0 0.0 6.0 0.0 1.0 3.0 13.0 0.0 2.0 23.0 0.0 1.0 2.0 164.123 19.0 24.0 2.0 29.0 31.0 33.0 12.625 0.0 10.0 13 239.0 2.037 28.0 2.154 10.0 0.429 7.0 2.552 38.0 76.0 66.0 1.91 4.0 1053.0 35.06 3.064 0.664 3.006 4.194 3.162 4.016 3.045 16.0 1.902 12.969 0.0 0.898 2.52 2.563 2.078 1.863 0.096 2.496 0.538 0.347 0.827 0.032 0.0 0.044 0.096 0.797 1.326 0.189 0.369 4…
51-28-5 0.0 13.0 5.0 0.0 6.0 5.0 0.0 2.0 0.0 6.0 1.0 5.0 7.0 13.0 0.0 5.0 17.0 0.0 2.0 1.0 180.075 18.0 21.0 2.0 24.0 23.0 26.0 13.852 0.0 4.0 13 240.0 1.791 32.0 2.0 8.0 0.5 6.0 2.574 36.0 70.0 62.0 2.526 3.0 953.0 34.3 3.077 0.766 2.911 6.306 2.83 3.289 3.053 18.0 1.592 12.857 0.0 1.294 2.731 3.515 2.881 3.801 0.0 2.154 0.479 0.278 1.205 0.024 0.0 0.0 0.018 0.458 0.772 0.07 0.193 3.139 6.207 1.…
119-34-6 0.0 11.0 4.0 0.0 6.0 3.0 0.0 2.0 0.0 6.0 2.0 3.0 5.0 11.0 0.0 4.0 17.0 0.0 1.0 1.0 148.077 15.0 17.0 1.0 12.0 19.0 20.0 13.462 0.0 6.0 11 148.0 1.801 26.0 2.0 7.0 0.4 5.0 2.474 30.0 58.0 52.0 2.471 3.0 603.0 26.667 2.691 0.643 2.703 5.194 2.427 2.812 2.824 14.0 1.61 10.781 0.0 0.858 2.18 2.798 2.27 2.91 0.0 1.819 0.398 0.263 0.994 0.024 0.0 0.0 0.008 0.404 0.687 0.049 0.126 2.839 5.52 1.…
91-59-8 0.0 12.0 1.0 0.0 10.0 0.0 0.0 1.0 0.0 11.0 1.0 0.0 1.0 11.0 0.0 1.0 20.0 0.0 0.0 2.0 134.117 16.0 20.0 0.0 26.0 25.0 31.0 12.192 0.0 9.0 11 144.0 2.097 22.5 2.182 9.0 0.5 6.0 2.579 32.0 64.0 56.0 1.932 3.0 664.0 27.633 2.618 0.54 2.805 3.083 2.688 3.539 2.831 14.0 2.0 10.797 0.0 0.67 2.028 2.116 1.756 1.563 0.0 1.9 0.482 0.263 0.622 0.052 0.0 0.052 0.103 0.829 1.208 0.208 0.39 3.604 6.119…
19248-13-6 0.0 13.0 7.0 0.0 11.0 0.0 0.0 2.0 0.0 6.0 1.0 0.0 2.0 13.0 0.0 2.0 31.0 0.0 4.0 1.0 160.135 16.0 19.0 0.0 18.0 22.0 23.0 12.318 0.0 18.0 13 254.0 1.872 27.0 2.0 6.0 0.429 7.0 2.412 32.0 64.0 58.0 2.373 4.0 1015.0 33.319 3.256 0.978 2.95 5.083 2.964 3.539 3.016 16.0 1.733 13.14 0.0 0.719 1.68 1.782 1.482 1.227 0.0 1.603 0.685 0.353 0.622 0.028 0.0 0.021 0.077 0.844 1.45 0.179 0.392 4.79…
3344-77-2 0.0 13.0 13.0 0.0 12.0 1.0 0.0 0.0 1.0 0.0 1.0 1.0 2.0 14.0 1.0 1.0 39.0 0.0 11.0 0.0 240.035 12.0 11.0 0.0 8.0 10.0 9.0 17.145 0.0 25.0 14 455.0 1.811 28.75 1.857 0.0 0.462 13.0 1.926 24.0 48.0 50.0 2.785 7.0 1688.0 31.522 5.0 1.188 3.167 5.0 3.13 3.612 2.913 11.0 1.75 15.657 0.0 0.0 0.145 0.206 0.291 0.411 0.0 0.103 0.0 0.0 0.0 0.0 0.0 0.2 0.327 1.301 2.017 0.526 0.832 7.205 10.896 3.…
1603-41-4 0.0 8.0 2.0 0.0 6.0 0.0 0.0 2.0 0.0 6.0 1.0 0.0 2.0 8.0 0.0 2.0 16.0 0.0 0.0 1.0 100.08 10.0 10.0 0.0 5.0 10.0 12.0 12.51 0.0 8.0 8 62.0 1.861 17.0 2.0 5.0 0.4 5.0 2.163 20.0 38.0 36.0 2.192 3.0 272.0 16.033 2.214 0.458 2.346 3.222 1.85 2.158 2.338 7.0 1.714 7.663 0.0 0.239 1.37 1.605 1.318 1.227 0.0 0.948 0.257 0.241 0.577 0.022 0.0 0.0 0.0 0.338 0.479 0.017 0.079 2.47 4.757 0.934 1.76…
106-25-2 0.0 10.0 8.0 0.0 10.0 1.0 0.0 0.0 0.0 0.0 1.0 1.0 1.0 11.0 0.0 1.0 29.0 0.0 4.0 0.0 136.109 11.0 9.0 2.0 6.0 8.0 6.0 12.374 0.0 18.0 11 194.0 1.673 23.0 1.818 2.0 0.5 8.0 2.177 22.0 41.0 42.0 3.1 4.0 708.0 23.379 3.527 0.854 2.753 5.472 2.309 2.459 2.654 9.0 1.535 11.752 0.0 0.0 0.729 1.165 1.1 0.967 0.0 0.665 0.493 0.493 0.697 0.0 0.0 0.0 0.026 0.363 0.846 0.072 0.283 4.064 7.723 1.531 …
79944-58-4 0.0 17.0 10.0 0.0 11.0 2.0 0.0 2.0 0.0 6.0 1.0 2.0 4.0 15.0 0.0 4.0 27.0 0.0 1.0 3.0 192.133 23.0 31.0 1.0 51.0 40.0 48.0 12.809 0.0 12.0 15 359.0 2.228 33.0 2.267 13.0 0.5 8.0 2.606 46.0 94.0 80.0 1.588 4.0 1674.0 44.174 3.419 0.684 3.247 3.194 3.857 5.22 3.24 20.0 2.195 15.031 0.0 1.176 3.133 2.864 2.332 1.816 0.144 2.98 0.578 0.266 0.667 0.045 0.0 0.131 0.229 1.124 1.786 0.386 0.625…
2113-61-3 0.0 14.0 2.0 0.0 12.0 0.0 0.0 1.0 0.0 12.0 1.0 0.0 1.0 13.0 0.0 1.0 24.0 0.0 1.0 2.0 158.139 18.0 22.0 0.0 28.0 26.0 32.0 12.165 0.0 11.0 13 252.0 2.082 26.5 2.154 9.0 0.5 8.0 2.575 36.0 72.0 64.0 1.789 4.0 1118.0 34.437 3.231 0.665 3.041 3.583 3.16 4.141 3.01 16.0 2.0 13.204 0.0 0.729 2.359 2.43 2.089 1.823 0.0 2.057 0.496 0.263 0.622 0.06 0.0 0.053 0.113 0.885 1.306 0.225 0.417 4.271 …
2058-46-0 0.0 36.0 25.0 0.0 22.0 9.0 0.0 2.0 0.0 6.0 7.0 9.0 11.0 33.0 0.0 10.0 57.0 0.0 2.0 4.0 436.247 60.0 92.0 5.0 243.0 138.0 193.0 13.22 0.0 24.0 33 2494.0 1.909 76.0 2.182 33.0 0.455 11.0 3.073 120.0 248.0 192.0 1.875 6.0 10444.0 156.662 4.723 1.687 4.02 15.542 7.051 9.264 4.529 80.0 1.65 28.681 0.0 6.455 6.84 6.645 5.121 6.808 0.0 7.363 4.23 1.921 4.075 0.087 0.0 0.755 1.198 4.196 5.604 1…
2303-16-4 0.0 14.0 12.0 0.0 10.0 1.0 0.0 1.0 0.0 0.0 0.0 1.0 5.0 15.0 2.0 2.0 32.0 0.0 4.0 0.0 253.089 18.0 19.0 2.0 10.0 19.0 11.0 16.873 2.0 17.0 15 400.0 1.657 32.167 1.867 5.0 0.5 8.0 2.368 36.0 69.0 64.0 4.087 4.0 1454.0 39.879 3.81 1.1 3.077 8.306 3.085 3.289 3.198 19.0 1.475 15.282 0.0 1.033 0.544 0.798 0.3 0.221 0.0 0.526 1.73 0.934 1.302 0.0 0.0 0.0 0.146 1.018 2.502 0.456 0.536 6.596 11…
331-39-5 0.0 13.0 5.0 0.0 9.0 4.0 0.0 0.0 0.0 6.0 3.0 4.0 4.0 13.0 0.0 3.0 21.0 0.0 2.0 1.0 172.095 17.0 18.0 2.0 19.0 19.0 23.0 13.238 0.0 8.0 13 270.0 1.831 30.0 2.0 7.0 0.5 8.0 2.55 34.0 65.0 60.0 2.213 4.0 1081.0 32.931 3.462 0.748 2.98 5.694 2.866 3.414 2.974 15.0 1.66 13.356 0.0 0.719 2.441 3.185 2.569 3.208 0.0 1.679 0.391 0.278 1.084 0.024 0.0 0.012 0.037 0.52 0.812 0.102 0.226 3.524 6.63…
95-06-7 0.0 11.0 9.0 0.0 8.0 0.0 0.0 1.0 0.0 0.0 0.0 0.0 4.0 12.0 1.0 2.0 26.0 0.0 4.0 0.0 209.682 13.0 13.0 2.0 6.0 11.0 8.0 17.473 1.0 14.0 12 224.0 1.658 24.833 1.833 3.0 0.429 7.0 2.221 26.0 50.0 48.0 3.607 4.0 812.0 27.755 3.394 1.019 2.808 6.333 2.543 2.635 2.843 13.0 1.5 12.432 0.0 0.596 0.223 0.137 0.023 0.299 0.0 0.107 1.556 0.731 0.811 0.0 0.0 0.0 0.0 1.077 2.033 0.252 0.389 5.635 9.859…
27072-45-3 0.0 32.0 11.0 0.0 21.0 5.0 0.0 1.0 0.0 18.0 2.0 5.0 7.0 28.0 0.0 7.0 39.0 0.0 1.0 5.0 378.3 49.0 73.0 3.0 217.0 112.0 163.0 13.511 0.0 11.0 28 1756.0 2.146 61.5 2.286 28.0 0.5 12.0 3.071 98.0 203.0 162.0 1.492 6.0 7787.0 118.53 4.646 1.364 3.915 8.424 6.553 9.287 4.226 56.0 1.988 25.544 0.0 3.417 6.254 6.188 4.783 4.479 0.068 6.652 2.02 0.887 2.29 0.085 0.0 0.509 0.863 2.916 3.921 1.32…
98-07-7 0.0 10.0 4.0 0.0 7.0 0.0 0.0 0.0 0.0 6.0 0.0 0.0 3.0 10.0 3.0 0.0 15.0 0.0 0.0 1.0 190.436 14.0 14.0 0.0 9.0 14.0 14.0 19.044 3.0 5.0 10 114.0 1.813 21.0 2.0 7.0 0.4 5.0 2.301 28.0 52.0 48.0 2.389 3.0 478.0 23.017 2.533 0.5 2.602 4.424 2.219 2.584 2.677 11.0 1.644 9.809 0.0 0.352 1.074 0.556 0.744 0.324 0.0 0.964 1.493 1.777 1.51 0.032 0.0 0.0 0.027 0.575 1.005 0.117 0.237 3.862 7.288 1.7…
382-67-2 0.0 30.0 26.0 0.0 22.0 4.0 1.0 0.0 0.0 0.0 2.0 4.0 5.0 27.0 1.0 4.0 56.0 0.0 2.0 4.0 347.236 50.0 77.0 4.0 190.0 111.0 149.0 12.861 0.0 29.0 27 1541.0 1.984 59.5 2.222 29.0 0.5 12.0 2.879 100.0 207.0 160.0 1.731 6.0 6621.0 114.57 4.39 1.364 3.828 11.076 6.016 8.031 4.194 63.0 1.751 24.529 0.0 5.895 3.448 3.134 2.55 3.532 0.068 3.011 5.906 2.334 3.299 0.094 0.0 1.394 2.118 5.633 7.362 3.0…
5836-10-2 0.0 23.0 10.0 0.0 17.0 3.0 0.0 0.0 0.0 12.0 1.0 3.0 5.0 22.0 2.0 3.0 38.0 0.0 4.0 2.0 323.09 33.0 42.0 1.0 66.0 51.0 62.0 14.686 2.0 16.0 22 993.0 1.908 47.667 2.091 15.0 0.5 10.0 2.78 66.0 131.0 112.0 2.151 5.0 4054.0 77.335 4.299 1.167 3.59 8.979 4.836 6.174 3.835 36.0 1.725 21.097 0.0 2.514 4.012 3.759 2.786 2.6 0.0 3.527 1.617 1.052 2.075 0.056 0.0 0.154 0.257 1.645 2.336 0.561 1.01…
732-11-6 1.0 20.0 11.0 0.0 11.0 4.0 0.0 1.0 0.0 6.0 0.0 4.0 8.0 19.0 0.0 6.0 31.0 0.0 5.0 2.0 305.232 29.0 39.0 3.0 61.0 46.0 54.0 16.065 0.0 12.0 19 701.0 1.923 42.167 2.105 14.0 0.444 9.0 2.728 58.0 117.0 98.0 1.964 5.0 2898.0 61.497 4.099 1.227 3.442 7.618 4.342 5.396 3.583 31.0 1.74 18.67 0.0 2.598 0.923 2.097 0.542 1.156 0.064 0.909 4.905 2.506 1.72 0.028 0.0 0.56 0.95 2.924 4.343 1.455 2.2 …
96-17-3 0.0 5.0 4.0 0.0 5.0 1.0 0.0 0.0 0.0 0.0 0.0 1.0 1.0 6.0 0.0 1.0 16.0 0.0 2.0 0.0 76.054 5.0 4.0 1.0 0.0 1.0 0.0 12.676 0.0 10.0 6 31.0 1.513 13.0 1.667 1.0 0.5 4.0 1.615 10.0 19.0 20.0 2.754 2.0 114.0 9.083 2.067 0.667 1.839 3.611 1.297 1.079 1.826 4.0 1.385 5.614 0.0 0.289 0.518 0.4 0.546 0.722 0.0 0.192 0.332 0.236 0.289 0.0 0.0 0.0 0.0 0.0 0.096 0.0 0.0 2.262 4.27 0.876 1.522 0.0 0.0 0…
459-57-4 0.0 9.0 2.0 0.0 7.0 1.0 1.0 0.0 0.0 6.0 0.0 1.0 2.0 9.0 1.0 1.0 14.0 0.0 1.0 1.0 119.074 11.0 12.0 1.0 9.0 12.0 14.0 13.23 0.0 5.0 9 90.0 1.876 20.5 2.0 5.0 0.5 6.0 2.307 22.0 43.0 40.0 2.18 3.0 381.0 19.067 2.5 0.625 2.504 3.472 2.111 2.459 2.483 9.0 1.742 8.909 0.0 0.408 1.707 1.865 1.791 2.017 0.0 1.196 0.223 0.159 0.493 0.028 0.0 0.0 0.003 0.334 0.541 0.026 0.104 2.535 4.673 1.006 1.…
33401-94-4 0.0 15.0 8.0 0.0 11.0 0.0 0.0 2.0 0.0 5.0 0.0 0.0 3.0 14.0 0.0 3.0 28.0 0.0 2.0 2.0 192.202 19.0 23.0 2.0 24.0 26.0 26.0 13.729 0.0 14.0 14 330.0 2.076 29.0 2.143 9.0 0.5 8.0 2.529 38.0 76.0 68.0 1.674 4.0 1452.0 37.476 3.626 0.728 3.161 3.833 3.472 4.442 3.087 15.0 2.0 14.454 0.0 0.847 1.616 1.407 1.148 0.676 0.144 1.493 0.8 0.42 0.606 0.035 0.0 0.131 0.215 1.105 2.077 0.361 0.62 5.71…
1987-50-4 0.0 14.0 8.0 0.0 13.0 1.0 0.0 0.0 0.0 6.0 1.0 1.0 1.0 14.0 0.0 1.0 34.0 0.0 6.0 1.0 172.142 16.0 17.0 0.0 17.0 18.0 21.0 12.296 0.0 20.0 14 385.0 1.919 29.0 2.0 5.0 0.455 11.0 2.376 32.0 63.0 60.0 1.912 6.0 1546.0 34.785 4.231 0.938 3.154 4.722 3.215 3.965 3.0 14.0 1.826 15.011 0.0 0.348 1.346 1.498 1.22 1.227 0.0 1.059 0.305 0.192 0.493 0.028 0.0 0.111 0.213 1.066 1.595 0.339 0.595 5.6…
374683-44-0 1.0 32.0 32.0 0.0 32.0 0.0 0.0 0.0 0.0 0.0 0.0 0.0 1.0 33.0 0.0 0.0 101.0 0.0 28.0 0.0 415.326 34.0 36.0 0.0 42.0 38.0 40.0 12.586 0.0 68.0 33 4256.0 1.878 65.667 1.939 3.0 0.5 20.0 2.504 68.0 136.0 132.0 4.337 10.0 16100.0 115.236 8.061 2.563 4.174 11.063 7.118 9.031 4.232 36.0 1.808 32.044 0.0 0.793 4.761 4.208 2.381 0.842 0.0 4.629 4.025 1.897 0.707 0.0 0.0 2.228 3.447 8.348 10.5 5…
831-82-3 0.0 15.0 3.0 0.0 12.0 2.0 0.0 0.0 0.0 12.0 1.0 2.0 2.0 14.0 0.0 2.0 24.0 0.0 2.0 2.0 176.13 19.0 22.0 0.0 26.0 26.0 32.0 12.581 0.0 10.0 14 329.0 2.076 30.0 2.143 9.0 0.444 9.0 2.594 38.0 75.0 68.0 1.685 5.0 1444.0 37.627 3.615 0.708 3.157 3.833 3.359 4.442 3.083 16.0 2.0 14.438 0.0 0.524 2.711 2.957 2.479 2.252 0.0 2.32 0.311 0.211 0.697 0.06 0.0 0.044 0.086 0.748 1.139 0.158 0.291 4.36…
86-50-0 1.0 20.0 7.0 0.0 10.0 3.0 0.0 3.0 0.0 11.0 0.0 3.0 9.0 19.0 0.0 8.0 31.0 0.0 5.0 2.0 305.236 28.0 36.0 2.0 52.0 40.0 49.0 16.065 0.0 12.0 19 728.0 1.952 42.167 2.105 13.0 0.5 10.0 2.834 56.0 112.0 96.0 1.873 5.0 3030.0 60.596 4.257 1.209 3.467 7.007 4.334 5.521 3.558 30.0 1.795 18.869 0.0 2.215 0.897 2.014 0.416 1.006 0.0 0.87 4.691 2.444 1.589 0.039 0.0 0.456 0.71 2.562 4.002 1.063 1.701…
3848-24-6 0.0 7.0 5.0 0.0 6.0 2.0 0.0 0.0 0.0 0.0 0.0 2.0 2.0 8.0 0.0 2.0 18.0 0.0 3.0 0.0 104.064 8.0 7.0 2.0 0.0 4.0 2.0 13.008 0.0 10.0 8 70.0 1.565 18.0 1.75 2.0 0.4 5.0 2.022 16.0 30.0 30.0 3.171 3.0 254.0 14.733 2.5 0.686 2.243 4.722 1.654 1.556 2.26 7.0 1.412 7.978 0.0 0.638 1.012 1.281 0.962 1.338 0.0 0.386 0.266 0.174 0.569 0.0 0.0 0.0 0.0 0.176 0.403 0.0 0.0 2.719 5.231 0.87 1.729 0.0 0…
56-75-7 0.0 20.0 12.0 0.0 11.0 5.0 0.0 2.0 0.0 6.0 3.0 5.0 9.0 20.0 2.0 5.0 32.0 0.0 6.0 1.0 311.036 27.0 32.0 2.0 39.0 33.0 38.0 15.552 2.0 12.0 20 880.0 1.808 46.667 2.0 10.0 0.455 11.0 2.681 54.0 106.0 94.0 2.487 6.0 3426.0 62.988 4.632 1.285 3.496 9.278 4.319 5.146 3.606 29.0 1.622 19.953 0.0 2.191 3.638 3.415 3.007 3.701 0.0 2.603 1.304 0.83 1.595 0.028 0.0 0.06 0.142 1.076 1.622 0.294 0.583…
315-30-0 0.0 11.0 1.0 0.0 5.0 1.0 0.0 4.0 0.0 10.0 2.0 1.0 5.0 10.0 0.0 4.0 14.0 0.0 0.0 2.0 132.082 15.0 20.0 0.0 23.0 25.0 25.0 13.208 0.0 4.0 10 105.0 2.107 23.0 2.2 9.0 0.25 4.0 2.55 30.0 61.0 52.0 2.029 3.0 497.0 24.25 2.333 0.497 2.67 2.833 2.571 3.238 2.732 12.0 2.0 9.576 0.0 0.902 2.456 2.433 2.169 2.031 0.118 2.337 0.365 0.178 0.538 0.014 0.0 0.007 0.033 0.372 0.752 0.081 0.17 2.708 4.94…
NOCAS_47383 0.0 41.0 19.0 0.0 25.0 4.0 0.0 5.0 0.0 20.0 1.0 4.0 11.0 36.0 1.0 9.0 59.0 0.0 7.0 6.0 501.826 60.0 80.0 2.0 166.0 107.0 135.0 13.94 1.0 23.0 36 4270.0 2.168 78.833 2.278 32.0 0.471 17.0 3.161 120.0 243.0 202.0 1.085 9.0 19237.0 154.517 6.778 1.573 4.326 10.056 8.36 12.098 4.471 56.0 2.038 32.979 0.289 3.331 5.849 5.46 4.324 3.962 0.314 5.802 2.83 1.565 2.674 0.089 0.0 0.584 1.006 4.0…
13547-70-1 0.0 7.0 6.0 0.0 6.0 1.0 0.0 0.0 0.0 0.0 0.0 1.0 2.0 8.0 1.0 1.0 19.0 0.0 1.0 0.0 123.518 10.0 8.0 1.0 0.0 3.0 0.0 15.44 1.0 11.0 8 63.0 1.488 17.333 1.75 4.0 0.5 4.0 1.96 20.0 35.0 34.0 3.623 2.0 230.0 15.417 2.25 0.583 2.167 5.424 1.552 1.38 2.346 8.0 1.315 7.615 0.0 0.725 0.89 0.601 0.372 0.535 0.0 0.011 1.135 1.322 1.57 0.0 0.0 0.0 0.0 0.0 0.601 0.0 0.0 3.109 6.249 1.201 3.074 0.289…
13466-78-9 0.0 11.0 10.0 0.0 10.0 0.0 0.0 0.0 0.0 0.0 0.0 0.0 0.0 10.0 0.0 0.0 26.0 0.0 0.0 2.0 120.11 18.0 23.0 1.0 30.0 28.0 31.0 12.011 0.0 16.0 10 108.0 1.966 20.0 2.2 12.0 0.4 5.0 2.27 36.0 72.0 58.0 2.037 3.0 501.0 24.067 2.4 0.436 2.649 4.146 2.462 2.937 2.705 11.0 1.739 9.572 0.167 0.217 0.365 0.428 0.343 0.207 0.0 0.425 1.519 1.351 1.435 0.048 0.0 0.0 0.092 1.693 2.489 0.42 1.058 4.278 7…
682-01-9 0.0 16.0 16.0 0.0 12.0 4.0 0.0 0.0 0.0 0.0 0.0 4.0 5.0 17.0 0.0 4.0 45.0 0.0 12.0 0.0 236.214 18.0 20.0 0.0 18.0 22.0 24.0 13.895 0.0 28.0 17 560.0 1.77 37.333 1.882 3.0 0.5 8.0 2.111 36.0 72.0 68.0 4.391 4.0 2036.0 47.431 4.118 1.563 3.234 7.063 3.702 4.214 3.406 20.0 1.659 17.215 0.0 0.793 0.08 0.134 0.19 0.195 0.0 0.518 0.866 0.408 0.707 0.0 0.0 0.0 0.375 2.561 3.475 0.75 1.436 8.433 …
626-39-1 0.0 9.0 3.0 0.0 6.0 0.0 0.0 0.0 3.0 6.0 0.0 0.0 3.0 9.0 3.0 0.0 12.0 0.0 0.0 1.0 311.778 12.0 12.0 0.0 10.0 15.0 12.0 34.642 0.0 3.0 9 84.0 1.817 17.25 2.0 6.0 0.25 4.0 2.228 24.0 45.0 42.0 2.341 3.0 357.0 19.5 2.333 0.5 2.464 4.083 1.933 2.334 2.534 9.0 1.636 8.647 0.0 0.134 0.213 0.312 0.496 2.271 0.0 0.572 0.982 0.982 0.866 0.024 0.0 0.0 0.0 0.635 2.922 0.071 0.778 4.678 9.124 2.201 4…
40220-08-4 0.0 30.0 15.0 0.0 18.0 9.0 0.0 3.0 0.0 6.0 0.0 9.0 12.0 30.0 0.0 12.0 51.0 0.0 12.0 1.0 402.21 39.0 48.0 9.0 73.0 54.0 63.0 13.407 0.0 21.0 30 2679.0 1.835 70.5 2.0 12.0 0.429 14.0 2.932 78.0 156.0 138.0 2.802 8.0 10296.0 112.248 6.159 2.116 3.981 13.0 6.395 7.906 4.205 45.0 1.667 28.413 0.0 2.687 6.283 6.484 5.675 6.57 0.0 4.539 1.073 0.504 1.852 0.011 0.0 0.138 0.261 1.303 2.146 0.47…
2032-65-7 0.0 15.0 8.0 0.0 11.0 2.0 0.0 1.0 0.0 6.0 1.0 2.0 4.0 15.0 0.0 3.0 30.0 0.0 2.0 1.0 210.193 20.0 24.0 1.0 30.0 28.0 28.0 14.013 0.0 15.0 15 380.0 1.817 32.5 2.0 8.0 0.444 9.0 2.549 40.0 79.0 70.0 2.451 5.0 1491.0 41.71 3.619 1.08 3.118 6.806 3.284 3.891 3.219 21.0 1.636 15.094 0.0 1.187 1.671 2.067 1.225 1.226 0.0 1.58 1.443 0.551 1.1 0.021 0.0 0.032 0.145 0.862 2.211 0.29 0.568 5.854 1…
100-80-1 0.0 9.0 2.0 0.0 9.0 0.0 0.0 0.0 0.0 6.0 0.0 0.0 0.0 9.0 0.0 0.0 19.0 0.0 1.0 1.0 108.099 11.0 12.0 1.0 8.0 13.0 13.0 12.011 0.0 10.0 9 88.0 1.876 18.0 2.0 5.0 0.4 5.0 2.324 22.0 43.0 40.0 2.232 3.0 373.0 19.15 2.444 0.625 2.493 3.472 2.101 2.459 2.494 9.0 1.742 8.834 0.0 0.344 1.345 1.428 1.307 1.096 0.0 1.133 0.351 0.263 0.493 0.028 0.0 0.0 0.006 0.451 0.797 0.064 0.169 3.018 5.594 1.27…
10540-29-1 0.0 30.0 11.0 0.0 26.0 1.0 0.0 1.0 0.0 18.0 0.0 1.0 2.0 28.0 0.0 2.0 57.0 0.0 8.0 3.0 342.292 39.0 50.0 1.0 85.0 65.0 82.0 12.225 0.0 29.0 28 2141.0 2.055 57.5 2.143 16.0 0.5 14.0 2.945 78.0 158.0 138.0 1.602 7.0 8974.0 105.842 5.664 1.577 3.958 8.278 6.43 8.758 4.118 41.0 1.953 26.692 0.0 1.611 4.455 4.436 3.779 2.71 0.0 4.413 1.405 0.785 1.36 0.092 0.0 0.28 0.486 2.306 3.348 0.796 1.…
930-68-7 0.0 7.0 5.0 0.0 6.0 1.0 0.0 0.0 0.0 0.0 0.0 1.0 1.0 7.0 0.0 1.0 15.0 0.0 0.0 1.0 88.065 8.0 8.0 2.0 3.0 8.0 8.0 12.581 0.0 8.0 7 42.0 1.919 15.0 2.0 4.0 0.25 4.0 2.012 16.0 31.0 30.0 2.123 3.0 193.0 12.917 2.0 0.417 2.196 2.361 1.674 1.982 2.143 5.0 1.826 6.529 0.0 0.12 0.796 0.982 0.806 0.929 0.0 0.614 0.107 0.083 0.289 0.059 0.0 0.0 0.0 0.429 0.692 0.012 0.078 2.588 4.184 1.098 1.761 0…
3012-37-1 0.0 10.0 3.0 0.0 8.0 0.0 0.0 1.0 0.0 6.0 0.0 0.0 2.0 10.0 0.0 2.0 17.0 1.0 2.0 1.0 142.162 11.0 12.0 0.0 9.0 13.0 14.0 14.216 0.0 7.0 10 133.0 1.943 20.5 2.0 4.0 0.429 7.0 2.352 22.0 44.0 42.0 2.017 4.0 554.0 21.643 2.956 0.708 2.688 3.111 2.401 2.885 2.572 9.0 1.875 10.373 0.0 0.229 0.938 1.021 0.966 0.968 0.0 0.855 0.28 0.118 0.204 0.032 0.0 0.019 0.063 0.694 1.114 0.152 0.306 3.966 6…
3380-34-5 0.0 18.0 6.0 0.0 12.0 2.0 0.0 0.0 0.0 12.0 1.0 2.0 5.0 17.0 3.0 2.0 24.0 0.0 2.0 2.0 282.489 25.0 30.0 0.0 41.0 36.0 44.0 16.617 3.0 7.0 17 536.0 1.96 37.0 2.118 12.0 0.5 10.0 2.704 50.0 98.0 86.0 1.837 5.0 2264.0 51.326 3.941 0.872 3.343 6.417 3.83 4.97 3.395 24.0 1.789 17.048 0.0 1.296 3.023 2.978 2.25 1.693 0.0 2.679 1.034 0.724 1.382 0.048 0.0 0.067 0.154 1.124 1.867 0.273 0.603 5.8…
2825-82-3 0.0 12.0 12.0 0.0 10.0 0.0 0.0 0.0 0.0 0.0 0.0 0.0 0.0 10.0 0.0 0.0 26.0 0.0 0.0 3.0 120.11 18.0 27.0 0.0 49.0 39.0 43.0 12.011 0.0 16.0 10 98.0 2.352 20.0 2.4 13.0 0.25 4.0 2.127 36.0 75.0 60.0 1.918 3.0 518.0 25.583 2.178 0.391 2.727 1.944 2.796 3.715 2.773 10.0 2.308 9.39 0.0 1.178 0.0 0.0 0.0 0.0 0.314 0.0 1.783 0.605 0.605 0.0 0.0 0.294 0.735 2.835 4.018 1.441 2.105 4.949 6.552 4.3…
101-54-2 0.0 15.0 3.0 0.0 12.0 0.0 0.0 2.0 0.0 12.0 2.0 0.0 2.0 14.0 0.0 2.0 26.0 0.0 2.0 2.0 172.146 19.0 22.0 0.0 26.0 26.0 32.0 12.296 0.0 12.0 14 329.0 2.076 29.0 2.143 9.0 0.444 9.0 2.594 38.0 75.0 68.0 1.685 5.0 1444.0 37.627 3.615 0.708 3.157 3.833 3.359 4.442 3.083 16.0 2.0 14.438 0.0 0.524 2.554 2.753 2.323 2.03 0.0 2.204 0.387 0.263 0.697 0.06 0.0 0.056 0.109 0.849 1.255 0.2 0.357 4.521…
1490-04-6 0.0 11.0 11.0 0.0 10.0 1.0 0.0 0.0 0.0 0.0 1.0 1.0 1.0 11.0 0.0 1.0 31.0 0.0 1.0 1.0 136.109 15.0 17.0 0.0 16.0 19.0 18.0 12.374 0.0 20.0 11 150.0 1.801 23.0 2.0 7.0 0.5 6.0 2.079 30.0 58.0 52.0 2.437 3.0 611.0 26.6 2.727 0.643 2.71 5.194 2.402 2.812 2.816 14.0 1.61 10.833 0.0 0.845 0.367 0.41 0.319 0.553 0.0 0.527 1.521 0.864 0.994 0.068 0.0 0.0 0.08 1.344 2.152 0.254 0.955 4.79 7.878 …
1193386-64-9 NA NA NA NA NA NA NA NA NA NA NA NA NA NA NA NA NA NA NA NA NA NA NA NA NA NA NA NA NA NA NA NA NA NA NA NA NA NA NA NA NA NA NA NA NA NA NA NA NA NA NA NA NA NA NA NA NA NA NA NA NA NA NA NA NA NA NA NA NA NA NA NA NA NA NA NA NA NA NA NA NA NA NA NA NA NA NA NA NA NA NA NA NA NA NA NA NA NA NA NA NA NA NA NA NA NA NA NA NA NA NA NA NA NA NA NA NA NA NA NA NA NA NA NA NA NA NA NA NA…
80-43-3 0.0 21.0 9.0 0.0 18.0 2.0 0.0 0.0 0.0 12.0 0.0 2.0 2.0 20.0 0.0 2.0 42.0 0.0 5.0 2.0 248.196 30.0 35.0 0.0 38.0 38.0 45.0 12.41 0.0 22.0 20 848.0 1.943 42.0 2.1 14.0 0.455 11.0 2.68 60.0 116.0 102.0 1.848 6.0 3566.0 64.968 4.463 0.969 3.548 7.347 4.486 5.771 3.624 29.0 1.791 19.911 0.0 1.849 3.438 3.228 2.521 2.05 0.0 2.837 1.976 1.483 2.39 0.064 0.0 0.045 0.115 1.324 1.984 0.288 0.544 6.…
33564-31-7 0.0 38.0 32.0 0.0 26.0 7.0 2.0 0.0 0.0 0.0 1.0 7.0 9.0 35.0 2.0 7.0 67.0 0.0 4.0 4.0 462.275 63.0 95.0 6.0 247.0 139.0 193.0 13.208 0.0 32.0 35 3128.0 1.917 80.0 2.171 34.0 0.5 14.0 3.022 126.0 259.0 202.0 1.786 7.0 13005.0 166.379 5.257 1.739 4.114 15.611 7.481 9.889 4.565 81.0 1.68 30.611 0.0 7.135 5.061 5.753 4.173 5.538 0.059 4.68 6.709 2.608 4.505 0.088 0.0 1.467 2.249 6.113 7.893…
133-53-9 0.0 11.0 5.0 0.0 8.0 1.0 0.0 0.0 0.0 6.0 1.0 1.0 3.0 11.0 2.0 1.0 19.0 0.0 0.0 1.0 182.993 16.0 20.0 0.0 15.0 20.0 20.0 16.636 2.0 8.0 11 140.0 1.755 23.667 2.0 8.0 0.4 5.0 2.429 32.0 63.0 54.0 2.625 3.0 569.0 27.317 2.545 0.66 2.667 5.806 2.409 2.687 2.876 17.0 1.535 10.543 0.0 1.838 1.556 1.546 1.102 0.802 0.0 1.269 1.648 0.617 1.049 0.018 0.0 0.0 0.0 0.663 1.262 0.113 0.292 3.935 7.79…
54239-37-1 0.0 16.0 9.0 0.0 12.0 1.0 0.0 3.0 0.0 6.0 3.0 1.0 4.0 16.0 0.0 4.0 33.0 1.0 4.0 1.0 202.152 21.0 24.0 0.0 29.0 26.0 31.0 12.634 0.0 17.0 16 476.0 1.828 34.5 2.0 8.0 0.444 9.0 2.597 42.0 82.0 74.0 2.358 5.0 1870.0 45.087 3.967 1.039 3.225 7.056 3.514 4.192 3.281 21.0 1.655 16.267 0.0 1.122 2.629 2.63 2.289 2.564 0.0 2.026 0.86 0.632 1.213 0.024 0.0 0.061 0.112 0.903 1.343 0.231 0.48 5.2…
104206-82-8 0.0 24.0 12.0 0.0 14.0 7.0 0.0 1.0 0.0 6.0 0.0 7.0 9.0 23.0 0.0 7.0 36.0 0.0 4.0 2.0 326.221 36.0 45.0 6.0 74.0 56.0 67.0 14.184 0.0 13.0 23 1128.0 1.865 53.5 2.087 17.0 0.5 10.0 2.908 72.0 141.0 120.0 2.134 5.0 4578.0 82.922 4.458 1.178 3.641 10.451 4.929 6.225 3.89 39.0 1.653 21.898 0.0 2.293 3.229 3.462 2.026 4.401 0.0 3.369 2.301 1.482 2.891 0.075 0.0 0.244 0.423 2.129 3.095 0.79 …
50-63-5 0.0 23.0 12.0 0.0 18.0 0.0 0.0 3.0 0.0 11.0 1.0 0.0 4.0 22.0 1.0 3.0 48.0 0.0 8.0 2.0 293.672 30.0 37.0 0.0 57.0 45.0 54.0 13.349 1.0 26.0 22 1212.0 1.969 45.833 2.091 12.0 0.462 13.0 2.775 60.0 120.0 106.0 1.72 7.0 4982.0 71.859 5.247 1.393 3.687 7.667 4.964 6.475 3.71 31.0 1.833 22.047 0.0 1.381 2.88 2.817 2.089 1.421 0.0 2.798 1.372 0.76 1.251 0.043 0.0 0.203 0.352 1.781 2.912 0.683 1.…
633-65-8 0.0 29.0 12.0 0.0 20.0 4.0 0.0 1.0 0.0 17.0 0.0 4.0 5.0 25.0 0.0 4.0 43.0 0.0 2.0 5.0 318.223 43.0 64.0 0.0 158.0 91.0 126.0 12.729 0.0 18.0 25 1405.0 2.225 54.5 2.32 25.0 0.5 12.0 3.005 86.0 179.0 144.0 1.33 6.0 6454.0 97.67 4.683 1.281 3.848 6.361 6.107 8.685 4.002 47.0 2.113 23.625 0.0 2.979 5.48 4.792 3.986 2.8 0.118 5.637 1.751 0.713 1.544 0.088 0.0 0.611 0.911 2.819 3.768 1.342 1.8…
71320-77-9 0.0 19.0 12.0 0.0 13.0 2.0 0.0 2.0 0.0 6.0 1.0 2.0 5.0 18.0 1.0 3.0 35.0 0.0 4.0 2.0 251.608 24.0 28.0 1.0 32.0 31.0 36.0 13.978 1.0 17.0 18 724.0 2.026 39.333 2.111 10.0 0.5 12.0 2.589 48.0 95.0 86.0 1.574 6.0 3086.0 52.78 4.732 0.957 3.492 5.444 4.195 5.521 3.4 22.0 1.929 18.682 0.0 0.966 2.686 2.779 2.282 1.845 0.0 2.313 0.821 0.481 0.895 0.073 0.0 0.102 0.19 1.323 1.982 0.349 0.66 …
132-60-5 0.0 21.0 3.0 0.0 16.0 2.0 0.0 1.0 0.0 17.0 1.0 2.0 3.0 19.0 0.0 2.0 30.0 0.0 2.0 3.0 238.181 29.0 39.0 1.0 73.0 52.0 69.0 12.536 0.0 11.0 19 664.0 2.113 40.5 2.211 15.0 0.444 9.0 2.876 58.0 118.0 100.0 1.692 5.0 2931.0 63.135 3.883 0.931 3.478 5.417 4.525 6.174 3.613 30.0 2.0 18.52 0.0 1.639 3.855 4.002 3.314 3.166 0.0 3.75 0.878 0.402 1.105 0.076 0.0 0.163 0.294 1.472 2.109 0.506 0.796 …
144-82-1 0.0 18.0 5.0 0.0 9.0 2.0 0.0 4.0 0.0 11.0 2.0 2.0 8.0 17.0 0.0 6.0 27.0 0.0 3.0 2.0 260.259 26.0 30.0 2.0 41.0 36.0 39.0 15.309 0.0 10.0 17 535.0 1.947 38.0 2.118 13.0 0.5 10.0 2.791 52.0 100.0 88.0 1.848 5.0 2267.0 51.452 3.934 0.807 3.344 6.507 3.884 4.919 3.396 22.0 1.774 17.076 0.0 1.187 1.563 1.769 1.014 1.919 0.118 1.482 1.755 1.165 1.976 0.028 0.0 0.177 0.366 1.993 2.981 0.674 1.3…
503-30-0 0.0 4.0 4.0 0.0 3.0 1.0 0.0 0.0 0.0 0.0 0.0 1.0 1.0 4.0 0.0 1.0 10.0 0.0 0.0 1.0 52.032 4.0 4.0 0.0 0.0 1.0 0.0 13.008 0.0 6.0 4 8.0 2.0 9.0 2.0 3.0 0.0 2.0 1.051 8.0 16.0 16.0 2.0 2.0 48.0 5.0 1.333 0.25 1.505 1.0 0.557 1.204 1.301 0.0 2.0 2.773 0.0 0.0 0.423 0.448 0.423 0.299 0.0 0.075 0.0 0.0 0.0 0.0 0.144 0.0 0.0 0.0 0.102 0.0 0.0 1.577 2.53 0.577 0.966 0.0 0.0 0.0 1.414 1.0 2.828 2.…
77-78-1 0.0 6.0 4.0 0.0 2.0 4.0 0.0 0.0 0.0 0.0 0.0 4.0 5.0 7.0 0.0 4.0 13.0 0.0 2.0 0.0 120.085 8.0 6.0 2.0 0.0 1.0 0.0 17.155 0.0 6.0 7 44.0 1.486 18.0 1.714 3.0 0.5 4.0 2.052 16.0 28.0 28.0 3.36 2.0 162.0 12.25 2.095 0.656 1.991 4.563 1.429 1.204 2.137 6.0 1.333 6.545 0.0 0.5 0.689 0.647 0.305 1.056 0.0 0.046 0.5 0.333 1.207 0.0 0.0 0.0 0.0 0.0 0.204 0.0 0.0 2.816 4.858 1.225 2.225 0.25 0.0 0.…
99-59-2 0.0 12.0 5.0 0.0 7.0 3.0 0.0 2.0 0.0 6.0 1.0 3.0 5.0 12.0 0.0 4.0 20.0 0.0 2.0 1.0 160.088 16.0 19.0 1.0 20.0 20.0 22.0 13.341 0.0 8.0 12 198.0 1.817 28.0 2.0 7.0 0.429 7.0 2.493 32.0 63.0 56.0 2.403 4.0 794.0 30.069 3.0 0.809 2.831 5.444 2.68 3.113 2.917 16.0 1.636 11.989 0.0 1.155 2.431 2.779 2.419 2.656 0.0 1.877 0.469 0.254 0.902 0.024 0.0 0.0 0.015 0.449 0.835 0.092 0.21 3.228 6.481 …
113981-44-5 0.0 39.0 19.0 0.0 19.0 5.0 0.0 9.0 0.0 15.0 2.0 5.0 16.0 35.0 0.0 13.0 52.0 0.0 7.0 5.0 498.401 57.0 81.0 5.0 165.0 112.0 141.0 14.24 0.0 17.0 35 3932.0 2.089 79.5 2.229 29.0 0.471 17.0 3.151 114.0 234.0 192.0 1.21 9.0 17210.0 149.522 6.608 1.796 4.264 11.306 8.013 11.195 4.428 57.0 1.927 32.108 0.0 3.413 6.12 6.228 4.961 5.035 0.214 6.244 2.429 1.128 2.483 0.075 0.075 0.76 1.218 4.14…
80-48-8 0.0 12.0 4.0 0.0 8.0 3.0 0.0 0.0 0.0 6.0 0.0 3.0 4.0 12.0 0.0 3.0 22.0 0.0 2.0 1.0 176.152 17.0 19.0 2.0 19.0 18.0 20.0 14.679 0.0 10.0 12 195.0 1.799 27.0 2.0 8.0 0.429 7.0 2.545 34.0 65.0 58.0 2.436 4.0 788.0 30.343 2.955 0.745 2.829 5.535 2.655 3.061 2.925 16.0 1.618 11.955 0.0 1.267 1.215 1.152 0.718 1.431 0.0 0.867 1.319 0.76 1.483 0.028 0.0 0.007 0.049 1.002 1.463 0.246 0.615 4.842 …
622-97-9 0.0 9.0 2.0 0.0 9.0 0.0 0.0 0.0 0.0 6.0 0.0 0.0 0.0 9.0 0.0 0.0 19.0 0.0 1.0 1.0 108.099 11.0 12.0 1.0 9.0 12.0 14.0 12.011 0.0 10.0 9 90.0 1.876 18.0 2.0 5.0 0.5 6.0 2.287 22.0 43.0 40.0 2.18 3.0 381.0 19.067 2.5 0.625 2.504 3.472 2.111 2.459 2.483 9.0 1.742 8.909 0.0 0.408 1.4 1.419 1.307 1.096 0.0 1.035 0.372 0.263 0.493 0.028 0.0 0.0 0.006 0.483 0.703 0.045 0.209 3.018 5.594 1.313 2.…
552-89-6 0.0 11.0 3.0 0.0 7.0 3.0 0.0 1.0 0.0 6.0 0.0 3.0 4.0 11.0 0.0 3.0 16.0 0.0 2.0 1.0 146.081 14.0 17.0 2.0 11.0 19.0 18.0 13.28 0.0 5.0 11 150.0 1.849 25.5 2.0 6.0 0.4 5.0 2.471 28.0 56.0 50.0 2.443 3.0 611.0 26.417 2.727 0.768 2.713 4.583 2.527 2.937 2.819 14.0 1.692 10.86 0.0 0.852 2.088 2.427 2.313 2.709 0.0 1.867 0.372 0.185 0.636 0.028 0.0 0.002 0.017 0.402 0.753 0.055 0.133 2.94 5.55…
562-10-7 NA NA NA NA NA NA NA NA NA NA NA NA NA NA NA NA NA NA NA NA NA NA NA NA NA NA NA NA NA NA NA NA NA NA NA NA NA NA NA NA NA NA NA NA NA NA NA NA NA NA NA NA NA NA NA NA NA NA NA NA NA NA NA NA NA NA NA NA NA NA NA NA NA NA NA NA NA NA NA NA NA NA NA NA NA NA NA NA NA NA NA NA NA NA NA NA NA NA NA NA NA NA NA NA NA NA NA NA NA NA NA NA NA NA NA NA NA NA NA NA NA NA NA NA NA NA NA NA NA NA …
105-99-7 0.0 17.0 15.0 0.0 14.0 4.0 0.0 0.0 0.0 0.0 0.0 4.0 4.0 18.0 0.0 4.0 44.0 0.0 11.0 0.0 232.15 18.0 17.0 2.0 14.0 16.0 15.0 12.897 0.0 26.0 18 859.0 1.793 40.0 1.889 2.0 0.467 15.0 2.305 36.0 70.0 70.0 3.266 8.0 3200.0 47.174 5.614 1.396 3.453 7.222 3.895 4.567 3.311 17.0 1.687 19.376 0.0 0.239 1.711 2.131 1.687 1.936 0.0 1.416 0.167 0.118 0.577 0.0 0.0 0.08 0.142 0.776 1.344 0.252 0.48 7.…
65405-77-8 0.0 16.0 8.0 0.0 13.0 3.0 0.0 0.0 0.0 6.0 1.0 3.0 3.0 16.0 0.0 3.0 32.0 0.0 5.0 1.0 204.14 19.0 22.0 2.0 20.0 24.0 24.0 12.759 0.0 16.0 16 527.0 1.895 35.0 2.0 6.0 0.455 11.0 2.567 38.0 76.0 70.0 2.104 6.0 2096.0 43.343 4.392 1.08 3.286 5.833 3.618 4.442 3.224 19.0 1.778 16.777 0.0 0.892 2.628 2.784 2.398 2.454 0.0 2.246 0.356 0.178 0.607 0.028 0.0 0.045 0.089 0.708 1.228 0.164 0.313 5…
99-66-1 0.0 9.0 8.0 0.0 8.0 2.0 0.0 0.0 0.0 0.0 1.0 2.0 2.0 10.0 0.0 1.0 26.0 0.0 5.0 0.0 128.086 10.0 10.0 1.0 1.0 9.0 6.0 12.809 0.0 16.0 10 131.0 1.644 22.0 1.8 2.0 0.5 6.0 1.97 20.0 39.0 38.0 3.5 3.0 472.0 20.95 2.911 0.915 2.548 5.222 2.13 2.158 2.601 10.0 1.5 10.223 0.0 0.54 0.638 0.969 0.772 1.222 0.0 0.464 0.402 0.197 0.5 0.0 0.0 0.0 0.0 0.536 1.088 0.0 0.144 3.947 6.761 1.624 2.613 0.0 0…
99-76-3 0.0 11.0 4.0 0.0 8.0 3.0 0.0 0.0 0.0 6.0 1.0 3.0 3.0 11.0 0.0 3.0 19.0 0.0 1.0 1.0 144.085 14.0 16.0 1.0 15.0 16.0 18.0 13.099 0.0 8.0 11 160.0 1.849 25.0 2.0 6.0 0.429 7.0 2.399 28.0 55.0 50.0 2.268 4.0 653.0 25.976 2.909 0.748 2.749 4.583 2.526 2.937 2.767 13.0 1.692 11.094 0.0 0.806 2.221 2.367 2.125 2.194 0.0 1.473 0.34 0.2 0.691 0.028 0.0 0.003 0.017 0.431 0.715 0.071 0.17 3.111 6.07…
93-58-3 0.0 10.0 3.0 0.0 8.0 2.0 0.0 0.0 0.0 6.0 0.0 2.0 2.0 10.0 0.0 2.0 18.0 0.0 1.0 1.0 128.086 12.0 14.0 1.0 9.0 14.0 14.0 12.809 0.0 8.0 10 121.0 1.888 22.0 2.0 5.0 0.5 6.0 2.334 24.0 48.0 44.0 2.24 3.0 504.0 22.383 2.689 0.707 2.635 3.722 2.376 2.76 2.634 11.0 1.765 10.028 0.0 0.687 1.904 1.926 1.865 1.694 0.0 1.344 0.254 0.125 0.402 0.032 0.0 0.003 0.02 0.395 0.692 0.057 0.133 2.977 5.703 …
85-02-9 0.0 16.0 0.0 0.0 13.0 0.0 0.0 1.0 0.0 16.0 0.0 0.0 1.0 14.0 0.0 1.0 23.0 0.0 0.0 3.0 170.15 22.0 31.0 0.0 55.0 42.0 55.0 12.154 0.0 9.0 14 271.0 2.246 28.5 2.286 13.0 0.429 7.0 2.736 44.0 91.0 76.0 1.74 4.0 1284.0 41.143 2.978 0.641 3.128 2.944 3.533 4.919 3.203 22.0 2.211 13.696 0.0 1.221 2.884 2.637 2.274 1.737 0.0 2.911 0.726 0.292 0.605 0.07 0.0 0.146 0.259 1.302 1.834 0.443 0.706 4.6…
263553-33-9 0.0 27.0 14.0 0.0 21.0 2.0 0.0 3.0 0.0 12.0 1.0 2.0 5.0 26.0 0.0 4.0 55.0 0.0 8.0 2.0 326.25 36.0 43.0 1.0 55.0 52.0 57.0 12.548 0.0 29.0 26 1890.0 1.931 55.5 2.077 14.0 0.5 14.0 2.855 72.0 142.0 126.0 1.79 7.0 7728.0 91.827 5.815 1.516 3.882 9.889 5.716 7.429 3.959 37.0 1.773 25.429 0.0 1.702 4.236 4.224 3.278 2.783 0.0 4.038 1.547 1.001 1.814 0.049 0.0 0.158 0.245 1.556 2.859 0.54 0…
3033-77-0 0.0 8.0 8.0 0.0 6.0 1.0 0.0 1.0 0.0 0.0 0.0 1.0 2.0 8.0 0.0 1.0 22.0 0.0 2.0 1.0 102.072 12.0 8.0 0.0 3.0 9.0 7.0 12.759 0.0 14.0 8 65.0 1.769 17.5 2.0 7.0 0.5 4.0 1.909 24.0 42.0 40.0 2.159 2.0 284.0 15.667 2.321 0.349 2.348 3.924 1.907 1.982 2.314 5.0 1.574 7.816 0.289 1.05 0.393 0.78 0.58 0.352 0.0 0.404 0.6 1.514 1.765 0.0 0.0 0.0 0.0 0.347 0.784 0.0 0.091 2.999 5.847 1.083 3.428 0.…
1117-86-8 0.0 9.0 9.0 0.0 8.0 2.0 0.0 0.0 0.0 0.0 2.0 2.0 2.0 10.0 0.0 2.0 28.0 0.0 6.0 0.0 128.086 9.0 8.0 0.0 4.0 6.0 5.0 12.809 0.0 18.0 10 153.0 1.692 22.0 1.8 1.0 0.5 8.0 1.808 18.0 35.0 36.0 2.886 4.0 558.0 19.887 3.4 0.917 2.644 4.611 2.204 2.283 2.496 8.0 1.579 10.774 0.0 0.204 0.646 0.677 0.71 1.106 0.0 0.226 0.149 0.129 0.289 0.0 0.0 0.0 0.032 0.51 0.898 0.15 0.266 4.098 6.714 1.602 2.6…
54-21-7 0.0 10.0 3.0 0.0 7.0 3.0 0.0 0.0 0.0 6.0 1.0 3.0 3.0 10.0 0.0 3.0 15.0 0.0 1.0 1.0 132.074 13.0 15.0 1.0 9.0 16.0 14.0 13.207 0.0 5.0 10 114.0 1.835 23.0 2.0 6.0 0.4 5.0 2.406 26.0 51.0 46.0 2.396 3.0 474.0 22.9 2.533 0.601 2.598 4.333 2.261 2.635 2.682 12.0 1.667 9.788 0.0 0.793 1.91 2.365 2.006 2.487 0.0 1.689 0.326 0.178 0.705 0.028 0.0 0.0 0.011 0.338 0.646 0.042 0.109 2.709 5.073 1.1…
98-67-9 0.0 11.0 3.0 0.0 6.0 4.0 0.0 0.0 0.0 6.0 2.0 4.0 5.0 11.0 0.0 3.0 17.0 0.0 1.0 1.0 168.129 16.0 16.0 2.0 17.0 16.0 18.0 15.284 0.0 6.0 11 152.0 1.782 26.0 2.0 8.0 0.5 6.0 2.528 32.0 59.0 54.0 2.394 3.0 623.0 26.633 2.764 0.542 2.72 5.285 2.363 2.76 2.803 13.0 1.59 10.89 0.0 0.471 1.238 1.932 0.794 2.238 0.0 1.028 0.956 0.696 1.799 0.028 0.0 0.0 0.021 0.677 1.098 0.109 0.371 4.205 6.245 2.…
100-64-1 0.0 8.0 7.0 0.0 6.0 1.0 0.0 1.0 0.0 0.0 1.0 1.0 2.0 8.0 0.0 2.0 19.0 0.0 0.0 1.0 102.072 9.0 10.0 1.0 5.0 10.0 10.0 12.759 0.0 11.0 8 64.0 1.929 17.5 2.0 4.0 0.4 5.0 1.958 18.0 36.0 34.0 2.125 3.0 280.0 15.783 2.286 0.583 2.369 2.611 1.961 2.283 2.31 7.0 1.846 7.804 0.0 0.289 0.73 0.685 0.801 0.89 0.0 0.535 0.208 0.112 0.204 0.088 0.0 0.0 0.009 0.713 1.06 0.055 0.173 3.131 4.93 1.572 2.2…
116-29-0 0.0 20.0 6.0 0.0 12.0 2.0 0.0 0.0 0.0 12.0 0.0 2.0 7.0 19.0 4.0 2.0 25.0 0.0 2.0 2.0 350.009 30.0 38.0 2.0 56.0 45.0 55.0 18.422 4.0 6.0 19 672.0 1.894 41.333 2.105 15.0 0.5 10.0 2.86 60.0 118.0 100.0 2.053 5.0 2790.0 62.696 3.93 0.955 3.427 8.229 4.17 5.271 3.606 32.0 1.689 18.517 0.0 2.565 1.455 1.558 0.851 1.166 0.0 1.362 3.233 1.515 2.169 0.049 0.0 0.263 0.534 2.886 3.83 0.961 1.855 …
111-21-7 0.0 15.0 13.0 0.0 10.0 6.0 0.0 0.0 0.0 0.0 0.0 6.0 6.0 16.0 0.0 6.0 34.0 0.0 9.0 0.0 216.104 16.0 13.0 2.0 10.0 12.0 11.0 13.506 0.0 18.0 16 654.0 1.769 38.0 1.875 2.0 0.462 13.0 2.259 32.0 60.0 62.0 2.934 7.0 2438.0 38.959 5.45 1.063 3.333 6.722 3.408 3.965 3.115 13.0 1.655 17.626 0.0 0.239 1.875 3.289 2.577 2.534 0.0 1.355 0.118 0.167 0.816 0.0 0.0 0.029 0.053 0.385 0.811 0.121 0.218 5…
94-14-4 0.0 14.0 7.0 0.0 11.0 2.0 0.0 1.0 0.0 6.0 1.0 2.0 3.0 14.0 0.0 3.0 29.0 0.0 3.0 1.0 178.126 18.0 19.0 1.0 21.0 20.0 24.0 12.723 0.0 15.0 14 339.0 1.842 30.5 2.0 7.0 0.444 9.0 2.482 36.0 69.0 64.0 2.199 5.0 1354.0 36.488 3.725 0.811 3.085 5.944 3.102 3.715 3.069 16.0 1.68 14.474 0.0 0.618 2.37 2.354 1.972 2.064 0.0 1.742 0.52 0.629 1.099 0.028 0.0 0.039 0.058 0.634 0.945 0.135 0.3 4.62 8.4…
85509-19-9 0.0 24.0 7.0 0.0 16.0 0.0 2.0 3.0 0.0 17.0 0.0 0.0 6.0 22.0 2.0 3.0 37.0 0.0 4.0 3.0 300.279 34.0 44.0 0.0 75.0 55.0 67.0 13.649 0.0 15.0 22 1003.0 2.059 47.833 2.182 17.0 0.5 10.0 2.842 68.0 136.0 116.0 1.71 5.0 4338.0 77.668 4.342 1.057 3.646 6.868 5.182 6.901 3.827 33.0 1.927 21.209 0.0 2.198 0.021 0.2 0.946 2.501 0.144 0.405 5.329 2.408 1.763 0.056 0.0 0.405 0.863 4.113 5.938 1.624…
110-91-8 0.0 6.0 6.0 0.0 4.0 1.0 0.0 1.0 0.0 0.0 1.0 1.0 2.0 6.0 0.0 2.0 15.0 0.0 0.0 1.0 78.05 6.0 6.0 0.0 1.0 6.0 6.0 13.008 0.0 9.0 6 27.0 2.0 13.5 2.0 3.0 0.0 3.0 1.362 12.0 24.0 24.0 2.0 3.0 132.0 10.0 1.8 0.375 2.033 1.5 1.537 1.806 1.908 3.0 2.0 5.382 0.0 0.0 0.654 0.759 0.716 0.506 0.0 0.545 0.0 0.0 0.0 0.051 0.0 0.0 0.0 0.306 0.516 0.0 0.036 2.284 3.737 0.846 1.362 0.0 0.0 0.0 2.121 1.5 …
171228-49-2 0.0 57.0 28.0 0.0 37.0 4.0 2.0 8.0 0.0 28.0 1.0 4.0 14.0 51.0 2.0 12.0 93.0 0.0 12.0 7.0 658.455 82.0 112.0 1.0 214.0 148.0 179.0 12.911 0.0 42.0 51 13566.0 2.122 113.0 2.235 40.0 0.481 27.0 3.292 164.0 333.0 278.0 0.804 14.0 59740.0 240.324 10.64 2.493 4.813 14.84 11.668 16.665 4.862 85.0 1.993 44.917 0.0 5.161 9.679 9.284 7.403 6.852 0.343 9.633 3.742 1.78 3.632 0.13 0.0 0.715 1.208…
3685-84-5 0.0 17.0 10.0 0.0 12.0 3.0 0.0 1.0 0.0 6.0 0.0 3.0 5.0 17.0 1.0 4.0 33.0 0.0 6.0 1.0 241.589 21.0 21.0 1.0 23.0 22.0 26.0 14.211 1.0 16.0 17 654.0 1.869 37.833 2.0 7.0 0.5 12.0 2.546 42.0 80.0 76.0 2.01 6.0 2603.0 46.615 4.809 0.979 3.385 6.694 3.74 4.618 3.287 18.0 1.729 17.914 0.0 0.348 2.458 2.93 2.433 1.937 0.0 1.974 0.634 0.632 1.19 0.028 0.0 0.045 0.083 0.749 1.183 0.162 0.399 5.6…
1197-01-9 0.0 11.0 5.0 0.0 10.0 1.0 0.0 0.0 0.0 6.0 1.0 1.0 1.0 11.0 0.0 1.0 25.0 0.0 1.0 1.0 136.109 16.0 16.0 0.0 17.0 16.0 18.0 12.374 0.0 14.0 11 152.0 1.782 23.0 2.0 8.0 0.5 6.0 2.358 32.0 59.0 54.0 2.394 3.0 623.0 26.633 2.764 0.542 2.72 5.285 2.363 2.76 2.803 13.0 1.59 10.89 0.0 0.471 1.483 1.898 1.204 1.227 0.0 1.165 1.039 0.947 1.799 0.028 0.0 0.0 0.017 0.598 0.961 0.089 0.419 3.795 7.25…
17945-05-0 0.0 18.0 17.0 0.0 12.0 5.0 0.0 1.0 0.0 0.0 1.0 5.0 7.0 19.0 0.0 5.0 46.0 0.0 11.0 0.0 266.22 21.0 23.0 1.0 16.0 25.0 20.0 14.012 0.0 27.0 19 828.0 1.766 42.833 1.895 4.0 0.455 11.0 2.349 42.0 83.0 78.0 4.091 6.0 3048.0 54.914 4.842 1.667 3.423 8.174 4.052 4.692 3.495 23.0 1.64 19.432 0.0 0.912 0.672 0.425 0.244 1.072 0.0 0.32 1.4 0.674 0.996 0.0 0.0 0.174 0.294 2.475 4.291 0.541 1.396 …
129-73-7 0.0 27.0 9.0 0.0 23.0 0.0 0.0 2.0 0.0 18.0 0.0 0.0 2.0 25.0 0.0 2.0 51.0 0.0 5.0 3.0 304.267 37.0 48.0 0.0 85.0 60.0 76.0 12.171 0.0 26.0 25 1512.0 2.038 51.0 2.16 17.0 0.5 12.0 2.867 74.0 149.0 128.0 1.638 6.0 6389.0 91.478 5.04 1.284 3.81 8.139 5.734 7.73 3.97 39.0 1.899 23.983 0.0 2.226 4.183 3.998 3.403 2.334 0.0 3.914 1.859 0.957 1.611 0.088 0.0 0.304 0.593 2.142 3.153 0.915 1.343 8…
55268-74-1 0.0 26.0 18.0 0.0 19.0 2.0 0.0 2.0 0.0 6.0 0.0 2.0 4.0 23.0 0.0 2.0 47.0 0.0 1.0 4.0 288.221 37.0 52.0 2.0 107.0 70.0 94.0 12.531 0.0 24.0 23 1134.0 2.168 49.0 2.261 20.0 0.455 11.0 2.793 74.0 152.0 126.0 1.459 6.0 5112.0 84.507 4.482 1.074 3.738 6.139 5.498 7.73 3.877 40.0 2.06 22.068 0.0 2.445 3.338 2.974 2.338 2.272 0.0 3.275 1.845 0.741 1.336 0.191 0.0 0.619 0.942 3.392 4.45 1.408 …
41532-84-7 0.0 18.0 6.0 0.0 15.0 0.0 0.0 1.0 0.0 11.0 0.0 0.0 1.0 16.0 0.0 1.0 31.0 0.0 0.0 3.0 194.172 28.0 40.0 1.0 77.0 55.0 71.0 12.136 0.0 15.0 16 372.0 2.082 32.5 2.25 17.0 0.429 7.0 2.782 56.0 114.0 92.0 1.876 4.0 1686.0 51.51 3.1 0.704 3.229 5.368 3.816 5.095 3.436 29.0 1.901 15.282 0.0 2.53 2.906 2.527 1.919 1.425 0.068 3.024 2.364 1.144 1.68 0.049 0.0 0.202 0.382 1.792 2.511 0.617 1.055…
91-79-2 0.0 19.0 8.0 0.0 14.0 0.0 0.0 3.0 0.0 11.0 0.0 0.0 4.0 18.0 0.0 4.0 37.0 0.0 6.0 2.0 242.242 24.0 28.0 0.0 38.0 34.0 38.0 13.458 0.0 19.0 18 637.0 2.026 37.5 2.111 10.0 0.5 8.0 2.643 48.0 95.0 86.0 1.83 4.0 2684.0 54.362 4.163 0.957 3.421 5.444 4.291 5.521 3.492 20.0 1.929 18.093 0.0 0.671 2.066 2.191 1.738 1.066 0.144 1.974 0.887 0.604 0.946 0.025 0.0 0.192 0.355 1.48 2.399 0.588 0.898 7…
57-67-0 0.0 14.0 5.0 0.0 7.0 2.0 0.0 4.0 0.0 6.0 4.0 2.0 7.0 14.0 0.0 4.0 24.0 0.0 2.0 1.0 204.17 20.0 21.0 3.0 23.0 24.0 24.0 14.584 0.0 10.0 14 307.0 1.79 32.0 2.0 9.0 0.5 8.0 2.641 40.0 75.0 68.0 2.461 4.0 1222.0 38.012 3.374 0.745 3.03 6.646 2.975 3.539 3.131 18.0 1.6 14.066 0.0 0.741 1.239 2.273 1.292 2.762 0.0 1.508 1.286 0.827 1.892 0.028 0.0 0.023 0.103 1.019 1.752 0.229 0.585 5.123 8.005…
29836-26-8 0.0 20.0 20.0 0.0 14.0 6.0 0.0 0.0 0.0 0.0 4.0 6.0 6.0 20.0 0.0 6.0 48.0 0.0 9.0 1.0 264.148 25.0 31.0 0.0 37.0 34.0 38.0 13.207 0.0 28.0 20 986.0 1.861 46.0 2.0 8.0 0.462 13.0 2.394 50.0 101.0 90.0 2.214 7.0 3856.0 60.56 5.189 1.431 3.553 8.056 4.415 5.396 3.546 28.0 1.714 20.55 0.0 1.851 2.826 2.316 2.077 2.809 0.0 2.151 0.844 0.41 0.911 0.026 0.0 0.143 0.239 1.445 2.287 0.472 0.833 …
627-18-9 0.0 4.0 4.0 0.0 3.0 1.0 0.0 0.0 1.0 0.0 1.0 1.0 2.0 5.0 1.0 1.0 12.0 0.0 2.0 0.0 131.936 3.0 2.0 0.0 0.0 1.0 0.0 26.387 0.0 7.0 5 20.0 1.516 10.75 1.6 0.0 0.5 4.0 1.157 6.0 12.0 14.0 2.191 2.0 74.0 6.417 2.0 0.625 1.643 2.75 1.051 0.903 1.477 2.0 1.429 4.593 0.0 0.0 0.145 0.206 0.291 0.411 0.0 0.043 0.0 0.0 0.0 0.0 0.0 0.0 0.0 0.0 0.311 0.0 0.0 2.705 4.532 0.852 1.559 0.0 0.0 0.0 1.354 0…
92-94-4 0.0 20.0 2.0 0.0 18.0 0.0 0.0 0.0 0.0 18.0 0.0 0.0 0.0 18.0 0.0 0.0 32.0 0.0 2.0 3.0 216.198 26.0 34.0 0.0 51.0 42.0 52.0 12.011 0.0 14.0 18 657.0 2.189 36.0 2.222 13.0 0.455 11.0 2.739 52.0 106.0 92.0 1.447 6.0 2960.0 55.792 4.294 0.872 3.495 3.944 4.431 6.123 3.449 25.0 2.16 18.297 0.0 1.219 3.35 3.162 2.79 2.126 0.0 3.183 0.77 0.333 0.667 0.092 0.0 0.158 0.285 1.437 2.116 0.482 0.743 6…
188425-85-6 0.0 25.0 6.0 0.0 18.0 1.0 0.0 2.0 0.0 18.0 1.0 1.0 5.0 23.0 2.0 2.0 35.0 0.0 3.0 3.0 331.117 34.0 44.0 1.0 67.0 55.0 67.0 14.396 2.0 12.0 23 1220.0 2.067 48.667 2.174 16.0 0.5 12.0 2.928 68.0 137.0 118.0 1.572 6.0 5263.0 80.689 4.822 1.16 3.733 7.028 5.329 7.253 3.839 35.0 1.944 22.398 0.0 1.871 4.33 4.224 3.474 2.76 0.0 4.157 1.274 0.667 1.366 0.077 0.0 0.165 0.302 1.696 2.549 0.547 …
10418-03-8 0.0 28.0 23.0 0.0 21.0 1.0 0.0 2.0 0.0 5.0 2.0 1.0 3.0 24.0 0.0 2.0 56.0 0.0 0.0 5.0 296.244 47.0 71.0 0.0 178.0 98.0 133.0 12.344 0.0 32.0 24 1151.0 2.15 50.0 2.333 30.0 0.5 10.0 2.823 94.0 193.0 150.0 1.455 5.0 5331.0 96.302 4.17 0.921 3.764 7.604 5.679 7.98 3.996 52.0 1.959 22.342 0.0 5.266 1.74 1.763 1.261 1.304 0.19 1.652 6.88 2.543 3.127 0.132 0.0 1.993 2.883 6.23 7.706 3.957 5.0…
42019-78-3 0.0 17.0 4.0 0.0 13.0 2.0 0.0 0.0 0.0 12.0 1.0 2.0 3.0 16.0 1.0 2.0 25.0 0.0 2.0 2.0 223.594 23.0 28.0 1.0 38.0 32.0 40.0 13.975 1.0 9.0 16 459.0 1.993 34.333 2.125 11.0 0.5 10.0 2.656 46.0 91.0 80.0 1.801 5.0 1960.0 46.723 3.825 0.83 3.283 5.556 3.712 4.794 3.299 22.0 1.846 16.199 0.0 1.255 3.12 3.08 2.527 2.435 0.0 2.501 0.766 0.481 1.103 0.056 0.0 0.065 0.135 1.057 1.507 0.273 0.53 …
106-63-8 0.0 8.0 6.0 0.0 7.0 2.0 0.0 0.0 0.0 0.0 0.0 2.0 2.0 9.0 0.0 2.0 21.0 0.0 3.0 0.0 116.075 9.0 7.0 2.0 2.0 5.0 5.0 12.897 0.0 12.0 9 104.0 1.608 20.0 1.778 2.0 0.5 6.0 2.023 18.0 33.0 34.0 3.061 3.0 378.0 17.417 2.889 0.729 2.447 4.972 1.895 1.857 2.394 7.0 1.459 9.314 0.0 0.085 1.208 1.257 1.207 1.391 0.0 0.514 0.235 0.456 0.697 0.0 0.0 0.0 0.0 0.198 0.308 0.0 0.068 2.957 5.885 0.726 2.22…
129-77-1 0.0 26.0 13.0 0.0 21.0 2.0 0.0 1.0 0.0 12.0 0.0 2.0 3.0 24.0 0.0 3.0 49.0 0.0 5.0 3.0 298.236 34.0 44.0 1.0 67.0 57.0 68.0 12.426 0.0 25.0 24 1343.0 2.089 50.5 2.167 15.0 0.455 11.0 2.78 68.0 138.0 120.0 1.616 6.0 5768.0 85.751 4.866 1.329 3.773 6.667 5.619 7.679 3.919 35.0 2.0 23.157 0.0 1.526 3.525 3.545 2.972 2.55 0.0 3.638 1.272 0.589 1.088 0.129 0.0 0.241 0.425 2.325 3.384 0.758 1.2…
95-83-0 0.0 9.0 3.0 0.0 6.0 0.0 0.0 2.0 0.0 6.0 2.0 0.0 3.0 9.0 1.0 2.0 16.0 0.0 0.0 1.0 135.533 12.0 13.0 0.0 8.0 13.0 14.0 15.059 1.0 7.0 9 84.0 1.817 19.333 2.0 6.0 0.4 5.0 2.347 24.0 46.0 42.0 2.346 3.0 357.0 19.533 2.333 0.519 2.464 4.083 2.018 2.334 2.534 10.0 1.636 8.654 0.0 0.718 1.576 1.663 1.316 1.333 0.0 1.091 0.486 0.356 0.76 0.024 0.0 0.0 0.0 0.444 0.726 0.036 0.149 2.882 5.521 1.284…
140939-17-9 0.0 16.0 8.0 0.0 12.0 3.0 0.0 1.0 0.0 6.0 1.0 3.0 4.0 16.0 0.0 3.0 30.0 0.0 3.0 1.0 206.136 21.0 26.0 2.0 31.0 29.0 34.0 12.883 0.0 14.0 16 434.0 1.828 35.5 2.0 8.0 0.429 7.0 2.592 42.0 84.0 74.0 2.608 4.0 1696.0 46.324 3.617 1.162 3.176 7.056 3.545 4.192 3.352 23.0 1.655 15.849 0.0 1.599 2.769 2.988 2.368 2.758 0.0 1.988 0.823 0.359 1.038 0.024 0.0 0.024 0.09 1.009 1.568 0.243 0.525 …
77-73-6 0.0 12.0 10.0 0.0 10.0 0.0 0.0 0.0 0.0 0.0 0.0 0.0 0.0 10.0 0.0 0.0 22.0 0.0 0.0 3.0 120.11 18.0 27.0 2.0 49.0 39.0 43.0 12.011 0.0 12.0 10 98.0 2.352 20.0 2.4 13.0 0.25 4.0 2.326 36.0 75.0 60.0 1.918 3.0 518.0 25.583 2.178 0.391 2.727 1.944 2.796 3.715 2.773 10.0 2.308 9.39 0.0 1.178 0.895 0.738 0.65 0.519 0.314 1.046 1.406 0.519 0.605 0.0 0.0 0.135 0.367 1.939 2.973 0.834 1.342 4.3 6.03…
483-84-1 0.0 22.0 7.0 0.0 10.0 8.0 0.0 2.0 0.0 11.0 2.0 8.0 11.0 21.0 0.0 7.0 27.0 0.0 3.0 2.0 308.183 34.0 43.0 4.0 90.0 55.0 74.0 14.675 0.0 6.0 21 842.0 1.853 51.0 2.095 17.0 0.5 8.0 2.949 68.0 133.0 112.0 2.218 4.0 3402.0 73.893 4.01 1.053 3.502 9.951 4.489 5.623 3.787 37.0 1.626 19.921 0.0 2.285 3.758 4.733 2.998 5.175 0.0 3.505 1.728 1.025 2.914 0.042 0.0 0.165 0.352 1.662 2.314 0.707 1.123…
50505-92-5 0.0 15.0 9.0 0.0 11.0 2.0 0.0 1.0 1.0 6.0 1.0 2.0 4.0 15.0 1.0 3.0 31.0 0.0 4.0 1.0 258.03 20.0 24.0 0.0 32.0 29.0 34.0 17.202 0.0 16.0 15 364.0 1.817 32.25 2.0 8.0 0.429 7.0 2.531 40.0 79.0 70.0 2.575 4.0 1423.0 42.131 3.467 1.08 3.094 6.806 3.289 3.891 3.25 21.0 1.636 14.901 0.0 1.035 1.858 1.841 1.545 0.625 0.0 1.725 1.152 0.739 1.144 0.021 0.0 0.025 0.081 1.272 1.914 0.45 0.675 5.5…
91-19-0 0.0 11.0 0.0 0.0 8.0 0.0 0.0 2.0 0.0 11.0 0.0 0.0 2.0 10.0 0.0 2.0 16.0 0.0 0.0 2.0 124.102 14.0 18.0 0.0 20.0 22.0 26.0 12.41 0.0 6.0 10 109.0 2.169 21.0 2.2 8.0 0.4 5.0 2.444 28.0 57.0 50.0 1.925 3.0 520.0 23.9 2.422 0.498 2.703 2.222 2.542 3.362 2.7 12.0 2.143 9.751 0.0 0.609 2.091 2.044 1.842 1.453 0.0 1.948 0.281 0.129 0.333 0.044 0.0 0.03 0.062 0.583 0.91 0.128 0.242 3.124 5.359 1.3…
111686-79-4 0.0 21.0 8.0 0.0 17.0 1.0 0.0 2.0 0.0 12.0 2.0 1.0 3.0 20.0 0.0 2.0 40.0 0.0 5.0 2.0 248.2 28.0 34.0 1.0 45.0 42.0 49.0 12.41 0.0 20.0 20 797.0 1.983 42.0 2.1 12.0 0.444 9.0 2.743 56.0 111.0 98.0 2.003 5.0 3318.0 65.528 4.195 1.156 3.51 6.646 4.572 5.947 3.677 28.0 1.86 19.608 0.0 1.409 3.17 3.302 2.894 2.751 0.0 2.82 1.419 0.84 1.44 0.064 0.0 0.12 0.245 1.547 2.387 0.457 0.782 6.744 …
148016-81-3 0.0 29.0 24.0 0.0 15.0 6.0 0.0 4.0 0.0 0.0 5.0 6.0 12.0 27.0 0.0 7.0 51.0 0.0 7.0 3.0 396.321 45.0 59.0 5.0 132.0 84.0 110.0 14.679 0.0 24.0 27 1918.0 1.921 62.0 2.148 23.0 0.462 13.0 2.894 90.0 178.0 148.0 1.623 7.0 7940.0 102.413 5.464 1.313 3.895 11.785 5.846 7.657 4.061 41.0 1.696 25.679 0.0 1.649 2.024 3.093 1.413 3.507 0.182 2.267 3.305 1.9 3.601 0.0 0.075 1.039 1.71 4.799 6.023…
60166-93-0 0.0 31.0 22.0 3.0 17.0 8.0 0.0 3.0 0.0 6.0 8.0 8.0 14.0 31.0 3.0 8.0 53.0 0.0 10.0 1.0 754.912 43.0 56.0 3.0 95.0 68.0 80.0 24.352 0.0 22.0 31 2572.0 1.789 69.7 2.0 15.0 0.417 12.0 2.89 86.0 173.0 148.0 3.224 7.0 9805.0 125.014 5.531 2.278 3.954 15.083 6.482 7.833 4.329 53.0 1.59 28.373 0.0 3.632 3.408 3.104 2.515 1.25 0.0 1.448 3.98 1.717 2.384 0.016 0.0 0.211 0.499 2.714 6.629 0.95 2…
659-70-1 0.0 11.0 10.0 0.0 10.0 2.0 0.0 0.0 0.0 0.0 0.0 2.0 2.0 12.0 0.0 2.0 32.0 0.0 5.0 0.0 152.108 13.0 10.0 1.0 7.0 10.0 7.0 12.676 0.0 20.0 12 244.0 1.658 26.0 1.833 3.0 0.5 8.0 2.107 26.0 47.0 48.0 3.252 4.0 892.0 26.971 3.697 0.792 2.859 6.333 2.437 2.635 2.792 10.0 1.5 12.757 0.0 0.21 0.819 1.059 0.843 0.968 0.0 0.996 0.568 0.875 1.105 0.0 0.0 0.0 0.096 0.343 0.801 0.096 0.239 4.676 8.593…
41484-35-9 0.0 46.0 32.0 0.0 38.0 6.0 0.0 0.0 0.0 12.0 2.0 6.0 7.0 45.0 0.0 7.0 103.0 0.0 12.0 2.0 584.479 69.0 76.0 2.0 117.0 93.0 112.0 12.988 0.0 58.0 45 10124.0 1.819 96.0 2.044 28.0 0.5 22.0 3.059 138.0 260.0 230.0 1.636 11.0 40696.0 193.312 10.226 2.16 4.606 21.111 9.054 11.695 4.688 70.0 1.617 40.961 0.0 2.079 5.167 4.636 3.216 3.662 0.0 5.195 5.326 5.754 7.306 0.042 0.0 0.375 1.016 4.142 …
4196-89-8 0.0 24.0 10.0 0.0 19.0 4.0 0.0 0.0 0.0 12.0 0.0 4.0 4.0 23.0 0.0 4.0 43.0 0.0 6.0 2.0 292.205 32.0 36.0 2.0 39.0 39.0 46.0 12.705 0.0 20.0 23 1404.0 1.961 50.0 2.087 13.0 0.5 14.0 2.771 64.0 124.0 112.0 1.66 7.0 5872.0 75.768 5.549 1.195 3.771 8.007 5.163 6.725 3.76 30.0 1.828 23.146 0.0 1.236 4.255 3.944 3.556 3.388 0.0 3.361 1.181 1.457 2.012 0.064 0.0 0.083 0.157 1.229 1.879 0.301 0.…
7085-85-0 0.0 8.0 5.0 0.0 6.0 2.0 0.0 1.0 0.0 0.0 0.0 2.0 3.0 9.0 0.0 3.0 16.0 1.0 2.0 0.0 118.071 9.0 9.0 2.0 1.0 6.0 3.0 13.119 0.0 7.0 9 98.0 1.608 20.5 1.778 2.0 0.5 6.0 2.221 18.0 35.0 34.0 3.325 3.0 354.0 17.767 2.722 0.853 2.408 4.972 1.935 1.857 2.435 9.0 1.459 9.137 0.0 0.736 1.703 1.841 1.738 2.098 0.0 0.878 0.191 0.13 0.471 0.0 0.0 0.0 0.0 0.103 0.264 0.0 0.016 2.481 5.178 0.657 1.311 …
50-22-6 0.0 28.0 25.0 0.0 21.0 4.0 0.0 0.0 0.0 0.0 2.0 4.0 4.0 25.0 0.0 4.0 55.0 0.0 2.0 4.0 316.227 45.0 67.0 3.0 164.0 97.0 129.0 12.649 0.0 30.0 25 1305.0 2.038 54.0 2.24 26.0 0.5 12.0 2.805 90.0 185.0 146.0 1.64 6.0 5686.0 100.337 4.35 1.254 3.766 9.264 5.714 7.73 4.055 53.0 1.829 23.175 0.0 4.179 2.134 2.293 1.943 2.651 0.083 2.119 5.465 2.146 2.758 0.117 0.0 1.605 2.376 5.65 7.326 3.304 4.3…
50-29-3 0.0 20.0 8.0 0.0 14.0 0.0 0.0 0.0 0.0 12.0 0.0 0.0 5.0 19.0 5.0 0.0 28.0 0.0 2.0 2.0 345.419 29.0 34.0 0.0 50.0 44.0 52.0 18.18 5.0 9.0 19 678.0 1.923 39.667 2.105 14.0 0.5 10.0 2.694 58.0 112.0 98.0 2.037 5.0 2818.0 61.981 3.965 0.914 3.433 7.618 4.187 5.396 3.606 28.0 1.74 18.576 0.0 0.835 2.244 1.612 1.533 0.678 0.0 2.2 2.377 2.485 2.373 0.056 0.0 0.113 0.288 1.95 2.889 0.926 1.05 7.34…
88107-10-2 0.0 24.0 12.0 0.0 16.0 3.0 0.0 4.0 0.0 11.0 2.0 3.0 7.0 23.0 0.0 6.0 45.0 0.0 9.0 2.0 296.201 31.0 39.0 1.0 50.0 47.0 49.0 12.878 0.0 22.0 23 1397.0 1.971 51.0 2.087 12.0 0.462 13.0 2.807 62.0 125.0 110.0 1.694 7.0 5781.0 75.959 5.522 1.39 3.759 7.917 5.28 6.776 3.764 31.0 1.84 23.102 0.0 1.723 3.894 3.947 3.288 3.154 0.144 3.686 0.956 0.457 1.169 0.021 0.0 0.152 0.273 1.49 2.39 0.522 …
50-70-4 0.0 11.0 11.0 0.0 6.0 6.0 0.0 0.0 0.0 0.0 6.0 6.0 6.0 12.0 0.0 6.0 26.0 0.0 5.0 0.0 168.06 14.0 16.0 0.0 4.0 12.0 8.0 14.005 0.0 14.0 12 206.0 1.619 30.0 1.833 4.0 0.429 7.0 2.02 28.0 55.0 50.0 3.985 4.0 742.0 28.743 3.121 1.037 2.757 6.944 2.555 2.511 2.902 16.0 1.44 12.103 0.0 1.623 2.4 2.008 2.058 3.317 0.0 1.109 0.685 0.383 0.856 0.0 0.0 0.0 0.0 0.273 0.671 0.011 0.081 3.482 6.407 1.5…
495-84-1 0.0 19.0 5.0 0.0 13.0 2.0 0.0 3.0 0.0 12.0 2.0 2.0 5.0 18.0 0.0 4.0 29.0 0.0 3.0 2.0 230.162 24.0 29.0 2.0 29.0 32.0 35.0 12.787 0.0 11.0 18 705.0 2.026 39.5 2.111 10.0 0.455 11.0 2.754 48.0 96.0 86.0 1.612 6.0 3006.0 53.21 4.608 0.976 3.48 5.444 4.207 5.521 3.417 23.0 1.929 18.553 0.0 1.236 3.729 3.834 3.485 3.349 0.0 3.138 0.536 0.282 0.805 0.053 0.0 0.041 0.08 0.772 1.325 0.164 0.313 …
131983-72-7 0.0 24.0 12.0 0.0 17.0 1.0 0.0 3.0 0.0 11.0 1.0 1.0 5.0 22.0 1.0 4.0 42.0 0.0 3.0 3.0 297.66 36.0 47.0 1.0 73.0 57.0 67.0 13.53 1.0 20.0 22 1034.0 2.022 46.833 2.182 19.0 0.455 11.0 2.83 72.0 143.0 120.0 1.656 6.0 4470.0 77.545 4.476 0.993 3.659 7.569 5.09 6.725 3.802 34.0 1.859 21.35 0.0 3.224 3.515 3.258 2.607 2.209 0.217 3.057 3.294 1.728 2.426 0.028 0.0 0.271 0.485 2.242 3.238 0.7…
2631-37-0 0.0 15.0 8.0 0.0 12.0 2.0 0.0 1.0 0.0 6.0 1.0 2.0 3.0 15.0 0.0 2.0 32.0 0.0 2.0 1.0 190.137 20.0 22.0 1.0 28.0 26.0 30.0 12.676 0.0 17.0 15 380.0 1.817 32.5 2.0 8.0 0.5 8.0 2.555 40.0 77.0 70.0 2.441 4.0 1493.0 41.5 3.619 0.957 3.12 6.806 3.264 3.891 3.218 19.0 1.636 15.084 0.0 0.858 2.298 2.558 1.986 1.796 0.0 1.948 0.953 0.661 1.281 0.024 0.0 0.023 0.073 0.93 1.327 0.257 0.408 5.038 9…
141-25-3 0.0 10.0 9.0 0.0 10.0 1.0 0.0 0.0 0.0 0.0 1.0 1.0 1.0 11.0 0.0 1.0 31.0 0.0 6.0 0.0 136.109 11.0 9.0 1.0 6.0 8.0 6.0 12.374 0.0 20.0 11 194.0 1.673 23.0 1.818 2.0 0.5 8.0 2.031 22.0 41.0 42.0 3.1 4.0 708.0 23.379 3.527 0.854 2.753 5.472 2.309 2.459 2.654 9.0 1.535 11.752 0.0 0.0 0.337 0.752 0.747 0.923 0.0 0.395 0.585 0.539 0.697 0.0 0.0 0.0 0.039 0.515 1.117 0.11 0.394 4.417 7.767 1.922…
87820-88-0 0.0 25.0 16.0 0.0 20.0 3.0 0.0 1.0 0.0 6.0 1.0 3.0 4.0 24.0 0.0 4.0 51.0 0.0 5.0 2.0 302.224 35.0 46.0 3.0 79.0 62.0 69.0 12.593 0.0 27.0 24 1346.0 1.902 51.5 2.083 15.0 0.462 13.0 2.831 70.0 141.0 120.0 2.036 7.0 5436.0 86.309 4.877 1.532 3.717 10.0 5.226 6.702 3.915 40.0 1.714 23.076 0.0 2.114 3.555 3.711 2.776 2.582 0.0 3.784 1.883 0.965 1.787 0.057 0.0 0.254 0.505 2.136 3.691 0.772…
5575-21-3 0.0 34.0 18.0 0.0 20.0 5.0 0.0 4.0 0.0 11.0 2.0 5.0 11.0 31.0 0.0 7.0 49.0 0.0 7.0 4.0 440.377 49.0 66.0 5.0 128.0 88.0 111.0 14.206 0.0 18.0 31 2975.0 2.046 69.0 2.194 24.0 0.471 17.0 3.034 98.0 198.0 166.0 1.307 9.0 12793.0 122.458 6.398 1.529 4.126 10.583 7.022 9.639 4.226 47.0 1.879 29.377 0.0 2.582 4.074 4.699 3.582 4.341 0.144 4.128 2.372 1.176 2.384 0.081 0.075 0.769 1.2 3.944 5.…
67-64-1 0.0 3.0 2.0 0.0 3.0 1.0 0.0 0.0 0.0 0.0 0.0 1.0 1.0 4.0 0.0 1.0 10.0 0.0 0.0 0.0 52.032 3.0 0.0 1.0 0.0 0.0 0.0 13.008 0.0 6.0 4 9.0 1.316 9.0 1.5 1.0 0.5 2.0 1.419 6.0 9.0 12.0 2.324 1.0 36.0 4.5 1.5 0.333 1.176 3.111 0.511 0.477 1.255 0.0 1.2 2.894 0.0 0.577 0.0 0.824 0.528 0.669 0.0 0.0 0.0 0.204 0.577 0.0 0.0 0.0 0.0 0.0 0.0 0.0 0.0 1.204 2.908 0.0 0.908 0.0 0.0 0.0 1.732 0.0 3.577 1.…
72332-33-3 0.0 22.0 10.0 0.0 16.0 3.0 0.0 2.0 0.0 11.0 4.0 3.0 5.0 21.0 0.0 4.0 43.0 0.0 5.0 2.0 268.187 31.0 40.0 1.0 68.0 52.0 66.0 12.771 0.0 22.0 21 896.0 1.915 46.0 2.095 14.0 0.5 10.0 2.832 62.0 124.0 106.0 2.069 5.0 3652.0 71.688 4.267 1.242 3.541 8.639 4.648 5.924 3.747 34.0 1.726 20.284 0.0 1.838 3.577 3.555 2.708 3.017 0.0 3.285 1.383 0.823 1.7 0.042 0.0 0.169 0.307 1.783 2.594 0.549 0.…
626-60-8 0.0 7.0 1.0 0.0 5.0 0.0 0.0 1.0 0.0 6.0 0.0 0.0 2.0 7.0 1.0 1.0 11.0 0.0 0.0 1.0 109.515 8.0 8.0 0.0 3.0 8.0 8.0 15.645 1.0 4.0 7 42.0 1.919 14.833 2.0 4.0 0.25 4.0 2.14 16.0 31.0 30.0 2.123 3.0 193.0 12.917 2.0 0.417 2.196 2.361 1.674 1.982 2.143 5.0 1.826 6.529 0.0 0.12 1.045 1.136 1.066 0.722 0.0 0.836 0.194 0.189 0.289 0.025 0.0 0.0 0.0 0.247 0.471 0.014 0.069 2.327 4.391 0.849 1.608…
63449-68-3 0.0 22.0 4.0 0.0 17.0 2.0 0.0 1.0 0.0 17.0 1.0 2.0 3.0 20.0 0.0 3.0 33.0 0.0 2.0 3.0 250.192 30.0 39.0 1.0 58.0 49.0 59.0 12.51 0.0 13.0 20 853.0 2.107 42.5 2.2 15.0 0.455 11.0 2.892 60.0 121.0 104.0 1.495 6.0 3774.0 65.681 4.489 0.975 3.595 5.667 4.721 6.475 3.619 30.0 2.0 19.93 0.0 1.625 4.15 4.137 3.443 3.205 0.0 4.0 0.873 0.432 1.145 0.08 0.0 0.131 0.228 1.36 2.076 0.401 0.676 6.29…
57646-30-7 0.0 23.0 10.0 0.0 17.0 4.0 0.0 1.0 0.0 11.0 0.0 4.0 5.0 22.0 0.0 4.0 41.0 0.0 4.0 2.0 282.19 32.0 43.0 2.0 61.0 54.0 61.0 12.827 0.0 19.0 22 954.0 1.919 48.5 2.091 14.0 0.5 8.0 2.817 64.0 130.0 110.0 2.224 4.0 3900.0 77.935 4.13 1.343 3.573 8.889 5.019 6.225 3.882 35.0 1.737 20.882 0.0 2.534 4.416 4.096 3.487 3.154 0.144 3.743 1.462 0.691 1.481 0.024 0.0 0.092 0.171 1.414 2.452 0.364 0…
1477-42-5 0.0 12.0 2.0 0.0 8.0 0.0 0.0 2.0 0.0 10.0 1.0 0.0 3.0 11.0 0.0 3.0 19.0 0.0 0.0 2.0 156.169 17.0 22.0 0.0 29.0 29.0 32.0 14.197 0.0 8.0 11 139.0 2.043 23.0 2.182 10.0 0.4 5.0 2.593 34.0 68.0 58.0 2.035 3.0 635.0 28.017 2.527 0.539 2.773 3.694 2.702 3.414 2.857 14.0 1.886 10.627 0.0 0.907 1.463 1.373 1.066 0.864 0.096 1.474 0.953 0.535 0.827 0.024 0.0 0.053 0.165 1.191 1.916 0.326 0.68 4…
118635-52-2 0.0 28.0 14.0 0.0 20.0 4.0 0.0 2.0 0.0 12.0 0.0 4.0 6.0 26.0 0.0 5.0 48.0 0.0 4.0 3.0 332.23 40.0 51.0 2.0 97.0 62.0 84.0 12.778 0.0 22.0 26 1839.0 1.992 57.0 2.154 19.0 0.467 15.0 2.935 80.0 159.0 136.0 1.493 8.0 7762.0 95.048 5.658 1.305 3.895 9.611 5.816 7.782 3.97 42.0 1.814 25.263 0.0 2.831 5.209 4.958 3.858 3.439 0.0 4.241 1.826 1.015 2.119 0.061 0.0 0.305 0.485 1.969 2.723 0.81…
64-77-7 0.0 18.0 9.0 0.0 12.0 3.0 0.0 2.0 0.0 6.0 2.0 3.0 6.0 18.0 0.0 3.0 36.0 0.0 5.0 1.0 252.21 24.0 26.0 3.0 31.0 29.0 31.0 14.012 0.0 18.0 18 685.0 1.834 40.0 2.0 9.0 0.5 12.0 2.694 48.0 92.0 84.0 2.331 6.0 2698.0 53.137 4.477 1.099 3.394 7.646 3.888 4.743 3.43 23.0 1.674 18.395 0.0 1.005 1.575 2.04 1.143 2.216 0.0 1.71 1.378 0.876 1.772 0.028 0.0 0.11 0.259 1.504 2.242 0.453 1.003 7.311 11.…
54-80-8 0.0 18.0 7.0 0.0 15.0 1.0 0.0 1.0 0.0 11.0 2.0 1.0 2.0 17.0 0.0 2.0 36.0 0.0 4.0 2.0 210.171 24.0 29.0 0.0 45.0 35.0 45.0 12.363 0.0 19.0 17 556.0 1.994 35.5 2.118 11.0 0.5 10.0 2.693 48.0 95.0 84.0 1.779 5.0 2346.0 50.592 4.088 0.893 3.358 5.806 3.92 5.095 3.372 23.0 1.855 17.233 0.0 1.065 2.707 2.641 2.097 1.9 0.0 2.378 0.948 0.643 1.144 0.052 0.0 0.159 0.264 1.343 1.88 0.456 0.759 6.06…
87-60-5 0.0 9.0 3.0 0.0 7.0 0.0 0.0 1.0 0.0 6.0 1.0 0.0 2.0 9.0 1.0 1.0 17.0 0.0 0.0 1.0 133.537 12.0 14.0 0.0 8.0 13.0 12.0 14.837 1.0 8.0 9 82.0 1.817 18.833 2.0 6.0 0.25 4.0 2.301 24.0 47.0 42.0 2.413 3.0 349.0 19.667 2.278 0.539 2.452 4.083 2.04 2.334 2.559 11.0 1.636 8.582 0.0 1.07 1.395 1.383 1.116 0.91 0.0 1.042 0.871 0.372 0.664 0.024 0.0 0.0 0.0 0.394 0.806 0.074 0.174 3.1 5.943 1.719 2.…
1647-16-1 0.0 9.0 7.0 0.0 10.0 0.0 0.0 0.0 0.0 0.0 0.0 0.0 0.0 10.0 0.0 0.0 28.0 0.0 7.0 0.0 120.11 8.0 7.0 2.0 4.0 6.0 5.0 12.011 0.0 18.0 10 165.0 1.741 20.0 1.8 0.0 0.444 9.0 1.845 16.0 32.0 34.0 2.648 5.0 604.0 19.29 3.667 0.938 2.689 4.0 2.243 2.408 2.455 7.0 1.667 11.053 0.0 0.0 0.391 0.552 0.781 0.845 0.0 0.276 0.0 0.0 0.0 0.0 0.0 0.021 0.059 0.533 0.931 0.144 0.289 4.133 6.812 1.566 2.569…
26921-17-5 0.0 22.0 17.0 0.0 13.0 3.0 0.0 4.0 0.0 5.0 2.0 3.0 8.0 21.0 0.0 8.0 45.0 0.0 6.0 2.0 292.235 30.0 33.0 0.0 44.0 40.0 46.0 13.916 0.0 24.0 21 1063.0 1.957 47.0 2.095 13.0 0.5 12.0 2.633 60.0 115.0 104.0 1.708 6.0 4401.0 67.096 5.062 1.033 3.635 7.507 4.775 6.123 3.645 25.0 1.813 21.159 0.0 0.22 2.855 2.918 2.058 1.645 0.118 2.516 1.215 1.587 2.319 0.046 0.0 0.176 0.299 1.649 2.413 0.49 …
542-76-7 0.0 4.0 3.0 0.0 3.0 0.0 0.0 1.0 0.0 0.0 0.0 0.0 2.0 5.0 1.0 1.0 9.0 1.0 1.0 0.0 85.493 3.0 2.0 0.0 0.0 1.0 0.0 17.099 1.0 4.0 5 20.0 1.516 10.833 1.6 0.0 0.5 4.0 1.657 6.0 12.0 14.0 2.191 2.0 74.0 6.417 2.0 0.625 1.643 2.75 1.051 0.903 1.477 2.0 1.429 4.593 0.0 0.0 0.312 0.378 0.535 0.626 0.0 0.227 0.0 0.0 0.0 0.0 0.0 0.0 0.0 0.0 0.127 0.0 0.0 1.879 3.495 0.395 0.975 0.0 0.0 0.0 1.354 0.…
84379-13-5 0.0 29.0 16.0 0.0 19.0 3.0 0.0 3.0 1.0 11.0 0.0 3.0 7.0 26.0 1.0 5.0 46.0 0.0 1.0 4.0 398.131 45.0 62.0 2.0 158.0 92.0 119.0 15.313 0.0 20.0 26 1443.0 2.046 56.25 2.231 25.0 0.5 10.0 2.961 90.0 181.0 148.0 1.651 5.0 6247.0 105.258 4.44 1.167 3.806 9.424 5.96 8.083 4.119 49.0 1.846 23.92 0.0 2.006 4.436 3.996 2.802 2.099 0.214 5.086 2.393 1.978 3.127 0.024 0.0 0.585 0.935 2.83 4.24 1.39…
623-42-7 0.0 6.0 5.0 0.0 5.0 2.0 0.0 0.0 0.0 0.0 0.0 2.0 2.0 7.0 0.0 2.0 17.0 0.0 2.0 0.0 92.053 6.0 5.0 1.0 0.0 3.0 1.0 13.15 0.0 10.0 7 50.0 1.575 16.0 1.714 1.0 0.4 5.0 1.772 12.0 23.0 24.0 2.832 3.0 182.0 11.617 2.381 0.729 2.086 3.861 1.504 1.38 2.029 5.0 1.448 6.946 0.0 0.204 0.797 0.976 0.931 0.968 0.0 0.391 0.101 0.059 0.289 0.0 0.0 0.0 0.0 0.102 0.306 0.0 0.0 2.377 4.731 0.682 1.326 0.0 …
1118-39-4 0.0 13.0 10.0 0.0 12.0 2.0 0.0 0.0 0.0 0.0 0.0 2.0 2.0 14.0 0.0 2.0 34.0 0.0 6.0 0.0 176.13 17.0 14.0 3.0 10.0 14.0 9.0 12.581 0.0 20.0 14 357.0 1.655 30.0 1.857 5.0 0.444 9.0 2.355 34.0 61.0 60.0 3.647 5.0 1306.0 34.981 3.923 0.948 3.032 7.535 2.825 3.061 3.045 14.0 1.487 14.627 0.0 0.111 1.223 2.099 1.501 1.761 0.0 1.057 0.946 1.074 1.904 0.0 0.0 0.01 0.04 0.507 1.283 0.135 0.378 4.87…
822-06-0 0.0 11.0 7.0 0.0 8.0 2.0 0.0 2.0 0.0 0.0 0.0 2.0 4.0 12.0 0.0 4.0 24.0 0.0 7.0 0.0 156.1 10.0 9.0 4.0 6.0 8.0 7.0 13.008 0.0 12.0 12 286.0 1.782 27.0 1.833 0.0 0.455 11.0 2.228 20.0 40.0 42.0 2.727 6.0 1054.0 25.239 4.333 1.063 2.95 4.5 2.689 3.01 2.704 9.0 1.714 13.404 0.0 0.0 1.038 1.468 1.926 2.118 0.0 0.734 0.0 0.0 0.0 0.0 0.0 0.016 0.048 0.459 0.827 0.113 0.237 3.988 6.954 1.419 2.3…
74-11-3 0.0 10.0 3.0 0.0 7.0 2.0 0.0 0.0 0.0 6.0 1.0 2.0 3.0 10.0 1.0 1.0 15.0 0.0 1.0 1.0 151.528 13.0 14.0 1.0 13.0 14.0 16.0 15.153 1.0 5.0 10 120.0 1.835 22.333 2.0 6.0 0.5 6.0 2.381 26.0 50.0 46.0 2.26 3.0 498.0 22.6 2.667 0.582 2.623 4.333 2.257 2.635 2.642 11.0 1.667 9.95 0.0 0.66 1.66 2.015 1.632 1.762 0.0 1.234 0.438 0.318 0.789 0.028 0.0 0.0 0.006 0.49 0.718 0.046 0.227 3.066 5.799 1.34…
576-24-9 0.0 9.0 3.0 0.0 6.0 1.0 0.0 0.0 0.0 6.0 1.0 1.0 3.0 9.0 2.0 1.0 13.0 0.0 0.0 1.0 158.971 12.0 14.0 0.0 8.0 13.0 12.0 17.663 2.0 4.0 9 82.0 1.817 19.667 2.0 6.0 0.25 4.0 2.305 24.0 47.0 42.0 2.413 3.0 349.0 19.667 2.278 0.539 2.452 4.083 2.04 2.334 2.559 11.0 1.636 8.582 0.0 1.07 1.374 1.386 1.114 0.906 0.0 1.06 0.892 0.37 0.664 0.024 0.0 0.0 0.0 0.395 0.788 0.076 0.167 3.102 5.947 1.74 2…
78-70-6 0.0 10.0 8.0 0.0 10.0 1.0 0.0 0.0 0.0 0.0 1.0 1.0 1.0 11.0 0.0 1.0 29.0 0.0 4.0 0.0 136.109 13.0 10.0 2.0 7.0 7.0 6.0 12.374 0.0 18.0 11 180.0 1.613 23.0 1.818 4.0 0.429 7.0 2.177 26.0 46.0 46.0 3.376 4.0 656.0 24.236 3.273 0.781 2.708 6.174 2.23 2.283 2.705 10.0 1.451 11.458 0.0 0.13 0.949 1.422 1.006 1.183 0.0 0.411 0.825 0.871 1.615 0.0 0.0 0.0 0.0 0.349 0.755 0.059 0.322 3.971 7.723 1…
638-07-3 0.0 9.0 7.0 0.0 6.0 3.0 0.0 0.0 0.0 0.0 0.0 3.0 4.0 10.0 1.0 3.0 19.0 0.0 4.0 0.0 155.516 10.0 9.0 2.0 3.0 8.0 5.0 15.552 1.0 9.0 10 138.0 1.644 23.333 1.8 2.0 0.429 7.0 2.124 20.0 38.0 38.0 3.269 4.0 500.0 20.643 3.067 0.896 2.581 5.222 2.126 2.158 2.558 9.0 1.5 10.403 0.0 0.249 1.189 1.722 1.231 1.503 0.0 0.949 0.238 0.161 0.577 0.0 0.0 0.0 0.0 0.224 0.515 0.041 0.098 3.471 6.48 1.094 …
137-88-2 0.0 19.0 7.0 0.0 14.0 0.0 0.0 4.0 0.0 12.0 1.0 0.0 4.0 18.0 0.0 3.0 37.0 0.0 4.0 2.0 224.182 25.0 31.0 0.0 43.0 37.0 45.0 12.455 0.0 19.0 18 652.0 1.994 38.0 2.111 11.0 0.455 11.0 2.73 50.0 100.0 88.0 1.792 6.0 2732.0 54.928 4.261 1.059 3.426 6.056 4.133 5.396 3.457 25.0 1.862 18.171 0.0 1.364 3.117 3.046 2.445 2.031 0.0 2.876 0.92 0.458 1.009 0.039 0.0 0.112 0.202 1.209 1.847 0.372 0.65…
NOCAS_47299 0.0 31.0 19.0 0.0 25.0 1.0 0.0 2.0 0.0 12.0 0.0 1.0 3.0 28.0 0.0 3.0 62.0 0.0 5.0 4.0 344.288 43.0 59.0 0.0 115.0 77.0 102.0 12.296 0.0 34.0 28 2041.0 2.128 58.0 2.214 21.0 0.5 14.0 2.872 86.0 176.0 148.0 1.426 7.0 8894.0 109.669 5.399 1.467 3.97 7.479 6.564 9.184 4.134 47.0 2.036 26.446 0.0 2.733 3.609 3.459 2.714 1.959 0.0 3.603 2.781 1.133 1.639 0.182 0.0 0.696 1.128 4.009 5.101 1.…
2437-25-4 0.0 12.0 11.0 0.0 12.0 0.0 0.0 1.0 0.0 0.0 0.0 0.0 1.0 13.0 0.0 1.0 36.0 1.0 9.0 0.0 158.139 11.0 10.0 0.0 7.0 9.0 8.0 12.165 0.0 23.0 13 364.0 1.798 26.5 1.846 0.0 0.5 12.0 2.092 22.0 44.0 46.0 2.758 6.0 1346.0 28.342 4.667 1.125 3.063 4.75 2.91 3.311 2.813 10.0 1.733 14.542 0.0 0.0 0.315 0.445 0.63 0.76 0.0 0.223 0.0 0.0 0.0 0.0 0.0 0.112 0.202 0.946 1.515 0.348 0.581 5.784 9.018 2.39…
69-72-7 0.0 10.0 3.0 0.0 7.0 3.0 0.0 0.0 0.0 6.0 2.0 3.0 3.0 10.0 0.0 2.0 16.0 0.0 1.0 1.0 132.074 13.0 15.0 1.0 9.0 16.0 14.0 13.207 0.0 6.0 10 114.0 1.835 23.0 2.0 6.0 0.4 5.0 2.406 26.0 51.0 46.0 2.396 3.0 474.0 22.9 2.533 0.601 2.598 4.333 2.261 2.635 2.682 12.0 1.667 9.788 0.0 0.793 1.9 2.347 1.987 2.448 0.0 1.681 0.333 0.182 0.705 0.028 0.0 0.0 0.011 0.342 0.654 0.043 0.111 2.729 5.112 1.13…
88-27-7 0.0 19.0 13.0 0.0 17.0 1.0 0.0 1.0 0.0 6.0 1.0 1.0 2.0 19.0 0.0 2.0 48.0 0.0 2.0 1.0 234.193 30.0 32.0 0.0 51.0 41.0 48.0 12.326 0.0 29.0 19 650.0 1.724 39.5 2.0 14.0 0.429 7.0 2.615 60.0 111.0 98.0 2.942 4.0 2499.0 62.283 3.801 0.914 3.34 10.431 3.801 4.493 3.645 29.0 1.5 18.232 0.0 0.721 2.189 1.994 1.483 1.252 0.0 2.374 2.707 3.134 3.773 0.021 0.0 0.075 0.24 1.571 2.294 0.681 1.013 6.9…
2832-19-1 0.0 6.0 5.0 0.0 3.0 2.0 0.0 1.0 0.0 0.0 2.0 2.0 4.0 7.0 1.0 2.0 13.0 0.0 2.0 0.0 117.491 6.0 5.0 1.0 0.0 3.0 1.0 16.784 1.0 6.0 7 50.0 1.575 16.833 1.714 1.0 0.4 5.0 1.819 12.0 23.0 24.0 2.832 3.0 182.0 11.617 2.381 0.729 2.086 3.861 1.504 1.38 2.029 5.0 1.448 6.946 0.0 0.204 0.838 1.143 1.029 1.295 0.0 0.467 0.133 0.072 0.289 0.0 0.0 0.0 0.0 0.063 0.23 0.0 0.0 2.279 4.404 0.64 1.159 0.…
694-83-7 0.0 8.0 8.0 0.0 6.0 0.0 0.0 2.0 0.0 0.0 2.0 0.0 2.0 8.0 0.0 2.0 22.0 0.0 0.0 1.0 100.08 10.0 11.0 0.0 5.0 10.0 10.0 12.51 0.0 14.0 8 60.0 1.861 17.0 2.0 5.0 0.25 4.0 1.799 20.0 39.0 36.0 2.279 3.0 264.0 16.167 2.143 0.478 2.33 3.222 1.86 2.158 2.365 8.0 1.714 7.576 0.0 0.667 0.665 0.627 0.488 0.845 0.0 0.313 0.542 0.272 0.471 0.083 0.0 0.0 0.0 0.803 1.188 0.083 0.241 3.316 5.138 1.875 2.…
1455-77-2 0.0 7.0 2.0 0.0 2.0 0.0 0.0 5.0 0.0 5.0 3.0 0.0 5.0 7.0 0.0 4.0 12.0 0.0 0.0 1.0 94.057 9.0 9.0 0.0 2.0 10.0 6.0 13.437 0.0 5.0 7 41.0 1.842 16.5 2.0 5.0 0.5 4.0 2.141 18.0 34.0 32.0 2.257 2.0 186.0 13.083 1.952 0.396 2.152 2.972 1.669 1.857 2.167 4.0 1.68 6.406 0.0 0.164 1.435 1.928 1.563 1.727 0.118 1.203 0.122 0.129 0.577 0.0 0.0 0.0 0.0 0.087 0.289 0.0 0.014 1.725 3.549 0.522 1.095 …
51-06-9 0.0 17.0 10.0 0.0 13.0 1.0 0.0 3.0 0.0 6.0 2.0 1.0 4.0 17.0 0.0 3.0 38.0 0.0 6.0 1.0 214.163 21.0 24.0 1.0 25.0 24.0 26.0 12.598 0.0 21.0 17 618.0 1.869 36.5 2.0 7.0 0.455 11.0 2.537 42.0 83.0 76.0 2.137 6.0 2449.0 47.591 4.544 1.207 3.355 6.694 3.808 4.618 3.318 21.0 1.729 17.65 0.0 1.086 2.511 2.706 2.138 2.103 0.0 1.912 0.806 0.389 0.895 0.028 0.0 0.06 0.121 0.813 1.604 0.231 0.415 6.0…
67151-63-7 0.0 16.0 16.0 0.0 13.0 1.0 0.0 3.0 0.0 0.0 1.0 1.0 4.0 17.0 0.0 4.0 48.0 0.0 10.0 0.0 214.163 19.0 16.0 0.0 17.0 17.0 16.0 12.598 0.0 31.0 17 630.0 1.723 36.5 1.882 4.0 0.5 10.0 2.199 38.0 70.0 70.0 3.793 5.0 2318.0 45.586 4.632 1.083 3.299 8.194 3.497 4.016 3.323 16.0 1.569 17.705 0.0 0.209 0.911 1.682 1.3 0.943 0.0 0.787 0.844 0.973 1.429 0.0 0.0 0.045 0.278 1.034 1.889 0.39 0.771 6.…
3031-66-1 0.0 7.0 6.0 0.0 6.0 2.0 0.0 0.0 0.0 0.0 2.0 2.0 2.0 8.0 0.0 2.0 18.0 1.0 0.0 0.0 104.064 8.0 5.0 0.0 0.0 4.0 4.0 13.008 0.0 10.0 8 74.0 1.565 18.0 1.75 2.0 0.4 5.0 1.97 16.0 28.0 30.0 2.928 3.0 270.0 14.467 2.643 0.563 2.281 4.722 1.606 1.556 2.23 5.0 1.412 8.133 0.0 0.239 0.82 1.724 1.127 1.52 0.0 0.425 0.129 0.258 0.816 0.0 0.0 0.0 0.0 0.175 0.241 0.0 0.0 2.498 5.049 0.501 1.641 0.0 0…
584-79-2 0.0 23.0 18.0 0.0 19.0 3.0 0.0 0.0 0.0 0.0 0.0 3.0 3.0 22.0 0.0 3.0 48.0 0.0 5.0 2.0 276.206 35.0 45.0 5.0 61.0 59.0 62.0 12.555 0.0 26.0 22 1112.0 1.859 47.0 2.091 17.0 0.5 12.0 2.759 70.0 140.0 116.0 1.914 6.0 4492.0 74.183 4.814 1.263 3.631 10.201 4.798 5.924 3.758 31.0 1.64 21.543 0.167 1.349 2.648 2.805 2.306 2.422 0.079 3.005 2.209 1.815 2.5 0.0 0.0 0.176 0.308 2.112 3.42 0.513 1.1…
89415-87-2 0.0 12.0 10.0 0.0 6.0 2.0 0.0 2.0 0.0 0.0 0.0 2.0 6.0 12.0 2.0 2.0 20.0 0.0 1.0 1.0 202.984 19.0 27.0 2.0 17.0 28.0 24.0 16.915 2.0 8.0 12 170.0 1.715 27.667 2.0 10.0 0.4 5.0 2.39 38.0 77.0 62.0 2.899 3.0 674.0 31.983 2.576 0.823 2.73 6.757 2.641 2.812 3.047 22.0 1.485 11.355 0.0 3.128 2.336 1.702 1.32 1.331 0.056 1.646 2.217 0.866 1.411 0.0 0.0 0.0 0.0 0.681 1.524 0.036 0.249 4.128 8.…
90-00-6 0.0 9.0 3.0 0.0 8.0 1.0 0.0 0.0 0.0 6.0 1.0 1.0 1.0 9.0 0.0 1.0 19.0 0.0 1.0 1.0 112.087 11.0 13.0 0.0 7.0 13.0 12.0 12.454 0.0 10.0 9 86.0 1.876 19.0 2.0 5.0 0.4 5.0 2.287 22.0 44.0 40.0 2.297 3.0 365.0 19.283 2.389 0.644 2.481 3.472 2.116 2.459 2.516 10.0 1.742 8.773 0.0 0.667 1.441 1.448 1.231 1.227 0.0 1.19 0.386 0.167 0.402 0.028 0.0 0.0 0.019 0.413 0.81 0.064 0.151 3.112 5.464 1.373…
24157-81-1 0.0 17.0 6.0 0.0 16.0 0.0 0.0 0.0 0.0 11.0 0.0 0.0 0.0 16.0 0.0 0.0 36.0 0.0 2.0 2.0 192.176 24.0 30.0 0.0 52.0 36.0 48.0 12.011 0.0 20.0 16 442.0 1.958 32.0 2.125 12.0 0.444 9.0 2.648 48.0 95.0 82.0 1.897 5.0 1858.0 47.625 3.683 0.829 3.247 6.167 3.651 4.669 3.326 24.0 1.778 15.961 0.0 1.604 2.358 1.979 1.463 1.088 0.0 2.172 1.631 0.936 1.333 0.048 0.0 0.215 0.351 1.455 2.001 0.574 0.…
635-22-3 0.0 11.0 4.0 0.0 6.0 2.0 0.0 2.0 0.0 6.0 1.0 2.0 5.0 11.0 1.0 3.0 16.0 0.0 1.0 1.0 167.531 15.0 17.0 1.0 12.0 19.0 20.0 15.23 1.0 5.0 11 148.0 1.801 25.333 2.0 7.0 0.4 5.0 2.478 30.0 58.0 52.0 2.471 3.0 603.0 26.667 2.691 0.643 2.703 5.194 2.427 2.812 2.824 14.0 1.61 10.781 0.0 0.858 1.89 2.428 1.927 2.224 0.0 1.649 0.601 0.362 0.994 0.024 0.0 0.0 0.014 0.527 0.856 0.065 0.159 3.182 6.20…
71283-80-2 0.0 27.0 10.0 0.0 18.0 5.0 0.0 1.0 0.0 16.0 0.0 5.0 7.0 25.0 1.0 6.0 41.0 0.0 6.0 3.0 345.653 37.0 46.0 1.0 76.0 58.0 71.0 13.826 1.0 16.0 25 1795.0 2.038 55.833 2.16 17.0 0.5 16.0 2.942 74.0 147.0 128.0 1.356 8.0 7638.0 86.879 5.983 1.33 3.893 8.139 5.754 7.73 3.87 35.0 1.899 24.86 0.0 1.817 5.202 5.263 3.946 3.363 0.096 4.696 0.999 0.652 1.706 0.052 0.0 0.13 0.246 1.47 2.282 0.441 0.…
100-75-4 0.0 8.0 7.0 0.0 5.0 1.0 0.0 2.0 0.0 0.0 0.0 1.0 3.0 8.0 0.0 2.0 18.0 0.0 1.0 1.0 104.068 9.0 10.0 1.0 5.0 10.0 10.0 13.008 0.0 10.0 8 64.0 1.929 18.0 2.0 4.0 0.4 5.0 1.895 18.0 36.0 34.0 2.125 3.0 280.0 15.783 2.286 0.583 2.369 2.611 1.961 2.283 2.31 7.0 1.846 7.804 0.0 0.289 0.854 0.816 0.917 0.982 0.0 0.637 0.182 0.1 0.204 0.079 0.0 0.0 0.006 0.632 0.959 0.045 0.147 3.015 4.838 1.448 2…
1077-28-7 0.0 12.0 11.0 0.0 8.0 2.0 0.0 0.0 0.0 0.0 1.0 2.0 4.0 12.0 0.0 3.0 26.0 0.0 5.0 1.0 192.22 14.0 14.0 1.0 11.0 15.0 12.0 16.018 0.0 14.0 12 244.0 1.906 26.0 2.0 5.0 0.5 8.0 2.158 28.0 54.0 52.0 1.877 4.0 998.0 27.757 3.697 0.708 2.959 4.222 2.858 3.362 2.794 9.0 1.8 12.832 0.0 0.109 1.782 0.927 0.883 0.187 0.144 1.956 0.979 0.418 0.612 0.0 0.0 0.274 0.549 2.212 4.24 0.936 1.441 6.671 8.6…
4342-03-4 0.0 13.0 6.0 0.0 6.0 1.0 0.0 6.0 0.0 5.0 2.0 1.0 7.0 13.0 0.0 4.0 23.0 0.0 3.0 1.0 172.107 17.0 19.0 2.0 19.0 22.0 20.0 13.239 0.0 10.0 13 262.0 1.831 30.0 2.0 7.0 0.429 7.0 2.515 34.0 66.0 60.0 2.309 4.0 1042.0 33.121 3.359 0.768 2.958 5.694 2.973 3.414 2.993 14.0 1.66 13.228 0.0 0.683 2.505 3.068 2.578 2.493 0.118 2.173 0.403 0.371 1.044 0.0 0.0 0.007 0.018 0.312 0.676 0.074 0.158 3.5…
76231-76-0 0.0 12.0 11.0 0.0 10.0 1.0 0.0 0.0 0.0 0.0 0.0 1.0 1.0 11.0 0.0 1.0 27.0 0.0 1.0 2.0 136.109 20.0 28.0 1.0 31.0 36.0 40.0 12.374 0.0 16.0 11 139.0 1.919 23.0 2.182 13.0 0.4 5.0 2.316 40.0 82.0 64.0 2.134 3.0 617.0 28.05 2.527 0.57 2.729 5.007 2.704 3.113 2.859 15.0 1.671 10.52 0.204 1.75 0.619 0.609 0.473 0.669 0.068 0.57 2.578 1.181 1.359 0.0 0.0 0.0 0.024 1.926 2.806 0.24 0.948 4.604…
120-32-1 0.0 16.0 4.0 0.0 13.0 1.0 0.0 0.0 0.0 12.0 1.0 1.0 2.0 15.0 1.0 1.0 26.0 0.0 2.0 2.0 207.595 21.0 25.0 0.0 31.0 30.0 37.0 13.84 1.0 11.0 15 378.0 2.032 31.333 2.133 10.0 0.5 8.0 2.655 42.0 83.0 74.0 1.802 4.0 1636.0 42.383 3.6 0.769 3.206 4.694 3.522 4.618 3.217 19.0 1.915 15.186 0.0 0.859 2.471 2.523 2.108 1.766 0.0 2.123 0.725 0.473 0.895 0.056 0.0 0.094 0.175 1.168 1.706 0.314 0.591 5…
98-09-9 0.0 10.0 2.0 0.0 6.0 2.0 0.0 0.0 0.0 6.0 0.0 2.0 4.0 10.0 1.0 2.0 15.0 0.0 1.0 1.0 171.584 14.0 14.0 2.0 9.0 14.0 14.0 17.158 1.0 5.0 10 114.0 1.813 22.333 2.0 7.0 0.4 5.0 2.483 28.0 52.0 48.0 2.389 3.0 478.0 23.017 2.533 0.5 2.602 4.424 2.219 2.584 2.677 11.0 1.644 9.809 0.0 0.352 0.435 0.384 0.307 1.051 0.0 0.595 1.406 1.105 1.51 0.032 0.0 0.0 0.038 0.788 1.374 0.173 0.36 4.912 6.562 2.…
2478-10-6 0.0 9.0 7.0 0.0 7.0 3.0 0.0 0.0 0.0 0.0 1.0 3.0 3.0 10.0 0.0 3.0 22.0 0.0 5.0 0.0 132.074 9.0 8.0 2.0 4.0 6.0 5.0 13.207 0.0 12.0 10 153.0 1.692 23.0 1.8 1.0 0.5 8.0 2.039 18.0 35.0 36.0 2.886 4.0 558.0 19.887 3.4 0.917 2.644 4.611 2.204 2.283 2.496 8.0 1.579 10.774 0.0 0.204 1.284 1.56 1.598 1.943 0.0 0.678 0.068 0.048 0.289 0.0 0.0 0.0 0.009 0.209 0.446 0.043 0.103 3.21 5.877 0.963 1.…
112-92-5 0.0 18.0 18.0 0.0 18.0 1.0 0.0 0.0 0.0 0.0 1.0 1.0 1.0 19.0 0.0 1.0 57.0 0.0 16.0 0.0 232.197 17.0 16.0 0.0 13.0 15.0 14.0 12.221 0.0 38.0 19 1140.0 1.859 39.0 1.895 0.0 0.5 18.0 2.109 34.0 68.0 70.0 2.877 9.0 4288.0 48.407 6.667 1.5 3.59 6.25 4.216 5.118 3.324 16.0 1.81 20.951 0.0 0.0 0.195 0.276 0.391 0.553 0.0 0.138 0.0 0.0 0.0 0.0 0.0 0.314 0.488 1.756 2.66 0.753 1.153 9.023 13.468 4…
7790-98-9 0.0 4.0 4.0 0.0 0.0 4.0 0.0 0.0 0.0 0.0 0.0 4.0 5.0 5.0 1.0 4.0 5.0 0.0 0.0 0.0 99.449 6.0 0.0 0.0 0.0 0.0 0.0 19.89 1.0 0.0 5 16.0 1.32 14.333 1.6 3.0 0.5 2.0 1.281 12.0 16.0 20.0 3.024 1.0 64.0 7.0 1.6 0.25 1.447 4.063 0.557 0.602 1.716 0.0 1.176 3.972 0.0 2.0 0.0 1.866 0.148 1.733 0.0 0.0 0.0 0.309 2.0 0.0 0.0 0.0 0.0 0.0 0.0 0.0 0.0 1.852 2.767 0.0 1.134 0.5 0.0 0.0 3.0 0.0 4.5 2.0 …
117-18-0 0.0 13.0 6.0 0.0 6.0 2.0 0.0 1.0 0.0 6.0 0.0 2.0 7.0 13.0 4.0 2.0 14.0 0.0 1.0 1.0 259.883 19.0 24.0 1.0 19.0 28.0 28.0 19.991 4.0 1.0 13 222.0 1.751 29.833 2.0 9.0 0.4 5.0 2.548 38.0 75.0 64.0 2.756 3.0 879.0 35.35 2.846 0.784 2.866 6.917 2.779 3.164 3.122 21.0 1.529 12.532 0.0 1.774 1.697 2.086 1.513 1.295 0.0 1.809 1.718 0.704 1.301 0.018 0.0 0.0 0.018 0.959 1.658 0.153 0.338 4.434 8.…
532-03-6 0.0 17.0 10.0 0.0 11.0 5.0 0.0 1.0 0.0 6.0 2.0 5.0 6.0 17.0 0.0 5.0 32.0 0.0 6.0 1.0 226.123 21.0 23.0 1.0 23.0 25.0 28.0 13.301 0.0 15.0 17 606.0 1.869 39.5 2.0 7.0 0.5 10.0 2.567 42.0 82.0 76.0 2.186 5.0 2397.0 47.769 4.456 1.103 3.344 6.694 3.782 4.618 3.328 20.0 1.729 17.562 0.0 0.658 2.94 3.621 3.137 3.215 0.0 2.312 0.424 0.295 1.03 0.028 0.0 0.04 0.083 0.721 1.15 0.171 0.32 4.993 9…
95-95-4 0.0 10.0 4.0 0.0 6.0 1.0 0.0 0.0 0.0 6.0 1.0 1.0 4.0 10.0 3.0 1.0 13.0 0.0 0.0 1.0 194.424 14.0 16.0 0.0 11.0 16.0 18.0 19.442 3.0 3.0 10 111.0 1.783 22.0 2.0 7.0 0.4 5.0 2.32 28.0 54.0 48.0 2.462 3.0 460.0 23.233 2.467 0.58 2.575 4.944 2.195 2.511 2.703 13.0 1.579 9.642 0.0 1.211 1.415 1.441 1.03 0.72 0.0 1.049 1.116 0.556 0.943 0.021 0.0 0.0 0.0 0.683 1.053 0.077 0.235 3.579 7.004 2.015…
2867-47-2 0.0 10.0 8.0 0.0 8.0 2.0 0.0 1.0 0.0 0.0 0.0 2.0 3.0 11.0 0.0 3.0 26.0 0.0 4.0 0.0 142.093 12.0 10.0 2.0 6.0 7.0 6.0 12.918 0.0 15.0 11 186.0 1.63 24.5 1.818 3.0 0.429 7.0 2.182 24.0 44.0 44.0 3.242 4.0 678.0 23.855 3.382 0.748 2.728 6.083 2.261 2.334 2.682 10.0 1.467 11.575 0.0 0.518 1.459 1.827 1.525 1.468 0.0 0.737 0.469 0.535 0.977 0.0 0.0 0.0 0.0 0.22 0.444 0.078 0.122 3.511 7.385 …
NOCAS_47362 0.0 23.0 10.0 0.0 17.0 3.0 0.0 1.0 0.0 12.0 1.0 3.0 4.0 21.0 0.0 4.0 38.0 0.0 3.0 3.0 266.191 33.0 49.0 1.0 97.0 68.0 86.0 12.676 0.0 17.0 21 812.0 2.062 45.5 2.19 17.0 0.5 8.0 2.817 66.0 138.0 112.0 1.878 4.0 3498.0 75.282 3.867 1.2 3.545 6.618 4.979 6.6 3.815 38.0 1.924 19.917 0.0 2.926 4.334 3.899 3.237 3.089 0.068 4.384 1.518 0.592 1.268 0.06 0.0 0.182 0.374 1.872 2.735 0.658 1.10…
139-65-1 0.0 16.0 4.0 0.0 12.0 0.0 0.0 2.0 0.0 12.0 2.0 0.0 3.0 15.0 0.0 3.0 27.0 0.0 2.0 2.0 204.213 21.0 24.0 0.0 30.0 28.0 36.0 13.614 0.0 12.0 15 404.0 2.032 31.0 2.133 10.0 0.5 10.0 2.592 42.0 82.0 74.0 1.681 5.0 1746.0 41.657 3.848 0.75 3.237 4.694 3.515 4.618 3.177 18.0 1.915 15.447 0.0 0.644 1.926 2.1 1.792 1.675 0.0 1.577 0.898 0.601 0.986 0.056 0.0 0.144 0.287 1.591 2.024 0.526 0.835 5.…
112281-77-3 0.0 24.0 13.0 0.0 13.0 1.0 4.0 3.0 0.0 11.0 0.0 1.0 10.0 23.0 6.0 4.0 34.0 0.0 7.0 2.0 361.061 34.0 40.0 0.0 57.0 44.0 50.0 15.698 2.0 11.0 23 1203.0 1.912 55.167 2.087 15.0 0.5 10.0 2.806 68.0 132.0 116.0 1.986 5.0 4925.0 79.613 4.755 1.179 3.679 9.229 5.123 6.475 3.872 32.0 1.736 22.269 0.0 2.509 4.367 4.89 3.671 4.05 0.144 2.952 1.423 0.863 2.37 0.024 0.0 0.132 0.267 1.443 2.464 0.…
3871-99-6 0.0 22.0 20.0 0.0 6.0 3.0 13.0 0.0 0.0 0.0 0.0 3.0 17.0 23.0 13.0 3.0 23.0 0.0 5.0 0.0 399.104 42.0 54.0 2.0 27.0 45.0 36.0 17.352 0.0 0.0 23 988.0 1.525 68.5 1.913 21.0 0.5 8.0 2.747 84.0 160.0 128.0 6.371 4.0 3574.0 87.646 3.905 1.023 3.472 16.438 4.174 4.214 3.983 54.0 1.296 21.092 0.0 10.5 6.897 7.438 3.681 9.137 0.0 2.864 2.632 1.542 6.25 0.0 0.0 0.0 0.027 0.579 1.354 0.094 0.24 5.…
109-77-3 0.0 4.0 2.0 0.0 3.0 0.0 0.0 2.0 0.0 0.0 0.0 0.0 2.0 5.0 0.0 2.0 7.0 2.0 0.0 0.0 64.047 3.0 2.0 0.0 0.0 1.0 0.0 12.809 0.0 2.0 5 20.0 1.516 11.0 1.6 0.0 0.5 4.0 1.845 6.0 12.0 14.0 2.191 2.0 74.0 6.417 2.0 0.625 1.643 2.75 1.051 0.903 1.477 2.0 1.429 4.593 0.0 0.0 0.549 0.861 1.26 1.52 0.0 0.318 0.0 0.0 0.0 0.0 0.0 0.0 0.0 0.0 0.035 0.0 0.0 1.154 2.602 0.158 0.493 0.0 0.0 0.0 1.354 0.707 …
1562-94-3 0.0 20.0 7.0 0.0 14.0 3.0 0.0 2.0 0.0 12.0 0.0 3.0 5.0 19.0 0.0 4.0 33.0 0.0 4.0 2.0 244.165 26.0 32.0 1.0 44.0 36.0 44.0 12.851 0.0 14.0 19 808.0 1.995 42.0 2.105 11.0 0.462 13.0 2.75 52.0 104.0 92.0 1.683 7.0 3374.0 58.225 4.725 1.207 3.521 6.306 4.402 5.697 3.498 26.0 1.869 19.384 0.0 1.367 3.95 3.928 3.527 2.927 0.0 3.238 0.63 0.326 1.015 0.056 0.0 0.06 0.114 0.953 1.521 0.248 0.482…
144701-48-4 0.0 44.0 11.0 0.0 33.0 2.0 0.0 4.0 0.0 32.0 1.0 2.0 6.0 39.0 0.0 5.0 69.0 0.0 7.0 6.0 484.389 64.0 91.0 1.0 202.0 127.0 168.0 12.42 0.0 30.0 39 5229.0 2.139 82.0 2.256 33.0 0.471 17.0 3.266 128.0 263.0 216.0 1.1 9.0 23172.0 176.574 7.057 1.921 4.4 11.417 9.057 12.876 4.588 69.0 2.0 34.989 0.0 4.251 7.847 7.269 5.665 4.747 0.157 7.993 2.626 1.18 2.585 0.104 0.0 0.654 1.066 3.901 5.458 …
133-58-4 0.0 12.0 5.0 0.0 7.0 3.0 0.0 1.0 0.0 6.0 0.0 3.0 5.0 12.0 0.0 3.0 17.0 0.0 1.0 1.0 346.671 17.0 21.0 1.0 19.0 22.0 22.0 28.889 0.0 5.0 12 185.0 1.774 25.833 2.0 8.0 0.5 6.0 2.528 34.0 67.0 58.0 2.584 3.0 742.0 30.833 2.803 0.723 2.794 6.056 2.62 2.988 2.968 18.0 1.565 11.713 0.0 1.642 0.072 0.034 0.519 2.731 0.0 0.12 2.699 1.073 1.09 0.021 0.0 0.0 0.051 0.926 2.95 0.224 0.694 6.056 12.03…
118-56-9 0.0 20.0 13.0 0.0 16.0 3.0 0.0 0.0 0.0 6.0 1.0 3.0 3.0 19.0 0.0 3.0 41.0 0.0 2.0 2.0 240.173 29.0 33.0 1.0 47.0 43.0 44.0 12.641 0.0 22.0 19 718.0 1.923 41.0 2.105 14.0 0.444 9.0 2.667 58.0 111.0 98.0 1.886 5.0 3002.0 60.797 4.199 0.924 3.466 7.618 4.143 5.396 3.57 27.0 1.74 18.805 0.0 0.796 2.348 2.46 2.009 2.194 0.0 2.405 1.833 1.792 2.307 0.087 0.0 0.118 0.227 1.676 3.209 0.44 1.164 6…
142-90-5 0.0 17.0 15.0 0.0 16.0 2.0 0.0 0.0 0.0 0.0 0.0 2.0 2.0 18.0 0.0 2.0 48.0 0.0 12.0 0.0 224.174 18.0 17.0 2.0 12.0 14.0 13.0 12.454 0.0 30.0 18 915.0 1.793 38.0 1.889 2.0 0.467 15.0 2.345 36.0 70.0 70.0 3.031 8.0 3424.0 46.328 5.98 1.311 3.486 7.222 3.895 4.567 3.28 17.0 1.688 19.638 0.0 0.638 1.322 1.447 1.173 1.338 0.0 0.586 0.245 0.218 0.569 0.0 0.0 0.176 0.293 1.203 1.878 0.476 0.762 7…
1772-25-4 0.0 11.0 8.0 0.0 9.0 0.0 0.0 3.0 0.0 0.0 0.0 0.0 3.0 12.0 0.0 3.0 23.0 3.0 5.0 0.0 150.12 11.0 11.0 0.0 7.0 10.0 9.0 12.51 0.0 11.0 12 246.0 1.74 25.5 1.833 1.0 0.444 9.0 2.353 22.0 44.0 44.0 3.261 5.0 896.0 26.566 3.727 1.146 2.864 5.111 2.663 2.885 2.788 11.0 1.636 12.836 0.0 0.289 1.131 1.339 1.863 2.28 0.0 0.789 0.269 0.144 0.204 0.0 0.0 0.005 0.023 0.499 0.94 0.081 0.227 3.983 6.95…
100-01-6 0.0 10.0 3.0 0.0 6.0 2.0 0.0 2.0 0.0 6.0 1.0 2.0 4.0 10.0 0.0 3.0 16.0 0.0 1.0 1.0 132.078 13.0 14.0 1.0 13.0 14.0 16.0 13.208 0.0 6.0 10 120.0 1.835 23.0 2.0 6.0 0.5 6.0 2.385 26.0 50.0 46.0 2.26 3.0 498.0 22.6 2.667 0.582 2.623 4.333 2.257 2.635 2.642 11.0 1.667 9.95 0.0 0.66 1.899 2.415 2.0 2.41 0.0 1.356 0.301 0.208 0.789 0.028 0.0 0.0 0.005 0.369 0.596 0.035 0.141 2.699 5.15 1.104 1…
129299-90-7 0.0 25.0 9.0 0.0 18.0 1.0 0.0 3.0 0.0 15.0 1.0 1.0 4.0 22.0 0.0 3.0 41.0 0.0 2.0 4.0 274.218 37.0 54.0 1.0 114.0 75.0 96.0 12.464 0.0 19.0 22 997.0 2.148 46.5 2.273 21.0 0.5 10.0 2.94 74.0 153.0 124.0 1.476 5.0 4504.0 79.858 4.316 1.029 3.681 6.5 5.322 7.304 3.816 38.0 2.0 21.153 0.0 2.834 4.155 3.637 2.88 2.379 0.182 4.179 1.962 0.798 1.473 0.06 0.0 0.473 0.764 2.64 3.638 1.151 1.766…
590-63-6 0.0 10.0 9.0 0.0 7.0 2.0 0.0 2.0 0.0 0.0 1.0 2.0 4.0 11.0 0.0 2.0 28.0 0.0 3.0 0.0 144.089 14.0 9.0 1.0 6.0 11.0 5.0 13.099 0.0 17.0 11 170.0 1.571 25.0 1.818 5.0 0.5 6.0 2.146 28.0 47.0 48.0 3.607 3.0 618.0 24.75 3.091 0.62 2.672 6.785 2.037 2.158 2.747 9.0 1.389 11.23 0.0 1.099 0.712 1.779 1.234 1.443 0.0 0.927 0.733 1.611 2.258 0.0 0.0 0.0 0.0 0.149 1.007 0.0 0.11 3.576 7.626 1.122 3.…
288-88-0 0.0 5.0 0.0 0.0 2.0 0.0 0.0 3.0 0.0 5.0 1.0 0.0 3.0 5.0 0.0 2.0 8.0 0.0 0.0 1.0 66.043 5.0 5.0 0.0 0.0 5.0 1.0 13.209 0.0 3.0 5 15.0 2.0 11.5 2.0 3.0 0.0 2.0 1.788 10.0 20.0 20.0 2.083 2.0 80.0 7.5 1.5 0.313 1.778 1.25 1.36 1.505 1.699 0.0 2.0 4.006 0.0 0.0 0.919 1.116 1.213 0.986 0.177 0.717 0.0 0.0 0.0 0.0 0.0 0.0 0.0 0.019 0.167 0.0 0.0 1.287 2.549 0.331 0.652 0.0 0.0 0.0 1.768 1.25 3…
68373-14-8 0.0 16.0 12.0 0.0 8.0 5.0 0.0 1.0 0.0 0.0 1.0 5.0 7.0 15.0 0.0 4.0 26.0 0.0 1.0 2.0 222.157 28.0 41.0 4.0 69.0 54.0 68.0 14.81 0.0 11.0 15 303.0 1.817 35.5 2.133 17.0 0.4 5.0 2.655 56.0 113.0 88.0 2.383 3.0 1264.0 46.567 2.886 0.706 3.048 7.931 3.147 3.891 3.38 29.0 1.552 14.097 0.0 3.607 0.292 0.575 0.679 2.48 0.048 0.599 5.5 2.597 2.549 0.0 0.091 0.044 0.289 3.108 4.305 0.745 2.007 6…
82-66-6 0.0 29.0 8.0 0.0 23.0 3.0 0.0 0.0 0.0 18.0 0.0 3.0 3.0 26.0 0.0 3.0 42.0 0.0 4.0 4.0 324.25 41.0 59.0 3.0 113.0 82.0 102.0 12.471 0.0 16.0 26 1510.0 2.124 55.0 2.231 21.0 0.5 10.0 2.962 82.0 170.0 140.0 1.551 5.0 6672.0 101.885 4.646 1.299 3.848 7.5 6.167 8.509 4.098 45.0 2.0 24.288 0.0 2.821 5.225 4.777 4.188 4.133 0.064 5.459 1.617 0.667 1.405 0.092 0.0 0.321 0.574 2.47 3.58 0.918 1.445…
86-87-3 0.0 15.0 3.0 0.0 12.0 2.0 0.0 0.0 0.0 11.0 1.0 2.0 2.0 14.0 0.0 1.0 24.0 0.0 2.0 2.0 176.13 20.0 25.0 1.0 37.0 33.0 40.0 12.581 0.0 10.0 14 292.0 2.034 30.0 2.143 10.0 0.429 7.0 2.671 40.0 80.0 70.0 1.94 4.0 1264.0 39.186 3.209 0.726 3.082 4.444 3.296 4.317 3.158 19.0 1.909 13.908 0.0 0.717 2.276 2.82 2.315 2.362 0.0 2.36 0.656 0.322 0.878 0.052 0.0 0.085 0.17 1.075 1.61 0.316 0.554 4.456…
555-90-8 0.0 12.0 4.0 0.0 7.0 0.0 0.0 4.0 0.0 6.0 2.0 0.0 5.0 12.0 0.0 3.0 20.0 0.0 2.0 1.0 172.172 14.0 14.0 2.0 13.0 15.0 16.0 14.348 0.0 8.0 12 233.0 1.906 26.0 2.0 5.0 0.5 8.0 2.451 28.0 54.0 52.0 1.977 4.0 952.0 28.198 3.53 0.708 2.936 4.222 2.754 3.362 2.814 11.0 1.8 12.668 0.0 0.109 1.955 2.368 2.106 1.728 0.0 1.615 0.221 0.273 0.612 0.025 0.0 0.015 0.035 0.376 0.675 0.077 0.172 3.682 7.08…
5875-06-9 0.0 21.0 14.0 0.0 16.0 3.0 0.0 2.0 0.0 6.0 1.0 3.0 5.0 21.0 0.0 5.0 47.0 0.0 9.0 1.0 268.187 26.0 31.0 1.0 38.0 33.0 37.0 12.771 0.0 26.0 21 1124.0 1.868 46.0 2.0 8.0 0.5 14.0 2.649 52.0 104.0 94.0 2.249 7.0 4383.0 64.761 5.352 1.559 3.609 8.306 4.637 5.697 3.615 28.0 1.726 21.41 0.0 1.532 3.305 3.28 2.58 2.441 0.0 2.664 0.931 0.425 1.009 0.024 0.0 0.089 0.169 0.99 1.91 0.307 0.544 7.53…
121-75-5 1.0 18.0 15.0 0.0 10.0 6.0 0.0 0.0 0.0 0.0 0.0 6.0 9.0 19.0 0.0 8.0 38.0 0.0 9.0 0.0 311.212 23.0 25.0 3.0 24.0 25.0 26.0 16.38 0.0 19.0 19 738.0 1.713 43.667 1.895 6.0 0.444 9.0 2.533 46.0 89.0 82.0 4.654 5.0 2692.0 57.313 4.316 1.608 3.359 9.396 3.98 4.442 3.576 25.0 1.551 18.87 0.0 1.461 2.281 2.405 0.846 0.95 0.0 1.445 4.713 2.548 1.618 0.0 0.0 0.088 0.406 3.24 4.952 0.966 1.842 9.76…
366-70-1 0.0 16.0 9.0 0.0 12.0 1.0 0.0 3.0 0.0 6.0 3.0 1.0 4.0 16.0 0.0 3.0 35.0 0.0 5.0 1.0 202.152 20.0 22.0 1.0 27.0 25.0 28.0 12.634 0.0 19.0 16 511.0 1.861 34.5 2.0 7.0 0.455 11.0 2.522 40.0 78.0 72.0 2.202 6.0 2008.0 44.004 4.258 1.04 3.26 6.444 3.55 4.317 3.242 19.0 1.714 16.601 0.0 0.644 2.4 2.601 2.204 1.964 0.0 2.165 0.6 0.541 1.015 0.028 0.0 0.065 0.144 0.852 1.31 0.229 0.45 5.426 10.0…
81-07-2 0.0 13.0 4.0 0.0 7.0 3.0 0.0 1.0 0.0 6.0 1.0 3.0 5.0 12.0 0.0 3.0 17.0 0.0 0.0 2.0 178.148 20.0 26.0 3.0 33.0 35.0 38.0 14.846 0.0 5.0 12 170.0 1.972 27.5 2.167 12.0 0.4 5.0 2.653 40.0 79.0 66.0 2.163 3.0 759.0 32.6 2.576 0.554 2.844 4.646 2.818 3.539 3.02 18.0 1.778 11.477 0.0 1.262 1.365 1.643 0.855 2.009 0.068 1.651 1.435 0.754 1.54 0.028 0.0 0.058 0.197 1.38 2.293 0.371 0.763 4.756 6.…
3033-62-3 0.0 10.0 10.0 0.0 8.0 1.0 0.0 2.0 0.0 0.0 0.0 1.0 3.0 11.0 0.0 3.0 31.0 0.0 6.0 0.0 140.101 11.0 8.0 0.0 5.0 7.0 6.0 12.736 0.0 20.0 11 204.0 1.673 24.0 1.818 2.0 0.5 8.0 1.87 22.0 40.0 42.0 2.909 4.0 748.0 23.021 3.709 0.75 2.782 5.472 2.289 2.459 2.63 8.0 1.535 11.923 0.0 0.239 0.697 1.207 1.127 0.559 0.0 0.686 0.447 0.632 0.816 0.0 0.0 0.0 0.082 0.349 0.596 0.082 0.203 3.999 8.131 1.…
95-54-5 0.0 8.0 2.0 0.0 6.0 0.0 0.0 2.0 0.0 6.0 2.0 0.0 2.0 8.0 0.0 2.0 16.0 0.0 0.0 1.0 100.08 10.0 11.0 0.0 5.0 10.0 10.0 12.51 0.0 8.0 8 60.0 1.861 17.0 2.0 5.0 0.25 4.0 2.211 20.0 39.0 36.0 2.279 3.0 264.0 16.167 2.143 0.478 2.33 3.222 1.86 2.158 2.365 8.0 1.714 7.576 0.0 0.667 1.544 1.61 1.4 1.519 0.0 0.991 0.289 0.167 0.471 0.028 0.0 0.0 0.0 0.286 0.511 0.025 0.078 2.405 4.464 0.996 1.629 0…
17831-71-9 0.0 20.0 16.0 0.0 14.0 7.0 0.0 0.0 0.0 0.0 0.0 7.0 7.0 21.0 0.0 7.0 43.0 0.0 14.0 0.0 280.147 21.0 20.0 4.0 15.0 17.0 16.0 13.34 0.0 22.0 21 1472.0 1.822 49.0 1.905 2.0 0.5 18.0 2.454 42.0 82.0 82.0 3.026 9.0 5550.0 57.015 7.01 1.583 3.705 7.972 4.565 5.47 3.481 20.0 1.726 22.698 0.0 0.408 3.266 3.913 3.682 3.678 0.0 1.923 0.136 0.096 0.577 0.0 0.0 0.046 0.088 0.558 1.062 0.172 0.303 6…
130-15-4 0.0 13.0 4.0 0.0 10.0 2.0 0.0 0.0 0.0 6.0 0.0 2.0 2.0 12.0 0.0 2.0 18.0 0.0 0.0 2.0 152.108 18.0 24.0 3.0 30.0 30.0 36.0 12.676 0.0 6.0 12 176.0 2.04 26.0 2.167 10.0 0.4 5.0 2.546 36.0 73.0 62.0 2.055 3.0 790.0 32.0 2.667 0.62 2.873 3.944 2.886 3.715 2.994 18.0 1.895 11.632 0.0 1.202 2.57 2.537 2.141 2.271 0.0 2.311 0.576 0.262 0.744 0.049 0.0 0.048 0.098 0.812 1.244 0.203 0.371 3.646 6.…
143-50-0 0.0 25.0 24.0 0.0 10.0 1.0 0.0 0.0 0.0 0.0 0.0 1.0 11.0 21.0 10.0 1.0 21.0 0.0 0.0 6.0 490.639 57.0 120.0 1.0 572.0 216.0 368.0 23.364 10.0 0.0 21 604.0 1.909 46.333 2.381 43.0 0.333 6.0 2.8 114.0 259.0 164.0 2.059 4.0 2739.0 89.683 2.876 0.797 3.429 11.674 4.588 5.896 4.034 72.0 1.546 18.189 0.0 12.8 0.919 0.533 0.219 0.67 0.135 0.703 19.291 4.879 4.491 0.0 0.125 1.853 4.185 12.246 13.9…
5349-51-9 0.0 12.0 12.0 0.0 11.0 1.0 0.0 0.0 0.0 0.0 1.0 1.0 1.0 12.0 0.0 1.0 34.0 0.0 2.0 1.0 148.12 17.0 19.0 0.0 19.0 18.0 20.0 12.343 0.0 22.0 12 195.0 1.799 25.0 2.0 8.0 0.429 7.0 2.12 34.0 65.0 58.0 2.436 4.0 788.0 30.343 2.955 0.745 2.829 5.535 2.655 3.061 2.925 16.0 1.618 11.955 0.0 1.267 0.319 0.451 0.319 0.553 0.0 0.184 2.525 1.324 1.483 0.083 0.0 0.017 0.124 1.453 2.146 0.407 0.845 5.2…
134-62-3 0.0 14.0 7.0 0.0 12.0 1.0 0.0 1.0 0.0 6.0 0.0 1.0 2.0 14.0 0.0 1.0 31.0 0.0 3.0 1.0 174.138 18.0 22.0 1.0 20.0 24.0 24.0 12.438 0.0 17.0 14 307.0 1.842 29.5 2.0 7.0 0.429 7.0 2.499 36.0 72.0 64.0 2.449 4.0 1220.0 37.638 3.374 1.039 3.032 5.944 3.152 3.715 3.134 19.0 1.68 14.057 0.0 1.174 2.197 2.121 1.639 1.473 0.0 1.904 0.783 0.407 0.814 0.028 0.0 0.037 0.069 0.73 1.471 0.198 0.363 5.04…
32266-10-7 0.0 31.0 19.0 0.0 22.0 6.0 0.0 2.0 0.0 12.0 8.0 6.0 8.0 30.0 0.0 8.0 62.0 0.0 13.0 2.0 388.25 40.0 47.0 0.0 56.0 50.0 59.0 12.942 0.0 32.0 30 3599.0 1.94 67.0 2.067 14.0 0.476 21.0 2.858 80.0 158.0 142.0 1.388 11.0 14828.0 103.668 8.274 1.681 4.175 10.889 6.574 8.633 4.045 41.0 1.8 30.092 0.0 2.465 5.055 5.065 4.185 4.974 0.0 3.614 1.135 0.633 1.748 0.048 0.0 0.25 0.4 2.029 3.062 0.695…
99-87-6 0.0 10.0 4.0 0.0 10.0 0.0 0.0 0.0 0.0 6.0 0.0 0.0 0.0 10.0 0.0 0.0 24.0 0.0 1.0 1.0 120.11 13.0 14.0 0.0 13.0 14.0 16.0 12.011 0.0 14.0 10 120.0 1.835 20.0 2.0 6.0 0.5 6.0 2.287 26.0 50.0 46.0 2.26 3.0 498.0 22.6 2.667 0.582 2.623 4.333 2.257 2.635 2.642 11.0 1.667 9.95 0.0 0.66 1.259 1.199 0.934 0.674 0.0 1.001 0.829 0.552 0.789 0.028 0.0 0.0 0.016 0.607 0.951 0.086 0.405 3.765 6.887 1.7…
122-20-3 0.0 12.0 12.0 0.0 9.0 3.0 0.0 1.0 0.0 0.0 3.0 3.0 4.0 13.0 0.0 4.0 34.0 0.0 6.0 0.0 170.103 15.0 12.0 0.0 12.0 15.0 12.0 13.085 0.0 21.0 13 270.0 1.645 29.5 1.846 4.0 0.5 6.0 2.01 30.0 54.0 54.0 3.874 3.0 978.0 31.65 3.462 0.833 2.892 7.194 2.573 2.812 3.011 12.0 1.472 13.306 0.0 0.368 0.847 1.989 1.234 1.788 0.0 0.944 0.519 0.706 1.429 0.0 0.0 0.0 0.0 0.647 1.345 0.0 0.468 4.68 8.642 1.…
103-49-1 0.0 16.0 4.0 0.0 14.0 0.0 0.0 1.0 0.0 12.0 1.0 0.0 1.0 15.0 0.0 1.0 30.0 0.0 4.0 2.0 182.161 19.0 22.0 0.0 22.0 25.0 28.0 12.144 0.0 15.0 15 436.0 2.111 30.5 2.133 8.0 0.5 10.0 2.533 38.0 76.0 70.0 1.528 5.0 1910.0 40.223 4.152 0.792 3.288 3.472 3.645 4.868 3.138 16.0 2.093 15.813 0.0 0.458 2.33 2.364 2.214 1.659 0.0 2.104 0.39 0.236 0.408 0.064 0.0 0.088 0.155 0.989 1.543 0.268 0.467 5.…
1143-38-0 0.0 19.0 6.0 0.0 14.0 3.0 0.0 0.0 0.0 12.0 2.0 3.0 3.0 17.0 0.0 3.0 27.0 0.0 0.0 3.0 216.151 28.0 40.0 1.0 80.0 56.0 70.0 12.715 0.0 10.0 17 450.0 2.091 37.0 2.235 16.0 0.429 7.0 2.76 56.0 115.0 94.0 1.827 4.0 2019.0 55.688 3.309 0.824 3.311 5.528 4.005 5.447 3.509 31.0 1.925 16.304 0.0 1.96 3.599 3.458 2.835 3.017 0.0 3.871 1.132 0.509 1.219 0.07 0.0 0.198 0.359 1.588 2.322 0.605 0.979…
115-86-6 1.0 25.0 6.0 0.0 18.0 4.0 0.0 0.0 0.0 18.0 0.0 4.0 5.0 23.0 0.0 4.0 38.0 0.0 6.0 3.0 311.168 33.0 39.0 1.0 57.0 51.0 60.0 13.529 0.0 15.0 23 1204.0 2.109 49.667 2.174 15.0 0.5 10.0 2.825 66.0 130.0 116.0 1.593 5.0 5239.0 80.019 4.759 1.109 3.736 5.896 5.369 7.452 3.865 30.0 2.044 22.411 0.0 0.805 3.334 3.833 2.7 2.825 0.0 3.376 0.92 0.569 1.539 0.096 0.0 0.247 0.454 2.088 3.139 0.736 1.1…
62-75-9 0.0 4.0 3.0 0.0 2.0 1.0 0.0 2.0 0.0 0.0 0.0 1.0 3.0 5.0 0.0 2.0 11.0 0.0 1.0 0.0 68.035 4.0 2.0 1.0 0.0 0.0 0.0 13.607 0.0 6.0 5 18.0 1.431 12.0 1.6 1.0 0.333 3.0 1.539 8.0 14.0 16.0 2.54 2.0 68.0 6.667 1.8 0.5 1.556 3.361 0.985 0.778 1.556 2.0 1.304 4.301 0.0 0.0 0.653 0.873 0.993 0.982 0.0 0.0 0.082 0.2 0.408 0.0 0.0 0.0 0.0 0.0 0.0 0.0 0.0 1.277 3.303 0.163 0.929 0.0 0.0 0.0 1.802 0.81…
60-54-8 0.0 35.0 24.0 0.0 22.0 8.0 0.0 2.0 0.0 6.0 6.0 8.0 10.0 32.0 0.0 9.0 56.0 0.0 2.0 4.0 420.248 58.0 88.0 5.0 229.0 128.0 179.0 13.133 0.0 24.0 32 2350.0 1.923 73.0 2.188 32.0 0.455 11.0 3.06 116.0 239.0 186.0 1.82 6.0 9888.0 148.208 4.738 1.606 3.998 14.681 6.877 9.088 4.466 76.0 1.67 28.084 0.0 6.34 6.506 6.282 4.802 6.255 0.0 6.697 4.19 1.875 3.926 0.092 0.0 0.816 1.281 4.179 5.509 2.069…
135410-20-7 0.0 15.0 7.0 0.0 10.0 0.0 0.0 4.0 0.0 6.0 0.0 0.0 5.0 15.0 1.0 3.0 26.0 1.0 2.0 1.0 211.591 19.0 21.0 1.0 20.0 22.0 25.0 14.106 1.0 11.0 15 412.0 1.852 32.333 2.0 7.0 0.5 10.0 2.592 38.0 74.0 68.0 2.221 5.0 1639.0 40.357 3.924 0.978 3.172 6.194 3.338 4.016 3.167 18.0 1.698 15.48 0.0 0.958 2.36 2.613 2.371 1.897 0.0 1.905 0.871 0.522 0.964 0.022 0.0 0.026 0.089 0.772 1.158 0.202 0.333 …
557-34-6 0.0 0.0 0.0 0.0 0.0 0.0 0.0 0.0 0.0 0.0 0.0 0.0 1.0 1.0 0.0 0.0 1.0 0.0 0.0 0.0 65.39 0.0 0.0 0.0 0.0 0.0 0.0 65.39 0.0 0.0 1 NA NA NA NA NA NA NA NA NA NA NA NA NA NA NA NA NA NA NA NA NA NA NA NA NA 0.0 0.0 0.0 0.0 0.0 3.674 0.0 0.0 0.0 0.0 0.0 0.0 0.0 0.0 0.0 0.0 0.0 0.0 0.0 0.0 3.674 0.0 0.0 0.0 0.0 0.0 0.0 0.0 0.0 0.0 0.0 0.0 0.0 0.0 0.0 0.0 0.0 0.0 0.0 0.0 0.0 0.0 nan 0.0 0.0 0.0 0…
301-00-8 0.0 20.0 16.0 0.0 19.0 2.0 0.0 0.0 0.0 0.0 0.0 2.0 2.0 21.0 0.0 2.0 53.0 0.0 13.0 0.0 260.207 20.0 19.0 4.0 15.0 17.0 16.0 12.391 0.0 32.0 21 1506.0 1.847 44.0 1.905 1.0 0.474 19.0 2.496 40.0 79.0 80.0 2.963 10.0 5684.0 56.283 7.171 1.604 3.716 7.361 4.606 5.595 3.469 19.0 1.775 22.83 0.0 0.204 1.738 2.075 1.981 1.746 0.0 1.078 0.101 0.059 0.289 0.0 0.0 0.162 0.274 1.223 1.99 0.458 0.75 …
6152-33-6 0.0 14.0 2.0 0.0 12.0 1.0 0.0 0.0 0.0 12.0 0.0 1.0 1.0 13.0 0.0 1.0 22.0 0.0 1.0 2.0 160.131 18.0 23.0 0.0 26.0 28.0 32.0 12.318 0.0 9.0 13 240.0 2.082 27.0 2.154 9.0 0.429 7.0 2.594 36.0 73.0 64.0 1.885 4.0 1066.0 34.893 3.077 0.684 3.018 3.583 3.164 4.141 3.043 17.0 2.0 13.025 0.0 0.902 2.461 2.462 2.185 1.992 0.0 2.285 0.48 0.214 0.538 0.06 0.0 0.049 0.108 0.854 1.323 0.208 0.372 4.1…
94-13-3 0.0 13.0 6.0 0.0 10.0 3.0 0.0 0.0 0.0 6.0 1.0 3.0 3.0 13.0 0.0 3.0 25.0 0.0 3.0 1.0 168.107 16.0 18.0 1.0 19.0 19.0 22.0 12.931 0.0 12.0 13 274.0 1.872 29.0 2.0 6.0 0.444 9.0 2.442 32.0 63.0 58.0 2.189 5.0 1099.0 32.649 3.513 0.873 2.991 5.083 2.96 3.539 2.965 15.0 1.733 13.46 0.0 0.737 2.338 2.457 2.037 2.194 0.0 1.741 0.328 0.2 0.691 0.028 0.0 0.025 0.048 0.563 0.876 0.112 0.253 4.199 7…
583-78-8 0.0 9.0 3.0 0.0 6.0 1.0 0.0 0.0 0.0 6.0 1.0 1.0 3.0 9.0 2.0 1.0 13.0 0.0 0.0 1.0 158.971 12.0 13.0 0.0 8.0 13.0 14.0 17.663 2.0 4.0 9 84.0 1.817 19.667 2.0 6.0 0.4 5.0 2.347 24.0 46.0 42.0 2.346 3.0 357.0 19.533 2.333 0.519 2.464 4.083 2.018 2.334 2.534 10.0 1.636 8.654 0.0 0.718 1.397 1.433 1.103 0.906 0.0 1.047 0.609 0.417 0.76 0.024 0.0 0.0 0.0 0.581 0.77 0.045 0.164 3.096 5.947 1.463…
67747-09-5 0.0 24.0 12.0 0.0 15.0 2.0 0.0 3.0 0.0 11.0 0.0 2.0 8.0 23.0 3.0 4.0 39.0 0.0 6.0 2.0 360.543 32.0 40.0 1.0 47.0 48.0 47.0 15.676 3.0 16.0 23 1313.0 1.946 50.5 2.087 13.0 0.5 12.0 2.805 64.0 128.0 112.0 1.788 6.0 5421.0 77.399 5.19 1.369 3.728 8.528 5.227 6.651 3.804 32.0 1.792 22.718 0.0 1.891 3.829 3.541 2.819 2.045 0.144 3.41 1.359 0.795 1.422 0.021 0.0 0.139 0.22 1.405 2.959 0.409 …
122-57-6 0.0 11.0 3.0 0.0 10.0 1.0 0.0 0.0 0.0 6.0 0.0 1.0 1.0 11.0 0.0 1.0 21.0 0.0 2.0 1.0 136.109 13.0 13.0 2.0 11.0 14.0 16.0 12.374 0.0 10.0 11 174.0 1.898 23.0 2.0 5.0 0.429 7.0 2.414 26.0 50.0 48.0 2.047 4.0 717.0 25.102 3.164 0.646 2.804 3.972 2.543 3.061 2.713 10.0 1.784 11.432 0.0 0.109 1.567 2.121 1.762 1.655 0.0 1.267 0.235 0.214 0.612 0.032 0.0 0.018 0.042 0.512 0.778 0.094 0.2 3.525…
606-20-2 0.0 13.0 5.0 0.0 7.0 4.0 0.0 2.0 0.0 6.0 0.0 4.0 6.0 13.0 0.0 4.0 19.0 0.0 2.0 1.0 176.087 18.0 22.0 2.0 20.0 25.0 24.0 13.545 0.0 6.0 13 234.0 1.791 31.0 2.0 8.0 0.5 6.0 2.535 36.0 71.0 62.0 2.6 3.0 929.0 34.6 3.0 0.785 2.898 6.306 2.834 3.289 3.076 19.0 1.592 12.763 0.0 1.385 2.468 3.17 2.615 3.249 0.0 2.306 0.71 0.329 1.131 0.024 0.0 0.0 0.033 0.485 1.007 0.095 0.195 3.422 6.759 1.67 …
26864-56-2 0.0 39.0 21.0 0.0 28.0 1.0 5.0 1.0 0.0 18.0 1.0 1.0 8.0 36.0 6.0 2.0 63.0 0.0 7.0 4.0 496.757 57.0 71.0 0.0 124.0 87.0 112.0 13.799 1.0 27.0 36 4625.0 2.01 81.333 2.167 27.0 0.471 17.0 3.046 114.0 224.0 192.0 1.253 9.0 19702.0 150.275 7.341 1.672 4.313 12.625 7.925 10.917 4.427 59.0 1.846 33.314 0.0 3.061 5.689 6.921 4.791 5.628 0.0 4.996 2.889 1.427 3.917 0.136 0.0 0.637 0.995 3.762 5…
57-91-0 0.0 23.0 17.0 0.0 18.0 2.0 0.0 0.0 0.0 6.0 2.0 2.0 2.0 20.0 0.0 2.0 44.0 0.0 0.0 4.0 248.196 36.0 53.0 0.0 122.0 73.0 98.0 12.41 0.0 24.0 20 724.0 2.151 42.0 2.3 22.0 0.5 10.0 2.731 72.0 148.0 118.0 1.565 5.0 3315.0 71.7 3.811 0.864 3.546 6.09 4.796 6.651 3.716 39.0 1.983 19.112 0.0 3.214 2.031 1.94 1.501 1.727 0.083 1.809 3.711 1.416 1.878 0.114 0.0 1.13 1.725 4.366 5.541 2.458 3.233 8.0…
112-49-2 0.0 11.0 11.0 0.0 8.0 4.0 0.0 0.0 0.0 0.0 0.0 4.0 4.0 12.0 0.0 4.0 30.0 0.0 9.0 0.0 160.084 10.0 9.0 0.0 6.0 8.0 7.0 13.34 0.0 18.0 12 286.0 1.782 28.0 1.833 0.0 0.455 11.0 1.829 20.0 40.0 42.0 2.727 6.0 1054.0 25.239 4.333 1.063 2.95 4.5 2.689 3.01 2.704 9.0 1.714 13.404 0.0 0.0 1.222 1.618 1.866 1.195 0.0 0.954 0.0 0.0 0.0 0.0 0.0 0.02 0.041 0.326 0.606 0.079 0.176 4.049 7.876 1.236 2.…
10043-35-3 0.0 3.0 3.0 0.0 0.0 3.0 0.0 0.0 0.0 0.0 3.0 3.0 4.0 4.0 0.0 3.0 7.0 0.0 0.0 0.0 58.809 3.0 0.0 0.0 0.0 0.0 0.0 14.702 0.0 3.0 4 9.0 1.316 10.5 1.5 1.0 0.5 2.0 0.903 6.0 9.0 12.0 2.324 1.0 36.0 4.5 1.5 0.333 1.176 3.111 0.511 0.477 1.255 0.0 1.2 2.894 0.0 0.577 0.0 1.386 0.957 1.658 0.0 0.0 0.0 0.052 0.577 0.0 0.0 0.0 0.0 0.0 0.0 0.0 0.0 0.775 1.919 0.0 0.346 0.0 0.0 0.0 1.732 0.0 3.577…
2235-00-9 0.0 10.0 8.0 0.0 8.0 1.0 0.0 1.0 0.0 0.0 0.0 1.0 2.0 10.0 0.0 1.0 23.0 0.0 1.0 1.0 126.094 12.0 14.0 2.0 13.0 14.0 13.0 12.609 0.0 13.0 10 114.0 1.888 21.5 2.0 5.0 0.4 5.0 2.153 24.0 48.0 44.0 2.354 3.0 478.0 22.817 2.533 0.707 2.612 3.722 2.366 2.76 2.693 14.0 1.765 9.817 0.0 0.667 1.233 1.203 1.079 1.222 0.0 0.98 0.359 0.156 0.402 0.0 0.0 0.014 0.06 0.751 1.197 0.151 0.491 3.764 6.175…
51218-45-2 0.0 19.0 12.0 0.0 15.0 2.0 0.0 1.0 0.0 6.0 0.0 2.0 4.0 19.0 1.0 2.0 41.0 0.0 6.0 1.0 261.623 25.0 33.0 1.0 39.0 42.0 47.0 13.77 1.0 22.0 19 656.0 1.826 40.833 2.0 9.0 0.5 8.0 2.638 50.0 102.0 88.0 2.914 4.0 2533.0 61.186 3.836 1.471 3.353 8.417 4.167 4.97 3.656 30.0 1.652 18.338 0.0 1.749 2.703 2.478 2.009 1.586 0.0 2.511 1.345 0.614 1.096 0.024 0.0 0.064 0.125 1.627 2.45 0.372 0.787 7…
87-65-0 0.0 9.0 3.0 0.0 6.0 1.0 0.0 0.0 0.0 6.0 1.0 1.0 3.0 9.0 2.0 1.0 13.0 0.0 0.0 1.0 158.971 12.0 14.0 0.0 8.0 13.0 12.0 17.663 2.0 4.0 9 82.0 1.817 19.667 2.0 6.0 0.25 4.0 2.305 24.0 47.0 42.0 2.413 3.0 349.0 19.667 2.278 0.539 2.452 4.083 2.04 2.334 2.559 11.0 1.636 8.582 0.0 1.07 1.567 1.36 1.114 0.906 0.0 0.962 0.69 0.383 0.664 0.024 0.0 0.0 0.0 0.391 0.886 0.057 0.205 3.102 5.947 1.548 2…
950-37-8 1.0 16.0 9.0 0.0 6.0 4.0 0.0 2.0 0.0 5.0 0.0 4.0 10.0 16.0 0.0 9.0 27.0 0.0 6.0 1.0 291.251 22.0 26.0 2.0 28.0 26.0 27.0 18.203 0.0 11.0 16 471.0 1.815 36.667 2.0 9.0 0.444 9.0 2.641 44.0 86.0 76.0 2.377 5.0 1848.0 45.326 3.925 1.212 3.217 7.146 3.605 4.141 3.291 21.0 1.641 16.191 0.0 1.707 2.41 3.265 1.527 0.069 0.096 0.668 4.734 2.485 1.533 0.0 0.0 0.465 0.931 2.651 4.016 1.514 2.204 9…
85-40-5 0.0 12.0 9.0 0.0 8.0 2.0 0.0 1.0 0.0 0.0 1.0 2.0 3.0 11.0 0.0 2.0 20.0 0.0 0.0 2.0 142.093 17.0 23.0 3.0 28.0 30.0 32.0 12.918 0.0 9.0 11 137.0 2.043 24.5 2.182 10.0 0.4 5.0 2.343 34.0 69.0 58.0 2.072 3.0 626.0 28.15 2.491 0.558 2.766 3.694 2.714 3.414 2.871 15.0 1.886 10.584 0.0 1.141 1.728 1.793 1.502 1.805 0.079 1.837 0.845 0.354 0.744 0.056 0.0 0.039 0.146 1.077 1.701 0.282 0.524 3.78…
33765-68-3 0.0 25.0 23.0 0.0 20.0 2.0 0.0 0.0 0.0 0.0 1.0 2.0 2.0 22.0 0.0 2.0 52.0 0.0 1.0 4.0 272.218 39.0 58.0 2.0 139.0 81.0 111.0 12.374 0.0 30.0 22 949.0 2.109 46.0 2.273 23.0 0.455 11.0 2.706 78.0 161.0 128.0 1.566 6.0 4243.0 82.096 4.108 1.091 3.647 7.201 5.192 7.128 3.848 44.0 1.927 20.858 0.0 3.524 1.542 1.394 1.086 1.429 0.068 1.311 4.336 1.643 2.008 0.138 0.0 1.7 2.354 5.677 6.723 3.2…
141505-33-1 0.0 22.0 11.0 0.0 14.0 1.0 0.0 6.0 0.0 6.0 2.0 1.0 7.0 21.0 0.0 6.0 33.0 2.0 3.0 2.0 268.195 29.0 36.0 3.0 53.0 42.0 50.0 12.771 0.0 12.0 21 1074.0 1.968 46.0 2.095 12.0 0.462 13.0 2.828 58.0 116.0 102.0 1.703 7.0 4420.0 67.362 5.114 1.33 3.635 7.417 4.764 6.174 3.64 30.0 1.826 21.196 0.0 1.531 4.184 4.09 3.89 3.951 0.0 3.549 0.979 0.563 1.235 0.051 0.0 0.107 0.2 1.171 1.913 0.377 0.6…
108-21-4 0.0 6.0 5.0 0.0 5.0 2.0 0.0 0.0 0.0 0.0 0.0 2.0 2.0 7.0 0.0 2.0 17.0 0.0 1.0 0.0 92.053 7.0 4.0 1.0 0.0 4.0 0.0 13.15 0.0 10.0 7 48.0 1.511 16.0 1.714 2.0 0.5 4.0 1.823 14.0 24.0 26.0 2.953 2.0 176.0 11.833 2.286 0.5 2.057 4.472 1.281 1.255 2.068 4.0 1.355 6.786 0.0 0.345 0.541 1.365 0.827 0.968 0.0 0.611 0.166 0.319 0.816 0.0 0.0 0.0 0.0 0.0 0.332 0.0 0.0 2.299 4.894 0.402 1.658 0.0 0.0…
59937-28-9 0.0 18.0 14.0 0.0 12.0 4.0 0.0 0.0 0.0 0.0 0.0 4.0 6.0 18.0 0.0 6.0 34.0 0.0 4.0 1.0 272.262 24.0 27.0 4.0 34.0 35.0 31.0 15.126 0.0 16.0 18 606.0 1.817 40.0 2.0 9.0 0.5 8.0 2.56 48.0 93.0 84.0 2.663 4.0 2364.0 54.848 3.961 1.058 3.327 8.167 3.949 4.669 3.524 22.0 1.636 17.783 0.0 0.687 1.111 1.666 1.094 1.315 0.144 1.697 1.43 0.992 1.566 0.0 0.0 0.133 0.234 1.296 2.937 0.509 0.954 7.3…
51481-61-9 0.0 17.0 10.0 0.0 10.0 0.0 0.0 6.0 0.0 5.0 3.0 0.0 7.0 17.0 0.0 4.0 33.0 1.0 5.0 1.0 236.219 20.0 23.0 1.0 18.0 24.0 20.0 13.895 0.0 16.0 17 664.0 1.901 37.0 2.0 6.0 0.455 11.0 2.608 40.0 80.0 74.0 1.961 6.0 2648.0 46.157 4.882 1.228 3.394 6.083 3.924 4.743 3.284 18.0 1.789 17.961 0.0 0.907 1.92 2.0 1.894 1.745 0.118 1.576 0.601 0.26 0.606 0.0 0.0 0.144 0.24 1.253 2.052 0.446 0.791 6.3…
2050-46-6 0.0 12.0 6.0 0.0 10.0 2.0 0.0 0.0 0.0 6.0 0.0 2.0 2.0 12.0 0.0 2.0 26.0 0.0 4.0 1.0 152.108 14.0 17.0 0.0 15.0 20.0 21.0 12.676 0.0 14.0 12 206.0 1.906 26.0 2.0 5.0 0.429 7.0 2.318 28.0 57.0 52.0 2.313 4.0 828.0 29.276 3.121 0.936 2.859 4.222 2.792 3.362 2.891 14.0 1.8 12.195 0.0 0.609 1.937 2.069 1.653 1.271 0.0 1.786 0.268 0.118 0.333 0.028 0.0 0.017 0.047 0.614 1.0 0.129 0.264 4.227 …
493-52-7 0.0 21.0 7.0 0.0 15.0 2.0 0.0 3.0 0.0 12.0 1.0 2.0 5.0 20.0 0.0 4.0 35.0 0.0 4.0 2.0 254.184 28.0 34.0 2.0 44.0 39.0 45.0 12.709 0.0 15.0 20 914.0 1.966 43.5 2.1 12.0 0.455 11.0 2.802 56.0 111.0 98.0 1.719 6.0 3794.0 63.127 4.811 1.079 3.571 7.167 4.534 5.873 3.583 28.0 1.818 20.164 0.0 1.572 3.83 4.121 3.484 3.219 0.0 3.395 0.975 0.555 1.34 0.056 0.0 0.066 0.122 1.007 1.671 0.265 0.514 …
4638-48-6 0.0 18.0 5.0 0.0 13.0 2.0 0.0 1.0 0.0 12.0 2.0 2.0 4.0 17.0 1.0 2.0 27.0 0.0 2.0 2.0 237.601 24.0 29.0 1.0 34.0 35.0 41.0 13.977 1.0 10.0 17 538.0 1.994 36.833 2.118 11.0 0.444 9.0 2.733 48.0 95.0 84.0 1.822 5.0 2290.0 50.962 3.956 0.893 3.353 5.806 3.917 5.095 3.393 23.0 1.855 17.117 0.0 1.128 3.211 3.358 2.771 2.643 0.0 2.911 0.704 0.46 1.1 0.056 0.0 0.063 0.116 1.052 1.582 0.241 0.44…
4860-03-1 0.0 16.0 16.0 0.0 16.0 0.0 0.0 0.0 0.0 0.0 0.0 0.0 1.0 17.0 1.0 0.0 50.0 0.0 14.0 0.0 227.629 15.0 14.0 0.0 11.0 13.0 12.0 13.39 1.0 33.0 17 816.0 1.843 34.333 1.882 0.0 0.5 16.0 2.036 30.0 60.0 62.0 2.846 8.0 3054.0 41.472 6.0 1.375 3.437 5.75 3.783 4.515 3.175 14.0 1.789 18.885 0.0 0.0 0.047 0.067 0.095 0.134 0.0 0.033 0.0 0.0 0.0 0.0 0.0 0.282 0.443 1.627 2.478 0.689 1.062 8.509 12.7…
1571-75-1 0.0 24.0 6.0 0.0 20.0 2.0 0.0 0.0 0.0 18.0 2.0 2.0 2.0 22.0 0.0 2.0 40.0 0.0 3.0 3.0 272.218 34.0 46.0 0.0 79.0 58.0 74.0 12.374 0.0 18.0 22 972.0 2.059 46.0 2.182 17.0 0.5 10.0 2.844 68.0 138.0 116.0 1.771 5.0 4194.0 78.86 4.208 1.083 3.63 6.868 5.117 6.901 3.844 37.0 1.927 21.052 0.0 2.578 4.035 4.03 3.353 3.179 0.0 3.628 2.043 0.837 1.607 0.088 0.0 0.164 0.342 1.941 2.861 0.646 1.104…
1934-21-0 0.0 33.0 9.0 0.0 16.0 9.0 0.0 4.0 0.0 17.0 1.0 9.0 15.0 31.0 0.0 12.0 40.0 0.0 6.0 3.0 456.329 50.0 61.0 7.0 111.0 74.0 91.0 14.72 0.0 9.0 31 2981.0 1.924 73.0 2.129 24.0 0.5 16.0 3.162 100.0 194.0 166.0 1.533 8.0 12350.0 122.315 6.411 1.43 4.094 12.875 6.716 8.81 4.227 50.0 1.722 29.285 0.0 2.7 5.339 6.35 3.577 6.39 0.079 5.102 2.499 1.598 4.326 0.056 0.0 0.23 0.385 2.112 3.333 0.776 1…
571-58-4 0.0 13.0 2.0 0.0 12.0 0.0 0.0 0.0 0.0 11.0 0.0 0.0 0.0 12.0 0.0 0.0 24.0 0.0 0.0 2.0 144.132 18.0 24.0 0.0 30.0 30.0 36.0 12.011 0.0 12.0 12 176.0 2.04 24.0 2.167 10.0 0.4 5.0 2.571 36.0 73.0 62.0 2.055 3.0 790.0 32.0 2.667 0.62 2.873 3.944 2.886 3.715 2.994 18.0 1.895 11.632 0.0 1.202 2.054 1.899 1.55 1.088 0.0 1.955 0.944 0.433 0.744 0.049 0.0 0.069 0.133 1.132 1.6 0.278 0.511 4.238 7.…
14368-24-2 0.0 23.0 16.0 0.0 17.0 4.0 0.0 1.0 0.0 6.0 0.0 4.0 5.0 22.0 0.0 4.0 47.0 0.0 4.0 2.0 282.19 30.0 40.0 1.0 63.0 49.0 58.0 12.827 0.0 25.0 22 1051.0 1.969 48.5 2.091 12.0 0.455 11.0 2.683 60.0 123.0 106.0 1.995 6.0 4318.0 75.554 4.55 1.535 3.623 7.667 4.967 6.475 3.795 37.0 1.833 21.371 0.0 1.978 3.524 3.131 2.904 2.265 0.0 3.204 0.967 0.41 0.995 0.021 0.0 0.217 0.375 1.97 2.838 0.852 1.…
96-76-4 0.0 15.0 9.0 0.0 14.0 1.0 0.0 0.0 0.0 6.0 1.0 1.0 1.0 15.0 0.0 1.0 37.0 0.0 0.0 1.0 184.153 24.0 25.0 0.0 35.0 28.0 32.0 12.277 0.0 22.0 15 342.0 1.721 31.0 2.0 12.0 0.5 6.0 2.545 48.0 88.0 78.0 2.731 3.0 1341.0 43.683 3.257 0.686 3.06 8.208 3.043 3.539 3.292 22.0 1.5 14.596 0.0 0.8 1.862 1.594 1.159 1.174 0.0 1.712 2.447 2.72 3.23 0.024 0.0 0.0 0.146 1.006 1.603 0.23 0.781 5.462 10.679 2…
109-53-5 0.0 6.0 5.0 0.0 6.0 1.0 0.0 0.0 0.0 0.0 0.0 1.0 1.0 7.0 0.0 1.0 19.0 0.0 3.0 0.0 88.065 6.0 4.0 1.0 0.0 3.0 2.0 12.581 0.0 12.0 7 52.0 1.575 15.0 1.714 1.0 0.4 5.0 1.683 12.0 22.0 24.0 2.678 3.0 190.0 11.483 2.476 0.625 2.114 3.861 1.463 1.38 2.004 4.0 1.448 7.056 0.0 0.12 0.588 0.642 0.774 0.722 0.0 0.352 0.167 0.408 0.408 0.0 0.0 0.0 0.0 0.136 0.26 0.0 0.0 2.496 4.977 0.547 1.894 0.0 0…
552-30-7 0.0 15.0 6.0 0.0 9.0 5.0 0.0 0.0 0.0 6.0 1.0 5.0 5.0 14.0 0.0 4.0 18.0 0.0 1.0 2.0 188.094 22.0 29.0 3.0 48.0 37.0 44.0 13.435 0.0 4.0 14 283.0 1.952 33.0 2.143 12.0 0.429 7.0 2.663 44.0 88.0 74.0 2.02 4.0 1213.0 40.002 3.11 0.723 3.054 5.667 3.268 4.067 3.179 21.0 1.75 13.716 0.0 1.642 3.252 3.593 2.86 3.48 0.079 2.947 0.696 0.357 1.244 0.024 0.0 0.027 0.09 0.753 1.218 0.207 0.409 3.732…
353280-07-6 0.0 33.0 10.0 0.0 22.0 4.0 0.0 4.0 0.0 22.0 2.0 4.0 8.0 30.0 0.0 7.0 50.0 0.0 6.0 4.0 384.266 47.0 59.0 1.0 97.0 73.0 88.0 12.809 0.0 20.0 30 2823.0 2.079 66.0 2.2 23.0 0.5 16.0 3.072 94.0 186.0 160.0 1.224 8.0 12323.0 115.331 6.49 1.35 4.116 9.201 6.908 9.537 4.157 45.0 1.946 28.772 0.0 2.224 6.266 6.401 5.046 4.645 0.118 5.86 1.762 1.264 2.79 0.073 0.0 0.188 0.334 1.844 2.89 0.623 1…
139149-55-6 0.0 24.0 11.0 0.0 16.0 4.0 0.0 2.0 0.0 12.0 2.0 4.0 6.0 22.0 0.0 4.0 38.0 0.0 4.0 3.0 284.186 33.0 43.0 1.0 72.0 54.0 66.0 12.918 0.0 16.0 22 1178.0 2.07 49.0 2.182 16.0 0.462 13.0 2.829 66.0 133.0 114.0 1.444 7.0 5089.0 74.159 5.1 1.098 3.719 6.778 5.201 6.952 3.722 32.0 1.941 21.968 0.0 2.002 4.495 4.545 3.788 3.72 0.096 3.897 1.074 0.53 1.373 0.056 0.0 0.168 0.312 1.522 2.36 0.524 …
565-80-0 0.0 7.0 6.0 0.0 7.0 1.0 0.0 0.0 0.0 0.0 0.0 1.0 1.0 8.0 0.0 1.0 22.0 0.0 2.0 0.0 100.076 9.0 8.0 1.0 0.0 4.0 0.0 12.509 0.0 14.0 8 65.0 1.51 17.0 1.75 3.0 0.5 4.0 1.86 18.0 33.0 32.0 3.464 2.0 236.0 15.167 2.321 0.58 2.19 5.333 1.595 1.431 2.322 8.0 1.333 7.705 0.0 0.962 0.965 0.635 0.463 0.669 0.0 0.103 0.841 0.645 0.859 0.0 0.0 0.0 0.0 0.0 0.667 0.0 0.0 3.091 6.063 1.138 2.712 0.0 0.0 …
1698-60-8 0.0 16.0 3.0 0.0 10.0 1.0 0.0 3.0 0.0 12.0 1.0 1.0 5.0 15.0 1.0 4.0 23.0 0.0 1.0 2.0 213.583 22.0 29.0 1.0 38.0 34.0 40.0 14.239 1.0 8.0 15 352.0 1.993 32.833 2.133 11.0 0.5 8.0 2.729 44.0 89.0 76.0 1.959 4.0 1514.0 43.713 3.352 0.806 3.164 5.306 3.513 4.493 3.261 23.0 1.837 14.877 0.0 1.751 3.286 2.99 2.534 2.358 0.0 2.789 0.865 0.395 0.923 0.047 0.0 0.051 0.106 0.84 1.327 0.231 0.412 …
103-24-2 0.0 28.0 26.0 0.0 25.0 4.0 0.0 0.0 0.0 0.0 0.0 4.0 4.0 29.0 0.0 4.0 77.0 0.0 20.0 0.0 364.271 31.0 32.0 2.0 29.0 31.0 32.0 12.561 0.0 48.0 29 3384.0 1.832 62.0 1.931 4.0 0.5 22.0 2.554 62.0 122.0 118.0 3.567 11.0 12842.0 93.209 8.335 2.25 4.077 11.194 6.204 7.628 3.976 32.0 1.723 29.41 0.0 0.816 1.807 2.076 1.687 1.936 0.0 1.505 1.03 0.526 0.986 0.0 0.0 0.225 0.385 2.264 3.431 0.592 1.29…
20830-75-5 0.0 62.0 60.0 0.0 41.0 14.0 0.0 0.0 0.0 0.0 6.0 14.0 14.0 55.0 0.0 14.0 119.0 0.0 7.0 8.0 716.437 98.0 141.0 2.0 324.0 194.0 256.0 13.026 0.0 64.0 55 14940.0 2.069 124.0 2.255 53.0 0.5 28.0 3.149 196.0 399.0 320.0 0.833 14.0 66309.0 285.135 10.061 2.439 4.862 19.41 12.166 17.369 5.022 113.0 1.87 46.85 0.0 9.099 7.406 7.248 5.07 6.285 0.19 7.065 9.128 3.597 5.711 0.237 0.0 2.886 3.928 9…
141-90-2 0.0 8.0 0.0 0.0 4.0 1.0 0.0 2.0 0.0 6.0 2.0 1.0 4.0 8.0 0.0 2.0 12.0 0.0 0.0 1.0 124.124 10.0 10.0 2.0 6.0 11.0 10.0 15.515 0.0 4.0 8 61.0 1.861 18.0 2.0 5.0 0.25 4.0 2.395 20.0 38.0 36.0 2.231 3.0 268.0 16.083 2.179 0.458 2.338 3.222 1.807 2.158 2.346 7.0 1.714 7.614 0.0 0.164 1.293 1.673 1.311 1.195 0.0 1.186 0.228 0.212 0.577 0.021 0.0 0.0 0.0 0.259 0.551 0.017 0.099 2.477 4.788 0.906…
5103-74-2 0.0 20.0 19.0 0.0 10.0 0.0 0.0 0.0 0.0 0.0 0.0 0.0 8.0 18.0 8.0 0.0 24.0 0.0 0.0 3.0 403.734 37.0 62.0 1.0 155.0 90.0 122.0 22.43 8.0 6.0 18 459.0 1.888 38.667 2.222 24.0 0.333 6.0 2.662 74.0 156.0 114.0 2.203 4.0 1976.0 65.033 3.0 0.835 3.269 9.104 4.037 4.97 3.697 45.0 1.6 16.438 0.0 6.562 0.471 0.322 0.241 0.916 0.162 0.118 10.245 2.992 2.803 0.0 0.0 0.623 1.299 6.033 7.46 2.553 4.66…
7446-08-4 0.0 2.0 0.0 0.0 0.0 2.0 0.0 0.0 0.0 0.0 0.0 2.0 3.0 3.0 0.0 2.0 3.0 0.0 0.0 0.0 110.958 1.0 0.0 2.0 0.0 0.0 0.0 36.986 0.0 0.0 3 4.0 1.26 7.5 1.333 0.0 0.5 2.0 1.376 2.0 4.0 6.0 1.633 1.0 16.0 2.5 1.333 0.5 0.778 2.25 0.44 0.301 0.699 0.0 1.2 1.655 0.0 0.0 0.0 0.354 0.318 0.231 0.0 0.0 0.0 0.0 0.0 0.0 0.0 0.0 0.0 0.0 0.0 0.0 0.0 1.732 2.938 0.0 0.354 0.0 0.0 0.0 0.707 0.0 2.707 1.414 0.…
27959-26-8 0.0 51.0 23.0 0.0 34.0 9.0 0.0 4.0 0.0 24.0 1.0 9.0 13.0 47.0 0.0 13.0 79.0 0.0 12.0 5.0 608.393 70.0 92.0 4.0 145.0 110.0 136.0 12.945 0.0 32.0 47 8130.0 2.068 105.0 2.17 30.0 0.5 16.0 3.154 140.0 283.0 242.0 1.346 8.0 34809.0 227.028 7.521 2.421 4.565 13.875 10.578 14.83 4.932 77.0 1.958 40.272 0.0 4.994 9.334 8.704 8.032 7.85 0.0 7.8 3.436 1.784 2.973 0.15 0.0 0.533 0.845 3.702 5.50…
21245-02-3 0.0 20.0 13.0 0.0 17.0 2.0 0.0 1.0 0.0 6.0 0.0 2.0 3.0 20.0 0.0 3.0 47.0 0.0 8.0 1.0 250.192 25.0 29.0 1.0 36.0 30.0 34.0 12.51 0.0 27.0 20 970.0 1.861 42.5 2.0 8.0 0.462 13.0 2.6 50.0 99.0 90.0 2.237 7.0 3798.0 60.481 5.105 1.393 3.547 8.056 4.419 5.396 3.551 26.0 1.714 20.437 0.0 1.447 2.525 2.434 2.054 1.772 0.0 2.09 1.167 0.627 1.106 0.028 0.0 0.083 0.159 1.308 2.071 0.339 0.741 7.…
76014-81-8 0.0 15.0 8.0 0.0 10.0 2.0 0.0 3.0 0.0 6.0 1.0 2.0 5.0 15.0 0.0 4.0 30.0 0.0 6.0 1.0 194.129 18.0 20.0 1.0 18.0 20.0 21.0 12.942 0.0 15.0 15 434.0 1.888 33.5 2.0 6.0 0.5 10.0 2.465 36.0 71.0 66.0 2.086 5.0 1739.0 39.488 4.133 0.998 3.204 5.583 3.422 4.141 3.138 17.0 1.765 15.717 0.0 0.822 2.34 2.412 2.375 2.391 0.0 1.637 0.537 0.329 0.691 0.025 0.0 0.049 0.104 0.763 1.294 0.219 0.403 4.…
1124-05-6 0.0 10.0 4.0 0.0 8.0 0.0 0.0 0.0 0.0 6.0 0.0 0.0 2.0 10.0 2.0 0.0 18.0 0.0 0.0 1.0 166.994 14.0 16.0 0.0 11.0 16.0 18.0 16.699 2.0 8.0 10 111.0 1.783 20.667 2.0 7.0 0.4 5.0 2.308 28.0 54.0 48.0 2.462 3.0 460.0 23.233 2.467 0.58 2.575 4.944 2.195 2.511 2.703 13.0 1.579 9.642 0.0 1.211 1.176 1.216 0.82 0.301 0.0 0.92 1.318 0.616 0.943 0.021 0.0 0.0 0.0 0.787 1.182 0.092 0.27 3.789 7.422 2…
66072-38-6 0.0 39.0 21.0 0.0 28.0 6.0 0.0 0.0 0.0 18.0 0.0 6.0 6.0 34.0 0.0 6.0 62.0 0.0 12.0 6.0 432.302 54.0 66.0 0.0 120.0 81.0 105.0 12.715 0.0 28.0 34 3900.0 2.253 74.0 2.294 28.0 0.5 16.0 2.967 108.0 219.0 186.0 1.015 8.0 17922.0 136.942 6.952 1.454 4.304 7.111 8.344 11.996 4.358 48.0 2.217 32.005 0.866 1.652 6.038 6.043 4.967 3.814 0.0 5.467 1.396 0.919 1.836 0.083 0.0 0.459 0.74 2.718 3.9…
830-13-7 0.0 13.0 12.0 0.0 12.0 1.0 0.0 0.0 0.0 0.0 0.0 1.0 1.0 13.0 0.0 1.0 35.0 0.0 0.0 1.0 160.131 14.0 14.0 1.0 14.0 14.0 14.0 12.318 0.0 22.0 13 264.0 1.956 27.0 2.0 4.0 0.143 7.0 2.101 28.0 55.0 54.0 2.108 6.0 1099.0 32.443 3.385 0.792 3.014 3.861 2.991 3.788 3.008 14.0 1.902 13.33 0.0 0.12 0.483 0.644 0.483 0.669 0.0 0.361 0.144 0.102 0.289 0.0 0.0 0.309 0.45 1.382 2.007 0.655 0.952 5.911 …
127-19-5 0.0 5.0 4.0 0.0 4.0 1.0 0.0 1.0 0.0 0.0 0.0 1.0 2.0 6.0 0.0 1.0 15.0 0.0 0.0 0.0 78.05 6.0 4.0 1.0 0.0 0.0 0.0 13.008 0.0 9.0 6 29.0 1.442 13.5 1.667 2.0 0.333 3.0 1.768 12.0 21.0 22.0 2.993 2.0 108.0 9.333 1.933 0.457 1.785 4.222 1.134 0.954 1.886 4.0 1.286 5.395 0.0 0.667 0.704 1.075 0.821 0.799 0.0 0.0 0.497 0.315 0.667 0.0 0.0 0.0 0.0 0.0 0.0 0.0 0.0 1.822 4.355 0.63 1.413 0.0 0.0 0.…
621-07-8 0.0 17.0 5.0 0.0 14.0 1.0 0.0 1.0 0.0 12.0 1.0 1.0 2.0 16.0 0.0 2.0 31.0 0.0 4.0 2.0 198.16 21.0 24.0 0.0 26.0 29.0 32.0 12.385 0.0 15.0 16 495.0 2.066 33.5 2.125 9.0 0.5 10.0 2.57 42.0 83.0 76.0 1.638 5.0 2144.0 45.023 4.125 0.833 3.334 4.333 3.793 5.044 3.255 18.0 2.0 16.574 0.0 0.449 2.505 2.791 2.482 2.135 0.0 2.436 0.478 0.336 0.697 0.064 0.0 0.083 0.156 1.036 1.644 0.273 0.483 5.36…
15639-50-6 0.0 20.0 20.0 0.0 18.0 2.0 0.0 1.0 0.0 0.0 3.0 2.0 3.0 21.0 0.0 3.0 60.0 0.0 16.0 0.0 262.203 21.0 21.0 0.0 15.0 18.0 16.0 12.486 0.0 39.0 21 1446.0 1.822 44.5 1.905 2.0 0.5 18.0 2.3 42.0 83.0 82.0 3.089 9.0 5446.0 57.477 6.886 1.603 3.696 7.972 4.571 5.47 3.489 21.0 1.726 22.623 0.0 0.736 1.07 0.949 0.954 1.528 0.0 0.464 0.428 0.241 0.471 0.0 0.0 0.314 0.488 1.756 2.707 0.753 1.153 9.…
38957-41-4 0.0 18.0 11.0 0.0 11.0 3.0 0.0 3.0 0.0 6.0 0.0 3.0 6.0 17.0 0.0 6.0 34.0 0.0 3.0 2.0 222.139 24.0 32.0 1.0 47.0 40.0 49.0 13.067 0.0 17.0 17 496.0 1.994 38.5 2.118 11.0 0.5 8.0 2.642 48.0 98.0 84.0 2.016 4.0 2084.0 52.367 3.647 1.035 3.301 5.806 3.956 5.095 3.451 26.0 1.855 16.732 0.0 1.646 3.241 3.108 2.481 2.071 0.0 2.884 0.845 0.373 0.867 0.06 0.0 0.081 0.167 1.218 1.818 0.341 0.63 …
58-61-7 0.0 21.0 11.0 0.0 10.0 4.0 0.0 5.0 0.0 10.0 4.0 4.0 9.0 19.0 0.0 9.0 32.0 0.0 2.0 3.0 254.141 31.0 45.0 0.0 86.0 60.0 72.0 13.376 0.0 13.0 19 657.0 2.05 44.5 2.211 17.0 0.444 9.0 2.78 62.0 128.0 104.0 1.728 5.0 2862.0 63.946 3.842 1.052 3.458 6.639 4.547 5.924 3.616 32.0 1.869 18.383 0.0 2.653 4.58 3.951 3.444 3.781 0.175 4.222 1.256 0.574 1.332 0.014 0.0 0.125 0.243 1.324 2.166 0.445 0.7…
384-22-5 0.0 13.0 6.0 0.0 7.0 2.0 3.0 1.0 0.0 6.0 0.0 2.0 6.0 13.0 3.0 2.0 17.0 0.0 1.0 1.0 187.076 19.0 21.0 1.0 15.0 25.0 26.0 14.39 0.0 4.0 13 228.0 1.774 33.0 2.0 9.0 0.4 5.0 2.525 38.0 72.0 64.0 2.675 3.0 909.0 34.95 2.923 0.684 2.887 6.396 2.785 3.238 3.102 18.0 1.576 12.678 0.0 0.708 2.382 3.893 2.693 3.853 0.0 2.16 0.513 0.308 1.953 0.028 0.0 0.006 0.025 0.484 0.873 0.071 0.163 3.233 6.20…
123-42-2 0.0 7.0 6.0 0.0 6.0 2.0 0.0 0.0 0.0 0.0 1.0 2.0 2.0 8.0 0.0 2.0 20.0 0.0 2.0 0.0 104.064 10.0 5.0 1.0 0.0 6.0 0.0 13.008 0.0 12.0 8 66.0 1.488 18.0 1.75 4.0 0.5 4.0 1.95 20.0 32.0 34.0 3.389 2.0 242.0 15.167 2.357 0.453 2.201 5.424 1.362 1.38 2.322 5.0 1.315 7.752 0.0 1.152 0.339 1.467 0.782 1.222 0.0 0.616 0.407 1.038 1.969 0.0 0.0 0.0 0.0 0.0 0.609 0.0 0.0 2.635 5.563 0.682 2.691 0.354…
33414-30-1 0.0 32.0 19.0 0.0 21.0 1.0 3.0 3.0 0.0 12.0 0.0 1.0 8.0 29.0 3.0 4.0 51.0 0.0 3.0 4.0 399.312 47.0 61.0 1.0 131.0 81.0 113.0 13.769 0.0 22.0 29 2210.0 2.061 65.0 2.207 24.0 0.462 13.0 2.959 94.0 187.0 158.0 1.45 7.0 9568.0 116.244 5.443 1.305 3.999 9.562 6.556 9.111 4.195 49.0 1.902 27.109 0.0 2.373 4.187 5.044 3.462 3.703 0.0 4.038 2.427 1.202 2.955 0.136 0.0 0.693 1.075 3.778 4.675 1…
60-56-0 0.0 7.0 1.0 0.0 4.0 0.0 0.0 2.0 0.0 5.0 1.0 0.0 3.0 7.0 0.0 2.0 13.0 0.0 0.0 1.0 108.125 9.0 10.0 1.0 3.0 9.0 5.0 15.446 0.0 6.0 7 40.0 1.842 15.0 2.0 5.0 0.333 3.0 2.295 18.0 35.0 32.0 2.325 2.0 182.0 13.167 1.905 0.415 2.14 2.972 1.695 1.857 2.19 5.0 1.68 6.344 0.0 0.667 1.059 1.123 0.891 0.449 0.118 0.812 0.592 0.266 0.471 0.0 0.0 0.0 0.0 0.182 0.519 0.0 0.085 2.413 4.827 1.231 1.763 0…
125-84-8 0.0 18.0 10.0 0.0 13.0 2.0 0.0 2.0 0.0 6.0 2.0 2.0 4.0 17.0 0.0 3.0 33.0 0.0 2.0 2.0 216.155 26.0 35.0 2.0 51.0 42.0 50.0 12.715 0.0 16.0 17 484.0 1.947 37.0 2.118 13.0 0.444 9.0 2.656 52.0 105.0 88.0 2.078 5.0 2030.0 53.428 3.559 1.01 3.286 6.507 3.866 4.919 3.463 29.0 1.774 16.616 0.0 2.225 2.794 2.889 2.295 2.642 0.0 2.605 1.777 0.73 1.45 0.059 0.0 0.077 0.183 1.499 2.368 0.448 0.847 …
868-85-9 1.0 5.0 4.0 0.0 2.0 3.0 0.0 0.0 0.0 0.0 0.0 3.0 4.0 6.0 0.0 3.0 13.0 0.0 2.0 0.0 102.993 5.0 4.0 1.0 0.0 1.0 0.0 17.165 0.0 7.0 6 31.0 1.513 14.667 1.667 1.0 0.5 4.0 1.67 10.0 19.0 20.0 2.754 2.0 114.0 9.083 2.067 0.667 1.839 3.611 1.297 1.079 1.826 4.0 1.385 5.614 0.0 0.289 0.394 0.053 0.154 0.267 0.0 0.039 0.204 0.102 0.289 0.0 0.0 0.0 0.0 0.0 0.25 0.0 0.0 2.654 4.725 1.0 1.975 0.0 0.0…
54827-17-7 0.0 19.0 7.0 0.0 16.0 0.0 0.0 2.0 0.0 12.0 2.0 0.0 2.0 18.0 0.0 2.0 38.0 0.0 1.0 2.0 220.19 28.0 36.0 0.0 56.0 42.0 52.0 12.233 0.0 20.0 18 587.0 1.901 37.0 2.111 14.0 0.444 9.0 2.708 56.0 111.0 94.0 1.996 5.0 2440.0 57.485 3.837 0.951 3.367 7.889 3.985 5.021 3.52 30.0 1.687 17.608 0.0 2.541 3.434 3.043 2.26 1.983 0.0 2.57 1.725 0.888 1.661 0.042 0.0 0.129 0.212 1.396 2.283 0.521 0.862…
2638-94-0 0.0 19.0 14.0 0.0 12.0 4.0 0.0 4.0 0.0 0.0 2.0 4.0 8.0 20.0 0.0 6.0 36.0 2.0 8.0 0.0 264.156 26.0 25.0 3.0 22.0 22.0 29.0 13.208 0.0 16.0 20 902.0 1.692 46.0 1.9 8.0 0.455 11.0 2.65 52.0 96.0 90.0 4.417 6.0 3318.0 61.064 4.747 1.406 3.457 10.347 4.089 4.567 3.606 25.0 1.519 20.059 0.0 1.175 3.065 3.935 3.297 4.483 0.0 1.657 1.318 1.181 2.67 0.0 0.0 0.019 0.065 0.838 1.178 0.103 0.275 5.…
106-38-7 0.0 8.0 2.0 0.0 7.0 0.0 0.0 0.0 1.0 6.0 0.0 0.0 1.0 8.0 1.0 0.0 15.0 0.0 0.0 1.0 163.981 10.0 10.0 0.0 5.0 10.0 12.0 20.498 0.0 7.0 8 62.0 1.861 15.75 2.0 5.0 0.4 5.0 2.156 20.0 38.0 36.0 2.192 3.0 272.0 16.033 2.214 0.458 2.346 3.222 1.85 2.158 2.338 7.0 1.714 7.663 0.0 0.239 0.765 0.654 0.484 0.29 0.0 0.629 0.57 0.494 0.577 0.028 0.0 0.0 0.0 0.779 0.798 0.041 0.179 3.303 6.273 1.54 2.7…
123-41-1 0.0 6.0 6.0 0.0 5.0 1.0 0.0 1.0 0.0 0.0 1.0 1.0 2.0 7.0 0.0 1.0 21.0 0.0 2.0 0.0 90.061 8.0 4.0 0.0 0.0 3.0 0.0 12.866 0.0 14.0 7 46.0 1.486 15.5 1.714 3.0 0.5 4.0 1.668 16.0 26.0 28.0 3.154 2.0 170.0 12.083 2.19 0.516 2.025 4.563 1.259 1.204 2.097 4.0 1.333 6.681 0.0 0.811 0.229 0.573 0.587 0.606 0.0 0.45 0.671 1.396 1.561 0.0 0.0 0.0 0.0 0.0 0.3 0.0 0.0 2.474 5.309 0.771 2.738 0.354 0.…
1918-16-7 0.0 14.0 7.0 0.0 11.0 1.0 0.0 1.0 0.0 6.0 0.0 1.0 3.0 14.0 1.0 1.0 28.0 0.0 3.0 1.0 197.58 18.0 22.0 1.0 17.0 26.0 24.0 14.113 1.0 14.0 14 296.0 1.842 29.833 2.0 7.0 0.429 7.0 2.473 36.0 72.0 64.0 2.555 4.0 1178.0 38.026 3.253 0.954 3.015 5.944 3.146 3.715 3.169 19.0 1.68 13.939 0.0 1.043 2.103 2.011 1.534 1.391 0.0 1.945 0.843 0.462 0.847 0.032 0.0 0.024 0.077 0.901 1.512 0.158 0.305 5…
4265-16-1 0.0 12.0 1.0 0.0 9.0 2.0 0.0 0.0 0.0 10.0 0.0 2.0 2.0 11.0 0.0 2.0 17.0 0.0 1.0 2.0 140.097 16.0 21.0 1.0 29.0 27.0 31.0 12.736 0.0 6.0 11 147.0 2.097 24.0 2.182 9.0 0.333 6.0 2.549 32.0 65.0 56.0 1.925 4.0 670.0 27.467 2.673 0.644 2.803 3.083 2.804 3.539 2.815 13.0 2.0 10.858 0.0 0.802 2.355 2.246 2.061 1.901 0.096 2.13 0.399 0.21 0.537 0.028 0.0 0.022 0.076 0.664 1.06 0.158 0.318 3.33…
91-68-9 0.0 12.0 6.0 0.0 10.0 1.0 0.0 1.0 0.0 6.0 1.0 1.0 2.0 12.0 0.0 2.0 27.0 0.0 3.0 1.0 150.116 15.0 18.0 0.0 16.0 20.0 20.0 12.51 0.0 15.0 12 199.0 1.861 25.5 2.0 6.0 0.5 6.0 2.386 30.0 60.0 54.0 2.378 3.0 802.0 29.767 3.015 0.915 2.841 4.833 2.743 3.238 2.913 15.0 1.714 12.034 0.0 0.768 1.734 1.916 1.459 1.357 0.0 1.586 0.619 0.261 0.622 0.028 0.0 0.009 0.058 0.604 1.278 0.122 0.288 4.315 7…
109-08-0 0.0 7.0 1.0 0.0 5.0 0.0 0.0 2.0 0.0 6.0 0.0 0.0 2.0 7.0 0.0 2.0 13.0 0.0 0.0 1.0 88.069 8.0 8.0 0.0 3.0 8.0 8.0 12.581 0.0 6.0 7 42.0 1.919 15.0 2.0 4.0 0.25 4.0 2.134 16.0 31.0 30.0 2.123 3.0 193.0 12.917 2.0 0.417 2.196 2.361 1.674 1.982 2.143 5.0 1.826 6.529 0.0 0.12 1.202 1.396 1.274 0.986 0.0 0.933 0.132 0.129 0.289 0.019 0.0 0.0 0.0 0.192 0.374 0.01 0.048 2.12 4.126 0.692 1.347 0.0…
87233-62-3 0.0 24.0 14.0 0.0 17.0 1.0 0.0 4.0 0.0 10.0 0.0 1.0 5.0 22.0 0.0 5.0 48.0 0.0 5.0 3.0 276.214 32.0 43.0 0.0 92.0 58.0 75.0 12.555 0.0 26.0 22 1041.0 2.097 47.0 2.182 15.0 0.455 11.0 2.785 64.0 131.0 112.0 1.657 6.0 4463.0 76.508 4.506 1.223 3.655 6.167 5.17 7.077 3.8 35.0 2.0 21.352 0.0 1.611 3.391 3.248 2.534 1.7 0.079 3.407 1.243 0.588 1.03 0.028 0.0 0.323 0.555 2.157 3.071 0.899 1.4…
31224-92-7 0.0 21.0 13.0 0.0 15.0 3.0 0.0 2.0 0.0 6.0 1.0 3.0 5.0 20.0 0.0 4.0 40.0 0.0 4.0 2.0 256.176 27.0 33.0 2.0 40.0 36.0 42.0 12.809 0.0 20.0 20 962.0 1.995 44.0 2.1 11.0 0.462 13.0 2.678 54.0 108.0 96.0 1.626 7.0 4020.0 61.953 5.063 1.184 3.601 6.556 4.626 5.998 3.554 27.0 1.875 20.452 0.0 1.534 3.332 3.179 2.801 2.662 0.0 2.587 0.923 0.44 1.009 0.107 0.0 0.105 0.194 1.482 2.23 0.395 0.68…
23779-99-9 0.0 31.0 13.0 0.0 20.0 4.0 3.0 2.0 0.0 17.0 3.0 4.0 9.0 29.0 3.0 6.0 46.0 0.0 6.0 3.0 389.224 44.0 56.0 1.0 98.0 72.0 91.0 13.422 0.0 17.0 29 2310.0 1.985 67.5 2.138 20.0 0.5 14.0 3.01 88.0 175.0 150.0 1.631 7.0 9593.0 113.18 5.69 1.534 3.982 10.451 6.44 8.633 4.17 47.0 1.822 27.267 0.0 2.189 5.955 6.771 5.228 6.039 0.0 5.4 1.322 0.722 2.75 0.07 0.0 0.219 0.384 1.849 2.731 0.645 1.027 …
90982-32-4 0.0 28.0 12.0 0.0 15.0 6.0 0.0 4.0 0.0 12.0 2.0 6.0 12.0 27.0 1.0 8.0 42.0 0.0 6.0 2.0 399.707 39.0 47.0 4.0 66.0 61.0 67.0 14.804 1.0 15.0 27 1958.0 1.905 62.333 2.074 16.0 0.5 14.0 2.985 78.0 153.0 134.0 1.94 7.0 7938.0 99.827 5.578 1.617 3.889 10.84 5.839 7.554 4.053 41.0 1.733 25.844 0.0 1.763 4.036 4.936 3.451 4.23 0.0 4.389 1.8 1.045 2.526 0.042 0.0 0.176 0.328 1.962 3.217 0.624 …
1139-30-6 0.0 18.0 17.0 0.0 15.0 1.0 0.0 0.0 0.0 0.0 0.0 1.0 1.0 16.0 0.0 1.0 40.0 0.0 0.0 3.0 196.164 30.0 39.0 1.0 63.0 47.0 56.0 12.26 0.0 24.0 16 392.0 2.03 33.0 2.25 19.0 0.333 6.0 2.519 60.0 119.0 96.0 1.751 4.0 1782.0 49.933 3.267 0.648 3.256 6.069 3.743 4.919 3.406 24.0 1.811 15.45 0.204 1.009 1.037 1.051 0.645 0.669 0.0 0.862 2.891 2.063 2.487 0.0 0.118 0.641 0.996 2.954 4.035 1.34 2.051…
14028-44-5 0.0 25.0 12.0 0.0 17.0 1.0 0.0 3.0 0.0 12.0 1.0 1.0 5.0 22.0 1.0 4.0 38.0 0.0 0.0 4.0 297.66 35.0 48.0 1.0 107.0 66.0 92.0 13.53 1.0 16.0 22 936.0 2.205 46.833 2.273 19.0 0.444 9.0 2.868 70.0 143.0 120.0 1.567 5.0 4247.0 80.785 4.052 0.994 3.657 5.278 5.32 7.554 3.869 39.0 2.129 20.873 0.0 1.812 4.217 3.861 3.009 2.134 0.0 4.243 1.173 0.605 1.228 0.108 0.0 0.333 0.539 2.214 2.984 0.837…
41826-92-0 0.0 22.0 14.0 0.0 16.0 6.0 0.0 0.0 0.0 6.0 1.0 6.0 6.0 22.0 0.0 5.0 44.0 0.0 10.0 1.0 288.17 28.0 34.0 2.0 58.0 43.0 54.0 13.099 0.0 22.0 22 1087.0 1.849 50.0 2.0 9.0 0.455 11.0 2.719 56.0 112.0 100.0 2.731 6.0 4176.0 72.929 4.706 1.62 3.578 9.167 4.773 5.873 3.786 31.0 1.692 21.472 0.0 1.309 3.549 4.319 3.184 3.356 0.0 3.223 0.755 0.386 1.28 0.021 0.0 0.108 0.241 1.274 1.926 0.471 0.7…
75330-75-5 0.0 31.0 27.0 0.0 24.0 5.0 0.0 0.0 0.0 0.0 1.0 5.0 5.0 29.0 0.0 5.0 65.0 0.0 6.0 3.0 368.259 44.0 56.0 4.0 108.0 74.0 93.0 12.699 0.0 36.0 29 2246.0 1.973 63.0 2.138 20.0 0.462 13.0 2.824 88.0 175.0 150.0 1.682 7.0 9339.0 113.79 5.532 1.576 3.971 10.972 6.378 8.56 4.194 47.0 1.794 27.128 0.0 2.402 3.256 3.497 2.519 2.955 0.0 3.459 2.739 1.411 2.358 0.105 0.0 0.771 1.171 3.8 5.07 1.911 …
89-82-7 0.0 11.0 9.0 0.0 10.0 1.0 0.0 0.0 0.0 0.0 0.0 1.0 1.0 11.0 0.0 1.0 27.0 0.0 0.0 1.0 136.109 15.0 17.0 2.0 16.0 19.0 18.0 12.374 0.0 16.0 11 150.0 1.801 23.0 2.0 7.0 0.5 6.0 2.294 30.0 58.0 52.0 2.437 3.0 611.0 26.6 2.727 0.643 2.71 5.194 2.402 2.812 2.816 14.0 1.61 10.833 0.0 0.845 0.993 1.054 0.804 0.824 0.0 1.078 1.117 0.699 0.994 0.051 0.0 0.0 0.046 0.978 1.601 0.165 0.67 4.305 7.607 2…
1892-29-1 0.0 7.0 7.0 0.0 4.0 2.0 0.0 0.0 0.0 0.0 2.0 2.0 4.0 8.0 0.0 4.0 18.0 0.0 5.0 0.0 144.176 6.0 5.0 0.0 2.0 4.0 3.0 18.022 0.0 10.0 8 84.0 1.682 18.0 1.75 0.0 0.429 7.0 1.568 12.0 24.0 26.0 2.53 4.0 306.0 13.743 3.0 0.813 2.364 3.5 1.789 1.806 2.146 5.0 1.6 8.584 0.0 0.0 1.341 1.379 0.95 0.07 0.0 0.878 0.0 0.0 0.0 0.0 0.0 0.0 0.0 0.849 1.731 0.075 0.335 4.865 6.172 2.798 3.793 0.0 0.0 0.0 …
611-71-2 0.0 11.0 4.0 0.0 8.0 3.0 0.0 0.0 0.0 6.0 2.0 3.0 3.0 11.0 0.0 2.0 19.0 0.0 2.0 1.0 144.085 14.0 16.0 1.0 11.0 16.0 16.0 13.099 0.0 8.0 11 156.0 1.849 25.0 2.0 6.0 0.5 6.0 2.385 28.0 55.0 50.0 2.321 3.0 641.0 26.117 2.836 0.664 2.743 4.583 2.526 2.937 2.783 13.0 1.692 11.032 0.0 0.989 2.096 2.35 2.041 2.501 0.0 1.426 0.382 0.213 0.692 0.032 0.0 0.004 0.025 0.444 0.778 0.072 0.161 3.174 5.…
23947-60-6 0.0 15.0 9.0 0.0 11.0 1.0 0.0 3.0 0.0 6.0 2.0 1.0 4.0 15.0 0.0 4.0 34.0 0.0 5.0 1.0 190.141 19.0 23.0 0.0 30.0 28.0 30.0 12.676 0.0 19.0 15 390.0 1.852 32.5 2.0 7.0 0.5 10.0 2.481 38.0 76.0 68.0 2.41 5.0 1529.0 41.202 3.714 1.101 3.131 6.194 3.327 4.016 3.207 20.0 1.698 15.254 0.0 1.007 2.153 2.318 1.696 1.589 0.0 2.247 0.631 0.3 0.812 0.013 0.0 0.048 0.118 0.87 1.464 0.209 0.548 5.489…
98-86-2 0.0 9.0 2.0 0.0 8.0 1.0 0.0 0.0 0.0 6.0 0.0 1.0 1.0 9.0 0.0 1.0 17.0 0.0 1.0 1.0 112.087 11.0 12.0 1.0 7.0 12.0 12.0 12.454 0.0 8.0 9 88.0 1.876 19.0 2.0 5.0 0.4 5.0 2.303 22.0 43.0 40.0 2.228 3.0 375.0 19.15 2.444 0.54 2.498 3.472 2.111 2.459 2.494 9.0 1.742 8.86 0.0 0.54 1.412 1.72 1.44 1.395 0.0 1.128 0.331 0.185 0.5 0.032 0.0 0.0 0.011 0.384 0.673 0.053 0.126 2.865 5.295 1.18 1.922 0.…
20265-96-7 0.0 8.0 2.0 0.0 6.0 0.0 0.0 1.0 0.0 6.0 1.0 0.0 2.0 8.0 1.0 1.0 14.0 0.0 0.0 1.0 121.526 10.0 10.0 0.0 5.0 10.0 12.0 15.191 1.0 6.0 8 62.0 1.861 16.833 2.0 5.0 0.4 5.0 2.168 20.0 38.0 36.0 2.192 3.0 272.0 16.033 2.214 0.458 2.346 3.222 1.85 2.158 2.338 7.0 1.714 7.663 0.0 0.239 1.183 1.377 1.111 0.962 0.0 0.838 0.329 0.285 0.577 0.028 0.0 0.0 0.0 0.44 0.589 0.024 0.109 2.677 5.021 1.12…
10482-56-1 0.0 11.0 10.0 0.0 10.0 1.0 0.0 0.0 0.0 0.0 1.0 1.0 1.0 11.0 0.0 1.0 29.0 0.0 1.0 1.0 136.109 16.0 16.0 1.0 17.0 16.0 18.0 12.374 0.0 18.0 11 152.0 1.782 23.0 2.0 8.0 0.5 6.0 2.21 32.0 59.0 54.0 2.394 3.0 623.0 26.633 2.764 0.542 2.72 5.285 2.363 2.76 2.803 13.0 1.59 10.89 0.0 0.471 0.604 1.147 0.62 0.76 0.0 0.519 1.601 1.119 1.799 0.059 0.0 0.0 0.042 1.074 1.607 0.191 0.731 4.379 7.723…
97886-45-8 0.0 25.0 17.0 0.0 15.0 2.0 5.0 1.0 0.0 6.0 0.0 2.0 10.0 25.0 5.0 5.0 41.0 0.0 5.0 1.0 385.294 37.0 46.0 2.0 97.0 63.0 86.0 15.412 0.0 16.0 25 1278.0 1.754 60.0 2.0 15.0 0.5 8.0 2.829 74.0 145.0 124.0 3.432 4.0 4835.0 95.636 4.26 1.614 3.633 13.062 5.14 6.1 4.122 43.0 1.538 22.92 0.0 2.001 3.443 4.323 1.962 4.06 0.0 3.055 1.844 1.167 3.191 0.014 0.0 0.119 0.319 2.423 3.138 0.961 1.656 9…
271-89-6 0.0 10.0 0.0 0.0 8.0 1.0 0.0 0.0 0.0 10.0 0.0 1.0 1.0 9.0 0.0 1.0 15.0 0.0 0.0 2.0 112.087 13.0 17.0 0.0 18.0 21.0 21.0 12.454 0.0 6.0 9 79.0 2.189 19.0 2.222 8.0 0.25 4.0 2.445 26.0 53.0 46.0 1.97 3.0 390.0 20.5 2.194 0.436 2.572 1.972 2.405 3.061 2.563 9.0 2.16 8.591 0.0 0.609 1.855 1.777 1.577 1.232 0.118 1.781 0.314 0.142 0.333 0.028 0.0 0.01 0.056 0.512 0.906 0.118 0.232 2.889 4.872…
16752-77-5 0.0 9.0 7.0 0.0 5.0 2.0 0.0 2.0 0.0 0.0 1.0 2.0 5.0 10.0 0.0 4.0 20.0 0.0 1.0 0.0 152.134 10.0 9.0 2.0 4.0 6.0 6.0 15.213 0.0 10.0 10 141.0 1.644 23.0 1.8 2.0 0.429 7.0 2.166 20.0 38.0 38.0 3.168 4.0 512.0 20.51 3.133 0.896 2.594 5.222 2.168 2.158 2.545 9.0 1.5 10.463 0.0 0.408 1.124 1.162 0.8 0.995 0.0 0.677 0.446 0.316 0.577 0.0 0.0 0.0 0.0 0.171 0.3 0.028 0.102 3.902 6.988 1.422 2.4…
828-00-2 0.0 12.0 11.0 0.0 8.0 4.0 0.0 0.0 0.0 0.0 0.0 4.0 4.0 12.0 0.0 4.0 26.0 0.0 1.0 1.0 160.084 16.0 16.0 1.0 20.0 21.0 20.0 13.34 0.0 14.0 12 202.0 1.817 28.0 2.0 7.0 0.5 6.0 2.2 32.0 60.0 56.0 2.335 3.0 814.0 29.733 3.061 0.667 2.846 5.444 2.561 3.113 2.902 13.0 1.636 12.066 0.0 0.066 1.492 2.488 1.517 1.566 0.0 1.757 0.464 0.414 1.19 0.023 0.0 0.004 0.041 0.584 1.216 0.084 0.382 4.058 7.5…
57-74-9 0.0 20.0 19.0 0.0 10.0 0.0 0.0 0.0 0.0 0.0 0.0 0.0 8.0 18.0 8.0 0.0 24.0 0.0 0.0 3.0 403.734 37.0 62.0 1.0 155.0 90.0 122.0 22.43 8.0 6.0 18 459.0 1.888 38.667 2.222 24.0 0.333 6.0 2.662 74.0 156.0 114.0 2.203 4.0 1976.0 65.033 3.0 0.835 3.269 9.104 4.037 4.97 3.697 45.0 1.6 16.438 0.0 6.562 0.471 0.322 0.241 0.916 0.162 0.118 10.245 2.992 2.803 0.0 0.0 0.623 1.299 6.033 7.46 2.553 4.663 …
446-86-6 0.0 21.0 5.0 0.0 9.0 2.0 0.0 7.0 0.0 15.0 1.0 2.0 10.0 19.0 0.0 8.0 26.0 0.0 3.0 3.0 270.213 30.0 41.0 1.0 68.0 54.0 61.0 14.222 0.0 7.0 19 676.0 2.081 43.5 2.211 16.0 0.5 8.0 2.884 60.0 122.0 102.0 1.655 4.0 2974.0 62.771 3.953 0.93 3.482 6.028 4.573 6.049 3.606 28.0 1.932 18.538 0.0 1.975 3.554 3.807 3.206 2.949 0.214 3.577 1.465 0.603 1.311 0.014 0.0 0.175 0.327 1.583 2.506 0.584 1.00…
122-99-6 0.0 10.0 4.0 0.0 8.0 2.0 0.0 0.0 0.0 6.0 1.0 2.0 2.0 10.0 0.0 2.0 20.0 0.0 3.0 1.0 128.086 11.0 12.0 0.0 9.0 13.0 14.0 12.809 0.0 10.0 10 133.0 1.943 22.0 2.0 4.0 0.429 7.0 2.235 22.0 44.0 42.0 2.017 4.0 554.0 21.643 2.956 0.708 2.688 3.111 2.401 2.885 2.572 9.0 1.875 10.373 0.0 0.229 1.587 1.761 1.712 1.578 0.0 1.288 0.127 0.068 0.204 0.032 0.0 0.009 0.028 0.414 0.68 0.065 0.144 3.22 5.…
112984-60-8 0.0 27.0 14.0 0.0 16.0 3.0 1.0 3.0 0.0 11.0 2.0 3.0 8.0 24.0 1.0 6.0 40.0 0.0 2.0 4.0 333.259 41.0 60.0 2.0 147.0 85.0 117.0 13.886 0.0 16.0 24 1221.0 2.085 54.0 2.25 23.0 0.455 11.0 2.964 82.0 169.0 136.0 1.553 6.0 5382.0 91.52 4.424 1.151 3.749 8.222 5.461 7.657 3.967 44.0 1.895 22.614 0.0 2.718 3.839 3.709 2.845 3.186 0.0 4.149 2.106 1.045 1.93 0.091 0.158 0.554 0.89 3.248 4.46 1.4…
100-18-5 0.0 12.0 6.0 0.0 12.0 0.0 0.0 0.0 0.0 6.0 0.0 0.0 0.0 12.0 0.0 0.0 30.0 0.0 2.0 1.0 144.132 16.0 18.0 0.0 21.0 18.0 20.0 12.011 0.0 18.0 12 206.0 1.817 24.0 2.0 7.0 0.429 7.0 2.305 32.0 62.0 56.0 2.295 4.0 828.0 29.738 3.121 0.705 2.854 5.444 2.676 3.113 2.893 15.0 1.636 12.137 0.0 1.081 1.432 1.187 0.901 0.674 0.0 1.213 1.274 0.77 1.0 0.028 0.0 0.0 0.032 0.718 1.266 0.367 0.522 4.708 8.…
6151-30-0 0.0 30.0 14.0 0.0 23.0 1.0 0.0 3.0 0.0 16.0 1.0 1.0 5.0 28.0 1.0 4.0 58.0 0.0 9.0 3.0 369.726 41.0 54.0 0.0 117.0 71.0 97.0 13.205 1.0 30.0 28 2125.0 2.013 58.833 2.143 18.0 0.462 13.0 2.973 82.0 166.0 142.0 1.617 7.0 8838.0 106.675 5.622 1.744 3.946 9.5 6.319 8.509 4.114 45.0 1.867 26.569 0.0 2.205 4.307 4.025 3.06 2.082 0.0 4.169 1.833 0.955 1.727 0.062 0.0 0.418 0.673 2.575 3.825 1.1…
54593-83-8 1.0 14.0 13.0 0.0 6.0 3.0 0.0 0.0 0.0 0.0 0.0 3.0 9.0 15.0 4.0 4.0 26.0 0.0 6.0 0.0 324.916 20.0 19.0 1.0 11.0 18.0 17.0 21.661 4.0 11.0 15 376.0 1.631 34.0 1.867 7.0 0.429 7.0 2.352 40.0 73.0 68.0 4.397 4.0 1362.0 40.924 3.581 1.068 3.041 8.486 2.978 3.186 3.237 19.0 1.452 15.014 0.0 1.044 1.048 1.193 1.409 0.705 0.0 0.886 3.624 2.889 2.497 0.0 0.0 0.0 0.0 1.802 3.468 0.311 0.721 8.15…
7011-83-8 0.0 13.0 12.0 0.0 11.0 2.0 0.0 0.0 0.0 0.0 0.0 2.0 2.0 13.0 0.0 2.0 33.0 0.0 5.0 1.0 164.119 17.0 18.0 1.0 15.0 21.0 19.0 12.625 0.0 20.0 13 283.0 1.855 28.0 2.0 7.0 0.444 9.0 2.248 34.0 65.0 60.0 2.125 5.0 1134.0 32.443 3.628 0.839 3.003 5.174 2.963 3.487 2.947 13.0 1.714 13.582 0.0 0.481 0.938 1.235 0.781 0.968 0.102 1.001 0.969 0.7 1.215 0.0 0.0 0.076 0.152 1.102 1.845 0.376 0.578 5.…
401788-99-6 0.0 11.0 5.0 0.0 10.0 0.0 0.0 1.0 0.0 6.0 0.0 0.0 1.0 11.0 0.0 0.0 27.0 0.0 3.0 1.0 134.117 13.0 14.0 0.0 13.0 15.0 18.0 12.192 0.0 16.0 11 174.0 1.898 22.5 2.0 5.0 0.5 8.0 2.302 26.0 51.0 48.0 2.072 4.0 711.0 25.194 3.164 0.75 2.796 3.972 2.555 3.061 2.713 11.0 1.784 11.426 0.0 0.348 1.274 1.301 1.042 0.727 0.0 1.089 0.389 0.272 0.493 0.025 0.0 0.021 0.106 0.764 1.022 0.181 0.372 4.2…
94-28-0 0.0 27.0 25.0 0.0 22.0 6.0 0.0 0.0 0.0 0.0 0.0 6.0 6.0 28.0 0.0 6.0 70.0 0.0 19.0 0.0 360.236 30.0 33.0 2.0 26.0 32.0 29.0 12.866 0.0 42.0 28 3052.0 1.827 62.0 1.929 4.0 0.476 21.0 2.543 60.0 120.0 114.0 3.541 11.0 11566.0 89.3 8.074 2.226 4.03 10.944 6.006 7.327 3.931 33.0 1.714 28.515 0.0 1.333 2.804 2.927 2.512 2.534 0.0 2.341 0.933 0.385 0.805 0.0 0.0 0.096 0.18 1.665 2.838 0.31 0.917…
107-87-9 0.0 5.0 4.0 0.0 5.0 1.0 0.0 0.0 0.0 0.0 0.0 1.0 1.0 6.0 0.0 1.0 16.0 0.0 2.0 0.0 76.054 5.0 3.0 1.0 0.0 2.0 0.0 12.676 0.0 10.0 6 32.0 1.513 13.0 1.667 1.0 0.5 4.0 1.68 10.0 18.0 20.0 2.627 2.0 118.0 9.0 2.133 0.563 1.863 3.611 1.171 1.079 1.799 3.0 1.385 5.699 0.0 0.12 0.264 0.731 0.505 0.669 0.0 0.225 0.102 0.144 0.408 0.0 0.0 0.0 0.0 0.0 0.352 0.0 0.0 2.265 4.322 0.602 1.452 0.0 0.0 0…
1260-17-9 0.0 38.0 23.0 0.0 22.0 13.0 0.0 0.0 0.0 12.0 9.0 13.0 13.0 35.0 0.0 12.0 55.0 0.0 3.0 4.0 472.229 60.0 90.0 3.0 216.0 127.0 170.0 13.492 0.0 20.0 35 3268.0 1.927 83.0 2.171 31.0 0.462 13.0 3.112 120.0 248.0 196.0 1.683 7.0 13658.0 162.586 5.492 1.969 4.14 15.861 7.564 9.968 4.536 78.0 1.68 30.834 0.0 6.043 8.319 7.567 6.193 8.262 0.0 8.265 3.007 1.322 3.295 0.075 0.0 0.469 0.775 3.077 4…
78-59-1 0.0 10.0 8.0 0.0 9.0 1.0 0.0 0.0 0.0 0.0 0.0 1.0 1.0 10.0 0.0 1.0 24.0 0.0 0.0 1.0 124.098 15.0 14.0 2.0 14.0 19.0 14.0 12.41 0.0 14.0 10 109.0 1.762 21.0 2.0 8.0 0.25 4.0 2.272 30.0 54.0 50.0 2.51 3.0 454.0 23.417 2.422 0.49 2.566 5.035 2.027 2.459 2.722 11.0 1.558 9.58 0.0 0.177 0.789 1.044 0.799 0.876 0.0 1.158 1.141 1.495 1.784 0.036 0.0 0.0 0.0 0.581 1.666 0.061 0.433 3.696 6.9 1.818…
111-77-3 0.0 7.0 7.0 0.0 5.0 3.0 0.0 0.0 0.0 0.0 1.0 3.0 3.0 8.0 0.0 3.0 20.0 0.0 5.0 0.0 108.052 6.0 5.0 0.0 2.0 4.0 3.0 13.506 0.0 12.0 8 84.0 1.682 19.0 1.75 0.0 0.429 7.0 1.514 12.0 24.0 26.0 2.53 4.0 306.0 13.743 3.0 0.813 2.364 3.5 1.789 1.806 2.146 5.0 1.6 8.584 0.0 0.0 0.79 1.085 1.324 1.151 0.0 0.545 0.0 0.0 0.0 0.0 0.0 0.0 0.0 0.146 0.309 0.019 0.06 2.591 5.092 0.667 1.329 0.0 0.0 0.0 2…
100-02-7 0.0 10.0 3.0 0.0 6.0 3.0 0.0 1.0 0.0 6.0 1.0 3.0 4.0 10.0 0.0 3.0 15.0 0.0 1.0 1.0 134.07 13.0 14.0 1.0 13.0 14.0 16.0 13.407 0.0 5.0 10 120.0 1.835 23.5 2.0 6.0 0.5 6.0 2.383 26.0 50.0 46.0 2.26 3.0 498.0 22.6 2.667 0.582 2.623 4.333 2.257 2.635 2.642 11.0 1.667 9.95 0.0 0.66 1.943 2.49 2.065 2.54 0.0 1.378 0.276 0.186 0.789 0.028 0.0 0.0 0.005 0.347 0.574 0.033 0.126 2.634 5.02 1.061 1…
93-46-9 0.0 32.0 4.0 0.0 26.0 0.0 0.0 2.0 0.0 28.0 2.0 0.0 2.0 28.0 0.0 2.0 48.0 0.0 4.0 5.0 340.3 44.0 58.0 0.0 103.0 76.0 100.0 12.154 0.0 20.0 28 2440.0 2.246 57.0 2.286 23.0 0.471 17.0 3.063 88.0 178.0 152.0 1.021 9.0 11216.0 104.646 6.455 1.205 4.098 5.889 6.72 9.838 4.036 43.0 2.211 27.451 0.0 1.932 5.635 5.374 4.379 3.369 0.0 5.511 1.296 0.667 1.483 0.131 0.0 0.341 0.557 2.504 3.504 0.897 …
174899-66-2 NA NA NA NA NA NA NA NA NA NA NA NA NA NA NA NA NA NA NA NA NA NA NA NA NA NA NA NA NA NA NA NA NA NA NA NA NA NA NA NA NA NA NA NA NA NA NA NA NA NA NA NA NA NA NA NA NA NA NA NA NA NA NA NA NA NA NA NA NA NA NA NA NA NA NA NA NA NA NA NA NA NA NA NA NA NA NA NA NA NA NA NA NA NA NA NA NA NA NA NA NA NA NA NA NA NA NA NA NA NA NA NA NA NA NA NA NA NA NA NA NA NA NA NA NA NA NA NA NA …
5392-40-5 0.0 10.0 7.0 0.0 10.0 1.0 0.0 0.0 0.0 0.0 0.0 1.0 1.0 11.0 0.0 1.0 27.0 0.0 4.0 0.0 136.109 11.0 9.0 3.0 6.0 8.0 6.0 12.374 0.0 16.0 11 194.0 1.673 23.0 1.818 2.0 0.5 8.0 2.234 22.0 41.0 42.0 3.1 4.0 708.0 23.379 3.527 0.854 2.753 5.472 2.309 2.459 2.654 9.0 1.535 11.752 0.0 0.0 0.816 1.249 1.256 1.136 0.0 0.724 0.466 0.493 0.697 0.0 0.0 0.0 0.02 0.34 0.788 0.058 0.271 3.908 7.555 1.444…
58-14-0 0.0 18.0 6.0 0.0 12.0 0.0 0.0 4.0 0.0 12.0 2.0 0.0 5.0 17.0 1.0 4.0 30.0 0.0 2.0 2.0 235.613 25.0 32.0 0.0 49.0 42.0 50.0 13.86 1.0 13.0 17 498.0 1.96 36.333 2.118 12.0 0.444 9.0 2.73 50.0 100.0 86.0 2.008 5.0 2088.0 52.596 3.662 0.995 3.301 6.417 3.865 4.97 3.444 26.0 1.789 16.724 0.0 1.28 3.061 3.234 2.443 2.214 0.0 3.127 0.958 0.536 1.257 0.04 0.0 0.073 0.169 1.254 1.859 0.369 0.634 5.…
3068-00-6 0.0 6.0 6.0 0.0 4.0 3.0 0.0 0.0 0.0 0.0 3.0 3.0 3.0 7.0 0.0 3.0 17.0 0.0 3.0 0.0 96.041 6.0 5.0 0.0 0.0 3.0 1.0 13.72 0.0 10.0 7 50.0 1.575 17.0 1.714 1.0 0.4 5.0 1.579 12.0 23.0 24.0 2.832 3.0 182.0 11.617 2.381 0.729 2.086 3.861 1.504 1.38 2.029 5.0 1.448 6.946 0.0 0.204 0.805 0.953 1.101 1.658 0.0 0.457 0.149 0.129 0.289 0.0 0.0 0.0 0.0 0.041 0.24 0.0 0.0 2.207 4.04 0.673 1.349 0.0 0…
911-65-9 0.0 31.0 14.0 0.0 22.0 3.0 0.0 4.0 0.0 16.0 0.0 3.0 7.0 29.0 0.0 6.0 57.0 0.0 10.0 3.0 368.267 42.0 55.0 1.0 111.0 70.0 90.0 12.699 0.0 28.0 29 2393.0 2.013 63.0 2.138 18.0 0.5 14.0 2.983 84.0 170.0 146.0 1.597 7.0 9901.0 110.512 5.894 1.806 3.995 9.75 6.604 8.81 4.156 44.0 1.871 27.498 0.0 2.433 4.995 5.181 3.921 3.505 0.079 4.615 1.634 0.735 1.718 0.052 0.0 0.388 0.636 2.222 3.5 1.042 …
110-61-2 0.0 5.0 3.0 0.0 4.0 0.0 0.0 2.0 0.0 0.0 0.0 0.0 2.0 6.0 0.0 2.0 10.0 2.0 1.0 0.0 76.058 4.0 3.0 0.0 0.0 2.0 1.0 12.676 0.0 4.0 6 35.0 1.587 13.0 1.667 0.0 0.4 5.0 1.898 8.0 16.0 18.0 2.339 3.0 128.0 8.7 2.333 0.688 1.929 3.0 1.322 1.204 1.74 3.0 1.5 5.969 0.0 0.0 0.608 0.891 1.26 1.52 0.0 0.388 0.0 0.0 0.0 0.0 0.0 0.0 0.0 0.025 0.112 0.0 0.0 1.654 3.309 0.349 0.816 0.0 0.0 0.0 1.707 0.95…
37762-06-4 0.0 22.0 5.0 0.0 13.0 2.0 0.0 5.0 0.0 16.0 2.0 2.0 7.0 20.0 0.0 5.0 33.0 0.0 4.0 3.0 258.176 30.0 41.0 1.0 76.0 55.0 67.0 12.909 0.0 13.0 20 798.0 2.107 44.5 2.2 15.0 0.5 10.0 2.899 60.0 123.0 104.0 1.633 5.0 3479.0 66.942 4.2 1.098 3.55 5.667 4.83 6.475 3.66 30.0 2.0 19.581 0.0 1.718 4.426 4.146 3.466 3.068 0.118 4.388 0.745 0.35 1.008 0.042 0.0 0.122 0.232 1.235 1.888 0.42 0.703 6.32…
5919-74-4 0.0 10.0 8.0 0.0 7.0 4.0 0.0 0.0 0.0 0.0 2.0 4.0 4.0 11.0 0.0 4.0 23.0 0.0 4.0 0.0 148.073 12.0 11.0 2.0 6.0 7.0 7.0 13.461 0.0 12.0 11 180.0 1.63 26.0 1.818 3.0 0.429 7.0 2.183 24.0 45.0 44.0 3.372 4.0 654.0 24.102 3.273 0.853 2.708 6.083 2.319 2.334 2.702 11.0 1.467 11.454 0.0 0.842 1.984 2.097 1.883 2.444 0.0 0.737 0.355 0.348 0.858 0.0 0.0 0.0 0.0 0.185 0.348 0.022 0.106 3.191 6.41 …
72432-03-2 0.0 14.0 14.0 0.0 8.0 5.0 0.0 1.0 0.0 0.0 5.0 5.0 6.0 14.0 0.0 6.0 31.0 0.0 3.0 1.0 190.09 19.0 25.0 0.0 28.0 29.0 31.0 13.578 0.0 17.0 14 288.0 1.805 33.5 2.0 8.0 0.429 7.0 2.253 38.0 77.0 66.0 2.66 4.0 1130.0 38.676 3.165 1.056 2.986 6.556 3.095 3.59 3.183 22.0 1.615 13.762 0.0 1.739 2.21 2.035 1.998 2.894 0.0 1.848 1.166 0.512 0.923 0.035 0.0 0.015 0.066 1.096 1.764 0.23 0.543 4.614…
976-71-6 0.0 29.0 25.0 0.0 22.0 3.0 0.0 0.0 0.0 0.0 0.0 3.0 3.0 25.0 0.0 3.0 53.0 0.0 0.0 5.0 312.239 48.0 73.0 4.0 183.0 104.0 142.0 12.49 0.0 28.0 25 1311.0 2.144 53.0 2.32 30.0 0.5 12.0 2.857 96.0 198.0 154.0 1.439 6.0 5994.0 101.557 4.37 1.037 3.811 7.854 5.904 8.281 4.045 54.0 1.961 23.253 0.0 4.908 2.47 2.564 1.848 2.104 0.174 2.547 6.005 2.198 2.965 0.112 0.0 1.654 2.418 5.725 7.293 3.359 …
14484-47-0 0.0 36.0 30.0 0.0 25.0 6.0 0.0 1.0 0.0 0.0 1.0 6.0 7.0 32.0 0.0 7.0 63.0 0.0 3.0 5.0 410.276 59.0 89.0 6.0 249.0 135.0 188.0 12.821 0.0 31.0 32 2550.0 2.037 70.5 2.25 34.0 0.5 14.0 2.998 118.0 243.0 190.0 1.489 7.0 11075.0 144.85 5.141 1.463 4.062 12.049 7.174 9.889 4.407 70.0 1.82 28.66 0.0 5.457 4.152 4.79 3.477 3.962 0.142 4.373 6.046 2.379 3.79 0.105 0.0 1.806 2.626 6.287 7.966 3.6…
117337-19-6 0.0 27.0 13.0 0.0 15.0 3.0 1.0 3.0 0.0 11.0 0.0 3.0 10.0 25.0 2.0 8.0 40.0 0.0 4.0 3.0 388.768 38.0 50.0 3.0 90.0 64.0 81.0 15.551 1.0 15.0 25 1565.0 2.015 56.333 2.16 18.0 0.462 13.0 2.971 76.0 153.0 130.0 1.568 7.0 6621.0 90.702 5.217 1.367 3.825 8.75 5.72 7.605 3.947 39.0 1.852 24.134 0.0 2.451 3.171 3.2 2.276 2.256 0.079 2.807 2.186 0.894 1.768 0.071 0.0 0.442 0.811 3.128 4.418 1.…
10022-28-3 0.0 11.0 11.0 0.0 10.0 2.0 0.0 0.0 0.0 0.0 0.0 2.0 2.0 12.0 0.0 2.0 34.0 0.0 8.0 0.0 152.108 11.0 11.0 0.0 6.0 9.0 7.0 12.676 0.0 22.0 12 258.0 1.74 26.0 1.833 1.0 0.444 9.0 1.903 22.0 44.0 44.0 3.062 5.0 944.0 26.253 3.909 1.146 2.892 5.111 2.668 2.885 2.759 11.0 1.636 12.998 0.0 0.348 0.801 0.782 0.943 0.598 0.0 0.487 0.184 0.068 0.204 0.0 0.0 0.059 0.118 0.688 1.246 0.214 0.398 4.90…
290352-28-2 0.0 27.0 13.0 0.0 19.0 5.0 0.0 1.0 0.0 12.0 3.0 5.0 6.0 25.0 0.0 4.0 44.0 0.0 3.0 3.0 322.211 39.0 51.0 2.0 90.0 65.0 79.0 12.888 0.0 19.0 25 1568.0 1.992 55.5 2.16 19.0 0.462 13.0 2.929 78.0 156.0 132.0 1.564 7.0 6639.0 91.38 5.227 1.262 3.827 9.361 5.682 7.48 3.946 40.0 1.807 24.143 0.0 2.76 4.903 5.028 3.827 4.088 0.118 4.142 1.595 0.82 2.055 0.042 0.0 0.208 0.416 1.931 3.228 0.721…
2832-40-8 0.0 21.0 7.0 0.0 15.0 2.0 0.0 3.0 0.0 12.0 2.0 2.0 5.0 20.0 0.0 4.0 35.0 0.0 3.0 2.0 254.184 28.0 32.0 2.0 42.0 38.0 46.0 12.709 0.0 15.0 20 951.0 1.966 43.5 2.1 12.0 0.5 12.0 2.812 56.0 109.0 98.0 1.652 6.0 3952.0 62.296 5.005 1.04 3.59 7.167 4.487 5.873 3.56 26.0 1.818 20.363 0.0 0.937 3.75 4.329 3.407 3.244 0.0 3.285 0.719 0.556 1.508 0.052 0.0 0.066 0.125 1.063 1.64 0.26 0.473 6.134…
7558-73-8 0.0 19.0 9.0 0.0 16.0 0.0 0.0 2.0 0.0 10.0 1.0 0.0 2.0 18.0 0.0 1.0 42.0 0.0 7.0 2.0 220.19 24.0 31.0 0.0 45.0 39.0 43.0 12.233 0.0 24.0 18 667.0 2.026 37.0 2.111 10.0 0.5 10.0 2.669 48.0 98.0 86.0 1.745 5.0 2791.0 54.043 4.359 1.184 3.434 5.444 4.292 5.521 3.445 23.0 1.929 18.246 0.0 1.14 2.369 2.115 1.726 1.218 0.096 2.33 0.942 0.405 0.674 0.028 0.0 0.192 0.354 1.634 2.585 0.568 0.961…
4350-09-8 0.0 17.0 6.0 0.0 11.0 3.0 0.0 2.0 0.0 10.0 4.0 3.0 5.0 16.0 0.0 3.0 28.0 0.0 3.0 2.0 208.132 24.0 30.0 1.0 49.0 37.0 46.0 13.008 0.0 12.0 16 439.0 1.958 36.0 2.125 12.0 0.5 8.0 2.727 48.0 95.0 82.0 1.907 4.0 1849.0 47.426 3.658 0.829 3.245 6.167 3.719 4.669 3.326 22.0 1.778 15.933 0.0 1.562 3.129 3.444 2.725 3.233 0.096 2.448 0.895 0.491 1.327 0.024 0.0 0.078 0.197 1.116 1.66 0.367 0.63…
10025-82-8 0.0 3.0 3.0 0.0 0.0 0.0 0.0 0.0 0.0 0.0 0.0 0.0 4.0 4.0 3.0 0.0 4.0 0.0 0.0 0.0 221.177 3.0 0.0 0.0 0.0 0.0 0.0 55.294 3.0 0.0 4 9.0 1.316 7.6 1.5 1.0 0.5 2.0 0.903 6.0 9.0 12.0 2.324 1.0 36.0 4.5 1.5 0.333 1.176 3.111 0.511 0.477 1.255 0.0 1.2 2.894 0.0 0.577 0.0 13.207 11.443 3.697 0.0 0.0 0.0 5.646 0.577 0.0 0.0 0.0 0.0 0.0 0.0 0.0 0.0 13.175 7.275 0.0 14.939 0.0 0.0 0.0 1.732 0.0 3…
619-50-1 0.0 13.0 5.0 0.0 8.0 4.0 0.0 1.0 0.0 6.0 0.0 4.0 5.0 13.0 0.0 4.0 20.0 0.0 2.0 1.0 174.091 17.0 20.0 2.0 23.0 20.0 22.0 13.392 0.0 7.0 13 262.0 1.831 30.5 2.0 7.0 0.5 8.0 2.519 34.0 67.0 60.0 2.3 4.0 1043.0 33.364 3.359 0.872 2.96 5.694 2.933 3.414 2.997 17.0 1.66 13.228 0.0 1.227 2.709 3.009 2.67 2.955 0.0 1.877 0.444 0.237 0.902 0.028 0.0 0.003 0.035 0.492 0.837 0.116 0.236 3.477 6.89 …
93-83-4 0.0 25.0 23.0 0.0 22.0 3.0 0.0 1.0 0.0 0.0 2.0 3.0 4.0 26.0 0.0 3.0 69.0 0.0 19.0 0.0 326.246 26.0 27.0 2.0 21.0 27.0 25.0 12.548 0.0 43.0 26 2635.0 1.855 55.5 1.923 2.0 0.476 21.0 2.512 52.0 104.0 102.0 3.278 11.0 9992.0 78.034 8.108 2.019 3.967 9.222 5.64 6.975 3.793 27.0 1.773 27.166 0.0 0.618 1.642 1.891 1.854 2.164 0.0 1.421 0.42 0.176 0.402 0.0 0.0 0.285 0.454 1.928 3.108 0.727 1.16…
67233-85-6 0.0 12.0 5.0 0.0 7.0 4.0 0.0 1.0 0.0 6.0 0.0 4.0 5.0 12.0 0.0 4.0 18.0 0.0 2.0 1.0 162.08 16.0 19.0 1.0 20.0 20.0 22.0 13.507 0.0 6.0 12 198.0 1.817 28.5 2.0 7.0 0.429 7.0 2.492 32.0 63.0 56.0 2.403 4.0 794.0 30.069 3.0 0.809 2.831 5.444 2.68 3.113 2.917 16.0 1.636 11.989 0.0 1.155 2.497 2.87 2.504 2.826 0.0 1.934 0.423 0.23 0.902 0.024 0.0 0.0 0.013 0.425 0.779 0.086 0.199 3.143 6.312…
3896-11-5 0.0 24.0 8.0 0.0 17.0 1.0 0.0 3.0 0.0 16.0 1.0 1.0 5.0 22.0 1.0 4.0 40.0 0.0 1.0 3.0 297.66 37.0 47.0 0.0 90.0 64.0 82.0 13.53 1.0 18.0 22 1001.0 1.98 46.833 2.182 20.0 0.5 10.0 2.936 74.0 145.0 122.0 1.708 5.0 4287.0 78.865 4.333 0.973 3.634 8.701 4.954 6.526 3.816 36.0 1.772 21.086 0.0 1.784 4.137 3.753 2.749 2.259 0.096 4.224 2.12 1.972 2.89 0.045 0.0 0.18 0.341 1.91 2.646 0.624 0.95…
2705-87-5 0.0 14.0 12.0 0.0 12.0 2.0 0.0 0.0 0.0 0.0 0.0 2.0 2.0 14.0 0.0 2.0 34.0 0.0 5.0 1.0 176.13 16.0 17.0 2.0 15.0 18.0 20.0 12.581 0.0 20.0 14 367.0 1.919 30.0 2.0 5.0 0.5 10.0 2.257 32.0 63.0 60.0 2.0 5.0 1480.0 35.175 4.033 0.938 3.135 4.722 3.235 3.965 3.023 14.0 1.826 14.836 0.0 0.348 0.999 1.314 1.234 1.391 0.0 0.671 0.516 0.263 0.493 0.102 0.0 0.111 0.217 1.481 2.022 0.392 0.68 5.592…
383-63-1 0.0 8.0 7.0 0.0 4.0 2.0 3.0 0.0 0.0 0.0 0.0 2.0 5.0 9.0 3.0 2.0 14.0 0.0 1.0 0.0 137.036 11.0 9.0 1.0 0.0 5.0 3.0 15.226 0.0 5.0 9 92.0 1.537 24.5 1.778 4.0 0.4 5.0 2.029 22.0 39.0 38.0 3.589 3.0 334.0 18.35 2.556 0.646 2.365 5.674 1.76 1.681 2.477 9.0 1.367 8.909 0.0 0.665 1.693 2.838 1.76 2.834 0.0 0.653 0.164 0.176 1.57 0.0 0.0 0.0 0.0 0.082 0.213 0.0 0.0 2.221 4.657 0.507 1.218 0.289…
968-61-6 0.0 24.0 11.0 0.0 20.0 1.0 0.0 1.0 0.0 12.0 1.0 1.0 2.0 22.0 0.0 2.0 43.0 1.0 3.0 3.0 270.226 32.0 42.0 0.0 55.0 51.0 56.0 12.283 0.0 21.0 22 1070.0 2.114 45.5 2.182 15.0 0.5 10.0 2.785 64.0 130.0 112.0 1.584 5.0 4680.0 75.504 4.632 1.099 3.687 5.646 5.319 7.151 3.784 31.0 2.047 21.585 0.0 2.069 3.724 3.491 2.941 2.549 0.144 3.447 1.226 0.555 1.186 0.064 0.0 0.189 0.319 1.664 2.89 0.532 …
57-68-1 0.0 20.0 6.0 0.0 12.0 2.0 0.0 4.0 0.0 12.0 2.0 2.0 7.0 19.0 0.0 5.0 33.0 0.0 3.0 2.0 264.225 29.0 33.0 2.0 51.0 41.0 46.0 13.907 0.0 14.0 19 722.0 1.923 42.0 2.105 14.0 0.5 10.0 2.83 58.0 111.0 98.0 1.887 5.0 3018.0 60.763 4.222 0.911 3.468 7.618 4.153 5.396 3.562 27.0 1.74 18.857 0.0 1.168 2.47 3.102 1.808 2.644 0.0 2.691 1.568 1.063 2.265 0.042 0.0 0.134 0.289 1.617 2.542 0.517 1.106 7.…
616-91-1 0.0 9.0 7.0 0.0 5.0 3.0 0.0 1.0 0.0 0.0 3.0 3.0 5.0 10.0 0.0 3.0 19.0 0.0 3.0 0.0 154.126 11.0 10.0 2.0 0.0 9.0 6.0 15.413 0.0 9.0 10 127.0 1.597 23.5 1.8 3.0 0.4 5.0 2.17 22.0 41.0 40.0 3.603 3.0 458.0 21.283 2.822 0.79 2.528 5.833 2.051 2.033 2.622 10.0 1.429 10.078 0.0 0.395 1.018 1.903 1.258 1.756 0.0 0.837 0.398 0.257 0.908 0.0 0.0 0.0 0.0 0.28 0.678 0.0 0.0 3.316 6.39 1.223 2.139 0…
22494-42-4 0.0 19.0 6.0 0.0 13.0 3.0 2.0 0.0 0.0 12.0 2.0 3.0 5.0 18.0 2.0 2.0 26.0 0.0 2.0 2.0 242.136 27.0 34.0 1.0 53.0 42.0 50.0 13.452 0.0 8.0 18 597.0 1.931 42.0 2.111 13.0 0.444 9.0 2.795 54.0 107.0 92.0 1.966 5.0 2484.0 56.915 3.902 0.952 3.376 7.278 4.02 5.146 3.51 28.0 1.742 17.711 0.0 1.707 3.789 4.356 3.481 4.261 0.0 3.5 0.855 0.455 1.532 0.048 0.0 0.072 0.148 1.031 1.598 0.305 0.551 …
13678-68-7 0.0 10.0 4.0 0.0 7.0 2.0 0.0 0.0 0.0 5.0 0.0 2.0 3.0 10.0 0.0 3.0 18.0 0.0 2.0 1.0 148.142 12.0 12.0 1.0 9.0 13.0 11.0 14.814 0.0 8.0 10 133.0 1.888 22.0 2.0 5.0 0.5 6.0 2.308 24.0 46.0 44.0 2.013 3.0 554.0 21.7 2.956 0.583 2.684 3.722 2.414 2.76 2.581 7.0 1.765 10.338 0.0 0.109 0.794 1.11 0.856 0.917 0.144 0.791 0.375 0.333 0.612 0.0 0.0 0.012 0.056 0.641 1.077 0.151 0.327 3.931 6.48 …
7758-19-2 0.0 2.0 2.0 0.0 0.0 2.0 0.0 0.0 0.0 0.0 0.0 2.0 3.0 3.0 1.0 2.0 3.0 0.0 0.0 0.0 67.451 1.0 0.0 0.0 0.0 0.0 0.0 22.484 1.0 0.0 3 4.0 1.26 8.333 1.333 0.0 0.5 2.0 0.44 2.0 4.0 6.0 1.633 1.0 16.0 2.5 1.333 0.5 0.778 2.25 0.44 0.301 0.699 0.0 1.2 1.655 0.0 0.0 0.0 0.518 0.488 0.757 0.0 0.0 0.0 0.0 0.0 0.0 0.0 0.0 0.0 0.0 0.0 0.0 0.0 0.926 1.95 0.0 0.189 0.0 0.0 0.0 0.707 0.0 2.707 1.414 0.0…
103177-37-3 0.0 40.0 10.0 0.0 27.0 4.0 0.0 5.0 0.0 28.0 2.0 4.0 9.0 36.0 0.0 7.0 59.0 0.0 9.0 5.0 458.328 54.0 71.0 2.0 127.0 91.0 114.0 12.731 0.0 23.0 36 5043.0 2.154 78.5 2.222 25.0 0.476 21.0 3.18 108.0 219.0 188.0 1.009 11.0 22288.0 146.304 8.005 1.721 4.384 9.111 8.456 11.996 4.379 54.0 2.077 34.024 0.0 2.753 7.465 7.231 6.106 5.435 0.144 7.087 1.372 0.689 1.818 0.099 0.0 0.327 0.545 2.565 …
595-33-5 0.0 31.0 26.0 0.0 24.0 4.0 0.0 0.0 0.0 0.0 0.0 4.0 4.0 28.0 0.0 4.0 60.0 0.0 2.0 4.0 352.26 51.0 76.0 5.0 183.0 109.0 146.0 12.581 0.0 32.0 28 1759.0 1.984 60.0 2.214 29.0 0.5 12.0 2.914 102.0 209.0 164.0 1.673 6.0 7525.0 119.007 4.653 1.333 3.883 11.326 6.208 8.332 4.224 62.0 1.759 25.48 0.0 5.304 2.764 3.432 2.354 2.72 0.072 2.874 6.167 2.37 3.504 0.108 0.0 1.554 2.372 5.752 7.477 3.25…
534-52-1 0.0 14.0 6.0 0.0 7.0 5.0 0.0 2.0 0.0 6.0 1.0 5.0 7.0 14.0 0.0 5.0 20.0 0.0 2.0 1.0 192.086 20.0 24.0 2.0 28.0 27.0 32.0 13.72 0.0 6.0 14 286.0 1.768 34.0 2.0 9.0 0.333 6.0 2.618 40.0 78.0 68.0 2.661 4.0 1124.0 38.85 3.143 0.827 2.982 7.167 3.003 3.465 3.185 21.0 1.556 13.702 0.0 1.677 2.949 3.575 2.875 3.749 0.0 2.211 0.719 0.414 1.398 0.021 0.0 0.0 0.016 0.591 0.987 0.108 0.248 3.556 7.…
84962-98-1 1.0 11.0 10.0 0.0 4.0 6.0 0.0 0.0 0.0 0.0 3.0 6.0 8.0 12.0 0.0 6.0 24.0 0.0 5.0 0.0 203.098 16.0 9.0 1.0 6.0 8.0 7.0 16.925 0.0 12.0 12 236.0 1.587 29.0 1.833 6.0 0.429 7.0 2.233 32.0 52.0 54.0 3.347 4.0 866.0 27.686 3.576 0.594 2.839 7.125 2.27 2.408 2.838 9.0 1.412 12.59 0.0 1.621 0.555 0.004 2.139 1.299 0.0 0.308 0.831 1.533 3.121 0.0 0.0 0.0 0.0 0.933 1.619 0.708 0.917 7.347 8.529 …
5006-66-6 0.0 10.0 3.0 0.0 6.0 3.0 0.0 1.0 0.0 6.0 2.0 3.0 4.0 10.0 0.0 3.0 15.0 0.0 1.0 1.0 134.07 13.0 14.0 1.0 13.0 14.0 16.0 13.407 0.0 5.0 10 120.0 1.835 23.5 2.0 6.0 0.5 6.0 2.383 26.0 50.0 46.0 2.26 3.0 498.0 22.6 2.667 0.582 2.623 4.333 2.257 2.635 2.642 11.0 1.667 9.95 0.0 0.66 2.009 2.554 2.116 2.579 0.0 1.44 0.276 0.187 0.789 0.022 0.0 0.0 0.005 0.301 0.513 0.029 0.112 2.583 4.982 0.99…
124-10-7 0.0 16.0 15.0 0.0 15.0 2.0 0.0 0.0 0.0 0.0 0.0 2.0 2.0 17.0 0.0 2.0 47.0 0.0 12.0 0.0 212.163 16.0 15.0 1.0 11.0 13.0 12.0 12.48 0.0 30.0 17 790.0 1.812 36.0 1.882 1.0 0.467 15.0 2.221 32.0 63.0 64.0 2.938 8.0 2952.0 42.177 5.809 1.354 3.42 6.361 3.743 4.391 3.191 15.0 1.729 18.723 0.0 0.204 0.785 0.976 0.931 0.968 0.0 0.326 0.101 0.059 0.289 0.0 0.0 0.204 0.332 1.314 2.036 0.532 0.841 7…
51-05-8 0.0 17.0 10.0 0.0 13.0 2.0 0.0 2.0 0.0 6.0 1.0 2.0 4.0 17.0 0.0 4.0 37.0 0.0 6.0 1.0 216.155 21.0 24.0 1.0 25.0 24.0 26.0 12.715 0.0 20.0 17 618.0 1.869 37.0 2.0 7.0 0.455 11.0 2.538 42.0 83.0 76.0 2.137 6.0 2449.0 47.591 4.544 1.207 3.355 6.694 3.808 4.618 3.318 21.0 1.729 17.65 0.0 1.086 2.61 2.826 2.248 2.194 0.0 2.006 0.781 0.379 0.895 0.028 0.0 0.049 0.1 0.729 1.51 0.194 0.36 5.92 10…
2179-59-1 0.0 7.0 6.0 0.0 6.0 0.0 0.0 0.0 0.0 0.0 0.0 0.0 2.0 8.0 0.0 2.0 20.0 0.0 5.0 0.0 136.2 6.0 5.0 1.0 2.0 4.0 3.0 17.025 0.0 12.0 8 84.0 1.682 16.0 1.75 0.0 0.429 7.0 1.72 12.0 24.0 26.0 2.53 4.0 306.0 13.743 3.0 0.813 2.364 3.5 1.789 1.806 2.146 5.0 1.6 8.584 0.0 0.0 1.621 1.608 1.341 0.613 0.0 1.293 0.0 0.0 0.0 0.0 0.0 0.0 0.0 1.143 2.146 0.217 0.523 5.256 6.855 3.078 4.022 0.0 0.0 0.0 2…
24584-09-6 0.0 20.0 16.0 0.0 11.0 4.0 0.0 4.0 0.0 0.0 2.0 4.0 8.0 19.0 0.0 6.0 35.0 0.0 3.0 2.0 252.145 28.0 32.0 4.0 46.0 42.0 46.0 13.271 0.0 16.0 19 736.0 1.935 44.0 2.105 13.0 0.444 9.0 2.607 56.0 108.0 96.0 1.839 5.0 3074.0 60.086 4.304 0.957 3.477 7.528 4.169 5.447 3.552 26.0 1.754 18.911 0.0 0.872 2.87 3.808 2.88 3.351 0.0 3.212 1.212 0.758 1.761 0.056 0.0 0.109 0.201 1.401 2.286 0.412 0.7…
141-22-0 0.0 20.0 18.0 0.0 18.0 3.0 0.0 0.0 0.0 0.0 2.0 3.0 3.0 21.0 0.0 2.0 55.0 0.0 15.0 0.0 264.195 21.0 19.0 2.0 16.0 18.0 17.0 12.581 0.0 34.0 21 1444.0 1.822 45.0 1.905 2.0 0.5 18.0 2.417 42.0 81.0 82.0 3.104 9.0 5438.0 57.252 6.876 1.479 3.695 7.972 4.521 5.47 3.489 19.0 1.726 22.631 0.0 0.0 1.052 1.844 1.451 2.034 0.0 0.805 0.211 0.194 0.697 0.0 0.0 0.194 0.323 1.49 2.364 0.583 0.918 8.71…
1975-78-6 0.0 10.0 9.0 0.0 10.0 0.0 0.0 1.0 0.0 0.0 0.0 0.0 1.0 11.0 0.0 1.0 30.0 1.0 7.0 0.0 134.117 9.0 8.0 0.0 5.0 7.0 6.0 12.192 0.0 19.0 11 220.0 1.763 22.5 1.818 0.0 0.5 10.0 2.008 18.0 36.0 38.0 2.691 5.0 808.0 22.219 4.0 1.0 2.826 4.25 2.467 2.709 2.585 8.0 1.692 12.242 0.0 0.0 0.315 0.445 0.63 0.76 0.0 0.223 0.0 0.0 0.0 0.0 0.0 0.045 0.114 0.696 1.161 0.223 0.404 4.784 7.604 1.892 3.029 …
1646-88-4 0.0 13.0 9.0 0.0 7.0 4.0 0.0 2.0 0.0 0.0 1.0 4.0 7.0 14.0 0.0 5.0 28.0 0.0 3.0 0.0 208.154 19.0 18.0 4.0 10.0 10.0 9.0 14.868 0.0 14.0 14 337.0 1.607 33.0 1.857 7.0 0.5 8.0 2.521 38.0 69.0 64.0 3.889 4.0 1230.0 36.127 3.703 0.874 2.999 8.236 2.774 2.885 3.088 18.0 1.424 14.377 0.0 2.338 0.55 0.704 0.48 2.023 0.0 0.895 4.454 2.456 2.496 0.0 0.0 0.0 0.029 0.253 0.577 0.096 0.149 5.725 9.3…
122341-38-2 0.0 60.0 11.0 0.0 44.0 4.0 0.0 4.0 0.0 49.0 6.0 4.0 8.0 52.0 0.0 6.0 84.0 0.0 4.0 9.0 648.508 88.0 124.0 0.0 304.0 180.0 232.0 12.471 0.0 32.0 52 9204.0 2.216 110.0 2.308 47.0 0.375 16.0 3.42 176.0 360.0 296.0 1.073 10.0 41672.0 288.43 6.941 2.231 4.667 13.222 12.134 17.971 5.158 92.0 2.108 42.35 0.0 4.648 10.908 10.776 8.36 7.547 0.471 11.578 3.061 1.457 3.599 0.111 0.0 1.026 1.569 4…
550-44-7 0.0 13.0 5.0 0.0 9.0 2.0 0.0 1.0 0.0 6.0 0.0 2.0 3.0 12.0 0.0 2.0 19.0 0.0 0.0 2.0 154.104 19.0 27.0 2.0 35.0 34.0 38.0 12.842 0.0 7.0 12 172.0 1.991 26.5 2.167 11.0 0.4 5.0 2.526 38.0 78.0 64.0 2.135 3.0 766.0 32.383 2.606 0.638 2.85 4.556 2.901 3.59 3.012 19.0 1.8 11.521 0.0 1.83 2.887 2.475 2.085 2.142 0.064 2.443 0.801 0.347 0.85 0.028 0.0 0.029 0.091 0.816 1.31 0.185 0.398 3.63 6.57…
542-88-1 0.0 4.0 4.0 0.0 2.0 1.0 0.0 0.0 0.0 0.0 0.0 1.0 3.0 5.0 2.0 1.0 9.0 0.0 2.0 0.0 110.927 3.0 2.0 0.0 0.0 1.0 0.0 22.185 2.0 4.0 5 20.0 1.516 11.667 1.6 0.0 0.5 4.0 1.18 6.0 12.0 14.0 2.191 2.0 74.0 6.417 2.0 0.625 1.643 2.75 1.051 0.903 1.477 2.0 1.429 4.593 0.0 0.0 0.244 0.495 0.233 0.031 0.0 0.091 0.0 0.0 0.0 0.0 0.0 0.0 0.0 0.0 0.262 0.0 0.0 2.181 4.09 0.463 0.859 0.0 0.0 0.0 1.354 0.7…
57-22-7 0.0 68.0 47.0 0.0 46.0 10.0 0.0 4.0 0.0 16.0 3.0 10.0 14.0 60.0 0.0 12.0 116.0 0.0 8.0 9.0 768.524 109.0 172.0 5.0 580.0 272.0 408.0 12.809 0.0 56.0 60 12104.0 2.083 132.0 2.267 60.0 0.5 16.0 3.364 218.0 458.0 354.0 1.233 8.0 52934.0 381.038 6.838 3.43 4.755 20.562 13.447 19.124 5.407 142.0 1.89 46.394 0.0 9.814 10.036 9.144 7.499 7.284 0.217 10.178 8.306 3.466 5.838 0.149 0.0 3.373 4.756…
67-48-1 0.0 6.0 6.0 0.0 5.0 1.0 0.0 1.0 0.0 0.0 1.0 1.0 2.0 7.0 0.0 1.0 21.0 0.0 2.0 0.0 90.061 8.0 4.0 0.0 0.0 3.0 0.0 12.866 0.0 14.0 7 46.0 1.486 15.5 1.714 3.0 0.5 4.0 1.668 16.0 26.0 28.0 3.154 2.0 170.0 12.083 2.19 0.516 2.025 4.563 1.259 1.204 2.097 4.0 1.333 6.681 0.0 0.811 0.229 0.573 0.587 0.606 0.0 0.45 0.671 1.396 1.561 0.0 0.0 0.0 0.0 0.0 0.3 0.0 0.0 2.474 5.309 0.771 2.738 0.354 0.0…
59-40-5 0.0 23.0 4.0 0.0 14.0 2.0 0.0 4.0 0.0 17.0 2.0 2.0 7.0 21.0 0.0 5.0 33.0 0.0 3.0 3.0 288.247 33.0 41.0 2.0 67.0 51.0 64.0 13.726 0.0 12.0 21 966.0 2.062 46.0 2.19 17.0 0.5 12.0 2.95 66.0 130.0 112.0 1.526 6.0 4237.0 71.08 4.6 0.952 3.643 6.618 4.835 6.6 3.694 32.0 1.924 20.775 0.0 1.693 3.336 3.532 2.414 3.163 0.0 3.272 1.615 0.948 2.021 0.07 0.0 0.232 0.409 1.946 2.836 0.681 1.189 7.63 1…
302-97-6 0.0 26.0 23.0 0.0 20.0 3.0 0.0 0.0 0.0 0.0 1.0 3.0 3.0 23.0 0.0 2.0 51.0 0.0 1.0 4.0 288.217 42.0 62.0 3.0 146.0 87.0 115.0 12.531 0.0 28.0 23 1052.0 2.067 49.0 2.261 25.0 0.455 11.0 2.772 84.0 172.0 136.0 1.603 6.0 4660.0 88.558 4.158 1.027 3.684 8.153 5.32 7.253 3.925 48.0 1.865 21.594 0.0 3.986 1.546 2.027 1.532 2.098 0.083 1.643 5.39 2.032 2.642 0.126 0.0 1.575 2.351 5.465 6.965 3.28…
832-69-9 0.0 17.0 1.0 0.0 15.0 0.0 0.0 0.0 0.0 16.0 0.0 0.0 0.0 15.0 0.0 0.0 27.0 0.0 0.0 3.0 180.165 24.0 34.0 0.0 63.0 46.0 60.0 12.011 0.0 12.0 15 326.0 2.186 30.0 2.267 14.0 0.429 7.0 2.803 48.0 99.0 82.0 1.763 4.0 1511.0 45.769 3.105 0.702 3.193 3.806 3.693 5.095 3.309 25.0 2.093 14.59 0.0 1.521 2.862 2.565 2.128 1.555 0.0 2.923 1.058 0.444 0.811 0.073 0.0 0.192 0.343 1.544 2.197 0.586 0.906…
320-60-5 0.0 12.0 6.0 0.0 7.0 0.0 3.0 0.0 0.0 6.0 0.0 0.0 5.0 12.0 5.0 0.0 15.0 0.0 0.0 1.0 211.977 18.0 19.0 0.0 20.0 22.0 20.0 17.665 2.0 3.0 12 186.0 1.757 29.167 2.0 9.0 0.5 6.0 2.467 36.0 67.0 60.0 2.565 3.0 750.0 30.883 2.818 0.603 2.799 6.146 2.505 2.937 2.963 16.0 1.548 11.746 0.0 0.534 1.76 2.902 1.721 2.22 0.0 1.717 0.824 0.559 2.008 0.024 0.0 0.0 0.022 0.562 1.235 0.074 0.35 3.689 7.13…
6285-57-0 0.0 14.0 3.0 0.0 7.0 2.0 0.0 3.0 0.0 10.0 1.0 2.0 6.0 13.0 0.0 5.0 18.0 0.0 1.0 2.0 190.163 20.0 25.0 1.0 40.0 32.0 38.0 14.628 0.0 5.0 13 237.0 1.992 29.5 2.154 11.0 0.429 7.0 2.681 40.0 79.0 68.0 1.933 4.0 1035.0 35.386 3.038 0.643 2.989 4.806 3.093 3.891 3.05 17.0 1.814 12.871 0.0 1.108 2.087 2.39 1.877 2.177 0.096 1.885 0.886 0.511 1.122 0.024 0.0 0.06 0.187 1.159 1.812 0.37 0.648 4…
10552-74-6 0.0 21.0 12.0 0.0 14.0 6.0 0.0 1.0 0.0 6.0 0.0 6.0 7.0 21.0 0.0 6.0 38.0 0.0 5.0 1.0 278.155 29.0 32.0 3.0 50.0 39.0 48.0 13.245 0.0 17.0 21 944.0 1.792 48.5 2.0 11.0 0.5 10.0 2.72 58.0 111.0 100.0 2.717 5.0 3635.0 68.827 4.495 1.204 3.516 10.139 4.405 5.322 3.726 29.0 1.595 20.504 0.0 1.24 3.77 4.511 3.283 3.871 0.0 3.284 0.861 0.833 2.121 0.024 0.0 0.06 0.148 0.966 1.517 0.311 0.484 …
319-86-8 0.0 12.0 12.0 0.0 6.0 0.0 0.0 0.0 0.0 0.0 0.0 0.0 6.0 12.0 6.0 0.0 18.0 0.0 0.0 1.0 284.784 18.0 24.0 0.0 19.0 24.0 24.0 23.732 6.0 6.0 12 174.0 1.732 26.0 2.0 9.0 0.2 5.0 2.015 36.0 72.0 60.0 2.76 4.0 696.0 31.6 2.636 0.741 2.756 6.667 2.619 2.863 3.026 21.0 1.5 11.444 0.0 2.488 0.881 0.536 0.464 0.803 0.0 0.508 4.481 1.309 1.155 0.037 0.0 0.0 0.0 1.952 3.381 0.431 1.02 5.928 10.267 5.8…
121-32-4 0.0 12.0 5.0 0.0 9.0 3.0 0.0 0.0 0.0 6.0 1.0 3.0 3.0 12.0 0.0 3.0 22.0 0.0 3.0 1.0 156.096 15.0 18.0 1.0 18.0 20.0 23.0 13.008 0.0 10.0 12 202.0 1.861 27.0 2.0 6.0 0.429 7.0 2.449 30.0 60.0 54.0 2.357 4.0 810.0 29.66 3.061 0.915 2.844 4.833 2.745 3.238 2.901 15.0 1.714 12.088 0.0 0.858 2.288 2.335 2.088 2.194 0.0 1.781 0.375 0.22 0.606 0.024 0.0 0.009 0.033 0.548 0.875 0.094 0.235 3.686 …
611-09-6 0.0 15.0 6.0 0.0 8.0 4.0 0.0 2.0 0.0 6.0 1.0 4.0 6.0 14.0 0.0 4.0 18.0 0.0 1.0 2.0 188.098 22.0 29.0 3.0 48.0 36.0 44.0 13.436 0.0 4.0 14 284.0 1.952 33.0 2.143 12.0 0.429 7.0 2.669 44.0 88.0 74.0 2.01 4.0 1218.0 39.952 3.121 0.723 3.056 5.667 3.272 4.067 3.176 21.0 1.75 13.73 0.0 1.785 3.366 3.543 2.857 3.48 0.079 2.714 0.692 0.358 1.231 0.024 0.0 0.032 0.106 0.787 1.244 0.217 0.424 3.7…
193-39-5 0.0 27.0 2.0 0.0 22.0 0.0 0.0 0.0 0.0 25.0 0.0 0.0 0.0 22.0 0.0 0.0 34.0 0.0 0.0 6.0 264.242 42.0 67.0 0.0 217.0 106.0 161.0 12.011 0.0 12.0 22 845.0 2.405 44.0 2.455 28.0 0.375 8.0 3.083 84.0 178.0 138.0 1.428 5.0 4175.0 87.023 3.658 0.839 3.682 4.111 5.621 8.384 3.919 47.0 2.357 20.369 0.0 2.885 4.854 4.073 3.196 2.331 0.064 5.46 1.905 0.726 1.378 0.112 0.0 0.885 1.305 3.407 4.24 1.814…
72-43-5 0.0 22.0 10.0 0.0 16.0 2.0 0.0 0.0 0.0 12.0 0.0 2.0 5.0 21.0 3.0 2.0 36.0 0.0 4.0 2.0 330.533 31.0 38.0 0.0 58.0 48.0 56.0 15.74 3.0 15.0 21 932.0 1.93 45.0 2.095 14.0 0.5 12.0 2.721 62.0 122.0 106.0 1.991 6.0 3820.0 70.778 4.438 1.247 3.566 8.118 4.677 5.998 3.722 32.0 1.762 20.542 0.0 1.173 3.073 2.38 2.518 1.543 0.0 2.791 2.234 2.243 2.204 0.056 0.0 0.116 0.432 1.807 2.919 0.712 0.987 …
2095-03-6 0.0 26.0 14.0 0.0 19.0 4.0 0.0 0.0 0.0 12.0 0.0 4.0 4.0 23.0 0.0 4.0 43.0 0.0 8.0 4.0 292.205 35.0 40.0 0.0 60.0 46.0 58.0 12.705 0.0 20.0 23 1522.0 2.223 50.0 2.261 18.0 0.5 16.0 2.756 70.0 140.0 122.0 1.076 8.0 6978.0 74.926 6.016 1.0 3.888 4.917 5.807 7.98 3.718 28.0 2.19 23.66 0.577 0.743 3.925 4.053 3.331 2.543 0.0 3.389 0.74 0.607 1.225 0.056 0.0 0.219 0.368 1.608 2.35 0.579 0.927…
1445-75-6 1.0 10.0 9.0 0.0 7.0 3.0 0.0 0.0 0.0 0.0 0.0 3.0 4.0 11.0 0.0 3.0 28.0 0.0 4.0 0.0 163.048 14.0 10.0 1.0 4.0 13.0 4.0 14.823 0.0 17.0 11 164.0 1.571 24.667 1.818 5.0 0.5 6.0 2.145 28.0 48.0 48.0 3.794 3.0 594.0 25.05 2.982 0.656 2.649 6.785 2.042 2.158 2.776 10.0 1.389 11.114 0.0 0.63 0.492 0.316 0.933 0.348 0.0 0.079 1.254 1.234 2.024 0.0 0.0 0.0 0.0 0.298 2.372 0.0 0.298 5.766 8.721 2…
140-10-3 0.0 11.0 3.0 0.0 9.0 2.0 0.0 0.0 0.0 6.0 1.0 2.0 2.0 11.0 0.0 1.0 19.0 0.0 2.0 1.0 140.097 13.0 13.0 2.0 11.0 14.0 16.0 12.736 0.0 8.0 11 174.0 1.898 24.0 2.0 5.0 0.429 7.0 2.419 26.0 50.0 48.0 2.047 4.0 717.0 25.102 3.164 0.646 2.804 3.972 2.543 3.061 2.713 10.0 1.784 11.432 0.0 0.109 1.659 2.393 2.039 2.208 0.0 1.313 0.197 0.149 0.612 0.032 0.0 0.012 0.032 0.459 0.732 0.077 0.17 3.249 …
31677-93-7 0.0 16.0 9.0 0.0 13.0 1.0 0.0 1.0 0.0 6.0 1.0 1.0 3.0 16.0 1.0 2.0 34.0 0.0 3.0 1.0 221.602 23.0 23.0 1.0 24.0 27.0 28.0 13.85 1.0 18.0 16 454.0 1.782 33.833 2.0 10.0 0.5 8.0 2.582 46.0 85.0 78.0 2.457 4.0 1796.0 46.01 3.783 0.825 3.207 7.757 3.362 4.016 3.311 20.0 1.587 16.069 0.0 0.106 2.165 2.206 1.546 1.416 0.0 1.778 1.168 1.726 2.444 0.028 0.0 0.035 0.136 0.866 1.797 0.211 0.475 5…
69655-05-6 0.0 19.0 8.0 0.0 10.0 3.0 0.0 4.0 0.0 10.0 2.0 3.0 7.0 17.0 0.0 6.0 29.0 0.0 2.0 3.0 224.135 27.0 38.0 1.0 71.0 51.0 60.0 13.184 0.0 12.0 17 502.0 2.127 39.0 2.235 15.0 0.444 9.0 2.771 54.0 111.0 92.0 1.648 5.0 2238.0 53.508 3.691 0.91 3.358 4.917 4.216 5.572 3.43 25.0 2.0 16.777 0.0 1.762 3.661 3.296 2.833 2.792 0.214 3.514 0.912 0.424 1.015 0.016 0.0 0.134 0.255 1.276 2.099 0.458 0.7…
2318-25-4 0.0 10.0 8.0 0.0 7.0 3.0 0.0 1.0 0.0 0.0 1.0 3.0 4.0 11.0 0.0 4.0 24.0 0.0 4.0 0.0 146.081 11.0 10.0 2.0 5.0 10.0 6.0 13.28 0.0 13.0 11 184.0 1.673 25.5 1.818 2.0 0.5 8.0 2.109 22.0 42.0 42.0 3.318 4.0 668.0 23.777 3.345 0.958 2.721 5.472 2.322 2.459 2.688 10.0 1.535 11.575 0.0 0.164 1.439 2.185 1.641 1.844 0.0 1.34 0.158 0.131 0.577 0.0 0.0 0.0 0.015 0.19 0.568 0.029 0.103 3.561 6.846 …
6228-25-7 0.0 10.0 10.0 0.0 6.0 4.0 0.0 0.0 0.0 0.0 2.0 4.0 4.0 10.0 0.0 4.0 22.0 0.0 2.0 1.0 136.062 13.0 16.0 0.0 9.0 15.0 14.0 13.606 0.0 12.0 10 113.0 1.866 24.0 2.0 6.0 0.4 5.0 1.963 26.0 52.0 46.0 2.441 3.0 470.0 22.983 2.511 0.813 2.593 3.813 2.363 2.709 2.691 13.0 1.739 9.787 0.0 1.104 1.76 1.137 1.627 1.703 0.0 1.409 0.907 0.707 0.707 0.029 0.0 0.0 0.009 0.424 0.85 0.058 0.151 3.201 5.74…
5588-33-0 0.0 29.0 17.0 0.0 21.0 1.0 0.0 2.0 0.0 12.0 0.0 1.0 5.0 26.0 0.0 4.0 52.0 0.0 4.0 4.0 360.378 41.0 56.0 0.0 118.0 74.0 101.0 13.861 0.0 26.0 26 1604.0 2.124 54.0 2.231 21.0 0.455 11.0 2.892 82.0 167.0 140.0 1.464 6.0 7046.0 99.623 4.935 1.241 3.87 7.5 6.067 8.509 4.059 44.0 2.0 24.563 0.0 2.606 2.28 1.761 0.902 0.982 0.0 2.551 3.014 1.328 1.644 0.151 0.0 1.127 1.637 4.498 5.629 2.295 3.…
77-06-5 0.0 29.0 25.0 0.0 19.0 6.0 0.0 0.0 0.0 0.0 3.0 6.0 6.0 25.0 0.0 5.0 47.0 0.0 1.0 5.0 324.203 52.0 84.0 4.0 300.0 135.0 207.0 12.968 0.0 22.0 25 1118.0 2.062 56.0 2.32 34.0 0.5 8.0 2.888 104.0 217.0 162.0 1.718 4.0 5021.0 107.824 3.727 1.091 3.719 9.778 5.706 7.855 4.158 63.0 1.807 22.291 0.0 6.12 3.763 3.716 2.756 3.925 0.179 3.738 5.759 2.321 3.675 0.079 0.0 1.538 2.433 6.082 7.132 3.509…
142-16-5 0.0 23.0 20.0 0.0 20.0 4.0 0.0 0.0 0.0 0.0 0.0 4.0 4.0 24.0 0.0 4.0 60.0 0.0 14.0 0.0 304.216 26.0 27.0 3.0 24.0 26.0 28.0 12.676 0.0 36.0 24 1794.0 1.799 52.0 1.917 4.0 0.471 17.0 2.517 52.0 102.0 98.0 3.811 9.0 6722.0 73.734 6.5 1.937 3.785 9.944 5.141 6.123 3.76 27.0 1.674 24.543 0.0 0.816 2.01 2.349 1.983 2.195 0.0 1.56 0.987 0.504 0.986 0.0 0.0 0.07 0.151 1.577 2.428 0.253 0.809 9.5…
107-45-9 0.0 8.0 8.0 0.0 8.0 0.0 0.0 1.0 0.0 0.0 1.0 0.0 1.0 9.0 0.0 1.0 28.0 0.0 1.0 0.0 110.095 13.0 6.0 0.0 0.0 9.0 0.0 12.233 0.0 19.0 9 88.0 1.47 18.5 1.778 6.0 0.5 4.0 1.843 26.0 40.0 42.0 3.746 2.0 322.0 18.75 2.444 0.406 2.334 6.375 1.438 1.505 2.544 6.0 1.286 8.704 0.0 2.061 0.075 0.572 0.211 0.423 0.0 0.224 0.911 2.611 3.121 0.0 0.0 0.0 0.0 0.0 1.367 0.0 0.0 3.496 7.284 0.986 4.726 0.70…
210631-68-8 0.0 27.0 12.0 0.0 16.0 5.0 0.0 3.0 0.0 11.0 1.0 5.0 9.0 25.0 0.0 8.0 42.0 0.0 4.0 3.0 346.259 41.0 55.0 4.0 96.0 72.0 84.0 13.85 0.0 17.0 25 1385.0 1.96 56.5 2.16 21.0 0.5 10.0 3.002 82.0 164.0 136.0 1.783 5.0 5847.0 95.463 4.617 1.217 3.768 10.062 5.654 7.304 4.022 42.0 1.754 23.488 0.0 2.862 4.238 3.808 2.323 3.56 0.241 4.018 2.72 1.595 2.847 0.021 0.0 0.245 0.474 2.547 3.776 0.956 …
2554-06-5 0.0 20.0 16.0 0.0 12.0 4.0 0.0 0.0 0.0 0.0 0.0 4.0 8.0 20.0 0.0 4.0 44.0 0.0 4.0 1.0 320.472 32.0 36.0 4.0 52.0 48.0 48.0 16.024 0.0 24.0 20 696.0 1.741 41.333 2.0 15.0 0.375 8.0 2.543 64.0 120.0 104.0 3.177 5.0 2680.0 69.46 3.663 1.438 3.372 10.25 4.095 4.816 3.778 36.0 1.538 18.764 0.0 1.707 12.212 8.951 6.925 1.114 0.0 14.365 11.383 4.406 3.707 0.0 0.0 3.565 6.914 14.892 19.736 9.119…
35554-44-0 0.0 20.0 8.0 0.0 14.0 1.0 0.0 2.0 0.0 11.0 0.0 1.0 5.0 19.0 2.0 3.0 33.0 0.0 6.0 2.0 283.073 26.0 32.0 1.0 47.0 40.0 44.0 14.899 2.0 14.0 19 721.0 1.995 40.667 2.105 11.0 0.444 9.0 2.733 52.0 104.0 92.0 1.905 5.0 3005.0 59.705 4.216 1.122 3.466 6.306 4.453 5.697 3.577 24.0 1.869 18.873 0.0 1.134 2.92 2.968 2.611 1.854 0.144 2.732 1.113 0.625 1.031 0.024 0.0 0.12 0.238 1.365 2.304 0.45 …
143-22-6 0.0 13.0 13.0 0.0 10.0 4.0 0.0 0.0 0.0 0.0 1.0 4.0 4.0 14.0 0.0 4.0 36.0 0.0 11.0 0.0 184.106 12.0 11.0 0.0 8.0 10.0 9.0 13.15 0.0 22.0 14 455.0 1.811 32.0 1.857 0.0 0.462 13.0 1.935 24.0 48.0 50.0 2.785 7.0 1688.0 31.522 5.0 1.188 3.167 5.0 3.13 3.612 2.913 11.0 1.75 15.657 0.0 0.0 1.335 1.621 1.659 1.449 0.0 1.061 0.0 0.0 0.0 0.0 0.0 0.037 0.07 0.47 0.853 0.129 0.255 5.255 9.036 1.622 …
97-74-5 0.0 10.0 8.0 0.0 6.0 0.0 0.0 2.0 0.0 0.0 0.0 0.0 5.0 11.0 0.0 3.0 23.0 0.0 0.0 0.0 196.281 13.0 12.0 2.0 4.0 8.0 8.0 17.844 0.0 12.0 11 168.0 1.588 23.0 1.818 4.0 0.5 6.0 2.168 26.0 48.0 46.0 3.657 3.0 608.0 24.767 3.055 0.747 2.665 6.694 2.23 2.21 2.746 12.0 1.404 11.183 0.0 1.215 0.195 0.012 0.262 0.552 0.0 0.273 2.772 1.118 1.138 0.0 0.0 0.0 0.0 0.916 1.404 0.0 0.245 4.686 9.569 3.215 …
100-06-1 0.0 11.0 4.0 0.0 9.0 2.0 0.0 0.0 0.0 6.0 0.0 2.0 2.0 11.0 0.0 2.0 21.0 0.0 2.0 1.0 140.097 14.0 16.0 1.0 17.0 16.0 18.0 12.736 0.0 10.0 11 162.0 1.849 24.0 2.0 6.0 0.429 7.0 2.396 28.0 55.0 50.0 2.243 4.0 659.0 25.919 2.945 0.748 2.752 4.583 2.526 2.937 2.763 13.0 1.692 11.128 0.0 0.829 1.915 2.148 1.849 1.642 0.0 1.437 0.478 0.253 0.704 0.028 0.0 0.0 0.015 0.473 0.826 0.122 0.253 3.388 …
73-24-5 0.0 11.0 1.0 0.0 5.0 0.0 0.0 5.0 0.0 10.0 2.0 0.0 5.0 10.0 0.0 4.0 15.0 0.0 0.0 2.0 130.09 15.0 20.0 0.0 23.0 25.0 25.0 13.009 0.0 5.0 10 105.0 2.107 22.5 2.2 9.0 0.25 4.0 2.546 30.0 61.0 52.0 2.029 3.0 497.0 24.25 2.333 0.497 2.67 2.833 2.571 3.238 2.732 12.0 2.0 9.576 0.0 0.902 2.438 2.404 2.104 1.901 0.118 2.306 0.358 0.176 0.538 0.014 0.0 0.008 0.035 0.392 0.783 0.086 0.18 2.773 5.074…
3018-12-0 0.0 4.0 3.0 0.0 2.0 0.0 0.0 1.0 0.0 0.0 0.0 0.0 3.0 5.0 2.0 1.0 6.0 1.0 0.0 0.0 108.935 4.0 2.0 0.0 0.0 0.0 0.0 21.787 2.0 1.0 5 18.0 1.431 11.167 1.6 1.0 0.333 3.0 1.726 8.0 14.0 16.0 2.54 2.0 68.0 6.667 1.8 0.5 1.556 3.361 0.985 0.778 1.556 2.0 1.304 4.301 0.0 0.0 0.524 0.276 0.448 0.492 0.0 0.0 0.166 0.371 0.408 0.0 0.0 0.0 0.0 0.0 0.0 0.0 0.0 1.822 3.792 0.293 1.526 0.0 0.0 0.0 1.80…
3118-97-6 0.0 23.0 5.0 0.0 18.0 1.0 0.0 2.0 0.0 17.0 1.0 1.0 3.0 21.0 0.0 3.0 37.0 0.0 2.0 3.0 260.211 32.0 42.0 1.0 67.0 53.0 66.0 12.391 0.0 16.0 21 952.0 2.074 44.0 2.19 16.0 0.455 11.0 2.923 64.0 129.0 110.0 1.548 6.0 4155.0 71.07 4.533 1.035 3.632 6.528 4.877 6.651 3.707 33.0 1.938 20.656 0.0 1.881 4.232 4.015 3.301 2.782 0.0 3.963 1.188 0.652 1.366 0.073 0.0 0.139 0.234 1.504 2.37 0.436 0.8…
25211-86-3 2.0 10.0 8.0 0.0 2.0 7.0 0.0 0.0 0.0 0.0 5.0 7.0 9.0 11.0 0.0 3.0 19.0 0.0 2.0 0.0 197.963 18.0 18.0 2.0 0.0 9.0 0.0 17.997 0.0 8.0 11 136.0 1.459 28.333 1.818 9.0 0.5 4.0 2.316 36.0 64.0 56.0 4.748 2.0 490.0 27.25 2.473 0.508 2.524 8.188 1.947 1.806 2.919 18.0 1.257 10.36 0.0 3.5 1.124 0.204 1.061 2.264 0.0 0.402 6.29 2.88 3.25 0.0 0.0 0.0 0.0 0.0 1.527 0.0 0.0 5.561 7.236 4.874 6.329…
1596-84-5 0.0 10.0 8.0 0.0 6.0 3.0 0.0 2.0 0.0 0.0 2.0 3.0 5.0 11.0 0.0 3.0 23.0 0.0 4.0 0.0 148.077 12.0 9.0 2.0 4.0 9.0 7.0 13.462 0.0 12.0 11 184.0 1.63 26.0 1.818 3.0 0.429 7.0 2.193 24.0 43.0 44.0 3.293 4.0 670.0 23.888 3.345 0.729 2.721 6.083 2.228 2.334 2.688 9.0 1.467 11.542 0.0 0.21 1.196 2.383 1.813 2.228 0.0 1.015 0.241 0.36 1.105 0.0 0.0 0.0 0.0 0.237 0.526 0.048 0.08 3.207 6.625 0.91…
135-57-9 0.0 35.0 9.0 0.0 26.0 2.0 0.0 2.0 0.0 24.0 2.0 2.0 6.0 32.0 0.0 4.0 52.0 0.0 7.0 4.0 436.432 46.0 59.0 2.0 86.0 72.0 88.0 13.639 0.0 20.0 32 3288.0 2.12 67.0 2.188 20.0 0.471 17.0 3.048 92.0 186.0 162.0 1.26 9.0 14286.0 125.676 6.629 1.598 4.181 8.389 7.43 10.44 4.267 47.0 2.043 30.241 0.0 2.35 4.254 4.396 3.594 3.517 0.0 3.905 1.946 0.767 1.471 0.12 0.0 0.704 1.088 3.786 5.219 1.657 2.4…
764-42-1 0.0 5.0 2.0 0.0 4.0 0.0 0.0 2.0 0.0 0.0 0.0 0.0 2.0 6.0 0.0 2.0 8.0 2.0 0.0 0.0 76.058 4.0 3.0 1.0 0.0 2.0 1.0 12.676 0.0 2.0 6 35.0 1.587 13.0 1.667 0.0 0.4 5.0 2.023 8.0 16.0 18.0 2.339 3.0 128.0 8.7 2.333 0.688 1.929 3.0 1.322 1.204 1.74 3.0 1.5 5.969 0.0 0.0 0.725 1.116 1.556 1.779 0.0 0.425 0.0 0.0 0.0 0.0 0.0 0.0 0.0 0.017 0.075 0.0 0.0 1.358 3.049 0.232 0.592 0.0 0.0 0.0 1.707 0.9…
50-78-2 0.0 13.0 5.0 0.0 9.0 4.0 0.0 0.0 0.0 6.0 1.0 4.0 4.0 13.0 0.0 3.0 21.0 0.0 2.0 1.0 172.095 17.0 19.0 2.0 19.0 23.0 24.0 13.238 0.0 8.0 13 246.0 1.831 30.0 2.0 7.0 0.5 6.0 2.536 34.0 66.0 60.0 2.462 3.0 981.0 33.783 3.154 0.768 2.93 5.694 2.863 3.414 3.04 16.0 1.66 12.994 0.0 0.609 2.227 3.187 2.492 2.864 0.0 2.125 0.392 0.26 1.044 0.028 0.0 0.01 0.032 0.521 0.887 0.083 0.212 3.617 6.981 1…
7642-64-0 0.0 33.0 25.0 0.0 25.0 4.0 0.0 0.0 0.0 5.0 0.0 4.0 4.0 29.0 0.0 4.0 61.0 0.0 4.0 5.0 364.271 49.0 69.0 3.0 153.0 95.0 124.0 12.561 0.0 32.0 29 2367.0 2.162 62.0 2.276 27.0 0.5 16.0 2.907 98.0 200.0 164.0 1.196 8.0 10666.0 115.991 5.83 1.28 4.065 8.062 6.879 9.713 4.151 50.0 2.035 27.584 0.0 3.346 3.0 3.258 2.547 2.61 0.228 2.783 4.221 1.627 2.311 0.138 0.0 1.732 2.471 5.711 7.224 3.348 …
93-76-5 0.0 14.0 7.0 0.0 8.0 3.0 0.0 0.0 0.0 6.0 1.0 3.0 6.0 14.0 3.0 2.0 19.0 0.0 3.0 1.0 250.444 19.0 21.0 1.0 24.0 23.0 28.0 17.889 3.0 5.0 14 318.0 1.805 32.0 2.0 8.0 0.5 8.0 2.562 38.0 73.0 66.0 2.368 4.0 1260.0 37.414 3.495 0.809 3.045 6.556 3.03 3.59 3.108 18.0 1.615 14.179 0.0 1.052 1.966 2.534 1.873 1.688 0.0 1.557 1.165 0.614 1.282 0.021 0.0 0.015 0.052 0.912 1.346 0.173 0.417 4.63 9.02…
112-56-1 0.0 12.0 11.0 0.0 9.0 2.0 0.0 1.0 0.0 0.0 0.0 2.0 4.0 13.0 0.0 4.0 30.0 1.0 9.0 0.0 186.171 11.0 10.0 0.0 7.0 9.0 8.0 14.321 0.0 17.0 13 364.0 1.798 28.5 1.846 0.0 0.5 12.0 2.134 22.0 44.0 46.0 2.758 6.0 1346.0 28.342 4.667 1.125 3.063 4.75 2.91 3.311 2.813 10.0 1.733 14.542 0.0 0.0 0.799 0.784 0.85 0.84 0.0 0.73 0.0 0.0 0.0 0.0 0.0 0.054 0.091 0.569 1.007 0.161 0.314 5.564 8.938 1.908 3…
7540-51-4 0.0 10.0 9.0 0.0 10.0 1.0 0.0 0.0 0.0 0.0 1.0 1.0 1.0 11.0 0.0 1.0 31.0 0.0 5.0 0.0 136.109 11.0 9.0 1.0 6.0 8.0 6.0 12.374 0.0 20.0 11 194.0 1.673 23.0 1.818 2.0 0.5 8.0 2.049 22.0 41.0 42.0 3.1 4.0 708.0 23.379 3.527 0.854 2.753 5.472 2.309 2.459 2.654 9.0 1.535 11.752 0.0 0.0 0.426 0.742 0.757 0.76 0.0 0.49 0.612 0.577 0.697 0.0 0.0 0.0 0.037 0.457 1.021 0.102 0.363 4.407 7.93 1.834 …
64697-40-1 0.0 14.0 9.0 0.0 12.0 0.0 0.0 2.0 0.0 5.0 0.0 0.0 2.0 14.0 0.0 1.0 37.0 0.0 7.0 1.0 172.146 16.0 17.0 0.0 15.0 19.0 17.0 12.296 0.0 23.0 14 398.0 1.919 29.0 2.0 5.0 0.455 11.0 2.381 32.0 63.0 60.0 1.84 6.0 1600.0 34.33 4.374 0.938 3.17 4.722 3.291 3.965 2.983 12.0 1.826 15.133 0.0 0.285 1.176 1.256 0.989 0.65 0.118 1.092 0.335 0.254 0.493 0.0 0.0 0.13 0.204 1.049 1.709 0.361 0.616 5.83…
79-43-6 0.0 5.0 4.0 0.0 2.0 2.0 0.0 0.0 0.0 0.0 1.0 2.0 4.0 6.0 2.0 1.0 8.0 0.0 1.0 0.0 126.926 6.0 4.0 1.0 0.0 0.0 0.0 21.154 2.0 2.0 6 29.0 1.442 14.667 1.667 2.0 0.333 3.0 1.782 12.0 21.0 22.0 2.993 2.0 108.0 9.333 1.933 0.457 1.785 4.222 1.134 0.954 1.886 4.0 1.286 5.395 0.0 0.667 0.773 0.753 0.617 0.954 0.0 0.0 0.437 0.424 0.667 0.0 0.0 0.0 0.0 0.0 0.0 0.0 0.0 2.026 4.201 0.56 1.735 0.0 0.0 …
300-22-1 0.0 11.0 8.0 0.0 6.0 2.0 0.0 3.0 0.0 0.0 1.0 2.0 5.0 11.0 0.0 3.0 20.0 0.0 1.0 1.0 146.085 15.0 17.0 3.0 16.0 17.0 20.0 13.28 0.0 9.0 11 152.0 1.801 25.5 2.0 7.0 0.5 6.0 2.369 30.0 58.0 52.0 2.396 3.0 619.0 26.5 2.764 0.643 2.717 5.194 2.434 2.812 2.803 14.0 1.61 10.871 0.0 1.155 2.09 2.443 1.861 2.228 0.0 1.348 0.538 0.303 0.971 0.025 0.0 0.0 0.006 0.51 0.846 0.085 0.215 3.248 6.202 1.4…
137-16-6 0.0 18.0 16.0 0.0 15.0 3.0 0.0 1.0 0.0 0.0 0.0 3.0 4.0 19.0 0.0 3.0 47.0 0.0 12.0 0.0 242.169 20.0 19.0 2.0 13.0 18.0 16.0 12.746 0.0 28.0 19 1006.0 1.777 41.5 1.895 3.0 0.467 15.0 2.404 40.0 77.0 76.0 3.289 8.0 3758.0 51.343 5.883 1.353 3.526 8.083 4.046 4.743 3.386 19.0 1.652 20.356 0.0 0.464 1.291 2.001 1.561 2.06 0.0 0.978 0.438 0.282 0.88 0.0 0.0 0.179 0.298 1.244 2.06 0.484 0.772 7…
94-46-2 0.0 14.0 7.0 0.0 12.0 2.0 0.0 0.0 0.0 6.0 0.0 2.0 2.0 14.0 0.0 2.0 30.0 0.0 4.0 1.0 176.13 17.0 18.0 1.0 17.0 19.0 20.0 12.581 0.0 16.0 14 352.0 1.88 30.0 2.0 6.0 0.444 9.0 2.443 34.0 66.0 62.0 2.098 5.0 1416.0 35.847 3.868 0.832 3.111 5.333 3.164 3.84 3.046 15.0 1.75 14.655 0.0 0.498 1.958 2.016 1.778 1.694 0.0 1.742 0.531 0.533 0.811 0.032 0.0 0.038 0.078 0.605 1.045 0.158 0.296 4.921 8…
NOCAS_48505 0.0 28.0 9.0 0.0 17.0 2.0 0.0 5.0 0.0 17.0 2.0 2.0 8.0 25.0 1.0 5.0 37.0 0.0 2.0 4.0 341.673 41.0 57.0 2.0 133.0 77.0 104.0 13.667 1.0 12.0 25 1315.0 2.105 54.833 2.24 22.0 0.444 9.0 3.018 82.0 167.0 138.0 1.607 5.0 5780.0 97.806 4.383 1.177 3.78 7.861 5.825 8.083 4.062 46.0 1.948 23.237 0.0 2.845 5.469 5.275 4.176 3.718 0.096 5.182 1.623 0.785 1.849 0.052 0.0 0.313 0.52 2.078 2.981 0…
124-09-4 0.0 7.0 7.0 0.0 6.0 0.0 0.0 2.0 0.0 0.0 2.0 0.0 2.0 8.0 0.0 2.0 24.0 0.0 5.0 0.0 100.08 6.0 5.0 0.0 2.0 4.0 3.0 12.51 0.0 16.0 8 84.0 1.682 17.0 1.75 0.0 0.429 7.0 1.498 12.0 24.0 26.0 2.53 4.0 306.0 13.743 3.0 0.813 2.364 3.5 1.789 1.806 2.146 5.0 1.6 8.584 0.0 0.0 0.299 0.423 0.598 0.845 0.0 0.211 0.0 0.0 0.0 0.0 0.0 0.0 0.0 0.329 0.642 0.042 0.144 3.316 5.397 1.158 1.992 0.0 0.0 0.0 2…
67-47-0 0.0 9.0 3.0 0.0 6.0 3.0 0.0 0.0 0.0 5.0 1.0 3.0 3.0 9.0 0.0 3.0 15.0 0.0 2.0 1.0 120.063 11.0 13.0 1.0 9.0 14.0 12.0 13.34 0.0 6.0 9 91.0 1.876 21.0 2.0 5.0 0.5 6.0 2.305 22.0 44.0 40.0 2.205 3.0 380.0 18.983 2.528 0.729 2.494 3.472 2.239 2.459 2.471 8.0 1.742 8.932 0.0 0.524 1.85 1.782 1.851 1.987 0.118 1.377 0.228 0.151 0.408 0.0 0.0 0.0 0.0 0.253 0.543 0.016 0.096 2.513 4.703 0.954 1.5…
108-98-5 0.0 7.0 1.0 0.0 6.0 0.0 0.0 0.0 0.0 6.0 1.0 0.0 1.0 7.0 0.0 1.0 13.0 0.0 0.0 1.0 104.133 8.0 8.0 0.0 3.0 8.0 8.0 14.876 0.0 6.0 7 42.0 1.919 14.0 2.0 4.0 0.25 4.0 2.127 16.0 31.0 30.0 2.123 3.0 193.0 12.917 2.0 0.417 2.196 2.361 1.674 1.982 2.143 5.0 1.826 6.529 0.0 0.12 0.84 0.891 0.812 0.384 0.0 0.707 0.258 0.224 0.289 0.032 0.0 0.0 0.0 0.342 0.6 0.022 0.102 2.582 4.728 1.054 1.852 0.0…
84-54-8 0.0 19.0 5.0 0.0 15.0 2.0 0.0 0.0 0.0 12.0 0.0 2.0 2.0 17.0 0.0 2.0 27.0 0.0 0.0 3.0 212.163 28.0 40.0 2.0 80.0 55.0 74.0 12.48 0.0 10.0 17 452.0 2.091 36.0 2.235 16.0 0.5 8.0 2.815 56.0 115.0 94.0 1.822 4.0 2027.0 55.63 3.324 0.824 3.313 5.528 4.037 5.447 3.506 31.0 1.925 16.332 0.0 2.067 3.713 3.323 2.708 2.633 0.0 3.621 1.134 0.557 1.218 0.067 0.0 0.19 0.332 1.607 2.213 0.574 0.936 5.4…
1541-81-7 0.0 18.0 18.0 0.0 16.0 1.0 0.0 1.0 0.0 0.0 0.0 1.0 2.0 18.0 0.0 2.0 51.0 0.0 11.0 1.0 222.182 19.0 20.0 0.0 18.0 21.0 22.0 12.343 0.0 33.0 18 889.0 1.968 37.5 2.0 4.0 0.467 15.0 2.221 38.0 76.0 74.0 1.727 8.0 3570.0 47.69 5.81 1.208 3.535 5.111 4.148 5.294 3.294 17.0 1.929 19.573 0.0 0.229 0.759 0.839 0.699 0.429 0.0 0.749 0.335 0.158 0.204 0.046 0.0 0.281 0.442 1.778 2.648 0.687 1.061 …
2039-76-1 0.0 19.0 2.0 0.0 16.0 1.0 0.0 0.0 0.0 16.0 0.0 1.0 1.0 17.0 0.0 1.0 29.0 0.0 1.0 3.0 208.175 27.0 37.0 1.0 75.0 49.0 67.0 12.246 0.0 12.0 17 480.0 2.127 35.0 2.235 15.0 0.5 8.0 2.861 54.0 110.0 92.0 1.711 4.0 2151.0 54.293 3.529 0.806 3.341 4.917 4.081 5.572 3.46 28.0 2.0 16.588 0.0 1.722 3.304 3.248 2.574 2.224 0.0 3.156 1.097 0.496 1.105 0.073 0.0 0.226 0.377 1.632 2.221 0.648 1.006 5…
3844-45-9 0.0 55.0 21.0 0.0 37.0 9.0 0.0 2.0 0.0 24.0 0.0 9.0 14.0 51.0 0.0 10.0 85.0 0.0 12.0 5.0 712.613 81.0 101.0 10.0 183.0 129.0 166.0 13.973 0.0 34.0 51 11280.0 1.989 112.0 2.157 37.0 0.5 22.0 3.38 162.0 318.0 272.0 1.226 11.0 47465.0 250.804 8.847 2.512 4.693 18.632 11.007 15.233 4.961 86.0 1.816 43.597 0.0 3.658 6.907 8.089 4.045 6.858 0.0 6.983 4.636 2.663 6.16 0.139 0.0 0.826 1.355 5.3…
304-28-9 0.0 23.0 9.0 0.0 17.0 2.0 0.0 2.0 0.0 12.0 2.0 2.0 4.0 21.0 0.0 2.0 37.0 0.0 2.0 3.0 264.199 33.0 42.0 2.0 96.0 60.0 77.0 12.581 0.0 16.0 21 975.0 2.045 45.0 2.19 17.0 0.5 12.0 2.837 66.0 131.0 112.0 1.558 6.0 4164.0 71.069 4.643 0.995 3.62 7.139 4.841 6.526 3.689 31.0 1.881 20.724 0.0 1.141 3.542 4.418 3.183 2.995 0.079 3.816 1.213 0.719 1.83 0.048 0.0 0.312 0.58 1.901 2.773 0.871 1.277…
112-80-1 0.0 19.0 17.0 0.0 18.0 2.0 0.0 0.0 0.0 0.0 1.0 2.0 2.0 20.0 0.0 1.0 54.0 0.0 15.0 0.0 248.196 19.0 17.0 2.0 14.0 16.0 15.0 12.41 0.0 34.0 20 1313.0 1.839 42.0 1.9 1.0 0.5 18.0 2.368 38.0 74.0 76.0 2.924 9.0 4948.0 52.402 6.911 1.438 3.654 7.111 4.356 5.294 3.399 17.0 1.765 21.886 0.0 0.12 0.733 1.404 1.132 1.481 0.0 0.577 0.046 0.065 0.408 0.0 0.0 0.212 0.35 1.493 2.347 0.58 0.938 8.638 …
67715-80-4 0.0 10.0 10.0 0.0 8.0 1.0 0.0 0.0 0.0 0.0 0.0 1.0 2.0 10.0 0.0 2.0 26.0 0.0 2.0 1.0 144.154 12.0 13.0 0.0 11.0 15.0 15.0 14.415 0.0 16.0 10 124.0 1.888 21.0 2.0 5.0 0.5 6.0 1.97 24.0 47.0 44.0 2.185 3.0 514.0 22.217 2.756 0.688 2.643 3.722 2.3 2.76 2.616 10.0 1.765 10.091 0.0 0.285 0.421 0.45 0.214 0.219 0.0 0.369 1.075 0.642 0.493 0.083 0.0 0.024 0.141 1.598 2.599 0.292 0.82 5.04 7.61…
5888-33-5 0.0 16.0 14.0 0.0 13.0 2.0 0.0 0.0 0.0 0.0 0.0 2.0 2.0 15.0 0.0 2.0 35.0 0.0 2.0 2.0 188.141 26.0 37.0 2.0 61.0 45.0 53.0 12.543 0.0 20.0 15 337.0 1.888 32.0 2.133 15.0 0.429 7.0 2.485 52.0 105.0 84.0 2.119 4.0 1415.0 45.029 3.21 0.811 3.111 6.708 3.415 4.141 3.296 25.0 1.667 14.6 0.0 3.571 1.22 1.316 1.168 1.391 0.131 0.882 4.863 1.73 2.032 0.0 0.0 0.095 0.265 2.401 3.497 0.724 1.731 5…
15708-41-5 0.0 19.0 15.0 0.0 10.0 8.0 0.0 2.0 0.0 0.0 0.0 8.0 10.0 20.0 0.0 10.0 32.0 0.0 11.0 0.0 276.116 24.0 21.0 4.0 24.0 26.0 24.0 13.806 0.0 12.0 20 910.0 1.712 49.0 1.9 6.0 0.444 9.0 2.499 48.0 88.0 86.0 4.349 5.0 3346.0 59.935 4.789 1.229 3.462 10.167 4.021 4.669 3.615 21.0 1.538 20.065 0.0 0.338 2.059 4.918 3.757 5.304 0.0 2.361 0.645 0.552 2.041 0.0 0.0 0.033 0.082 0.782 1.441 0.213 0.3…
104-66-5 0.0 17.0 5.0 0.0 14.0 2.0 0.0 0.0 0.0 12.0 0.0 2.0 2.0 16.0 0.0 2.0 30.0 0.0 5.0 2.0 200.152 20.0 23.0 0.0 22.0 26.0 29.0 12.509 0.0 14.0 16 544.0 2.104 34.0 2.125 8.0 0.455 11.0 2.552 40.0 80.0 74.0 1.471 6.0 2366.0 43.592 4.533 0.854 3.383 3.722 3.865 5.169 3.211 17.0 2.087 16.966 0.0 0.458 2.817 2.97 2.643 2.05 0.0 2.465 0.253 0.136 0.408 0.064 0.0 0.054 0.102 0.84 1.352 0.183 0.333 5…
73963-72-1 0.0 30.0 18.0 0.0 20.0 2.0 0.0 5.0 0.0 11.0 1.0 2.0 7.0 27.0 0.0 6.0 54.0 0.0 7.0 4.0 342.253 40.0 52.0 1.0 82.0 67.0 81.0 12.676 0.0 27.0 27 2301.0 2.165 58.5 2.222 19.0 0.471 17.0 2.893 80.0 162.0 140.0 1.098 9.0 10247.0 96.419 6.556 1.287 4.045 6.528 6.458 9.059 3.968 38.0 2.104 26.789 0.0 1.762 4.127 4.004 3.175 2.784 0.118 4.096 1.245 0.572 1.296 0.157 0.0 0.366 0.606 2.895 4.011 …
99129-21-2 0.0 23.0 19.0 0.0 17.0 3.0 0.0 1.0 0.0 0.0 1.0 3.0 6.0 23.0 1.0 5.0 49.0 0.0 9.0 1.0 333.711 29.0 35.0 4.0 50.0 44.0 46.0 14.509 1.0 26.0 23 1350.0 1.855 49.833 2.0 9.0 0.467 15.0 2.689 58.0 116.0 104.0 2.502 8.0 5219.0 75.834 5.336 1.683 3.682 9.417 4.976 6.174 3.788 32.0 1.704 22.874 0.0 1.312 1.768 1.479 1.5 1.621 0.0 2.006 1.607 0.997 1.242 0.036 0.0 0.317 0.592 2.12 3.821 0.873 1.…
99-65-0 0.0 12.0 4.0 0.0 6.0 4.0 0.0 2.0 0.0 6.0 0.0 4.0 6.0 12.0 0.0 4.0 16.0 0.0 2.0 1.0 164.076 16.0 18.0 2.0 18.0 19.0 22.0 13.673 0.0 4.0 12 197.0 1.817 29.0 2.0 7.0 0.5 6.0 2.487 32.0 62.0 56.0 2.402 3.0 792.0 30.017 2.985 0.705 2.831 5.444 2.674 3.113 2.917 15.0 1.636 11.962 0.0 1.038 2.39 3.141 2.61 3.301 0.0 1.758 0.368 0.224 1.0 0.028 0.0 0.0 0.017 0.431 0.72 0.069 0.163 2.999 5.837 1.2…
104-67-6 0.0 13.0 12.0 0.0 11.0 2.0 0.0 0.0 0.0 0.0 0.0 2.0 2.0 13.0 0.0 2.0 33.0 0.0 6.0 1.0 164.119 15.0 16.0 1.0 14.0 18.0 16.0 12.625 0.0 20.0 13 313.0 1.913 28.0 2.0 5.0 0.5 10.0 2.188 30.0 59.0 56.0 1.882 5.0 1262.0 31.099 4.013 0.875 3.061 4.472 3.071 3.664 2.892 11.0 1.814 13.971 0.0 0.285 0.921 1.134 0.805 0.968 0.118 0.862 0.301 0.177 0.493 0.0 0.0 0.125 0.236 1.054 1.761 0.373 0.635 5.…
107534-96-3 0.0 22.0 11.0 0.0 16.0 1.0 0.0 3.0 0.0 11.0 1.0 1.0 5.0 21.0 1.0 4.0 43.0 0.0 5.0 2.0 285.649 32.0 37.0 0.0 44.0 39.0 45.0 13.602 1.0 22.0 21 963.0 1.919 44.833 2.095 15.0 0.455 11.0 2.748 64.0 123.0 108.0 1.892 6.0 4011.0 69.739 4.586 0.993 3.596 8.208 4.703 5.947 3.704 29.0 1.75 20.747 0.0 2.512 2.986 2.892 2.329 2.002 0.144 2.374 3.172 2.033 2.675 0.028 0.0 0.21 0.325 1.666 2.402 0…
312693-54-2 0.0 21.0 6.0 0.0 10.0 7.0 0.0 1.0 0.0 11.0 3.0 7.0 10.0 20.0 0.0 7.0 28.0 0.0 2.0 2.0 310.244 34.0 40.0 4.0 79.0 51.0 68.0 15.512 0.0 8.0 20 745.0 1.835 47.5 2.1 18.0 0.5 8.0 2.926 68.0 129.0 110.0 2.162 4.0 3034.0 68.813 3.921 0.87 3.453 9.792 4.183 5.271 3.706 34.0 1.6 19.104 0.0 1.617 2.558 3.577 1.154 4.021 0.0 2.607 2.243 1.508 3.77 0.042 0.0 0.275 0.469 2.083 2.843 1.023 1.417 7…
609-23-4 0.0 10.0 4.0 3.0 6.0 1.0 0.0 0.0 0.0 6.0 1.0 1.0 4.0 10.0 3.0 1.0 13.0 0.0 0.0 1.0 468.777 14.0 16.0 0.0 12.0 17.0 16.0 46.878 0.0 3.0 10 110.0 1.783 19.2 2.0 7.0 0.4 5.0 2.373 28.0 54.0 48.0 2.487 3.0 456.0 23.283 2.444 0.58 2.571 4.944 2.185 2.511 2.712 13.0 1.579 9.613 0.0 1.054 0.094 0.898 1.072 3.485 0.0 1.762 1.83 1.21 0.953 0.021 0.0 0.0 0.0 0.903 4.117 0.131 1.078 5.682 11.208 3.…
94-96-2 0.0 9.0 9.0 0.0 8.0 2.0 0.0 0.0 0.0 0.0 2.0 2.0 2.0 10.0 0.0 2.0 28.0 0.0 5.0 0.0 128.086 10.0 11.0 0.0 2.0 9.0 4.0 12.809 0.0 18.0 10 130.0 1.644 22.0 1.8 2.0 0.5 6.0 1.843 20.0 40.0 38.0 3.53 3.0 468.0 21.05 2.889 1.019 2.543 5.222 2.162 2.158 2.605 11.0 1.5 10.195 0.0 0.715 0.71 0.636 0.71 1.106 0.0 0.73 0.657 0.272 0.402 0.0 0.0 0.0 0.0 0.406 1.054 0.0 0.171 4.047 6.878 1.887 2.707 0.…
106-30-9 0.0 10.0 9.0 0.0 9.0 2.0 0.0 0.0 0.0 0.0 0.0 2.0 2.0 11.0 0.0 2.0 29.0 0.0 6.0 0.0 140.097 10.0 9.0 1.0 5.0 8.0 6.0 12.736 0.0 18.0 11 202.0 1.718 24.0 1.818 1.0 0.444 9.0 1.999 20.0 39.0 40.0 2.973 5.0 738.0 22.966 3.673 0.979 2.777 4.861 2.406 2.584 2.63 9.0 1.61 11.926 0.0 0.12 0.792 1.128 0.843 0.968 0.0 0.627 0.083 0.059 0.289 0.0 0.0 0.026 0.051 0.49 0.929 0.134 0.248 4.465 7.559 1…
116-17-6 1.0 12.0 12.0 0.0 9.0 3.0 0.0 0.0 0.0 0.0 0.0 3.0 4.0 13.0 0.0 3.0 34.0 0.0 6.0 0.0 187.07 15.0 12.0 0.0 12.0 15.0 12.0 14.39 0.0 21.0 13 270.0 1.645 28.667 1.846 4.0 0.5 6.0 2.01 30.0 54.0 54.0 3.874 3.0 978.0 31.65 3.462 0.833 2.892 7.194 2.573 2.812 3.011 12.0 1.472 13.306 0.0 0.368 0.258 0.989 0.099 0.132 0.0 0.516 1.107 0.798 1.429 0.0 0.0 0.0 0.0 0.894 1.773 0.0 0.894 5.814 10.298 …
1806-26-4 0.0 15.0 9.0 0.0 14.0 1.0 0.0 0.0 0.0 6.0 1.0 1.0 1.0 15.0 0.0 1.0 37.0 0.0 7.0 1.0 184.153 17.0 18.0 0.0 18.0 19.0 22.0 12.277 0.0 22.0 15 482.0 1.925 31.0 2.0 5.0 0.5 12.0 2.399 34.0 67.0 64.0 1.872 6.0 1931.0 38.1 4.59 1.0 3.255 4.972 3.434 4.266 3.083 15.0 1.837 16.153 0.0 0.348 1.346 1.498 1.22 1.227 0.0 1.059 0.305 0.192 0.493 0.028 0.0 0.15 0.236 1.191 1.772 0.41 0.684 6.106 9.70…
155371-19-0 0.0 8.0 3.0 0.0 6.0 0.0 0.0 2.0 0.0 5.0 0.0 0.0 2.0 8.0 0.0 1.0 19.0 0.0 1.0 1.0 100.08 10.0 11.0 0.0 5.0 12.0 9.0 12.51 0.0 11.0 8 63.0 1.861 17.0 2.0 5.0 0.4 5.0 2.222 20.0 39.0 36.0 2.218 3.0 272.0 15.95 2.25 0.563 2.336 3.222 1.965 2.158 2.322 6.0 1.714 7.704 0.0 0.344 1.192 1.283 0.989 0.65 0.118 1.007 0.366 0.254 0.493 0.0 0.0 0.0 0.0 0.372 0.689 0.012 0.131 2.837 5.334 1.189 1.…
207801-27-2 0.0 29.0 18.0 0.0 20.0 3.0 0.0 2.0 0.0 10.0 3.0 3.0 5.0 25.0 0.0 3.0 49.0 0.0 1.0 5.0 316.231 44.0 65.0 1.0 166.0 95.0 131.0 12.649 0.0 24.0 25 1355.0 2.2 54.0 2.32 26.0 0.5 10.0 2.919 88.0 182.0 146.0 1.379 5.0 6212.0 98.838 4.517 1.09 3.83 6.972 6.013 8.56 4.024 48.0 2.055 23.407 0.0 3.014 3.505 3.553 2.755 2.94 0.079 3.918 2.806 1.082 1.861 0.159 0.0 1.332 1.879 4.631 5.683 2.586 3…
192-97-2 0.0 24.0 0.0 0.0 20.0 0.0 0.0 0.0 0.0 24.0 0.0 0.0 0.0 20.0 0.0 0.0 32.0 0.0 0.0 5.0 240.22 36.0 56.0 0.0 159.0 86.0 128.0 12.011 0.0 12.0 20 652.0 2.352 40.0 2.4 23.0 0.286 7.0 2.999 72.0 152.0 120.0 1.553 5.0 3160.0 74.548 3.432 0.821 3.548 3.889 5.038 7.429 3.791 41.0 2.308 18.672 0.0 2.361 4.236 3.635 2.957 2.176 0.0 4.695 1.541 0.58 1.1 0.112 0.0 0.602 0.91 2.823 3.557 1.352 1.868 6…
135590-91-9 0.0 25.0 16.0 0.0 16.0 4.0 0.0 2.0 0.0 6.0 0.0 4.0 8.0 24.0 2.0 6.0 42.0 0.0 5.0 2.0 355.092 36.0 48.0 3.0 90.0 62.0 78.0 14.796 2.0 18.0 24 1265.0 1.893 53.667 2.083 16.0 0.455 11.0 2.841 72.0 145.0 122.0 2.199 6.0 5072.0 87.777 4.583 1.511 3.681 10.09 5.3 6.651 3.957 40.0 1.704 22.752 0.0 3.054 4.415 4.138 3.071 2.757 0.083 3.898 2.025 1.155 2.078 0.024 0.0 0.164 0.339 1.892 2.901 0…
61-76-7 0.0 12.0 6.0 0.0 9.0 2.0 0.0 1.0 0.0 6.0 3.0 2.0 3.0 12.0 0.0 3.0 25.0 0.0 3.0 1.0 154.104 15.0 17.0 0.0 15.0 19.0 20.0 12.842 0.0 13.0 12 206.0 1.861 26.5 2.0 6.0 0.429 7.0 2.398 30.0 59.0 54.0 2.292 4.0 832.0 29.469 3.121 0.811 2.861 4.833 2.721 3.238 2.886 14.0 1.714 12.183 0.0 0.678 1.873 2.129 1.883 1.986 0.0 1.646 0.446 0.262 0.691 0.028 0.0 0.019 0.045 0.609 1.043 0.135 0.261 3.854…
118-55-8 0.0 17.0 4.0 0.0 13.0 3.0 0.0 0.0 0.0 12.0 1.0 3.0 3.0 16.0 0.0 3.0 26.0 0.0 2.0 2.0 204.14 22.0 27.0 1.0 30.0 32.0 35.0 12.759 0.0 10.0 16 459.0 2.03 35.0 2.125 10.0 0.444 9.0 2.692 44.0 88.0 78.0 1.784 5.0 1976.0 46.381 3.825 0.851 3.292 4.944 3.759 4.919 3.3 21.0 1.92 16.234 0.0 1.064 3.261 3.423 2.947 2.921 0.0 3.017 0.46 0.246 0.812 0.06 0.0 0.043 0.085 0.784 1.297 0.164 0.314 4.824…
628-97-7 0.0 19.0 18.0 0.0 18.0 2.0 0.0 0.0 0.0 0.0 0.0 2.0 2.0 20.0 0.0 2.0 56.0 0.0 15.0 0.0 248.196 19.0 18.0 1.0 14.0 17.0 15.0 12.41 0.0 36.0 20 1285.0 1.839 42.0 1.9 1.0 0.5 18.0 2.304 38.0 75.0 76.0 2.989 9.0 4836.0 52.871 6.763 1.542 3.643 7.111 4.375 5.294 3.409 18.0 1.765 21.78 0.0 0.12 0.792 1.128 0.843 0.968 0.0 0.627 0.083 0.059 0.289 0.0 0.0 0.279 0.439 1.615 2.52 0.683 1.054 8.965 …
71125-38-7 0.0 25.0 10.0 0.0 14.0 4.0 0.0 3.0 0.0 11.0 2.0 4.0 9.0 23.0 0.0 6.0 36.0 0.0 2.0 3.0 338.305 38.0 52.0 4.0 88.0 69.0 83.0 14.709 0.0 13.0 23 1115.0 1.981 51.5 2.174 20.0 0.455 11.0 2.969 76.0 153.0 126.0 1.741 6.0 4784.0 84.687 4.407 1.117 3.685 8.951 5.225 6.827 3.89 41.0 1.781 21.946 0.0 3.212 2.954 2.53 1.988 2.873 0.118 3.212 3.18 1.593 2.363 0.062 0.0 0.365 0.597 2.809 4.308 1.04…
107-98-2 0.0 5.0 5.0 0.0 4.0 2.0 0.0 0.0 0.0 0.0 1.0 2.0 2.0 6.0 0.0 2.0 16.0 0.0 2.0 0.0 80.042 5.0 3.0 0.0 0.0 2.0 0.0 13.34 0.0 10.0 6 32.0 1.513 14.0 1.667 1.0 0.5 4.0 1.427 10.0 18.0 20.0 2.627 2.0 118.0 9.0 2.133 0.563 1.863 3.611 1.171 1.079 1.799 3.0 1.385 5.699 0.0 0.12 0.458 0.878 0.829 0.852 0.0 0.336 0.075 0.183 0.408 0.0 0.0 0.0 0.0 0.0 0.241 0.0 0.0 1.941 4.14 0.408 1.304 0.0 0.0 0.…
993-16-8 0.0 4.0 4.0 0.0 1.0 0.0 0.0 0.0 0.0 0.0 0.0 0.0 4.0 5.0 3.0 0.0 8.0 0.0 0.0 0.0 237.081 6.0 0.0 0.0 0.0 0.0 0.0 47.416 3.0 3.0 5 16.0 1.32 9.8 1.6 3.0 0.5 2.0 1.35 12.0 16.0 20.0 3.024 1.0 64.0 7.0 1.6 0.25 1.447 4.063 0.557 0.602 1.716 0.0 1.176 3.972 0.0 2.0 0.0 21.347 12.764 3.256 0.0 0.0 0.0 17.827 2.0 0.0 0.0 0.0 0.0 0.0 0.0 0.0 0.0 14.764 7.756 0.0 24.347 0.5 0.0 0.0 3.0 0.0 4.5 2.…
122-40-7 0.0 15.0 7.0 0.0 14.0 1.0 0.0 0.0 0.0 6.0 0.0 1.0 1.0 15.0 0.0 1.0 33.0 0.0 6.0 1.0 184.153 17.0 19.0 2.0 19.0 21.0 23.0 12.277 0.0 18.0 15 428.0 1.925 31.0 2.0 5.0 0.5 10.0 2.493 34.0 68.0 64.0 2.132 5.0 1711.0 39.335 4.076 1.104 3.197 4.972 3.465 4.266 3.148 16.0 1.837 15.682 0.0 0.465 1.813 1.805 1.791 1.655 0.0 1.558 0.35 0.214 0.408 0.032 0.0 0.069 0.137 0.92 1.508 0.251 0.496 5.573…
101-70-2 0.0 18.0 6.0 0.0 14.0 2.0 0.0 1.0 0.0 12.0 1.0 2.0 3.0 17.0 0.0 3.0 32.0 0.0 4.0 2.0 214.159 23.0 28.0 0.0 38.0 32.0 40.0 12.598 0.0 15.0 17 596.0 2.028 36.5 2.118 10.0 0.5 12.0 2.62 46.0 92.0 82.0 1.65 6.0 2516.0 49.419 4.382 1.083 3.393 5.194 4.007 5.22 3.335 22.0 1.925 17.53 0.0 0.982 3.285 3.244 2.946 2.152 0.0 2.707 0.569 0.303 0.816 0.056 0.0 0.077 0.158 0.988 1.515 0.283 0.509 5.3…
28094-15-7 0.0 12.0 6.0 0.0 8.0 3.0 0.0 1.0 0.0 6.0 4.0 3.0 4.0 12.0 0.0 4.0 23.0 0.0 2.0 1.0 158.092 16.0 19.0 0.0 18.0 21.0 24.0 13.174 0.0 11.0 12 196.0 1.817 27.5 2.0 7.0 0.429 7.0 2.456 32.0 63.0 56.0 2.434 4.0 786.0 30.126 2.97 0.809 2.826 5.444 2.66 3.113 2.922 16.0 1.636 11.961 0.0 1.171 2.264 2.444 2.06 2.65 0.0 1.762 0.54 0.296 0.874 0.021 0.0 0.006 0.027 0.579 0.965 0.102 0.246 3.587 6…
360-70-3 0.0 34.0 31.0 0.0 28.0 3.0 0.0 0.0 0.0 0.0 0.0 3.0 3.0 31.0 0.0 3.0 75.0 0.0 9.0 4.0 384.305 48.0 66.0 3.0 149.0 90.0 120.0 12.397 0.0 44.0 31 3140.0 2.077 65.0 2.194 23.0 0.5 20.0 2.832 96.0 196.0 164.0 1.248 10.0 13426.0 121.964 6.753 1.634 4.143 9.451 7.106 9.838 4.197 52.0 1.948 29.703 0.0 3.117 1.929 2.148 1.571 1.844 0.083 1.867 4.066 1.544 2.107 0.138 0.0 1.815 2.601 6.142 7.77 3.…
2391-03-9 0.0 20.0 8.0 0.0 16.0 0.0 0.0 2.0 1.0 12.0 0.0 0.0 3.0 19.0 1.0 2.0 38.0 0.0 5.0 2.0 300.094 26.0 31.0 0.0 48.0 38.0 48.0 15.794 0.0 19.0 19 718.0 1.995 38.75 2.105 11.0 0.444 9.0 2.694 52.0 103.0 92.0 1.916 5.0 2990.0 59.845 4.199 1.018 3.464 6.306 4.357 5.697 3.579 25.0 1.869 18.85 0.0 0.911 2.288 2.187 1.895 0.696 0.0 2.244 1.299 0.916 1.166 0.053 0.0 0.235 0.344 1.819 2.414 0.692 1.…
51-48-9 0.0 25.0 12.0 4.0 15.0 4.0 0.0 1.0 0.0 12.0 3.0 4.0 9.0 24.0 4.0 4.0 35.0 0.0 5.0 2.0 765.784 36.0 44.0 1.0 68.0 52.0 62.0 31.908 0.0 11.0 24 1438.0 1.88 50.1 2.083 16.0 0.462 13.0 2.876 72.0 141.0 122.0 1.887 7.0 5836.0 84.386 5.21 1.284 3.752 10.611 5.157 6.577 3.875 38.0 1.674 23.4 0.0 2.729 2.238 1.276 0.361 2.508 0.0 0.512 3.297 1.927 2.249 0.042 0.0 0.322 0.395 2.478 5.716 1.231 2.2…
4252-78-2 0.0 12.0 5.0 0.0 8.0 1.0 0.0 0.0 0.0 6.0 0.0 1.0 4.0 12.0 3.0 1.0 17.0 0.0 2.0 1.0 218.446 16.0 19.0 1.0 18.0 21.0 21.0 18.204 3.0 5.0 12 195.0 1.817 26.0 2.0 7.0 0.429 7.0 2.49 32.0 63.0 56.0 2.442 4.0 784.0 30.176 2.955 0.809 2.826 5.444 2.675 3.113 2.927 16.0 1.636 11.946 0.0 1.013 1.729 1.653 1.166 0.889 0.0 1.391 0.867 0.497 0.896 0.024 0.0 0.016 0.041 0.799 1.445 0.18 0.41 4.481 8…
447-41-6 0.0 23.0 11.0 0.0 19.0 2.0 0.0 1.0 0.0 12.0 3.0 2.0 3.0 22.0 0.0 3.0 47.0 0.0 7.0 2.0 274.214 30.0 35.0 0.0 40.0 39.0 45.0 12.464 0.0 25.0 22 1247.0 1.969 46.5 2.091 12.0 0.5 14.0 2.743 60.0 118.0 106.0 1.647 7.0 5218.0 70.968 5.398 1.184 3.719 7.667 4.968 6.475 3.693 29.0 1.833 22.281 0.0 1.443 3.304 3.362 2.729 2.713 0.0 2.628 1.229 0.734 1.376 0.06 0.0 0.155 0.271 1.671 2.611 0.516 0.…
95-77-2 0.0 9.0 3.0 0.0 6.0 1.0 0.0 0.0 0.0 6.0 1.0 1.0 3.0 9.0 2.0 1.0 13.0 0.0 0.0 1.0 158.971 12.0 13.0 0.0 8.0 13.0 14.0 17.663 2.0 4.0 9 84.0 1.817 19.667 2.0 6.0 0.4 5.0 2.347 24.0 46.0 42.0 2.346 3.0 357.0 19.533 2.333 0.519 2.464 4.083 2.018 2.334 2.534 10.0 1.636 8.654 0.0 0.718 1.218 1.46 1.103 0.906 0.0 1.039 0.817 0.402 0.76 0.024 0.0 0.0 0.0 0.464 0.777 0.064 0.164 3.096 5.947 1.642 …
6640-24-0 0.0 14.0 8.0 0.0 10.0 0.0 0.0 2.0 0.0 6.0 1.0 0.0 3.0 13.0 1.0 2.0 26.0 0.0 1.0 2.0 183.577 18.0 22.0 0.0 27.0 27.0 32.0 14.121 1.0 13.0 13 246.0 2.082 27.333 2.154 9.0 0.429 7.0 2.45 36.0 72.0 64.0 1.833 4.0 1092.0 34.619 3.154 0.665 3.029 3.583 3.152 4.141 3.025 16.0 2.0 13.108 0.0 0.67 1.768 1.777 1.409 0.877 0.0 1.734 0.677 0.375 0.622 0.084 0.0 0.092 0.183 1.219 1.78 0.338 0.582 4.…
744-45-6 0.0 26.0 6.0 0.0 20.0 4.0 0.0 0.0 0.0 18.0 0.0 4.0 4.0 24.0 0.0 4.0 38.0 0.0 4.0 3.0 304.216 34.0 42.0 2.0 58.0 51.0 62.0 12.676 0.0 14.0 24 1499.0 2.089 52.0 2.167 15.0 0.5 14.0 2.888 68.0 136.0 120.0 1.436 7.0 6492.0 82.903 5.431 1.205 3.83 6.667 5.602 7.679 3.848 33.0 2.0 23.767 0.0 1.536 4.983 5.135 4.353 4.062 0.0 4.5 0.679 0.386 1.213 0.092 0.0 0.105 0.189 1.346 2.082 0.338 0.589 7…
75887-54-6 0.0 25.0 25.0 0.0 17.0 5.0 0.0 0.0 0.0 0.0 0.0 5.0 5.0 22.0 0.0 5.0 50.0 0.0 2.0 5.0 284.182 40.0 60.0 0.0 175.0 88.0 130.0 12.917 0.0 28.0 22 854.0 2.097 49.0 2.273 24.0 0.444 9.0 2.646 80.0 165.0 130.0 1.754 5.0 3797.0 85.316 3.697 1.1 3.591 7.292 5.128 7.077 3.924 51.0 1.913 20.311 0.0 3.418 2.917 2.545 1.683 1.494 0.0 3.075 3.447 1.499 2.351 0.081 0.0 0.932 1.462 4.238 5.227 2.297 …
132-32-1 0.0 18.0 3.0 0.0 14.0 0.0 0.0 2.0 0.0 15.0 1.0 0.0 2.0 16.0 0.0 2.0 30.0 0.0 1.0 3.0 196.168 26.0 38.0 0.0 83.0 55.0 73.0 12.26 0.0 14.0 16 385.0 2.135 33.0 2.25 15.0 0.429 7.0 2.823 52.0 108.0 88.0 1.824 4.0 1736.0 50.569 3.208 0.867 3.243 4.667 3.936 5.271 3.412 27.0 2.0 15.435 0.0 1.653 3.101 2.892 2.234 1.848 0.064 3.235 1.104 0.449 0.969 0.052 0.0 0.166 0.355 1.739 2.412 0.65 1.057 …
6728-26-3 0.0 6.0 4.0 0.0 6.0 1.0 0.0 0.0 0.0 0.0 0.0 1.0 1.0 7.0 0.0 1.0 17.0 0.0 3.0 0.0 88.065 5.0 4.0 2.0 1.0 3.0 2.0 12.581 0.0 10.0 7 56.0 1.641 15.0 1.714 0.0 0.5 6.0 1.81 10.0 20.0 22.0 2.447 3.0 204.0 11.15 2.667 0.75 2.164 3.25 1.55 1.505 1.959 4.0 1.556 7.297 0.0 0.0 0.537 0.708 0.896 0.981 0.0 0.358 0.0 0.0 0.0 0.0 0.0 0.0 0.0 0.136 0.318 0.0 0.039 2.518 4.555 0.67 1.353 0.0 0.0 0.0 2…
719-22-2 0.0 16.0 12.0 0.0 14.0 2.0 0.0 0.0 0.0 0.0 0.0 2.0 2.0 16.0 0.0 2.0 36.0 0.0 0.0 1.0 200.152 26.0 28.0 4.0 33.0 35.0 40.0 12.509 0.0 20.0 16 392.0 1.707 34.0 2.0 13.0 0.333 6.0 2.556 52.0 96.0 84.0 2.909 4.0 1524.0 48.883 3.267 0.747 3.115 9.069 3.209 3.715 3.419 25.0 1.477 15.345 0.0 0.789 2.128 2.033 1.469 1.752 0.0 2.241 2.43 2.763 3.449 0.021 0.0 0.0 0.151 1.121 1.717 0.259 0.626 5.5…
13481-87-3 0.0 11.0 9.0 0.0 10.0 2.0 0.0 0.0 0.0 0.0 0.0 2.0 2.0 12.0 0.0 2.0 30.0 0.0 6.0 0.0 152.108 11.0 10.0 2.0 6.0 8.0 7.0 12.676 0.0 18.0 12 270.0 1.74 26.0 1.833 1.0 0.5 10.0 2.142 22.0 43.0 44.0 2.902 5.0 992.0 25.881 4.091 1.042 2.918 5.111 2.649 2.885 2.734 10.0 1.636 13.169 0.0 0.204 1.094 1.322 1.281 1.227 0.0 0.584 0.093 0.059 0.289 0.0 0.0 0.036 0.071 0.486 0.893 0.146 0.266 4.527 …
3148-73-0 0.0 7.0 5.0 0.0 4.0 2.0 0.0 2.0 0.0 0.0 2.0 2.0 4.0 8.0 0.0 2.0 16.0 0.0 0.0 0.0 108.056 8.0 5.0 2.0 0.0 4.0 4.0 13.507 0.0 8.0 8 74.0 1.565 19.0 1.75 2.0 0.4 5.0 1.985 16.0 28.0 30.0 2.928 3.0 270.0 14.467 2.643 0.563 2.281 4.722 1.606 1.556 2.23 5.0 1.412 8.133 0.0 0.239 0.907 2.003 1.468 1.752 0.0 0.491 0.102 0.204 0.816 0.0 0.0 0.0 0.0 0.124 0.176 0.0 0.0 2.158 4.816 0.415 1.362 0.0…
95-31-8 0.0 16.0 6.0 0.0 11.0 0.0 0.0 2.0 0.0 10.0 1.0 0.0 4.0 15.0 0.0 4.0 29.0 0.0 2.0 2.0 224.269 23.0 25.0 0.0 39.0 32.0 39.0 14.951 0.0 14.0 15 389.0 1.977 31.0 2.133 12.0 0.5 8.0 2.627 46.0 87.0 78.0 1.766 4.0 1668.0 42.376 3.705 0.66 3.206 5.396 3.482 4.442 3.201 17.0 1.818 15.248 0.0 0.069 0.611 0.756 0.571 0.183 0.096 0.843 1.979 1.827 2.098 0.028 0.0 0.276 0.639 2.432 2.887 0.971 1.39 6…
602-60-8 0.0 19.0 2.0 0.0 14.0 2.0 0.0 1.0 0.0 16.0 0.0 2.0 3.0 17.0 0.0 2.0 26.0 0.0 1.0 3.0 214.159 27.0 38.0 1.0 75.0 54.0 72.0 12.598 0.0 9.0 17 452.0 2.127 36.5 2.235 15.0 0.429 7.0 2.833 54.0 111.0 92.0 1.823 4.0 2029.0 55.269 3.324 0.826 3.314 4.917 4.073 5.572 3.512 29.0 2.0 16.346 0.0 1.591 3.374 3.549 2.95 2.868 0.0 3.58 0.949 0.404 1.05 0.074 0.0 0.188 0.334 1.582 2.186 0.57 0.885 5.32…
110-41-8 0.0 12.0 11.0 0.0 12.0 1.0 0.0 0.0 0.0 0.0 0.0 1.0 1.0 13.0 0.0 1.0 37.0 0.0 9.0 0.0 160.131 12.0 11.0 1.0 7.0 9.0 8.0 12.318 0.0 24.0 13 346.0 1.758 27.0 1.846 1.0 0.455 11.0 2.04 24.0 47.0 48.0 2.909 6.0 1276.0 29.001 4.436 1.104 3.035 5.361 2.87 3.186 2.839 11.0 1.66 14.325 0.0 0.204 0.502 0.4 0.546 0.722 0.0 0.163 0.263 0.236 0.289 0.0 0.0 0.105 0.196 0.93 1.491 0.34 0.569 5.762 9.22…
54150-69-5 0.0 11.0 5.0 0.0 8.0 2.0 0.0 1.0 0.0 6.0 1.0 2.0 3.0 11.0 0.0 3.0 22.0 0.0 2.0 1.0 142.093 14.0 17.0 0.0 15.0 18.0 20.0 12.918 0.0 11.0 11 154.0 1.849 24.5 2.0 6.0 0.5 6.0 2.394 28.0 56.0 50.0 2.374 3.0 625.0 26.25 2.8 0.853 2.723 4.583 2.536 2.937 2.794 14.0 1.692 10.937 0.0 0.907 2.132 2.125 2.023 1.642 0.0 1.634 0.428 0.21 0.606 0.024 0.0 0.0 0.022 0.483 0.818 0.076 0.217 3.251 6.62…
17754-90-4 0.0 14.0 7.0 0.0 11.0 2.0 0.0 1.0 0.0 6.0 1.0 2.0 3.0 14.0 0.0 3.0 29.0 0.0 4.0 1.0 178.126 18.0 23.0 1.0 26.0 25.0 26.0 12.723 0.0 15.0 14 310.0 1.842 30.5 2.0 7.0 0.5 8.0 2.504 36.0 73.0 64.0 2.444 4.0 1222.0 37.655 3.407 1.143 3.029 5.944 3.164 3.715 3.129 20.0 1.68 14.072 0.0 1.322 2.358 2.262 1.967 2.026 0.0 2.073 0.813 0.334 0.736 0.024 0.0 0.008 0.078 0.686 1.417 0.21 0.377 4.75…
83-26-1 0.0 18.0 9.0 0.0 14.0 3.0 0.0 0.0 0.0 6.0 0.0 3.0 3.0 17.0 0.0 3.0 31.0 0.0 1.0 2.0 216.151 28.0 37.0 3.0 59.0 48.0 58.0 12.715 0.0 14.0 17 463.0 1.882 37.0 2.118 15.0 0.429 7.0 2.686 56.0 111.0 92.0 2.18 4.0 1930.0 54.44 3.404 0.845 3.256 7.729 3.796 4.669 3.493 29.0 1.659 16.363 0.0 2.185 3.399 2.741 2.281 2.681 0.064 3.018 1.797 1.643 2.301 0.028 0.0 0.089 0.241 1.363 2.014 0.455 0.756…
7779-78-4 0.0 13.0 7.0 0.0 12.0 1.0 0.0 0.0 0.0 6.0 1.0 1.0 1.0 13.0 0.0 1.0 31.0 0.0 4.0 1.0 160.131 16.0 16.0 0.0 15.0 19.0 18.0 12.318 0.0 18.0 13 276.0 1.872 27.0 2.0 6.0 0.5 8.0 2.358 32.0 61.0 58.0 2.14 4.0 1117.0 32.431 3.538 0.75 3.003 5.083 2.898 3.539 2.96 13.0 1.733 13.492 0.0 0.075 1.277 1.501 1.28 1.279 0.0 1.379 0.579 0.655 0.901 0.032 0.0 0.055 0.119 0.77 1.514 0.233 0.445 4.902 8.…
23726-91-2 0.0 14.0 11.0 0.0 14.0 0.0 0.0 0.0 0.0 0.0 0.0 0.0 0.0 14.0 0.0 0.0 36.0 0.0 2.0 1.0 168.154 20.0 24.0 3.0 22.0 30.0 25.0 12.011 0.0 22.0 14 285.0 1.79 28.0 2.0 9.0 0.429 7.0 2.458 40.0 78.0 68.0 2.686 4.0 1126.0 38.943 3.132 0.888 2.986 6.646 2.992 3.539 3.192 21.0 1.6 13.754 0.0 1.156 1.207 1.232 0.977 0.784 0.0 1.346 1.922 1.298 1.618 0.044 0.0 0.041 0.144 1.234 2.616 0.272 0.847 5.…
219947-94-1 0.0 20.0 15.0 0.0 18.0 0.0 0.0 2.0 0.0 5.0 0.0 0.0 2.0 20.0 0.0 1.0 55.0 0.0 13.0 1.0 244.212 22.0 23.0 0.0 21.0 25.0 23.0 12.211 0.0 35.0 20 1237.0 1.943 41.0 2.0 5.0 0.471 17.0 2.501 44.0 87.0 84.0 1.703 9.0 4944.0 54.944 6.511 1.312 3.677 6.222 4.59 5.771 3.429 18.0 1.875 21.629 0.0 0.285 1.176 1.256 0.989 0.65 0.118 1.092 0.335 0.254 0.493 0.0 0.0 0.305 0.476 1.799 2.769 0.736 1.1…
108852-90-0 0.0 51.0 36.0 0.0 32.0 13.0 0.0 1.0 0.0 12.0 5.0 13.0 14.0 46.0 0.0 14.0 83.0 0.0 7.0 6.0 606.346 78.0 114.0 3.0 285.0 161.0 225.0 13.181 0.0 37.0 46 7108.0 2.034 105.5 2.217 40.0 0.471 17.0 3.197 156.0 321.0 258.0 1.295 9.0 30616.0 236.861 6.868 2.548 4.51 16.924 10.186 14.183 4.91 96.0 1.834 38.895 0.0 6.675 9.383 8.484 6.886 7.481 0.0 9.094 4.129 1.836 3.966 0.161 0.0 1.065 1.626 5…
118-93-4 0.0 10.0 3.0 0.0 8.0 2.0 0.0 0.0 0.0 6.0 1.0 2.0 2.0 10.0 0.0 2.0 18.0 0.0 1.0 1.0 128.086 13.0 15.0 1.0 9.0 16.0 14.0 12.809 0.0 8.0 10 114.0 1.835 22.0 2.0 6.0 0.4 5.0 2.403 26.0 51.0 46.0 2.396 3.0 474.0 22.9 2.533 0.601 2.598 4.333 2.261 2.635 2.682 12.0 1.667 9.788 0.0 0.793 1.751 2.096 1.71 1.896 0.0 1.564 0.434 0.239 0.705 0.028 0.0 0.0 0.019 0.391 0.771 0.058 0.14 3.005 5.665 1.2…
14816-18-3 1.0 19.0 10.0 0.0 12.0 3.0 0.0 2.0 0.0 6.0 0.0 3.0 7.0 19.0 0.0 6.0 34.0 1.0 7.0 1.0 283.184 24.0 28.0 2.0 29.0 31.0 31.0 14.904 0.0 15.0 19 760.0 1.871 41.667 2.0 8.0 0.5 10.0 2.702 48.0 95.0 86.0 2.446 5.0 2991.0 57.787 4.444 1.42 3.44 7.285 4.215 5.169 3.541 25.0 1.74 19.072 0.0 1.167 1.444 1.218 0.83 1.653 0.0 1.554 1.477 1.052 1.26 0.032 0.0 0.076 0.163 1.191 2.941 0.295 0.634 8.3…
106-93-4 0.0 3.0 3.0 0.0 2.0 0.0 0.0 0.0 2.0 0.0 0.0 0.0 2.0 4.0 2.0 0.0 8.0 0.0 1.0 0.0 183.83 2.0 1.0 0.0 0.0 0.0 0.0 45.957 0.0 4.0 4 10.0 1.414 7.5 1.5 0.0 0.333 3.0 0.778 4.0 8.0 10.0 1.975 2.0 38.0 4.333 1.667 0.563 1.279 2.5 0.836 0.602 1.146 1.0 1.333 3.161 0.0 0.0 1.429 0.964 1.363 1.928 0.0 0.0 0.0 0.0 0.0 0.0 0.0 0.0 0.0 0.0 0.0 0.0 0.0 3.277 5.342 1.929 1.964 0.0 0.0 0.0 1.0 0.5 3.414…
43119-47-7 0.0 41.0 28.0 0.0 35.0 3.0 0.0 1.0 0.0 12.0 0.0 3.0 4.0 39.0 0.0 4.0 92.0 0.0 14.0 3.0 482.389 57.0 70.0 1.0 127.0 86.0 110.0 12.369 0.0 53.0 39 6350.0 1.945 81.5 2.103 23.0 0.5 24.0 3.032 114.0 225.0 196.0 1.397 12.0 26117.0 161.603 8.57 2.078 4.421 14.785 8.41 11.269 4.489 61.0 1.779 36.295 0.0 3.189 4.408 4.038 3.061 2.587 0.0 4.145 3.709 2.317 3.3 0.066 0.0 0.691 1.091 4.123 6.048 …
36001-88-4 1.0 19.0 11.0 0.0 11.0 4.0 0.0 2.0 0.0 6.0 1.0 4.0 8.0 19.0 0.0 5.0 36.0 0.0 6.0 1.0 287.172 27.0 30.0 2.0 38.0 37.0 41.0 15.114 0.0 17.0 19 698.0 1.788 42.667 2.0 11.0 0.444 9.0 2.717 54.0 103.0 92.0 2.705 5.0 2709.0 60.198 4.082 1.169 3.385 9.118 4.0 4.794 3.593 27.0 1.594 18.604 0.0 1.16 0.752 1.026 0.479 1.673 0.0 0.987 2.463 1.673 2.26 0.024 0.0 0.127 0.248 1.791 3.561 0.6 0.907 8…
79307-93-0 0.0 30.0 12.0 0.0 22.0 1.0 0.0 3.0 0.0 17.0 0.0 1.0 5.0 27.0 1.0 4.0 51.0 0.0 3.0 4.0 357.715 42.0 56.0 1.0 116.0 74.0 100.0 13.249 1.0 24.0 27 1795.0 2.12 56.833 2.222 21.0 0.462 13.0 2.999 84.0 170.0 144.0 1.454 7.0 7867.0 105.018 5.114 1.284 3.918 7.75 6.302 8.81 4.103 47.0 2.0 25.457 0.0 2.293 4.376 3.996 3.186 2.48 0.0 4.272 1.837 0.986 1.716 0.068 0.0 0.49 0.764 3.049 4.041 1.222…
2627-69-2 0.0 19.0 13.0 0.0 9.0 5.0 0.0 4.0 0.0 5.0 5.0 5.0 9.0 18.0 0.0 8.0 32.0 0.0 3.0 2.0 244.122 28.0 39.0 1.0 63.0 49.0 53.0 13.562 0.0 14.0 18 582.0 1.901 43.0 2.111 14.0 0.444 9.0 2.664 56.0 114.0 94.0 2.049 5.0 2392.0 57.635 3.804 1.093 3.351 7.889 4.126 5.021 3.525 29.0 1.688 17.554 0.0 2.626 4.081 3.816 3.253 4.146 0.175 3.601 1.229 0.583 1.486 0.0 0.0 0.07 0.15 1.055 1.873 0.319 0.638…
41575-94-4 0.0 10.0 8.0 0.0 6.0 4.0 0.0 0.0 0.0 0.0 0.0 4.0 4.0 10.0 0.0 4.0 16.0 0.0 2.0 1.0 136.062 15.0 20.0 2.0 4.0 17.0 10.0 13.606 0.0 6.0 10 110.0 1.762 24.0 2.0 8.0 0.5 4.0 2.215 30.0 60.0 50.0 2.591 2.0 450.0 23.167 2.444 0.615 2.549 5.035 1.994 2.459 2.723 14.0 1.558 9.622 0.0 1.939 1.596 1.886 1.57 2.522 0.0 1.384 0.954 0.51 1.102 0.0 0.177 0.0 0.0 0.377 0.934 0.0 0.072 3.024 5.254 1.9…
604-75-1 0.0 22.0 8.0 0.0 15.0 2.0 0.0 2.0 0.0 12.0 2.0 2.0 5.0 20.0 1.0 3.0 31.0 0.0 1.0 3.0 275.63 31.0 41.0 2.0 83.0 54.0 74.0 13.781 1.0 11.0 20 727.0 2.077 43.333 2.2 16.0 0.5 8.0 2.844 62.0 125.0 106.0 1.789 4.0 3178.0 69.349 3.826 0.973 3.509 6.278 4.686 6.35 3.728 35.0 1.935 19.147 0.0 1.852 4.143 3.997 3.199 2.98 0.0 3.688 1.037 0.589 1.366 0.056 0.0 0.173 0.332 1.675 2.267 0.581 0.972 6…
149647-78-9 0.0 19.0 11.0 0.0 14.0 3.0 0.0 2.0 0.0 6.0 3.0 3.0 5.0 19.0 0.0 3.0 39.0 0.0 8.0 1.0 244.165 22.0 23.0 2.0 21.0 24.0 25.0 12.851 0.0 20.0 19 954.0 1.911 42.0 2.0 6.0 0.5 14.0 2.594 44.0 86.0 82.0 1.903 7.0 3809.0 53.351 5.579 1.229 3.559 6.583 4.264 5.345 3.412 20.0 1.81 20.145 0.0 0.489 2.561 2.986 2.72 3.031 0.0 1.927 0.308 0.228 0.781 0.032 0.0 0.108 0.186 1.074 1.726 0.331 0.567 6…
10030-73-6 0.0 17.0 15.0 0.0 16.0 2.0 0.0 0.0 0.0 0.0 1.0 2.0 2.0 18.0 0.0 1.0 48.0 0.0 13.0 0.0 224.174 17.0 15.0 2.0 12.0 14.0 13.0 12.454 0.0 30.0 18 954.0 1.822 38.0 1.889 1.0 0.5 16.0 2.32 34.0 66.0 68.0 2.904 8.0 3578.0 45.353 6.235 1.313 3.508 6.611 3.923 4.692 3.259 15.0 1.742 19.841 0.0 0.12 0.733 1.404 1.132 1.481 0.0 0.577 0.046 0.065 0.408 0.0 0.0 0.17 0.282 1.243 1.993 0.458 0.754 7.…
15520-10-2 0.0 7.0 7.0 0.0 6.0 0.0 0.0 2.0 0.0 0.0 2.0 0.0 2.0 8.0 0.0 2.0 24.0 0.0 4.0 0.0 100.08 7.0 6.0 0.0 1.0 4.0 3.0 12.51 0.0 16.0 8 76.0 1.622 17.0 1.75 1.0 0.5 6.0 1.661 14.0 27.0 28.0 2.862 3.0 276.0 14.267 2.714 0.792 2.299 4.111 1.753 1.681 2.204 6.0 1.5 8.255 0.0 0.204 0.444 0.384 0.598 0.845 0.0 0.173 0.371 0.289 0.289 0.0 0.0 0.0 0.0 0.285 0.584 0.0 0.048 3.21 5.56 1.303 2.272 0.0 …
59-87-0 0.0 14.0 6.0 0.0 6.0 4.0 0.0 4.0 0.0 5.0 2.0 4.0 8.0 14.0 0.0 5.0 20.0 0.0 3.0 1.0 192.09 18.0 19.0 3.0 22.0 21.0 21.0 13.721 0.0 6.0 14 356.0 1.842 34.0 2.0 7.0 0.444 9.0 2.583 36.0 69.0 64.0 2.101 5.0 1412.0 35.911 3.912 0.811 3.101 5.944 3.181 3.715 3.043 14.0 1.68 14.634 0.0 0.602 2.759 3.841 3.171 3.715 0.118 2.127 0.267 0.217 1.112 0.0 0.0 0.012 0.027 0.329 0.669 0.066 0.17 3.421 6.…
443-48-1 0.0 12.0 6.0 0.0 6.0 3.0 0.0 3.0 0.0 5.0 1.0 3.0 6.0 12.0 0.0 5.0 21.0 0.0 3.0 1.0 162.084 16.0 20.0 1.0 17.0 24.0 22.0 13.507 0.0 9.0 12 193.0 1.817 28.5 2.0 7.0 0.5 6.0 2.469 32.0 64.0 56.0 2.51 3.0 768.0 30.183 2.924 0.829 2.81 5.444 2.751 3.113 2.936 15.0 1.636 11.891 0.0 1.103 2.17 2.619 2.225 2.541 0.096 1.987 0.611 0.274 0.841 0.0 0.0 0.002 0.017 0.472 0.978 0.053 0.177 3.439 6.59…
86-00-0 0.0 16.0 3.0 0.0 12.0 2.0 0.0 1.0 0.0 12.0 0.0 2.0 3.0 15.0 0.0 2.0 24.0 0.0 2.0 2.0 190.137 21.0 27.0 1.0 34.0 34.0 40.0 12.676 0.0 9.0 15 352.0 2.032 32.5 2.133 10.0 0.429 7.0 2.681 42.0 85.0 74.0 1.961 4.0 1514.0 43.379 3.352 0.808 3.166 4.694 3.564 4.618 3.266 21.0 1.915 14.887 0.0 1.112 2.801 3.114 2.711 2.713 0.0 2.669 0.585 0.257 0.772 0.06 0.0 0.061 0.13 0.979 1.495 0.248 0.444 4.…
107-05-1 0.0 3.0 2.0 0.0 3.0 0.0 0.0 0.0 0.0 0.0 0.0 0.0 1.0 4.0 1.0 0.0 9.0 0.0 1.0 0.0 71.486 2.0 1.0 1.0 0.0 0.0 0.0 17.872 1.0 5.0 4 10.0 1.414 8.333 1.5 0.0 0.333 3.0 1.237 4.0 8.0 10.0 1.975 2.0 38.0 4.333 1.667 0.563 1.279 2.5 0.836 0.602 1.146 1.0 1.333 3.161 0.0 0.0 0.173 0.248 0.296 0.289 0.0 0.0 0.0 0.0 0.0 0.0 0.0 0.0 0.0 0.0 0.0 0.0 0.0 1.618 3.125 0.327 0.752 0.0 0.0 0.0 1.0 0.5 3.4…
119-13-1 0.0 30.0 24.0 0.0 27.0 2.0 0.0 0.0 0.0 6.0 1.0 2.0 2.0 29.0 0.0 2.0 75.0 0.0 12.0 2.0 356.295 41.0 46.0 0.0 75.0 56.0 69.0 12.286 0.0 46.0 29 2922.0 1.911 60.0 2.069 16.0 0.474 19.0 2.793 82.0 158.0 142.0 1.588 10.0 11890.0 103.235 7.197 1.544 4.07 11.34 6.211 8.156 4.046 40.0 1.749 28.634 0.0 1.407 2.13 2.228 1.484 1.421 0.0 2.216 2.668 1.998 2.74 0.046 0.0 0.556 0.826 3.26 4.833 1.39 2…
105-76-0 0.0 15.0 12.0 0.0 12.0 4.0 0.0 0.0 0.0 0.0 0.0 4.0 4.0 16.0 0.0 4.0 36.0 0.0 8.0 0.0 208.128 16.0 15.0 3.0 12.0 14.0 14.0 13.008 0.0 20.0 16 590.0 1.769 36.0 1.875 2.0 0.462 13.0 2.321 32.0 62.0 62.0 3.321 7.0 2182.0 40.28 4.917 1.271 3.278 6.722 3.464 3.965 3.166 15.0 1.655 17.224 0.0 0.239 1.913 2.404 1.983 2.195 0.0 1.477 0.124 0.096 0.577 0.0 0.0 0.03 0.054 0.458 0.867 0.107 0.264 5.…
58-15-1 0.0 18.0 6.0 0.0 13.0 1.0 0.0 3.0 0.0 11.0 0.0 1.0 4.0 17.0 0.0 4.0 34.0 0.0 2.0 2.0 214.163 26.0 36.0 1.0 53.0 48.0 52.0 12.598 0.0 17.0 17 478.0 1.928 36.5 2.118 13.0 0.5 8.0 2.762 52.0 106.0 88.0 2.111 4.0 1997.0 53.54 3.515 0.948 3.276 7.028 3.888 4.845 3.472 28.0 1.729 16.547 0.0 2.09 3.251 3.07 2.486 1.94 0.064 3.438 1.403 0.661 1.3 0.032 0.0 0.067 0.142 1.164 2.069 0.311 0.616 5.55…
171058-18-7 0.0 16.0 11.0 0.0 14.0 0.0 0.0 2.0 0.0 5.0 0.0 0.0 2.0 16.0 0.0 1.0 43.0 0.0 9.0 1.0 196.168 18.0 19.0 0.0 17.0 21.0 19.0 12.26 0.0 27.0 16 611.0 1.929 33.0 2.0 5.0 0.462 13.0 2.424 36.0 71.0 68.0 1.778 7.0 2448.0 40.978 5.092 1.062 3.363 5.222 3.727 4.567 3.148 14.0 1.846 17.382 0.0 0.285 1.176 1.256 0.989 0.65 0.118 1.092 0.335 0.254 0.493 0.0 0.0 0.18 0.299 1.299 2.062 0.486 0.793 …
19780-11-1 0.0 19.0 16.0 0.0 16.0 3.0 0.0 0.0 0.0 0.0 0.0 3.0 3.0 19.0 0.0 3.0 45.0 0.0 10.0 1.0 240.173 22.0 24.0 3.0 22.0 27.0 25.0 12.641 0.0 26.0 19 1005.0 1.911 41.0 2.0 6.0 0.467 15.0 2.487 44.0 87.0 82.0 1.811 8.0 3996.0 52.525 5.877 1.248 3.579 6.583 4.301 5.345 3.387 19.0 1.81 20.364 0.0 0.61 1.69 1.973 1.604 1.897 0.096 1.67 0.429 0.251 0.691 0.0 0.0 0.188 0.313 1.386 2.299 0.509 0.838 …
75-62-7 0.0 4.0 4.0 0.0 1.0 0.0 0.0 0.0 1.0 0.0 0.0 0.0 4.0 5.0 4.0 0.0 5.0 0.0 0.0 0.0 198.274 6.0 0.0 0.0 0.0 0.0 0.0 39.655 3.0 0.0 5 16.0 1.32 10.75 1.6 3.0 0.5 2.0 1.35 12.0 16.0 20.0 3.024 1.0 64.0 7.0 1.6 0.25 1.447 4.063 0.557 0.602 1.716 0.0 1.176 3.972 0.0 2.0 0.0 2.269 0.683 1.366 0.0 0.0 0.0 4.517 2.0 0.0 0.0 0.0 0.0 0.0 0.0 0.0 0.0 2.683 5.866 0.0 5.269 0.5 0.0 0.0 3.0 0.0 4.5 2.0 0.…
107-04-0 0.0 3.0 3.0 0.0 2.0 0.0 0.0 0.0 1.0 0.0 0.0 0.0 2.0 4.0 2.0 0.0 8.0 0.0 1.0 0.0 139.379 2.0 1.0 0.0 0.0 0.0 0.0 34.845 1.0 4.0 4 10.0 1.414 8.083 1.5 0.0 0.333 3.0 0.903 4.0 8.0 10.0 1.975 2.0 38.0 4.333 1.667 0.563 1.279 2.5 0.836 0.602 1.146 1.0 1.333 3.161 0.0 0.0 0.613 0.549 0.776 1.098 0.0 0.0 0.0 0.0 0.0 0.0 0.0 0.0 0.0 0.0 0.0 0.0 0.0 2.691 4.512 1.113 1.549 0.0 0.0 0.0 1.0 0.5 3.…
104-40-5 0.0 16.0 10.0 0.0 15.0 1.0 0.0 0.0 0.0 6.0 1.0 1.0 1.0 16.0 0.0 1.0 40.0 0.0 8.0 1.0 196.164 18.0 19.0 0.0 19.0 20.0 23.0 12.26 0.0 24.0 16 594.0 1.929 33.0 2.0 5.0 0.462 13.0 2.42 36.0 71.0 68.0 1.837 7.0 2376.0 41.471 4.95 1.063 3.348 5.222 3.652 4.567 3.162 16.0 1.846 17.27 0.0 0.348 1.346 1.498 1.22 1.227 0.0 1.059 0.305 0.192 0.493 0.028 0.0 0.167 0.285 1.316 1.949 0.472 0.772 6.606…
85-73-4 0.0 29.0 8.0 0.0 17.0 5.0 0.0 3.0 0.0 17.0 3.0 5.0 10.0 27.0 0.0 6.0 40.0 0.0 6.0 3.0 390.337 41.0 51.0 4.0 71.0 63.0 70.0 14.457 0.0 13.0 27 2075.0 2.005 60.5 2.148 19.0 0.5 14.0 3.033 82.0 162.0 140.0 1.454 7.0 8826.0 99.417 5.912 1.323 3.958 9.34 6.146 8.156 4.018 40.0 1.851 26.221 0.0 2.287 3.757 4.281 2.975 4.191 0.144 3.708 2.046 1.12 2.444 0.056 0.0 0.318 0.558 2.525 4.02 0.958 1.5…
126-06-7 0.0 11.0 9.0 0.0 5.0 2.0 0.0 2.0 1.0 0.0 0.0 2.0 6.0 11.0 2.0 2.0 17.0 0.0 0.0 1.0 235.424 18.0 24.0 2.0 13.0 24.0 20.0 21.402 1.0 6.0 11 132.0 1.691 25.083 2.0 10.0 0.25 4.0 2.363 36.0 71.0 58.0 2.867 3.0 532.0 28.083 2.4 0.62 2.617 6.507 2.367 2.511 2.932 19.0 1.451 10.297 0.0 2.903 2.033 1.361 0.949 0.501 0.056 1.121 2.34 1.13 1.629 0.0 0.0 0.0 0.0 0.694 1.559 0.0 0.199 3.938 8.309 2.…
123-30-8 0.0 8.0 2.0 0.0 6.0 1.0 0.0 1.0 0.0 6.0 2.0 1.0 2.0 8.0 0.0 2.0 15.0 0.0 0.0 1.0 102.072 10.0 10.0 0.0 5.0 10.0 12.0 12.759 0.0 7.0 8 62.0 1.861 17.5 2.0 5.0 0.4 5.0 2.168 20.0 38.0 36.0 2.192 3.0 272.0 16.033 2.214 0.458 2.346 3.222 1.85 2.158 2.338 7.0 1.714 7.663 0.0 0.239 1.411 1.774 1.454 1.649 0.0 0.952 0.197 0.171 0.577 0.028 0.0 0.0 0.0 0.308 0.474 0.014 0.071 2.334 4.334 0.893 1…
3327-22-8 0.0 8.0 8.0 0.0 6.0 1.0 0.0 1.0 0.0 0.0 1.0 1.0 3.0 9.0 1.0 1.0 24.0 0.0 3.0 0.0 137.525 11.0 7.0 0.0 0.0 7.0 3.0 15.281 1.0 15.0 9 94.0 1.537 19.833 1.778 4.0 0.4 5.0 1.901 22.0 37.0 38.0 3.467 3.0 342.0 18.183 2.611 0.62 2.38 5.674 1.727 1.681 2.465 7.0 1.367 8.959 0.0 0.804 0.365 0.689 0.42 0.472 0.0 0.411 0.752 1.525 1.849 0.0 0.0 0.0 0.0 0.439 0.779 0.0 0.0 3.534 7.02 1.293 3.59 0.…
2588-04-7 1.0 14.0 11.0 0.0 7.0 4.0 0.0 0.0 0.0 0.0 0.0 4.0 8.0 15.0 0.0 6.0 32.0 0.0 8.0 0.0 275.248 19.0 18.0 3.0 12.0 16.0 16.0 18.35 0.0 17.0 15 394.0 1.662 33.667 1.867 6.0 0.5 8.0 2.483 38.0 70.0 66.0 4.167 4.0 1432.0 40.093 3.752 1.203 3.068 7.875 3.084 3.311 3.205 18.0 1.5 15.221 0.0 0.759 5.649 5.262 3.789 0.528 0.0 6.42 4.726 2.98 2.134 0.0 0.0 0.0 0.581 7.148 8.819 1.833 4.239 10.679 1…
108-38-3 0.0 8.0 2.0 0.0 8.0 0.0 0.0 0.0 0.0 6.0 0.0 0.0 0.0 8.0 0.0 0.0 18.0 0.0 0.0 1.0 96.088 10.0 10.0 0.0 6.0 11.0 10.0 12.011 0.0 10.0 8 61.0 1.861 16.0 2.0 5.0 0.25 4.0 2.204 20.0 38.0 36.0 2.231 3.0 268.0 16.083 2.179 0.458 2.338 3.222 1.807 2.158 2.346 7.0 1.714 7.614 0.0 0.164 1.025 1.219 0.966 0.674 0.0 0.93 0.359 0.333 0.577 0.028 0.0 0.0 0.0 0.359 0.807 0.028 0.173 2.821 5.309 1.174 …
361442-04-8 0.0 27.0 25.0 0.0 18.0 2.0 0.0 3.0 0.0 0.0 2.0 2.0 5.0 23.0 0.0 4.0 48.0 1.0 2.0 6.0 290.217 45.0 64.0 1.0 163.0 98.0 130.0 12.618 0.0 25.0 23 1058.0 2.168 49.5 2.348 29.0 0.444 9.0 2.777 90.0 183.0 144.0 1.404 5.0 4945.0 88.138 4.182 1.003 3.734 7.264 5.529 7.73 3.917 41.0 1.971 21.66 0.236 2.74 2.397 2.208 1.801 2.535 0.079 2.429 3.644 2.104 2.884 0.22 0.0 1.047 1.829 5.373 6.96 2.7…
81-88-9 0.0 36.0 13.0 0.0 28.0 3.0 0.0 2.0 0.0 22.0 1.0 3.0 5.0 33.0 0.0 3.0 64.0 0.0 8.0 4.0 412.319 51.0 73.0 1.0 172.0 100.0 136.0 12.495 0.0 31.0 33 2944.0 2.043 70.0 2.182 24.0 0.417 12.0 3.093 102.0 211.0 174.0 1.593 7.0 12350.0 142.896 5.576 2.09 4.097 11.083 7.494 10.241 4.429 61.0 1.886 29.713 0.0 3.581 6.041 5.783 4.335 3.775 0.0 6.189 2.315 0.887 1.989 0.089 0.0 0.61 0.938 2.914 4.616 …
485-31-4 0.0 23.0 13.0 0.0 15.0 6.0 0.0 2.0 0.0 6.0 0.0 6.0 8.0 23.0 0.0 6.0 41.0 0.0 6.0 1.0 304.173 32.0 38.0 4.0 69.0 48.0 61.0 13.225 0.0 18.0 23 1144.0 1.787 53.0 2.0 12.0 0.5 10.0 2.83 64.0 125.0 110.0 2.964 5.0 4377.0 80.486 4.522 1.451 3.596 11.25 4.819 5.799 3.9 35.0 1.586 21.933 0.0 1.798 3.729 4.717 3.663 4.371 0.0 3.522 1.375 0.889 2.174 0.021 0.0 0.066 0.19 1.231 1.924 0.396 0.737 7.…
2694-54-4 0.0 24.0 12.0 0.0 18.0 6.0 0.0 0.0 0.0 6.0 0.0 6.0 6.0 24.0 0.0 6.0 42.0 0.0 9.0 1.0 312.192 30.0 37.0 6.0 58.0 44.0 54.0 13.008 0.0 18.0 24 1428.0 1.861 54.0 2.0 9.0 0.462 13.0 2.819 60.0 121.0 108.0 2.701 7.0 5490.0 81.75 5.174 1.765 3.702 9.667 5.251 6.475 3.888 34.0 1.714 23.397 0.0 1.78 4.609 4.838 4.516 4.793 0.0 3.722 0.735 0.353 1.146 0.024 0.0 0.088 0.179 1.076 1.661 0.346 0.60…
68-94-0 0.0 11.0 0.0 0.0 5.0 1.0 0.0 4.0 0.0 10.0 2.0 1.0 5.0 10.0 0.0 3.0 14.0 0.0 0.0 2.0 132.082 15.0 20.0 1.0 23.0 25.0 25.0 13.208 0.0 4.0 10 105.0 2.107 23.0 2.2 9.0 0.25 4.0 2.603 30.0 61.0 52.0 2.029 3.0 497.0 24.25 2.333 0.497 2.67 2.833 2.571 3.238 2.732 12.0 2.0 9.576 0.0 0.902 2.454 2.43 2.132 2.017 0.118 2.313 0.337 0.164 0.538 0.016 0.0 0.008 0.037 0.395 0.776 0.087 0.18 2.745 4.957…
1111-78-0 0.0 3.0 2.0 0.0 1.0 2.0 0.0 1.0 0.0 0.0 1.0 2.0 3.0 4.0 0.0 2.0 6.0 0.0 0.0 0.0 58.016 3.0 0.0 1.0 0.0 0.0 0.0 14.504 0.0 2.0 4 9.0 1.316 10.5 1.5 1.0 0.5 2.0 1.463 6.0 9.0 12.0 2.324 1.0 36.0 4.5 1.5 0.333 1.176 3.111 0.511 0.477 1.255 0.0 1.2 2.894 0.0 0.577 0.0 1.413 1.035 1.684 0.0 0.0 0.0 0.048 0.577 0.0 0.0 0.0 0.0 0.0 0.0 0.0 0.0 0.697 1.894 0.0 0.319 0.0 0.0 0.0 1.732 0.0 3.577 …
110-69-0 0.0 5.0 4.0 0.0 4.0 1.0 0.0 1.0 0.0 0.0 1.0 1.0 2.0 6.0 0.0 2.0 15.0 0.0 2.0 0.0 78.05 4.0 3.0 1.0 0.0 2.0 1.0 13.008 0.0 9.0 6 35.0 1.587 13.5 1.667 0.0 0.4 5.0 1.632 8.0 16.0 18.0 2.339 3.0 128.0 8.7 2.333 0.688 1.929 3.0 1.322 1.204 1.74 3.0 1.5 5.969 0.0 0.0 0.458 0.62 0.841 0.942 0.0 0.313 0.0 0.0 0.0 0.0 0.0 0.0 0.0 0.058 0.187 0.0 0.0 2.074 3.886 0.499 1.087 0.0 0.0 0.0 1.707 0.95…
131-56-6 0.0 17.0 4.0 0.0 13.0 3.0 0.0 0.0 0.0 12.0 2.0 3.0 3.0 16.0 0.0 3.0 26.0 0.0 2.0 2.0 204.14 23.0 29.0 1.0 37.0 35.0 40.0 12.759 0.0 10.0 16 437.0 1.993 35.0 2.125 11.0 0.444 9.0 2.714 46.0 92.0 80.0 1.895 5.0 1868.0 47.403 3.642 0.85 3.26 5.556 3.713 4.794 3.33 23.0 1.846 16.002 0.0 1.351 3.305 3.42 2.881 3.122 0.0 3.022 0.649 0.346 1.02 0.056 0.0 0.056 0.114 0.919 1.457 0.224 0.426 4.8 …
123040-69-7 0.0 27.0 19.0 0.0 17.0 3.0 0.0 3.0 0.0 6.0 1.0 3.0 7.0 24.0 1.0 4.0 44.0 0.0 2.0 5.0 329.658 40.0 55.0 2.0 106.0 74.0 101.0 13.736 1.0 20.0 24 1294.0 2.11 52.833 2.25 22.0 0.455 11.0 2.845 80.0 162.0 134.0 1.434 6.0 5790.0 89.539 4.688 1.095 3.79 7.611 5.601 7.782 3.93 41.0 1.946 22.942 0.0 2.694 4.032 3.774 2.859 2.539 0.0 3.876 2.17 1.047 1.898 0.207 0.0 0.356 0.634 3.219 4.101 1.14…
591-17-3 0.0 8.0 2.0 0.0 7.0 0.0 0.0 0.0 1.0 6.0 0.0 0.0 1.0 8.0 1.0 0.0 15.0 0.0 0.0 1.0 163.981 10.0 10.0 0.0 6.0 11.0 10.0 20.498 0.0 7.0 8 61.0 1.861 15.75 2.0 5.0 0.25 4.0 2.215 20.0 38.0 36.0 2.231 3.0 268.0 16.083 2.179 0.458 2.338 3.222 1.807 2.158 2.346 7.0 1.714 7.614 0.0 0.164 0.725 0.662 0.484 0.29 0.0 0.618 0.532 0.494 0.577 0.028 0.0 0.0 0.0 0.452 1.119 0.041 0.273 3.303 6.273 1.473…
105-21-5 0.0 9.0 8.0 0.0 7.0 2.0 0.0 0.0 0.0 0.0 0.0 2.0 2.0 9.0 0.0 2.0 21.0 0.0 2.0 1.0 116.075 11.0 12.0 1.0 8.0 14.0 11.0 12.897 0.0 12.0 9 93.0 1.876 20.0 2.0 5.0 0.5 6.0 2.039 22.0 43.0 40.0 2.143 3.0 390.0 18.85 2.583 0.625 2.511 3.472 2.168 2.459 2.456 7.0 1.742 9.015 0.0 0.285 0.921 1.134 0.805 0.968 0.118 0.888 0.301 0.177 0.493 0.0 0.0 0.0 0.017 0.548 1.108 0.105 0.262 3.521 5.722 1.57…
38713-56-3 0.0 19.0 12.0 0.0 16.0 3.0 0.0 0.0 0.0 6.0 1.0 3.0 3.0 19.0 0.0 3.0 43.0 0.0 9.0 1.0 240.173 22.0 24.0 1.0 26.0 25.0 28.0 12.641 0.0 24.0 19 960.0 1.911 41.0 2.0 6.0 0.467 15.0 2.552 44.0 87.0 82.0 1.91 8.0 3813.0 53.428 5.614 1.248 3.557 6.583 4.264 5.345 3.409 21.0 1.81 20.181 0.0 0.737 2.294 2.457 2.037 2.194 0.0 1.786 0.328 0.2 0.691 0.028 0.0 0.11 0.21 1.211 1.905 0.376 0.671 7.19…
5072-45-7 0.0 8.0 8.0 0.0 7.0 0.0 0.0 1.0 0.0 0.0 1.0 0.0 1.0 8.0 0.0 1.0 23.0 0.0 0.0 1.0 98.084 10.0 10.0 0.0 6.0 11.0 10.0 12.26 0.0 15.0 8 61.0 1.861 16.5 2.0 5.0 0.25 4.0 1.798 20.0 38.0 36.0 2.231 3.0 268.0 16.083 2.179 0.458 2.338 3.222 1.807 2.158 2.346 7.0 1.714 7.614 0.0 0.164 0.355 0.477 0.239 0.207 0.0 0.355 0.524 0.408 0.577 0.059 0.0 0.0 0.0 0.756 1.383 0.068 0.388 3.549 5.776 1.843…
131860-33-8 0.0 32.0 11.0 0.0 22.0 5.0 0.0 3.0 0.0 18.0 0.0 5.0 8.0 30.0 0.0 8.0 47.0 1.0 7.0 3.0 386.258 42.0 55.0 2.0 85.0 70.0 85.0 12.875 0.0 17.0 30 2630.0 2.032 66.5 2.133 17.0 0.5 14.0 3.05 84.0 171.0 148.0 1.562 7.0 10974.0 116.143 6.046 1.89 4.045 9.389 6.822 9.236 4.202 46.0 1.915 28.288 0.0 2.247 6.397 6.368 5.921 5.113 0.0 5.933 1.009 0.481 1.416 0.072 0.0 0.131 0.244 1.625 2.535 0.43…
563-68-8 0.0 0.0 0.0 0.0 0.0 0.0 0.0 0.0 0.0 0.0 0.0 0.0 1.0 1.0 0.0 0.0 1.0 0.0 0.0 0.0 204.383 0.0 0.0 0.0 0.0 0.0 0.0 204.383 0.0 0.0 1 NA NA NA NA NA NA NA NA NA NA NA NA NA NA NA NA NA NA NA NA NA NA NA NA NA 0.0 0.0 0.0 0.0 0.0 5.066 0.0 0.0 0.0 0.0 0.0 0.0 0.0 0.0 0.0 0.0 0.0 0.0 0.0 0.0 5.066 0.0 0.0 0.0 0.0 0.0 0.0 0.0 0.0 0.0 0.0 0.0 0.0 0.0 0.0 0.0 0.0 0.0 0.0 0.0 0.0 0.0 nan 0.0 0.0 0…
56715-13-0 0.0 19.0 12.0 0.0 14.0 3.0 0.0 2.0 0.0 6.0 3.0 3.0 5.0 19.0 0.0 4.0 41.0 0.0 8.0 1.0 244.165 24.0 24.0 1.0 28.0 27.0 32.0 12.851 0.0 22.0 19 890.0 1.854 42.0 2.0 8.0 0.462 13.0 2.591 48.0 91.0 86.0 2.086 7.0 3495.0 55.104 5.205 1.083 3.511 7.806 4.116 5.095 3.448 21.0 1.701 19.776 0.0 0.259 2.57 3.355 2.584 2.824 0.0 2.177 0.685 0.687 1.513 0.028 0.0 0.08 0.166 1.047 1.528 0.266 0.465 …
2743-38-6 0.0 27.0 11.0 0.0 18.0 8.0 0.0 0.0 0.0 12.0 2.0 8.0 8.0 26.0 0.0 6.0 40.0 0.0 7.0 2.0 344.19 36.0 44.0 4.0 54.0 52.0 61.0 13.238 0.0 14.0 26 1705.0 1.931 60.0 2.077 14.0 0.462 13.0 2.864 72.0 143.0 126.0 1.989 7.0 7004.0 94.68 5.246 1.451 3.84 9.889 5.755 7.429 4.028 38.0 1.773 24.94 0.0 2.143 5.211 5.978 5.021 5.832 0.0 4.534 0.885 0.491 1.744 0.064 0.0 0.075 0.143 1.215 1.999 0.279 0.…
617-84-5 0.0 6.0 5.0 0.0 5.0 1.0 0.0 1.0 0.0 0.0 0.0 1.0 2.0 7.0 0.0 1.0 18.0 0.0 3.0 0.0 90.061 6.0 6.0 1.0 0.0 3.0 0.0 12.866 0.0 11.0 7 48.0 1.575 15.5 1.714 1.0 0.5 4.0 1.699 12.0 24.0 24.0 2.992 2.0 174.0 11.75 2.286 0.833 2.057 3.861 1.537 1.38 2.068 6.0 1.448 6.819 0.0 0.408 0.771 0.764 0.805 0.852 0.0 0.493 0.311 0.129 0.204 0.0 0.0 0.0 0.0 0.0 0.373 0.0 0.0 2.541 4.847 0.961 1.327 0.0 0.…
2531-84-2 0.0 17.0 1.0 0.0 15.0 0.0 0.0 0.0 0.0 16.0 0.0 0.0 0.0 15.0 0.0 0.0 27.0 0.0 0.0 3.0 180.165 24.0 33.0 0.0 63.0 45.0 60.0 12.011 0.0 12.0 15 334.0 2.186 30.0 2.267 14.0 0.5 8.0 2.803 48.0 98.0 82.0 1.722 4.0 1547.0 45.454 3.181 0.683 3.204 3.806 3.679 5.095 3.291 24.0 2.093 14.693 0.0 1.281 2.829 2.617 2.117 1.555 0.0 2.872 0.951 0.478 0.894 0.073 0.0 0.198 0.342 1.56 2.133 0.589 0.915 …
97-53-0 0.0 12.0 5.0 0.0 10.0 2.0 0.0 0.0 0.0 6.0 1.0 2.0 2.0 12.0 0.0 2.0 24.0 0.0 3.0 1.0 152.108 15.0 18.0 1.0 18.0 20.0 22.0 12.676 0.0 12.0 12 204.0 1.861 26.0 2.0 6.0 0.429 7.0 2.446 30.0 60.0 54.0 2.331 4.0 818.0 29.602 3.091 0.915 2.849 4.833 2.743 3.238 2.894 15.0 1.714 12.125 0.0 0.847 2.068 2.114 2.03 1.896 0.0 1.736 0.445 0.241 0.606 0.024 0.0 0.008 0.04 0.616 1.016 0.143 0.284 3.744 …
378-44-9 0.0 31.0 27.0 0.0 22.0 5.0 1.0 0.0 0.0 0.0 3.0 5.0 6.0 28.0 1.0 5.0 57.0 0.0 2.0 4.0 363.235 53.0 84.0 4.0 203.0 116.0 156.0 12.973 0.0 29.0 28 1670.0 1.956 62.5 2.214 31.0 0.5 12.0 2.906 106.0 221.0 168.0 1.769 6.0 7136.0 122.143 4.418 1.413 3.858 12.028 6.176 8.156 4.258 70.0 1.714 25.2 0.0 7.784 4.336 3.569 2.821 4.085 0.059 3.299 6.571 2.399 3.613 0.094 0.0 1.355 2.069 5.568 7.261 3.…
6378-25-2 0.0 13.0 5.0 0.0 6.0 3.0 0.0 0.0 0.0 6.0 1.0 3.0 7.0 13.0 3.0 2.0 16.0 0.0 1.0 1.0 258.489 20.0 22.0 2.0 23.0 25.0 27.0 19.884 3.0 3.0 13 228.0 1.736 30.0 2.0 10.0 0.5 6.0 2.644 40.0 75.0 66.0 2.669 3.0 907.0 35.183 2.923 0.664 2.883 7.007 2.701 3.113 3.089 19.0 1.515 12.641 0.0 1.042 0.847 1.592 0.305 1.179 0.0 0.877 2.066 1.085 2.191 0.021 0.0 0.0 0.053 1.347 2.178 0.232 0.673 5.516 9…
87130-20-9 0.0 19.0 12.0 0.0 14.0 4.0 0.0 1.0 0.0 6.0 1.0 4.0 5.0 19.0 0.0 4.0 40.0 0.0 6.0 1.0 246.157 24.0 27.0 1.0 38.0 34.0 37.0 12.956 0.0 21.0 19 782.0 1.854 42.5 2.0 8.0 0.455 11.0 2.621 48.0 94.0 86.0 2.415 6.0 3037.0 57.396 4.573 1.311 3.441 7.806 4.127 5.095 3.52 24.0 1.701 19.162 0.0 0.636 3.044 3.64 2.626 2.394 0.0 3.093 0.557 0.479 1.234 0.024 0.0 0.063 0.131 0.868 1.49 0.274 0.491 6…
1824-58-4 0.0 20.0 10.0 0.0 9.0 4.0 0.0 3.0 0.0 6.0 3.0 4.0 10.0 19.0 1.0 5.0 31.0 0.0 2.0 2.0 313.703 32.0 39.0 4.0 81.0 52.0 65.0 16.511 1.0 12.0 19 638.0 1.854 43.833 2.105 17.0 0.444 9.0 2.863 64.0 123.0 104.0 2.184 5.0 2612.0 64.174 3.731 0.95 3.387 8.931 4.034 5.095 3.645 33.0 1.629 18.184 0.0 1.603 1.03 1.821 0.061 2.189 0.0 1.325 3.015 1.654 3.259 0.065 0.0 0.466 0.865 3.237 4.322 1.335 2…
319-89-1 0.0 12.0 8.0 0.0 6.0 6.0 0.0 0.0 0.0 0.0 4.0 6.0 6.0 12.0 0.0 6.0 16.0 0.0 0.0 1.0 168.06 18.0 24.0 4.0 19.0 24.0 24.0 14.005 0.0 4.0 12 174.0 1.732 30.0 2.0 9.0 0.2 5.0 2.434 36.0 72.0 60.0 2.76 4.0 696.0 31.6 2.636 0.741 2.756 6.667 2.619 2.863 3.026 21.0 1.5 11.444 0.0 2.488 3.667 3.102 2.661 3.859 0.0 2.218 0.608 0.326 1.155 0.016 0.0 0.0 0.0 0.327 0.654 0.038 0.125 2.803 5.605 1.309…
151319-34-5 0.0 25.0 7.0 0.0 17.0 1.0 0.0 5.0 0.0 16.0 0.0 1.0 6.0 23.0 0.0 5.0 38.0 1.0 3.0 3.0 290.221 35.0 49.0 1.0 89.0 65.0 77.0 12.618 0.0 15.0 23 1169.0 2.041 49.5 2.174 17.0 0.455 11.0 2.965 70.0 144.0 120.0 1.66 6.0 4961.0 82.485 4.621 1.387 3.697 7.639 5.398 7.128 3.863 38.0 1.89 22.083 0.0 2.379 4.798 4.622 3.884 3.504 0.096 4.846 1.3 0.565 1.378 0.044 0.0 0.175 0.343 1.521 2.609 0.572…
80-56-8 0.0 11.0 10.0 0.0 10.0 0.0 0.0 0.0 0.0 0.0 0.0 0.0 0.0 10.0 0.0 0.0 26.0 0.0 0.0 3.0 120.11 18.0 25.0 1.0 27.0 29.0 34.0 12.011 0.0 16.0 10 102.0 1.966 20.0 2.2 12.0 0.25 4.0 2.27 36.0 72.0 58.0 2.156 3.0 476.0 24.583 2.267 0.436 2.624 4.146 2.276 2.937 2.757 13.0 1.739 9.386 0.0 1.465 0.459 0.425 0.333 0.207 0.0 0.518 2.593 1.324 1.409 0.082 0.118 0.0 0.118 1.78 2.609 0.399 0.967 4.288 7…
2443-58-5 0.0 16.0 4.0 0.0 13.0 1.0 0.0 0.0 0.0 12.0 1.0 1.0 1.0 14.0 0.0 1.0 24.0 0.0 0.0 3.0 172.142 23.0 32.0 0.0 65.0 45.0 58.0 12.296 0.0 10.0 14 274.0 2.2 29.0 2.286 14.0 0.429 7.0 2.699 46.0 94.0 78.0 1.739 4.0 1287.0 41.169 3.011 0.62 3.123 3.556 3.523 4.794 3.193 21.0 2.1 13.704 0.0 1.238 2.649 2.611 2.097 1.848 0.079 2.707 0.936 0.423 0.894 0.052 0.0 0.152 0.335 1.502 2.132 0.57 0.917 4…
480-22-8 0.0 19.0 3.0 0.0 14.0 3.0 0.0 0.0 0.0 16.0 3.0 3.0 3.0 17.0 0.0 3.0 27.0 0.0 0.0 3.0 216.151 28.0 40.0 0.0 80.0 56.0 70.0 12.715 0.0 10.0 17 450.0 2.091 37.0 2.235 16.0 0.429 7.0 2.827 56.0 115.0 94.0 1.827 4.0 2019.0 55.688 3.309 0.824 3.311 5.528 4.005 5.447 3.509 31.0 1.925 16.304 0.0 1.96 3.757 3.61 2.945 3.108 0.0 4.029 1.052 0.477 1.219 0.066 0.0 0.171 0.314 1.456 2.164 0.533 0.873…
697-82-5 0.0 10.0 4.0 0.0 9.0 1.0 0.0 0.0 0.0 6.0 1.0 1.0 1.0 10.0 0.0 1.0 22.0 0.0 0.0 1.0 124.098 14.0 16.0 0.0 12.0 17.0 16.0 12.41 0.0 12.0 10 110.0 1.783 21.0 2.0 7.0 0.4 5.0 2.358 28.0 54.0 48.0 2.487 3.0 456.0 23.283 2.444 0.58 2.571 4.944 2.185 2.511 2.712 13.0 1.579 9.613 0.0 1.054 1.559 1.664 1.231 1.122 0.0 1.338 0.91 0.501 0.953 0.021 0.0 0.0 0.0 0.537 1.017 0.066 0.225 3.378 6.602 1.…
67883-79-8 0.0 12.0 9.0 0.0 11.0 2.0 0.0 0.0 0.0 0.0 0.0 2.0 2.0 13.0 0.0 2.0 31.0 0.0 5.0 0.0 164.119 13.0 13.0 3.0 7.0 10.0 8.0 12.625 0.0 18.0 13 318.0 1.72 28.0 1.846 2.0 0.5 10.0 2.306 26.0 51.0 50.0 3.211 5.0 1166.0 30.015 4.077 1.103 2.988 5.972 2.835 3.061 2.884 13.0 1.592 13.998 0.0 0.736 1.703 1.79 1.549 1.435 0.0 1.021 0.357 0.186 0.471 0.0 0.0 0.026 0.051 0.376 0.736 0.09 0.179 4.67 8…
97-86-9 0.0 9.0 7.0 0.0 8.0 2.0 0.0 0.0 0.0 0.0 0.0 2.0 2.0 10.0 0.0 2.0 24.0 0.0 3.0 0.0 128.086 11.0 9.0 2.0 4.0 6.0 6.0 12.809 0.0 14.0 10 136.0 1.597 22.0 1.8 3.0 0.5 6.0 2.134 22.0 40.0 40.0 3.301 3.0 494.0 20.867 3.022 0.686 2.572 5.833 2.045 2.033 2.569 9.0 1.429 10.32 0.0 0.518 1.441 1.42 1.173 1.338 0.0 0.564 0.412 0.627 0.977 0.0 0.0 0.0 0.0 0.223 0.366 0.0 0.142 3.363 6.808 0.896 2.773…
1119-40-0 0.0 10.0 8.0 0.0 7.0 4.0 0.0 0.0 0.0 0.0 0.0 4.0 4.0 11.0 0.0 4.0 23.0 0.0 4.0 0.0 148.073 11.0 10.0 2.0 6.0 7.0 6.0 13.461 0.0 12.0 11 192.0 1.673 26.0 1.818 2.0 0.5 8.0 2.098 22.0 42.0 42.0 3.127 4.0 700.0 23.48 3.491 0.958 2.747 5.472 2.384 2.459 2.662 10.0 1.535 11.702 0.0 0.408 1.571 1.952 1.862 1.936 0.0 0.642 0.201 0.118 0.577 0.0 0.0 0.0 0.015 0.289 0.581 0.059 0.131 3.34 6.754 …
123-99-9 0.0 12.0 10.0 0.0 9.0 4.0 0.0 0.0 0.0 0.0 2.0 4.0 4.0 13.0 0.0 2.0 29.0 0.0 8.0 0.0 172.095 13.0 10.0 2.0 7.0 9.0 8.0 13.238 0.0 16.0 13 344.0 1.72 30.0 1.846 2.0 0.5 10.0 2.167 26.0 48.0 50.0 2.916 5.0 1270.0 29.177 4.41 0.875 3.032 5.972 2.743 3.061 2.845 10.0 1.592 14.281 0.0 0.239 0.782 2.078 1.563 2.444 0.0 0.553 0.091 0.129 0.816 0.0 0.0 0.038 0.098 0.641 1.083 0.195 0.365 4.563 7.…
584-84-9 0.0 13.0 3.0 0.0 9.0 2.0 0.0 2.0 0.0 6.0 0.0 2.0 4.0 13.0 0.0 4.0 19.0 0.0 2.0 1.0 168.111 16.0 19.0 4.0 21.0 22.0 25.0 12.932 0.0 6.0 13 260.0 1.872 29.0 2.0 6.0 0.5 8.0 2.617 32.0 64.0 58.0 2.333 4.0 1033.0 33.137 3.333 0.978 2.956 5.083 2.951 3.539 2.998 16.0 1.733 13.225 0.0 0.799 2.294 2.617 2.734 2.739 0.0 2.067 0.515 0.283 0.606 0.024 0.0 0.006 0.026 0.56 0.89 0.099 0.233 3.541 6.…
598-64-1 NA NA NA NA NA NA NA NA NA NA NA NA NA NA NA NA NA NA NA NA NA NA NA NA NA NA NA NA NA NA NA NA NA NA NA NA NA NA NA NA NA NA NA NA NA NA NA NA NA NA NA NA NA NA NA NA NA NA NA NA NA NA NA NA NA NA NA NA NA NA NA NA NA NA NA NA NA NA NA NA NA NA NA NA NA NA NA NA NA NA NA NA NA NA NA NA NA NA NA NA NA NA NA NA NA NA NA NA NA NA NA NA NA NA NA NA NA NA NA NA NA NA NA NA NA NA NA NA NA NA …
13171-21-6 1.0 17.0 14.0 0.0 10.0 5.0 0.0 1.0 0.0 0.0 0.0 5.0 8.0 18.0 1.0 5.0 37.0 0.0 7.0 0.0 280.539 23.0 27.0 3.0 16.0 24.0 20.0 15.585 1.0 19.0 18 636.0 1.671 41.5 1.889 7.0 0.444 9.0 2.555 46.0 90.0 80.0 4.536 5.0 2318.0 53.575 4.157 1.563 3.29 9.757 3.763 4.016 3.483 27.0 1.49 17.926 0.0 2.324 1.978 1.557 1.093 1.467 0.0 1.388 1.773 0.766 1.714 0.0 0.0 0.035 0.088 1.038 2.094 0.144 0.409 7…
110-75-8 0.0 5.0 4.0 0.0 4.0 1.0 0.0 0.0 0.0 0.0 0.0 1.0 2.0 6.0 1.0 1.0 13.0 0.0 3.0 0.0 99.496 4.0 3.0 1.0 0.0 2.0 1.0 16.583 1.0 7.0 6 35.0 1.587 13.333 1.667 0.0 0.4 5.0 1.563 8.0 16.0 18.0 2.339 3.0 128.0 8.7 2.333 0.688 1.929 3.0 1.322 1.204 1.74 3.0 1.5 5.969 0.0 0.0 0.49 0.603 0.68 0.588 0.0 0.283 0.0 0.0 0.0 0.0 0.0 0.0 0.0 0.094 0.217 0.0 0.0 2.234 4.241 0.467 1.104 0.0 0.0 0.0 1.707 0.…
94-12-2 0.0 13.0 6.0 0.0 10.0 2.0 0.0 1.0 0.0 6.0 1.0 2.0 3.0 13.0 0.0 3.0 26.0 0.0 3.0 1.0 166.115 16.0 18.0 1.0 19.0 19.0 22.0 12.778 0.0 13.0 13 274.0 1.872 28.5 2.0 6.0 0.444 9.0 2.446 32.0 63.0 58.0 2.189 5.0 1099.0 32.649 3.513 0.873 2.991 5.083 2.96 3.539 2.965 15.0 1.733 13.46 0.0 0.737 2.295 2.382 1.972 2.064 0.0 1.719 0.353 0.221 0.691 0.028 0.0 0.027 0.05 0.586 0.897 0.116 0.269 4.264 …
5205-11-8 0.0 14.0 6.0 0.0 12.0 2.0 0.0 0.0 0.0 6.0 0.0 2.0 2.0 14.0 0.0 2.0 28.0 0.0 3.0 1.0 176.13 17.0 18.0 2.0 17.0 19.0 20.0 12.581 0.0 14.0 14 352.0 1.88 30.0 2.0 6.0 0.444 9.0 2.507 34.0 66.0 62.0 2.098 5.0 1416.0 35.847 3.868 0.832 3.111 5.333 3.164 3.84 3.046 15.0 1.75 14.655 0.0 0.498 2.18 2.454 2.144 1.901 0.0 1.845 0.446 0.414 0.811 0.032 0.0 0.028 0.061 0.544 0.942 0.128 0.249 4.555 …
72178-02-0 0.0 29.0 13.0 0.0 15.0 6.0 3.0 2.0 0.0 12.0 1.0 6.0 13.0 28.0 4.0 6.0 38.0 0.0 5.0 2.0 428.687 44.0 49.0 4.0 80.0 61.0 75.0 15.31 1.0 10.0 28 2154.0 1.842 67.833 2.071 20.0 0.462 13.0 3.024 88.0 166.0 146.0 1.976 7.0 8638.0 106.152 5.698 1.322 3.92 13.014 5.808 7.429 4.105 43.0 1.631 26.569 0.0 1.162 4.767 6.302 3.377 5.922 0.0 4.461 1.617 1.539 4.519 0.048 0.0 0.171 0.285 1.739 2.696 …
100-54-9 0.0 8.0 1.0 0.0 6.0 0.0 0.0 2.0 0.0 6.0 0.0 0.0 2.0 8.0 0.0 2.0 12.0 1.0 0.0 1.0 100.08 9.0 10.0 0.0 5.0 10.0 10.0 12.51 0.0 4.0 8 64.0 1.929 17.0 2.0 4.0 0.4 5.0 2.296 18.0 36.0 34.0 2.125 3.0 280.0 15.783 2.286 0.583 2.369 2.611 1.961 2.283 2.31 7.0 1.846 7.804 0.0 0.289 1.511 1.559 1.698 1.616 0.0 1.166 0.123 0.083 0.204 0.025 0.0 0.0 0.003 0.23 0.429 0.017 0.057 2.234 4.204 0.791 1.3…
120-46-7 0.0 18.0 4.0 0.0 15.0 2.0 0.0 0.0 0.0 12.0 0.0 2.0 2.0 17.0 0.0 2.0 29.0 0.0 4.0 2.0 212.163 23.0 28.0 2.0 30.0 32.0 36.0 12.48 0.0 12.0 17 560.0 2.028 36.0 2.118 10.0 0.5 10.0 2.668 46.0 92.0 82.0 1.737 5.0 2400.0 50.125 4.118 0.914 3.379 5.194 4.007 5.22 3.369 22.0 1.925 17.328 0.0 1.175 3.14 3.231 2.834 2.79 0.0 2.78 0.617 0.311 0.805 0.064 0.0 0.072 0.135 1.014 1.598 0.257 0.454 5.43…
73573-42-9 0.0 48.0 29.0 0.0 33.0 8.0 0.0 2.0 0.0 16.0 2.0 8.0 10.0 43.0 0.0 9.0 81.0 0.0 7.0 6.0 552.369 70.0 100.0 3.0 245.0 140.0 195.0 12.846 0.0 38.0 43 6847.0 2.097 95.0 2.233 35.0 0.476 21.0 3.19 140.0 288.0 236.0 1.115 11.0 29883.0 203.364 7.583 2.441 4.505 13.639 9.81 13.831 4.726 80.0 1.94 37.909 0.0 4.69 7.439 7.171 6.206 5.379 0.079 6.974 3.669 1.483 2.929 0.169 0.0 1.703 2.401 5.994 …
526-73-8 0.0 9.0 3.0 0.0 9.0 0.0 0.0 0.0 0.0 6.0 0.0 0.0 0.0 9.0 0.0 0.0 21.0 0.0 0.0 1.0 108.099 12.0 14.0 0.0 8.0 13.0 12.0 12.011 0.0 12.0 9 82.0 1.817 18.0 2.0 6.0 0.25 4.0 2.281 24.0 47.0 42.0 2.413 3.0 349.0 19.667 2.278 0.539 2.452 4.083 2.04 2.334 2.559 11.0 1.636 8.582 0.0 1.07 1.239 1.228 0.971 0.621 0.0 0.951 0.994 0.414 0.664 0.024 0.0 0.0 0.0 0.42 0.898 0.084 0.204 3.244 6.232 1.875 …
85446-17-9 0.0 22.0 10.0 0.0 12.0 1.0 0.0 0.0 8.0 12.0 0.0 1.0 9.0 21.0 8.0 1.0 23.0 0.0 2.0 2.0 799.363 33.0 44.0 0.0 63.0 50.0 60.0 38.065 0.0 2.0 21 900.0 1.863 41.0 2.095 16.0 0.5 10.0 2.824 66.0 132.0 110.0 2.033 5.0 3684.0 72.185 4.286 1.154 3.547 9.861 4.572 5.674 3.745 38.0 1.636 20.271 0.0 3.597 3.055 0.829 1.684 6.38 0.0 0.2 8.659 2.158 1.959 0.036 0.0 0.304 0.478 3.247 5.476 1.222 1.94…
15646-46-5 0.0 17.0 8.0 0.0 12.0 3.0 0.0 1.0 0.0 6.0 0.0 3.0 4.0 16.0 0.0 4.0 27.0 0.0 3.0 2.0 206.136 22.0 28.0 3.0 42.0 35.0 41.0 12.883 0.0 11.0 16 467.0 2.03 35.5 2.125 10.0 0.5 10.0 2.652 44.0 89.0 78.0 1.796 5.0 1976.0 46.175 3.892 0.955 3.282 4.944 3.851 4.919 3.289 20.0 1.92 16.275 0.0 1.132 3.327 3.378 2.818 2.537 0.096 2.988 0.441 0.235 0.736 0.032 0.0 0.056 0.113 0.798 1.259 0.208 0.39…
52756-22-6 0.0 26.0 12.0 0.0 19.0 3.0 1.0 1.0 0.0 12.0 0.0 3.0 6.0 25.0 2.0 3.0 44.0 0.0 5.0 2.0 344.664 36.0 45.0 2.0 67.0 55.0 66.0 13.787 1.0 19.0 25 1436.0 1.906 55.333 2.08 15.0 0.5 10.0 2.883 72.0 143.0 124.0 2.142 5.0 5826.0 91.815 4.787 1.387 3.751 10.25 5.473 7.003 4.017 39.0 1.724 23.703 0.0 2.364 4.741 4.62 3.579 3.603 0.0 4.106 1.473 0.899 1.945 0.056 0.0 0.129 0.252 1.614 2.482 0.485…
26159-34-2 0.0 18.0 6.0 0.0 14.0 3.0 0.0 0.0 0.0 11.0 0.0 3.0 3.0 17.0 0.0 3.0 30.0 0.0 3.0 2.0 216.151 25.0 32.0 1.0 53.0 38.0 49.0 12.715 0.0 13.0 17 530.0 1.96 37.0 2.118 12.0 0.5 10.0 2.748 50.0 100.0 86.0 1.886 5.0 2212.0 51.779 3.897 0.995 3.325 6.417 3.9 4.97 3.404 26.0 1.789 16.969 0.0 1.796 3.21 3.271 2.712 2.648 0.0 2.641 1.118 0.523 1.23 0.048 0.0 0.136 0.26 1.244 1.775 0.463 0.752 5.4…
124-04-9 0.0 9.0 7.0 0.0 6.0 4.0 0.0 0.0 0.0 0.0 2.0 4.0 4.0 10.0 0.0 2.0 20.0 0.0 5.0 0.0 136.062 10.0 7.0 2.0 4.0 6.0 5.0 13.606 0.0 10.0 10 151.0 1.644 24.0 1.8 2.0 0.429 7.0 2.056 20.0 36.0 38.0 2.909 4.0 552.0 20.071 3.356 0.688 2.636 5.222 2.067 2.158 2.509 7.0 1.5 10.697 0.0 0.239 0.782 2.078 1.563 2.444 0.0 0.553 0.091 0.129 0.816 0.0 0.0 0.0 0.0 0.276 0.552 0.046 0.107 3.063 5.539 1.031 …
314-40-9 0.0 14.0 6.0 0.0 9.0 2.0 0.0 2.0 1.0 6.0 1.0 2.0 5.0 14.0 1.0 3.0 27.0 0.0 2.0 1.0 248.015 20.0 26.0 2.0 26.0 30.0 30.0 17.715 0.0 13.0 14 280.0 1.768 30.75 2.0 9.0 0.429 7.0 2.65 40.0 80.0 68.0 2.732 4.0 1100.0 39.226 3.077 0.951 2.971 7.167 3.039 3.465 3.205 23.0 1.556 13.63 0.0 1.933 1.821 1.777 1.197 0.866 0.0 2.189 1.775 0.709 1.203 0.014 0.0 0.007 0.051 0.982 1.507 0.225 0.488 5.28…
344930-95-6 0.0 43.0 22.0 0.0 27.0 7.0 0.0 4.0 0.0 17.0 0.0 7.0 12.0 39.0 0.0 10.0 71.0 0.0 9.0 5.0 524.385 63.0 87.0 4.0 180.0 119.0 157.0 13.446 0.0 32.0 39 5380.0 2.058 87.0 2.205 31.0 0.474 19.0 3.194 126.0 256.0 212.0 1.193 10.0 23289.0 174.144 7.26 1.967 4.393 13.007 8.76 12.223 4.573 70.0 1.895 35.19 0.0 4.406 6.069 5.713 4.263 4.664 0.056 6.296 3.767 1.773 3.206 0.136 0.0 0.602 1.1 4.756 …
29457-72-5 0.0 28.0 26.0 0.0 8.0 3.0 17.0 0.0 0.0 0.0 0.0 3.0 21.0 29.0 17.0 3.0 29.0 0.0 7.0 0.0 499.118 54.0 72.0 2.0 45.0 63.0 54.0 17.211 0.0 0.0 29 1864.0 1.538 86.5 1.931 27.0 0.5 10.0 2.865 108.0 208.0 164.0 6.819 5.0 6808.0 124.468 4.591 1.281 3.768 20.563 5.247 5.419 4.306 72.0 1.303 25.918 0.0 14.0 9.233 9.539 4.925 11.625 0.0 4.033 3.286 1.874 7.75 0.0 0.0 0.023 0.06 0.776 1.749 0.145 …
628-46-6 0.0 8.0 7.0 0.0 7.0 2.0 0.0 0.0 0.0 0.0 1.0 2.0 2.0 9.0 0.0 1.0 23.0 0.0 4.0 0.0 116.075 9.0 6.0 1.0 4.0 5.0 4.0 12.897 0.0 14.0 9 108.0 1.608 20.0 1.778 2.0 0.5 6.0 1.939 18.0 32.0 34.0 2.915 3.0 394.0 17.217 3.0 0.625 2.471 4.972 1.814 1.857 2.377 6.0 1.459 9.435 0.0 0.239 0.391 1.039 0.782 1.222 0.0 0.273 0.334 0.473 0.816 0.0 0.0 0.0 0.0 0.291 0.662 0.0 0.175 3.344 6.054 1.172 2.68 0…
63516-07-4 0.0 32.0 19.0 0.0 24.0 3.0 1.0 1.0 0.0 12.0 1.0 3.0 5.0 29.0 1.0 3.0 58.0 0.0 6.0 4.0 369.266 47.0 67.0 1.0 116.0 87.0 106.0 12.733 0.0 29.0 29 2175.0 2.073 63.0 2.207 24.0 0.462 13.0 2.897 94.0 193.0 158.0 1.462 7.0 9439.0 117.386 5.357 1.495 3.995 9.042 6.67 9.184 4.203 53.0 1.933 27.001 0.0 4.4 4.382 4.151 3.545 3.648 0.083 4.216 3.748 1.434 2.275 0.107 0.0 0.497 0.926 3.775 5.334 1…
108-45-2 0.0 8.0 2.0 0.0 6.0 0.0 0.0 2.0 0.0 6.0 2.0 0.0 2.0 8.0 0.0 2.0 16.0 0.0 0.0 1.0 100.08 10.0 10.0 0.0 6.0 11.0 10.0 12.51 0.0 8.0 8 61.0 1.861 17.0 2.0 5.0 0.25 4.0 2.221 20.0 38.0 36.0 2.231 3.0 268.0 16.083 2.179 0.458 2.338 3.222 1.807 2.158 2.346 7.0 1.714 7.614 0.0 0.164 1.288 1.707 1.389 1.519 0.0 1.178 0.207 0.192 0.577 0.028 0.0 0.0 0.0 0.278 0.559 0.016 0.094 2.399 4.464 0.911 1…
105-67-9 0.0 9.0 3.0 0.0 8.0 1.0 0.0 0.0 0.0 6.0 1.0 1.0 1.0 9.0 0.0 1.0 19.0 0.0 0.0 1.0 112.087 12.0 13.0 0.0 8.0 13.0 14.0 12.454 0.0 10.0 9 84.0 1.817 19.0 2.0 6.0 0.4 5.0 2.334 24.0 46.0 42.0 2.346 3.0 357.0 19.533 2.333 0.519 2.464 4.083 2.018 2.334 2.534 10.0 1.636 8.654 0.0 0.718 1.508 1.583 1.237 1.174 0.0 1.011 0.539 0.376 0.76 0.024 0.0 0.0 0.0 0.427 0.805 0.04 0.171 2.962 5.679 1.352 …
106-68-3 0.0 8.0 7.0 0.0 8.0 1.0 0.0 0.0 0.0 0.0 0.0 1.0 1.0 9.0 0.0 1.0 25.0 0.0 5.0 0.0 112.087 8.0 7.0 1.0 3.0 5.0 4.0 12.454 0.0 16.0 9 110.0 1.661 19.0 1.778 1.0 0.429 7.0 1.884 16.0 31.0 32.0 2.877 4.0 400.0 17.026 3.056 0.854 2.483 4.361 1.974 1.982 2.358 7.0 1.543 9.531 0.0 0.204 0.544 0.66 0.483 0.669 0.0 0.198 0.174 0.102 0.289 0.0 0.0 0.0 0.0 0.389 0.749 0.088 0.228 3.825 6.444 1.454 2…
77-48-5 0.0 11.0 9.0 0.0 5.0 2.0 0.0 2.0 2.0 0.0 0.0 2.0 6.0 11.0 2.0 2.0 17.0 0.0 0.0 1.0 279.875 18.0 24.0 2.0 13.0 24.0 20.0 25.443 0.0 6.0 11 132.0 1.691 24.5 2.0 10.0 0.25 4.0 2.359 36.0 71.0 58.0 2.867 3.0 532.0 28.083 2.4 0.62 2.617 6.507 2.367 2.511 2.932 19.0 1.451 10.297 0.0 2.903 1.41 0.99 0.577 0.329 0.056 0.838 3.056 1.223 1.629 0.0 0.0 0.0 0.0 0.834 1.843 0.0 0.258 4.309 9.139 3.344…
17804-35-2 0.0 22.0 10.0 0.0 14.0 3.0 0.0 4.0 0.0 10.0 2.0 3.0 7.0 21.0 0.0 5.0 39.0 0.0 4.0 2.0 272.179 29.0 38.0 2.0 73.0 51.0 63.0 12.961 0.0 18.0 21 944.0 1.968 47.0 2.095 12.0 0.455 11.0 2.813 58.0 118.0 102.0 1.989 6.0 3839.0 69.684 4.495 1.369 3.564 7.417 4.837 6.174 3.718 30.0 1.826 20.594 0.0 1.538 3.965 4.042 3.392 3.192 0.079 3.755 0.708 0.322 1.105 0.028 0.0 0.124 0.253 1.224 1.909 0.…
7789-21-1 0.0 4.0 2.0 0.0 0.0 3.0 1.0 0.0 0.0 0.0 1.0 3.0 5.0 5.0 1.0 2.0 6.0 0.0 0.0 0.0 99.062 6.0 0.0 2.0 0.0 0.0 0.0 19.812 0.0 1.0 5 16.0 1.32 14.5 1.6 3.0 0.5 2.0 1.955 12.0 16.0 20.0 3.024 1.0 64.0 7.0 1.6 0.25 1.447 4.063 0.557 0.602 1.716 0.0 1.176 3.972 0.0 2.0 0.0 1.764 0.011 1.634 0.0 0.0 0.0 0.337 2.0 0.0 0.0 0.0 0.0 0.0 0.0 0.0 0.0 2.011 2.866 0.0 1.236 0.5 0.0 0.0 3.0 0.0 4.5 2.0 0…
60-51-5 1.0 11.0 9.0 0.0 5.0 3.0 0.0 1.0 0.0 0.0 1.0 3.0 7.0 12.0 0.0 5.0 24.0 0.0 5.0 0.0 217.167 14.0 14.0 2.0 7.0 9.0 9.0 18.097 0.0 12.0 12 218.0 1.642 27.167 1.833 4.0 0.429 7.0 2.281 28.0 53.0 50.0 3.72 4.0 790.0 28.169 3.303 1.089 2.792 6.424 2.564 2.584 2.862 14.0 1.485 12.323 0.0 1.109 3.111 3.713 1.796 0.11 0.0 1.7 4.255 2.263 1.215 0.0 0.0 0.0 0.0 1.842 3.102 0.237 1.024 7.372 9.723 6.…
87-51-4 0.0 14.0 3.0 0.0 10.0 2.0 0.0 1.0 0.0 10.0 2.0 2.0 3.0 13.0 0.0 1.0 22.0 0.0 2.0 2.0 166.115 19.0 24.0 1.0 36.0 32.0 36.0 12.778 0.0 9.0 13 241.0 2.037 28.5 2.154 10.0 0.429 7.0 2.648 38.0 76.0 66.0 1.908 4.0 1054.0 35.002 3.09 0.664 3.0 4.194 3.159 4.016 3.038 16.0 1.902 12.975 0.0 0.717 2.239 2.745 2.231 2.31 0.096 2.315 0.617 0.311 0.878 0.028 0.0 0.045 0.133 0.895 1.441 0.263 0.479 4.…
5329-14-6 0.0 4.0 2.0 0.0 0.0 3.0 0.0 1.0 0.0 0.0 2.0 3.0 5.0 5.0 0.0 2.0 8.0 0.0 0.0 0.0 94.071 6.0 0.0 2.0 0.0 0.0 0.0 18.814 0.0 3.0 5 16.0 1.32 13.5 1.6 3.0 0.5 2.0 1.955 12.0 16.0 20.0 3.024 1.0 64.0 7.0 1.6 0.25 1.447 4.063 0.557 0.602 1.716 0.0 1.176 3.972 0.0 2.0 0.0 1.455 0.255 1.434 0.0 0.0 0.0 0.467 2.0 0.0 0.0 0.0 0.0 0.0 0.0 0.0 0.0 2.255 3.066 0.0 1.545 0.5 0.0 0.0 3.0 0.0 4.5 2.0 0…
98-29-3 0.0 12.0 6.0 0.0 10.0 2.0 0.0 0.0 0.0 6.0 2.0 2.0 2.0 12.0 0.0 2.0 26.0 0.0 0.0 1.0 152.108 18.0 19.0 0.0 20.0 19.0 23.0 12.676 0.0 14.0 12 189.0 1.757 26.0 2.0 9.0 0.5 6.0 2.454 36.0 67.0 60.0 2.512 3.0 762.0 30.733 2.864 0.603 2.808 6.146 2.542 2.937 2.945 16.0 1.548 11.792 0.0 0.969 1.981 1.877 1.474 1.727 0.0 1.344 1.408 1.462 1.982 0.024 0.0 0.0 0.018 0.631 0.99 0.122 0.318 3.935 7.6…
2104-64-5 1.0 22.0 8.0 0.0 14.0 4.0 0.0 1.0 0.0 12.0 0.0 4.0 7.0 21.0 0.0 5.0 35.0 0.0 6.0 2.0 309.198 30.0 37.0 2.0 50.0 44.0 51.0 14.724 0.0 14.0 21 966.0 1.957 46.167 2.095 13.0 0.455 11.0 2.82 60.0 119.0 104.0 1.899 6.0 3986.0 69.622 4.6 1.217 3.589 7.507 4.733 6.123 3.698 31.0 1.813 20.719 0.0 1.883 1.204 1.481 1.119 2.245 0.0 1.337 2.849 1.46 1.651 0.06 0.0 0.223 0.486 2.486 4.225 0.894 1.4…
15972-60-8 0.0 18.0 11.0 0.0 14.0 2.0 0.0 1.0 0.0 6.0 0.0 2.0 4.0 18.0 1.0 2.0 38.0 0.0 6.0 1.0 249.612 23.0 31.0 1.0 38.0 39.0 45.0 13.867 1.0 20.0 18 569.0 1.846 38.833 2.0 8.0 0.429 7.0 2.585 46.0 95.0 82.0 2.859 4.0 2198.0 56.157 3.719 1.515 3.289 7.556 4.027 4.794 3.577 28.0 1.688 17.459 0.0 1.619 2.641 2.411 2.003 1.586 0.0 2.388 1.077 0.404 0.816 0.024 0.0 0.051 0.129 1.479 2.169 0.377 0.8…
11024-24-1 0.0 95.0 95.0 0.0 56.0 29.0 0.0 0.0 0.0 0.0 17.0 29.0 29.0 85.0 0.0 29.0 177.0 0.0 14.0 11.0 1136.587 149.0 220.0 0.0 548.0 303.0 425.0 13.372 0.0 92.0 85 42490.0 2.041 199.0 2.235 77.0 0.5 32.0 3.346 298.0 613.0 488.0 0.797 16.0 186925.0 545.026 11.902 4.455 5.31 31.576 21.114 26.332 5.717 183.0 1.831 63.884 0.0 14.319 14.537 11.844 9.885 12.984 0.124 12.614 11.792 5.015 7.977 0.323 0…
99-06-9 0.0 10.0 3.0 0.0 7.0 3.0 0.0 0.0 0.0 6.0 2.0 3.0 3.0 10.0 0.0 2.0 16.0 0.0 1.0 1.0 132.074 13.0 14.0 1.0 10.0 15.0 16.0 13.207 0.0 6.0 10 117.0 1.835 23.0 2.0 6.0 0.4 5.0 2.406 26.0 50.0 46.0 2.32 3.0 486.0 22.717 2.6 0.582 2.611 4.333 2.251 2.635 2.658 11.0 1.667 9.861 0.0 0.601 1.827 2.42 1.976 2.448 0.0 1.448 0.294 0.204 0.789 0.028 0.0 0.0 0.006 0.362 0.639 0.046 0.118 2.723 5.112 1.0…
109-09-1 0.0 7.0 1.0 0.0 5.0 0.0 0.0 1.0 0.0 6.0 0.0 0.0 2.0 7.0 1.0 1.0 11.0 0.0 0.0 1.0 109.515 8.0 8.0 0.0 3.0 8.0 8.0 15.645 1.0 4.0 7 42.0 1.919 14.833 2.0 4.0 0.25 4.0 2.14 16.0 31.0 30.0 2.123 3.0 193.0 12.917 2.0 0.417 2.196 2.361 1.674 1.982 2.143 5.0 1.826 6.529 0.0 0.12 1.041 1.203 1.056 0.722 0.0 0.836 0.169 0.146 0.289 0.025 0.0 0.0 0.0 0.261 0.471 0.014 0.069 2.337 4.391 0.852 1.54 …
20559-55-1 0.0 19.0 8.0 0.0 12.0 3.0 0.0 3.0 0.0 10.0 2.0 3.0 6.0 18.0 0.0 4.0 33.0 0.0 4.0 2.0 234.15 25.0 31.0 1.0 56.0 40.0 49.0 13.008 0.0 15.0 18 676.0 1.994 40.5 2.111 11.0 0.5 12.0 2.741 50.0 100.0 88.0 1.761 6.0 2790.0 54.293 4.418 1.144 3.427 6.056 4.222 5.396 3.435 23.0 1.862 18.294 0.0 1.063 3.586 3.699 3.022 2.64 0.096 3.156 0.554 0.302 1.03 0.024 0.0 0.099 0.206 1.002 1.502 0.352 0.5…
5437-38-7 0.0 13.0 5.0 0.0 8.0 4.0 0.0 1.0 0.0 6.0 1.0 4.0 5.0 13.0 0.0 3.0 20.0 0.0 2.0 1.0 174.091 18.0 22.0 2.0 16.0 27.0 26.0 13.392 0.0 7.0 13 228.0 1.791 30.5 2.0 8.0 0.4 5.0 2.571 36.0 71.0 62.0 2.679 3.0 905.0 34.833 2.923 0.785 2.885 6.306 2.827 3.289 3.107 19.0 1.592 12.667 0.0 1.182 2.324 3.104 2.526 3.157 0.0 2.338 0.672 0.355 1.15 0.024 0.0 0.004 0.027 0.547 1.074 0.098 0.203 3.511 6…
123548-56-1 0.0 25.0 14.0 0.0 15.0 6.0 0.0 3.0 0.0 6.0 2.0 6.0 10.0 25.0 1.0 7.0 39.0 1.0 6.0 1.0 353.633 33.0 36.0 4.0 53.0 43.0 54.0 14.145 1.0 14.0 25 1674.0 1.824 57.833 2.0 11.0 0.5 14.0 2.847 66.0 127.0 116.0 2.573 7.0 6465.0 85.641 5.58 1.539 3.777 11.139 5.28 6.526 3.918 33.0 1.648 24.47 0.0 1.09 4.25 5.717 4.518 4.883 0.0 3.445 1.055 0.68 2.124 0.021 0.0 0.086 0.178 1.232 1.781 0.324 0.5…
13035-61-5 0.0 22.0 18.0 0.0 13.0 9.0 0.0 0.0 0.0 0.0 0.0 9.0 9.0 22.0 0.0 9.0 40.0 0.0 5.0 1.0 300.134 30.0 33.0 4.0 65.0 46.0 58.0 13.642 0.0 18.0 22 1050.0 1.801 53.0 2.0 11.0 0.444 9.0 2.661 60.0 115.0 104.0 2.849 5.0 4012.0 73.787 4.545 1.266 3.556 10.389 4.64 5.623 3.819 28.0 1.61 21.266 0.0 0.484 3.138 5.34 3.693 4.171 0.079 3.082 0.893 0.642 2.238 0.0 0.0 0.066 0.193 1.283 1.934 0.433 0.7…
15950-66-0 0.0 10.0 4.0 0.0 6.0 1.0 0.0 0.0 0.0 6.0 1.0 1.0 4.0 10.0 3.0 1.0 13.0 0.0 0.0 1.0 194.424 14.0 17.0 0.0 11.0 16.0 16.0 19.442 3.0 3.0 10 109.0 1.783 22.0 2.0 7.0 0.4 5.0 2.366 28.0 55.0 48.0 2.516 3.0 452.0 23.367 2.422 0.6 2.566 4.944 2.235 2.511 2.723 14.0 1.579 9.586 0.0 1.485 1.403 1.393 1.041 0.72 0.0 1.042 1.356 0.512 0.856 0.021 0.0 0.0 0.0 0.511 1.046 0.104 0.245 3.585 7.004 2…
404-86-4 0.0 22.0 14.0 0.0 18.0 3.0 0.0 1.0 0.0 6.0 2.0 3.0 4.0 22.0 0.0 3.0 49.0 0.0 9.0 1.0 278.202 27.0 29.0 2.0 32.0 31.0 35.0 12.646 0.0 27.0 22 1411.0 1.873 47.5 2.0 8.0 0.467 15.0 2.695 54.0 105.0 98.0 2.02 8.0 5560.0 66.804 6.108 1.394 3.721 8.556 4.797 5.998 3.631 26.0 1.737 22.798 0.0 0.847 3.012 3.192 2.706 2.609 0.0 2.37 0.73 0.647 1.303 0.024 0.0 0.138 0.234 1.32 2.037 0.427 0.728 7.…
115-77-5 0.0 8.0 8.0 0.0 5.0 4.0 0.0 0.0 0.0 0.0 4.0 4.0 4.0 9.0 0.0 4.0 21.0 0.0 4.0 0.0 124.051 10.0 12.0 0.0 0.0 6.0 0.0 13.783 0.0 12.0 9 88.0 1.587 22.0 1.778 3.0 0.5 4.0 1.715 20.0 40.0 36.0 3.825 2.0 316.0 18.5 2.444 1.063 2.334 5.063 1.97 1.806 2.537 12.0 1.44 8.76 0.0 1.414 1.658 0.782 1.564 2.211 0.0 1.2 0.949 0.707 0.707 0.0 0.0 0.0 0.0 0.0 0.3 0.0 0.0 2.679 5.117 1.342 2.132 0.125 0.0…
110-16-7 NA NA NA NA NA NA NA NA NA NA NA NA NA NA NA NA NA NA NA NA NA NA NA NA NA NA NA NA NA NA NA NA NA NA NA NA NA NA NA NA NA NA NA NA NA NA NA NA NA NA NA NA NA NA NA NA NA NA NA NA NA NA NA NA NA NA NA NA NA NA NA NA NA NA NA NA NA NA NA NA NA NA NA NA NA NA NA NA NA NA NA NA NA NA NA NA NA NA NA NA NA NA NA NA NA NA NA NA NA NA NA NA NA NA NA NA NA NA NA NA NA NA NA NA NA NA NA NA NA NA …
68631-49-2 0.0 20.0 8.0 0.0 12.0 1.0 0.0 0.0 6.0 12.0 0.0 1.0 7.0 19.0 6.0 1.0 23.0 0.0 2.0 2.0 639.555 29.0 36.0 0.0 51.0 42.0 54.0 33.661 0.0 4.0 19 708.0 1.906 37.5 2.105 14.0 0.5 10.0 2.767 58.0 114.0 98.0 1.927 5.0 2938.0 61.247 4.14 0.994 3.452 8.139 4.179 5.322 3.575 30.0 1.701 18.705 0.0 2.299 0.103 0.059 0.73 4.347 0.0 0.875 4.708 1.819 1.748 0.042 0.0 0.22 0.375 3.092 4.078 0.803 1.466 …
1948-33-0 0.0 12.0 6.0 0.0 10.0 2.0 0.0 0.0 0.0 6.0 2.0 2.0 2.0 12.0 0.0 2.0 26.0 0.0 0.0 1.0 152.108 18.0 19.0 0.0 14.0 22.0 23.0 12.676 0.0 14.0 12 183.0 1.757 26.0 2.0 9.0 0.4 5.0 2.454 36.0 67.0 60.0 2.609 3.0 738.0 30.983 2.773 0.603 2.791 6.146 2.533 2.937 2.974 16.0 1.548 11.68 0.0 0.549 1.782 1.917 1.474 1.727 0.0 1.615 1.322 1.461 2.008 0.024 0.0 0.0 0.034 0.645 1.125 0.122 0.223 3.935 7…
167221-71-8 0.0 31.0 20.0 0.0 21.0 6.0 0.0 1.0 0.0 6.0 1.0 6.0 9.0 30.0 2.0 7.0 53.0 0.0 7.0 2.0 433.138 43.0 57.0 5.0 109.0 75.0 94.0 14.438 2.0 23.0 30 2375.0 1.885 67.167 2.067 17.0 0.462 13.0 2.965 86.0 174.0 148.0 2.237 7.0 9440.0 120.473 5.46 1.924 3.956 12.722 6.462 8.259 4.27 51.0 1.698 27.726 0.0 3.039 4.931 5.17 4.207 3.774 0.0 4.804 2.375 0.997 2.129 0.042 0.0 0.234 0.409 2.362 3.619 0…
71-27-2 0.0 19.0 17.0 0.0 14.0 4.0 0.0 2.0 0.0 0.0 0.0 4.0 6.0 20.0 0.0 4.0 50.0 0.0 9.0 0.0 260.164 26.0 19.0 2.0 20.0 18.0 18.0 13.008 0.0 30.0 20 1078.0 1.692 45.0 1.9 8.0 0.462 13.0 2.453 52.0 90.0 90.0 3.603 7.0 4022.0 57.419 5.674 1.052 3.553 10.347 3.946 4.567 3.507 19.0 1.519 20.901 0.0 1.382 1.816 2.725 2.078 2.041 0.0 1.604 1.508 2.91 3.699 0.0 0.0 0.068 0.102 0.633 1.215 0.212 0.461 6.…
666-99-9 0.0 28.0 25.0 0.0 22.0 7.0 0.0 0.0 0.0 0.0 4.0 7.0 7.0 29.0 0.0 4.0 69.0 0.0 20.0 0.0 376.235 34.0 37.0 3.0 27.0 40.0 36.0 12.974 0.0 40.0 29 3158.0 1.789 65.0 1.931 7.0 0.5 20.0 2.679 68.0 133.0 124.0 3.874 10.0 11944.0 97.649 7.778 1.952 4.043 12.507 6.026 7.327 4.015 37.0 1.649 29.092 0.0 1.922 2.175 3.418 2.595 4.218 0.0 1.99 1.161 0.602 1.841 0.0 0.0 0.401 0.611 2.309 3.688 0.927 1.…
253-52-1 0.0 11.0 0.0 0.0 8.0 0.0 0.0 2.0 0.0 11.0 0.0 0.0 2.0 10.0 0.0 2.0 16.0 0.0 0.0 2.0 124.102 14.0 18.0 0.0 20.0 22.0 26.0 12.41 0.0 6.0 10 109.0 2.169 21.0 2.2 8.0 0.4 5.0 2.444 28.0 57.0 50.0 1.925 3.0 520.0 23.9 2.422 0.498 2.703 2.222 2.542 3.362 2.7 12.0 2.143 9.751 0.0 0.609 2.01 1.971 1.845 1.453 0.0 1.92 0.363 0.167 0.333 0.044 0.0 0.029 0.06 0.589 0.937 0.128 0.244 3.121 5.359 1.4…
3644-61-9 0.0 19.0 12.0 0.0 16.0 1.0 0.0 1.0 0.0 6.0 0.0 1.0 2.0 18.0 0.0 2.0 41.0 0.0 4.0 2.0 222.182 25.0 30.0 1.0 36.0 34.0 40.0 12.343 0.0 23.0 18 661.0 1.994 37.5 2.111 11.0 0.455 11.0 2.591 50.0 99.0 88.0 1.746 6.0 2804.0 54.556 4.32 0.955 3.445 6.056 4.154 5.396 3.447 24.0 1.862 18.28 0.0 1.334 2.367 2.103 1.666 1.473 0.0 1.825 1.131 0.671 1.088 0.107 0.0 0.16 0.3 1.846 2.615 0.574 0.929 6…
86408-72-2 0.0 28.0 19.0 0.0 20.0 5.0 0.0 0.0 0.0 6.0 1.0 5.0 6.0 26.0 0.0 4.0 53.0 0.0 3.0 3.0 352.282 46.0 63.0 3.0 139.0 85.0 114.0 13.549 0.0 27.0 26 1438.0 1.901 57.0 2.154 25.0 0.5 10.0 2.933 92.0 183.0 148.0 1.941 5.0 5960.0 105.229 4.425 1.214 3.765 11.715 5.562 7.253 4.119 54.0 1.668 23.831 0.0 4.26 2.397 2.779 1.225 2.841 0.0 2.02 5.251 2.515 4.014 0.108 0.0 1.164 1.63 4.758 6.285 2.425…
719-32-4 0.0 16.0 8.0 0.0 8.0 2.0 0.0 0.0 0.0 6.0 0.0 2.0 8.0 16.0 6.0 2.0 16.0 0.0 2.0 1.0 340.804 24.0 32.0 2.0 35.0 40.0 40.0 21.3 6.0 0.0 16 390.0 1.732 36.0 2.0 11.0 0.429 7.0 2.625 48.0 96.0 80.0 2.944 4.0 1508.0 48.905 3.25 0.988 3.109 8.889 3.356 3.817 3.434 29.0 1.5 15.334 0.0 2.36 1.887 2.327 1.476 0.999 0.0 2.044 2.326 0.923 1.659 0.016 0.0 0.0 0.067 1.422 2.744 0.351 0.525 5.81 11.62 …
69806-50-4 0.0 28.0 15.0 0.0 19.0 4.0 3.0 1.0 0.0 12.0 0.0 4.0 8.0 27.0 3.0 5.0 47.0 0.0 8.0 2.0 363.206 38.0 43.0 1.0 61.0 48.0 58.0 13.452 0.0 20.0 27 2356.0 1.925 63.0 2.074 15.0 0.5 18.0 2.863 76.0 147.0 132.0 1.614 9.0 9552.0 93.801 6.712 1.478 3.972 10.229 5.887 7.679 3.952 37.0 1.77 26.853 0.0 1.595 5.147 6.155 4.353 4.909 0.0 4.195 0.878 0.572 2.594 0.049 0.0 0.106 0.195 1.248 2.002 0.383…
2785-89-9 0.0 11.0 5.0 0.0 9.0 2.0 0.0 0.0 0.0 6.0 1.0 2.0 2.0 11.0 0.0 2.0 23.0 0.0 2.0 1.0 140.097 14.0 17.0 0.0 15.0 18.0 20.0 12.736 0.0 12.0 11 154.0 1.849 24.0 2.0 6.0 0.5 6.0 2.386 28.0 56.0 50.0 2.374 3.0 625.0 26.25 2.8 0.853 2.723 4.583 2.536 2.937 2.794 14.0 1.692 10.937 0.0 0.907 1.92 1.873 1.64 1.473 0.0 1.51 0.494 0.241 0.606 0.024 0.0 0.0 0.03 0.591 0.942 0.101 0.286 3.635 6.795 1.…
61546-00-7 0.0 18.0 13.0 0.0 16.0 0.0 0.0 2.0 0.0 5.0 0.0 0.0 2.0 18.0 0.0 1.0 49.0 0.0 11.0 1.0 220.19 20.0 21.0 0.0 19.0 23.0 21.0 12.233 0.0 31.0 18 888.0 1.937 37.0 2.0 5.0 0.467 15.0 2.464 40.0 79.0 76.0 1.734 8.0 3552.0 47.857 5.804 1.187 3.53 5.722 4.159 5.169 3.296 16.0 1.862 19.543 0.0 0.285 1.176 1.256 0.989 0.65 0.118 1.092 0.335 0.254 0.493 0.0 0.0 0.243 0.388 1.549 2.416 0.611 0.969 …
66871-56-5 0.0 16.0 8.0 0.0 11.0 1.0 0.0 4.0 0.0 6.0 4.0 1.0 5.0 16.0 0.0 2.0 32.0 0.0 1.0 1.0 204.148 21.0 24.0 2.0 23.0 27.0 28.0 12.759 0.0 16.0 16 468.0 1.828 35.0 2.0 8.0 0.444 9.0 2.596 42.0 82.0 74.0 2.382 5.0 1848.0 45.266 3.9 1.039 3.222 7.056 3.499 4.192 3.294 21.0 1.655 16.206 0.0 1.086 2.749 3.168 2.593 2.489 0.0 2.297 0.829 0.465 1.185 0.024 0.0 0.028 0.067 0.712 1.332 0.163 0.338 4.…
40807-61-2 0.0 14.0 8.0 0.0 11.0 1.0 0.0 1.0 0.0 6.0 2.0 1.0 2.0 13.0 0.0 2.0 28.0 0.0 1.0 2.0 162.127 19.0 24.0 0.0 26.0 28.0 32.0 12.471 0.0 15.0 13 234.0 2.063 27.5 2.154 10.0 0.429 7.0 2.423 38.0 76.0 66.0 1.944 4.0 1042.0 35.36 3.0 0.656 3.006 3.674 3.138 4.089 3.06 18.0 1.975 12.949 0.0 1.233 1.845 1.902 1.514 1.486 0.0 1.69 1.025 0.478 0.947 0.095 0.0 0.078 0.169 1.281 1.877 0.332 0.583 4.…
127-71-9 0.0 20.0 5.0 0.0 13.0 3.0 0.0 2.0 0.0 12.0 2.0 3.0 6.0 19.0 0.0 4.0 31.0 0.0 3.0 2.0 264.221 28.0 33.0 3.0 42.0 38.0 44.0 13.906 0.0 12.0 19 736.0 1.952 42.0 2.105 13.0 0.455 11.0 2.832 56.0 109.0 96.0 1.845 6.0 3098.0 60.224 4.304 0.952 3.485 7.007 4.275 5.521 3.55 27.0 1.795 19.002 0.0 1.514 2.623 2.973 2.038 3.157 0.0 2.457 1.491 0.889 1.886 0.06 0.0 0.141 0.262 1.659 2.451 0.486 0.96…
120-92-3 0.0 6.0 5.0 0.0 5.0 1.0 0.0 0.0 0.0 0.0 0.0 1.0 1.0 6.0 0.0 1.0 14.0 0.0 0.0 1.0 76.054 7.0 7.0 1.0 1.0 7.0 3.0 12.676 0.0 8.0 6 26.0 1.906 13.0 2.0 4.0 0.333 3.0 1.766 14.0 27.0 26.0 2.184 2.0 126.0 10.167 1.733 0.354 1.978 2.111 1.526 1.681 1.949 2.0 1.8 5.236 0.0 0.12 0.483 0.644 0.483 0.669 0.144 0.361 0.144 0.102 0.289 0.0 0.0 0.0 0.0 0.165 0.769 0.0 0.026 2.411 3.737 1.161 1.746 0.…
NOCAS_47129 0.0 12.0 9.0 0.0 11.0 2.0 0.0 0.0 0.0 0.0 0.0 2.0 2.0 13.0 0.0 2.0 31.0 0.0 4.0 0.0 164.119 14.0 12.0 3.0 8.0 11.0 9.0 12.625 0.0 18.0 13 306.0 1.682 28.0 1.846 3.0 0.444 9.0 2.343 28.0 52.0 52.0 3.344 5.0 1120.0 30.445 3.923 0.958 2.966 6.583 2.719 2.937 2.905 12.0 1.529 13.821 0.0 0.129 1.323 1.845 1.613 1.382 0.0 0.925 0.523 0.541 0.986 0.0 0.0 0.017 0.043 0.459 0.921 0.076 0.312 4…
83-79-4 0.0 33.0 19.0 0.0 23.0 6.0 0.0 0.0 0.0 12.0 0.0 6.0 6.0 29.0 0.0 6.0 51.0 0.0 3.0 5.0 372.247 50.0 74.0 2.0 196.0 106.0 151.0 12.836 0.0 22.0 29 2115.0 2.128 64.0 2.276 28.0 0.5 14.0 3.017 100.0 207.0 166.0 1.347 7.0 9370.0 121.097 5.209 1.526 3.998 9.194 6.823 9.514 4.216 57.0 1.955 26.8 0.0 3.808 6.136 5.416 4.422 3.671 0.096 6.196 2.35 1.057 2.181 0.083 0.0 0.682 1.045 3.274 4.341 1.56…
24448-94-0 0.0 11.0 8.0 0.0 6.0 3.0 0.0 2.0 0.0 0.0 2.0 3.0 5.0 11.0 0.0 3.0 19.0 0.0 0.0 1.0 148.077 17.0 20.0 3.0 14.0 19.0 20.0 13.462 0.0 8.0 11 138.0 1.736 26.0 2.0 9.0 0.4 5.0 2.347 34.0 65.0 56.0 2.674 3.0 563.0 27.567 2.509 0.583 2.66 5.896 2.321 2.635 2.885 17.0 1.517 10.502 0.0 2.137 2.463 2.338 1.83 2.422 0.0 1.743 1.265 0.903 1.608 0.016 0.0 0.0 0.0 0.397 0.653 0.051 0.124 3.112 6.225…
131-17-9 0.0 18.0 8.0 0.0 14.0 4.0 0.0 0.0 0.0 6.0 0.0 4.0 4.0 18.0 0.0 4.0 32.0 0.0 6.0 1.0 232.15 22.0 27.0 4.0 31.0 32.0 36.0 12.897 0.0 14.0 18 649.0 1.876 40.0 2.0 7.0 0.455 11.0 2.623 44.0 89.0 80.0 2.494 6.0 2528.0 53.548 4.242 1.308 3.359 6.944 4.041 4.919 3.469 24.0 1.742 18.126 0.0 1.202 3.331 3.531 3.348 3.455 0.0 2.818 0.505 0.228 0.744 0.028 0.0 0.04 0.095 0.781 1.264 0.2 0.372 5.354…
51-42-3 0.0 13.0 7.0 0.0 9.0 3.0 0.0 1.0 0.0 6.0 4.0 3.0 4.0 13.0 0.0 4.0 26.0 0.0 3.0 1.0 170.103 17.0 20.0 0.0 21.0 21.0 24.0 13.085 0.0 13.0 13 256.0 1.831 29.5 2.0 7.0 0.5 8.0 2.46 34.0 67.0 60.0 2.357 4.0 1021.0 33.52 3.282 0.872 2.95 5.694 2.901 3.414 3.008 17.0 1.66 13.155 0.0 1.232 2.406 2.472 2.153 2.487 0.0 1.738 0.568 0.317 0.874 0.024 0.0 0.016 0.053 0.641 1.059 0.143 0.304 3.994 7.35…
879-39-0 0.0 13.0 6.0 0.0 6.0 2.0 0.0 1.0 0.0 6.0 0.0 2.0 7.0 13.0 4.0 2.0 14.0 0.0 1.0 1.0 259.883 19.0 24.0 1.0 23.0 26.0 28.0 19.991 4.0 1.0 13 226.0 1.751 29.833 2.0 9.0 0.333 6.0 2.579 38.0 75.0 64.0 2.701 4.0 895.0 35.183 2.897 0.784 2.876 6.917 2.804 3.164 3.102 21.0 1.529 12.601 0.0 2.009 1.71 2.081 1.513 1.295 0.0 1.571 1.894 0.691 1.282 0.018 0.0 0.0 0.011 0.862 1.554 0.165 0.396 4.434 …
118-74-1 0.0 12.0 6.0 0.0 6.0 0.0 0.0 0.0 0.0 6.0 0.0 0.0 6.0 12.0 6.0 0.0 12.0 0.0 0.0 1.0 284.784 18.0 24.0 0.0 19.0 24.0 24.0 23.732 6.0 0.0 12 174.0 1.732 26.0 2.0 9.0 0.2 5.0 2.355 36.0 72.0 60.0 2.76 4.0 696.0 31.6 2.636 0.741 2.756 6.667 2.619 2.863 3.026 21.0 1.5 11.444 0.0 2.488 0.972 1.003 0.562 0.339 0.0 0.871 2.779 0.85 1.155 0.016 0.0 0.0 0.0 1.001 2.002 0.174 0.461 4.902 9.803 4.004…
65558-69-2 0.0 17.0 4.0 0.0 12.0 0.0 0.0 3.0 0.0 11.0 3.0 0.0 3.0 15.0 0.0 2.0 24.0 0.0 0.0 3.0 186.153 25.0 35.0 2.0 69.0 48.0 62.0 12.41 0.0 9.0 15 329.0 2.145 31.5 2.267 15.0 0.429 7.0 2.737 50.0 102.0 84.0 1.753 4.0 1518.0 45.769 3.133 0.681 3.191 4.417 3.682 4.97 3.299 24.0 2.0 14.599 0.0 1.672 3.297 3.174 2.522 2.45 0.079 3.285 0.941 0.436 1.077 0.049 0.0 0.147 0.282 1.328 1.914 0.48 0.779 …
87940-60-1 0.0 20.0 13.0 0.0 14.0 2.0 0.0 2.0 0.0 6.0 1.0 2.0 5.0 19.0 1.0 3.0 38.0 0.0 5.0 2.0 263.619 25.0 29.0 1.0 32.0 32.0 37.0 13.875 1.0 19.0 19 874.0 2.025 41.333 2.105 10.0 0.462 13.0 2.605 50.0 99.0 90.0 1.52 7.0 3712.0 56.338 5.111 1.019 3.574 5.694 4.413 5.822 3.458 23.0 1.932 19.788 0.0 0.966 2.713 2.779 2.282 1.845 0.0 2.307 0.821 0.481 0.895 0.073 0.0 0.132 0.229 1.471 2.159 0.4 0.…
36330-85-5 0.0 20.0 6.0 0.0 16.0 3.0 0.0 0.0 0.0 12.0 1.0 3.0 3.0 19.0 0.0 2.0 33.0 0.0 5.0 2.0 240.173 26.0 31.0 2.0 44.0 36.0 44.0 12.641 0.0 14.0 19 808.0 1.995 41.0 2.105 11.0 0.5 12.0 2.756 52.0 103.0 92.0 1.689 6.0 3376.0 58.201 4.725 1.018 3.521 6.306 4.377 5.697 3.497 25.0 1.869 19.402 0.0 1.108 3.257 3.761 3.094 3.291 0.0 2.779 0.754 0.387 1.144 0.06 0.0 0.125 0.227 1.217 1.844 0.406 0.6…
10004-44-1 0.0 7.0 1.0 0.0 4.0 2.0 0.0 1.0 0.0 5.0 1.0 2.0 3.0 7.0 0.0 2.0 12.0 0.0 0.0 1.0 94.049 9.0 9.0 1.0 2.0 10.0 6.0 13.436 0.0 5.0 7 41.0 1.842 16.5 2.0 5.0 0.5 4.0 2.295 18.0 34.0 32.0 2.257 2.0 186.0 13.083 1.952 0.396 2.152 2.972 1.669 1.857 2.167 4.0 1.68 6.406 0.0 0.164 1.31 1.7 1.348 1.382 0.118 1.117 0.171 0.177 0.577 0.0 0.0 0.0 0.0 0.119 0.374 0.0 0.021 1.94 3.894 0.647 1.323 0.0…
600-05-5 0.0 6.0 5.0 0.0 3.0 2.0 0.0 0.0 2.0 0.0 1.0 2.0 4.0 7.0 2.0 1.0 11.0 0.0 2.0 0.0 227.839 7.0 6.0 1.0 0.0 2.0 0.0 32.548 0.0 4.0 7 46.0 1.511 15.5 1.714 2.0 0.5 4.0 1.865 14.0 26.0 26.0 3.144 2.0 168.0 12.0 2.19 0.623 2.025 4.472 1.447 1.255 2.097 6.0 1.355 6.669 0.0 0.707 0.853 0.083 0.467 0.706 0.0 0.128 1.271 0.454 0.569 0.0 0.0 0.0 0.0 0.0 0.343 0.0 0.0 3.647 6.568 2.635 2.713 0.0 0.0…
150-78-7 0.0 10.0 4.0 0.0 8.0 2.0 0.0 0.0 0.0 6.0 0.0 2.0 2.0 10.0 0.0 2.0 20.0 0.0 2.0 1.0 128.086 12.0 14.0 0.0 13.0 14.0 16.0 12.809 0.0 10.0 10 125.0 1.888 22.0 2.0 5.0 0.429 7.0 2.225 24.0 48.0 44.0 2.174 4.0 516.0 22.243 2.778 0.792 2.643 3.722 2.376 2.76 2.618 11.0 1.765 10.109 0.0 0.577 1.826 1.824 1.818 1.271 0.0 1.336 0.293 0.136 0.408 0.028 0.0 0.0 0.011 0.409 0.712 0.084 0.193 3.046 6…
3778-73-2 1.0 14.0 13.0 0.0 7.0 2.0 0.0 2.0 0.0 0.0 1.0 2.0 7.0 14.0 2.0 2.0 29.0 0.0 5.0 1.0 245.969 18.0 22.0 1.0 20.0 25.0 27.0 17.569 2.0 15.0 14 307.0 1.865 31.333 2.0 7.0 0.5 8.0 2.334 36.0 72.0 64.0 2.494 4.0 1214.0 37.654 3.374 1.031 3.027 5.424 3.155 3.788 3.135 19.0 1.732 14.094 0.0 1.233 0.332 0.395 0.518 0.118 0.0 0.637 1.796 0.757 0.947 0.087 0.0 0.175 0.474 2.859 3.861 0.877 1.51 7.…
80-07-9 0.0 18.0 4.0 0.0 12.0 2.0 0.0 0.0 0.0 12.0 0.0 2.0 5.0 17.0 2.0 2.0 25.0 0.0 2.0 2.0 279.103 26.0 32.0 2.0 46.0 36.0 44.0 16.418 2.0 8.0 17 516.0 1.947 36.667 2.118 13.0 0.5 10.0 2.752 52.0 102.0 88.0 1.928 5.0 2182.0 52.29 3.794 0.833 3.325 6.507 3.842 4.919 3.419 26.0 1.774 16.927 0.0 1.951 1.599 1.501 0.997 1.538 0.0 1.465 2.258 1.24 1.777 0.056 0.0 0.181 0.39 2.259 2.876 0.784 1.581 7…
57116-45-7 0.0 32.0 29.0 0.0 20.0 7.0 0.0 3.0 0.0 0.0 1.0 7.0 10.0 30.0 0.0 10.0 63.0 0.0 16.0 3.0 394.234 43.0 45.0 3.0 54.0 45.0 54.0 13.141 0.0 33.0 30 2851.0 2.024 68.5 2.133 18.0 0.5 14.0 2.72 86.0 169.0 150.0 1.436 7.0 12220.0 108.725 6.554 1.625 4.106 9.479 6.983 9.184 4.178 36.0 1.905 28.997 0.866 1.128 4.082 4.432 3.749 3.847 0.0 2.966 1.472 1.358 2.186 0.0 0.0 0.224 0.329 1.784 2.81 0.4…
1861-32-1 0.0 18.0 10.0 0.0 10.0 4.0 0.0 0.0 0.0 6.0 0.0 4.0 8.0 18.0 4.0 4.0 24.0 0.0 2.0 1.0 325.918 26.0 36.0 2.0 43.0 44.0 48.0 18.107 4.0 6.0 18 555.0 1.76 41.333 2.0 11.0 0.444 9.0 2.654 52.0 106.0 88.0 2.949 5.0 2132.0 57.735 3.627 1.321 3.269 9.389 3.867 4.419 3.579 33.0 1.543 17.317 0.0 2.736 2.941 2.861 2.461 1.864 0.0 2.621 2.17 0.775 1.463 0.016 0.0 0.023 0.098 1.459 2.356 0.274 0.601…
20662-14-0 0.0 0.0 0.0 0.0 0.0 0.0 0.0 0.0 0.0 0.0 0.0 0.0 1.0 1.0 0.0 0.0 1.0 0.0 0.0 0.0 44.956 0.0 0.0 0.0 0.0 0.0 0.0 44.956 0.0 0.0 1 NA NA NA NA NA NA NA NA NA NA NA NA NA NA NA NA NA NA NA NA NA NA NA NA NA 0.0 0.0 0.0 0.0 0.0 2.38 0.0 0.0 0.0 0.0 0.0 0.0 0.0 0.0 0.0 0.0 0.0 0.0 0.0 0.0 2.38 0.0 0.0 0.0 0.0 0.0 0.0 0.0 0.0 0.0 0.0 0.0 0.0 0.0 0.0 0.0 0.0 0.0 0.0 0.0 0.0 0.0 nan 0.0 0.0 0.0…
262-20-4 0.0 16.0 4.0 0.0 12.0 1.0 0.0 0.0 0.0 12.0 0.0 1.0 2.0 14.0 0.0 2.0 22.0 0.0 0.0 3.0 192.198 22.0 30.0 0.0 55.0 40.0 54.0 13.728 0.0 8.0 14 279.0 2.246 29.0 2.286 13.0 0.429 7.0 2.593 44.0 90.0 76.0 1.682 4.0 1324.0 40.786 3.066 0.622 3.144 2.944 3.513 4.919 3.181 21.0 2.211 13.814 0.0 1.132 2.091 1.899 1.645 1.129 0.0 2.163 1.069 0.471 0.667 0.087 0.0 0.253 0.427 1.844 2.425 0.717 1.098…
868540-17-4 0.0 55.0 38.0 0.0 40.0 7.0 0.0 5.0 0.0 12.0 4.0 7.0 12.0 52.0 0.0 8.0 109.0 0.0 20.0 4.0 662.468 75.0 88.0 5.0 123.0 105.0 123.0 12.74 0.0 57.0 52 11415.0 1.979 113.5 2.115 29.0 0.474 19.0 3.169 150.0 295.0 260.0 1.46 10.0 47674.0 252.023 8.609 2.692 4.692 18.368 11.396 15.41 5.033 74.0 1.83 44.019 0.25 2.947 7.594 7.734 6.23 6.354 0.0 6.757 3.017 2.422 4.061 0.11 0.0 0.538 0.859 4.12…
13494-07-0 0.0 9.0 7.0 0.0 7.0 2.0 0.0 0.0 0.0 0.0 0.0 2.0 2.0 9.0 0.0 2.0 19.0 0.0 0.0 1.0 116.075 13.0 16.0 2.0 7.0 16.0 12.0 12.897 0.0 10.0 9 80.0 1.76 20.0 2.0 7.0 0.25 4.0 2.153 26.0 51.0 44.0 2.544 3.0 336.0 19.917 2.222 0.537 2.415 4.694 2.038 2.21 2.58 11.0 1.543 8.453 0.0 1.424 1.523 1.142 0.919 1.338 0.079 0.822 0.924 0.526 0.856 0.0 0.0 0.0 0.0 0.546 1.23 0.0 0.15 3.207 5.678 1.845 2.…
149413-74-1 0.0 33.0 11.0 0.0 24.0 4.0 0.0 1.0 0.0 21.0 1.0 4.0 6.0 30.0 0.0 5.0 53.0 0.0 6.0 4.0 398.334 48.0 60.0 1.0 115.0 78.0 98.0 13.278 0.0 23.0 30 2835.0 2.059 64.5 2.2 24.0 0.5 16.0 3.079 96.0 189.0 162.0 1.232 8.0 12212.0 115.695 6.517 1.329 4.106 9.812 6.863 9.412 4.154 44.0 1.905 28.71 0.0 2.04 4.928 4.994 3.704 3.348 0.214 4.665 2.437 1.989 3.123 0.052 0.0 0.411 0.623 2.767 4.14 1.04…
2761-24-2 0.0 14.0 14.0 0.0 11.0 3.0 0.0 0.0 0.0 0.0 0.0 3.0 4.0 15.0 0.0 3.0 41.0 0.0 10.0 0.0 208.204 16.0 18.0 0.0 12.0 20.0 16.0 13.88 0.0 26.0 15 398.0 1.741 32.333 1.867 3.0 0.5 8.0 2.096 32.0 64.0 60.0 4.179 4.0 1442.0 39.432 3.79 1.438 3.074 6.563 3.235 3.612 3.21 18.0 1.622 15.319 0.0 0.793 1.679 0.964 0.85 0.103 0.0 1.187 1.342 0.632 0.707 0.0 0.0 0.0 0.325 2.693 4.278 0.65 1.618 8.092 …
90-05-1 0.0 9.0 3.0 0.0 7.0 2.0 0.0 0.0 0.0 6.0 1.0 2.0 2.0 9.0 0.0 2.0 17.0 0.0 1.0 1.0 116.075 11.0 13.0 0.0 7.0 13.0 12.0 12.897 0.0 8.0 9 86.0 1.876 20.0 2.0 5.0 0.4 5.0 2.292 22.0 44.0 40.0 2.297 3.0 365.0 19.283 2.389 0.644 2.481 3.472 2.116 2.459 2.516 10.0 1.742 8.773 0.0 0.667 1.728 1.758 1.679 1.525 0.0 1.37 0.254 0.123 0.402 0.028 0.0 0.0 0.011 0.329 0.63 0.04 0.104 2.663 5.165 1.085 1…
112-42-5 0.0 11.0 11.0 0.0 11.0 1.0 0.0 0.0 0.0 0.0 1.0 1.0 1.0 12.0 0.0 1.0 36.0 0.0 9.0 0.0 148.12 10.0 9.0 0.0 6.0 8.0 7.0 12.343 0.0 24.0 12 286.0 1.782 25.0 1.833 0.0 0.455 11.0 1.788 20.0 40.0 42.0 2.727 6.0 1054.0 25.239 4.333 1.063 2.95 4.5 2.689 3.01 2.704 9.0 1.714 13.404 0.0 0.0 0.195 0.276 0.391 0.553 0.0 0.138 0.0 0.0 0.0 0.0 0.0 0.095 0.179 0.881 1.422 0.315 0.534 5.523 8.518 2.262 …
624-48-6 0.0 9.0 6.0 0.0 6.0 4.0 0.0 0.0 0.0 0.0 0.0 4.0 4.0 10.0 0.0 4.0 18.0 0.0 2.0 0.0 136.062 10.0 9.0 3.0 4.0 6.0 6.0 13.606 0.0 8.0 10 141.0 1.644 24.0 1.8 2.0 0.429 7.0 2.15 20.0 38.0 38.0 3.168 4.0 512.0 20.51 3.133 0.896 2.594 5.222 2.168 2.158 2.545 9.0 1.5 10.463 0.0 0.408 1.788 2.225 2.158 2.195 0.0 0.705 0.152 0.096 0.577 0.0 0.0 0.0 0.0 0.124 0.272 0.014 0.056 2.544 5.788 0.758 1.3…
592-42-7 0.0 5.0 3.0 0.0 6.0 0.0 0.0 0.0 0.0 0.0 0.0 0.0 0.0 6.0 0.0 0.0 16.0 0.0 3.0 0.0 72.066 4.0 3.0 2.0 0.0 2.0 1.0 12.011 0.0 10.0 6 35.0 1.587 12.0 1.667 0.0 0.4 5.0 1.556 8.0 16.0 18.0 2.339 3.0 128.0 8.7 2.333 0.688 1.929 3.0 1.322 1.204 1.74 3.0 1.5 5.969 0.0 0.0 0.382 0.552 0.781 0.845 0.0 0.264 0.0 0.0 0.0 0.0 0.0 0.0 0.0 0.083 0.236 0.0 0.0 2.133 3.983 0.575 1.155 0.0 0.0 0.0 1.707 0…
19408-46-9 0.0 27.0 25.0 0.0 14.0 9.0 0.0 3.0 0.0 0.0 9.0 9.0 12.0 26.0 0.0 10.0 51.0 0.0 3.0 2.0 354.166 40.0 52.0 2.0 80.0 60.0 76.0 13.622 0.0 25.0 26 1717.0 1.847 62.5 2.077 18.0 0.462 13.0 2.716 80.0 159.0 134.0 2.0 7.0 6908.0 96.692 5.283 1.444 3.822 12.333 5.548 6.93 4.014 46.0 1.625 24.821 0.0 4.028 5.315 5.004 3.945 5.791 0.0 3.613 2.078 1.063 2.472 0.069 0.0 0.222 0.35 2.18 3.072 0.661 …
58769-20-3 0.0 31.0 17.0 0.0 23.0 4.0 0.0 0.0 0.0 11.0 0.0 4.0 5.0 28.0 0.0 5.0 52.0 0.0 6.0 4.0 372.316 45.0 58.0 3.0 87.0 74.0 80.0 13.297 0.0 24.0 28 2429.0 2.085 60.0 2.214 23.0 0.5 16.0 2.959 90.0 181.0 152.0 1.175 8.0 10676.0 102.505 6.426 1.287 4.056 8.701 6.428 8.934 4.039 36.0 1.942 27.378 0.167 1.503 3.764 3.535 2.866 2.766 0.236 3.738 2.115 1.684 2.375 0.032 0.0 0.433 0.782 2.745 4.754…
56-55-3 0.0 21.0 0.0 0.0 18.0 0.0 0.0 0.0 0.0 21.0 0.0 0.0 0.0 18.0 0.0 0.0 30.0 0.0 0.0 4.0 216.198 30.0 43.0 0.0 95.0 60.0 84.0 12.011 0.0 12.0 18 553.0 2.289 36.0 2.333 18.0 0.444 9.0 2.938 60.0 124.0 102.0 1.512 5.0 2624.0 60.363 3.614 0.765 3.458 3.667 4.491 6.475 3.548 31.0 2.25 17.512 0.0 1.748 3.667 3.279 2.696 2.021 0.0 3.757 1.137 0.478 0.939 0.097 0.0 0.353 0.553 2.037 2.696 0.854 1.23…
15059-52-6 0.0 3.0 3.0 0.0 0.0 0.0 0.0 0.0 0.0 0.0 0.0 0.0 4.0 4.0 3.0 0.0 4.0 0.0 0.0 0.0 268.859 3.0 0.0 0.0 0.0 0.0 0.0 67.215 3.0 0.0 4 9.0 1.316 8.667 1.5 1.0 0.5 2.0 0.903 6.0 9.0 12.0 2.324 1.0 36.0 4.5 1.5 0.333 1.176 3.111 0.511 0.477 1.255 0.0 1.2 2.894 0.0 0.577 0.0 7.314 6.246 2.17 0.0 0.0 0.0 3.419 0.577 0.0 0.0 0.0 0.0 0.0 0.0 0.0 0.0 7.978 5.747 0.0 9.046 0.0 0.0 0.0 1.732 0.0 3.57…
1779-48-2 1.0 9.0 2.0 0.0 6.0 2.0 0.0 0.0 0.0 6.0 1.0 2.0 3.0 9.0 0.0 1.0 16.0 0.0 1.0 1.0 135.038 11.0 12.0 1.0 7.0 12.0 12.0 15.004 0.0 7.0 9 88.0 1.876 19.667 2.0 5.0 0.4 5.0 2.317 22.0 43.0 40.0 2.228 3.0 375.0 19.15 2.444 0.54 2.498 3.472 2.111 2.459 2.494 9.0 1.742 8.86 0.0 0.54 0.745 0.783 0.361 0.948 0.0 0.742 0.661 0.387 0.5 0.032 0.0 0.0 0.021 0.606 1.058 0.106 0.255 3.944 5.742 1.848 2…
117-81-7 0.0 28.0 20.0 0.0 24.0 4.0 0.0 0.0 0.0 6.0 0.0 4.0 4.0 28.0 0.0 4.0 66.0 0.0 14.0 1.0 352.26 34.0 41.0 2.0 49.0 46.0 52.0 12.581 0.0 38.0 28 2388.0 1.88 60.0 2.0 9.0 0.471 17.0 2.725 68.0 137.0 124.0 2.512 9.0 9256.0 98.71 6.317 2.1 3.939 10.667 6.127 7.679 4.057 38.0 1.75 27.211 0.0 1.779 3.13 2.979 2.566 2.61 0.0 2.939 1.369 0.636 1.152 0.028 0.0 0.171 0.301 2.073 3.178 0.472 1.083 10.…
24166-13-0 0.0 26.0 13.0 0.0 17.0 2.0 0.0 2.0 0.0 12.0 1.0 2.0 6.0 23.0 2.0 3.0 37.0 0.0 1.0 4.0 335.105 39.0 57.0 1.0 134.0 84.0 113.0 14.57 2.0 14.0 23 970.0 2.13 49.667 2.261 22.0 0.5 8.0 2.901 78.0 161.0 130.0 1.736 4.0 4317.0 89.658 3.834 1.075 3.653 6.84 5.438 7.554 3.997 46.0 1.986 21.218 0.0 2.745 4.186 3.956 3.003 2.332 0.102 4.489 2.103 0.951 1.81 0.052 0.0 0.408 0.685 2.847 3.825 1.171…
139-02-6 0.0 7.0 1.0 0.0 6.0 1.0 0.0 0.0 0.0 6.0 0.0 1.0 1.0 7.0 0.0 1.0 12.0 0.0 0.0 1.0 88.065 8.0 8.0 0.0 3.0 8.0 8.0 12.581 0.0 5.0 7 42.0 1.919 15.0 2.0 4.0 0.25 4.0 2.127 16.0 31.0 30.0 2.123 3.0 193.0 12.917 2.0 0.417 2.196 2.361 1.674 1.982 2.143 5.0 1.826 6.529 0.0 0.12 1.151 1.43 1.279 1.318 0.0 0.886 0.079 0.068 0.289 0.032 0.0 0.0 0.0 0.238 0.42 0.007 0.042 2.115 3.795 0.743 1.313 0.0…
100-37-8 0.0 7.0 7.0 0.0 6.0 1.0 0.0 1.0 0.0 0.0 1.0 1.0 2.0 8.0 0.0 2.0 23.0 0.0 4.0 0.0 102.072 7.0 7.0 0.0 0.0 5.0 2.0 12.759 0.0 15.0 8 72.0 1.622 17.5 1.75 1.0 0.4 5.0 1.641 14.0 28.0 28.0 3.074 3.0 260.0 14.483 2.571 0.896 2.262 4.111 1.767 1.681 2.246 7.0 1.5 8.082 0.0 0.348 0.541 0.721 0.667 0.683 0.0 0.424 0.428 0.158 0.204 0.0 0.0 0.0 0.0 0.141 0.681 0.0 0.0 3.179 5.723 1.311 1.75 0.0 0…
85-68-7 0.0 24.0 10.0 0.0 19.0 4.0 0.0 0.0 0.0 12.0 0.0 4.0 4.0 23.0 0.0 4.0 43.0 0.0 7.0 2.0 292.205 30.0 37.0 2.0 46.0 44.0 51.0 12.705 0.0 20.0 23 1340.0 1.995 50.0 2.087 11.0 0.5 14.0 2.813 60.0 121.0 108.0 1.781 7.0 5522.0 76.471 5.296 1.391 3.736 7.306 5.261 6.901 3.789 31.0 1.89 22.899 0.0 1.431 4.044 4.047 3.527 3.336 0.0 3.693 0.69 0.346 0.948 0.06 0.0 0.111 0.203 1.266 2.027 0.354 0.626…
72-14-0 0.0 17.0 4.0 0.0 9.0 2.0 0.0 3.0 0.0 11.0 2.0 2.0 7.0 16.0 0.0 5.0 25.0 0.0 3.0 2.0 246.252 24.0 28.0 2.0 36.0 33.0 35.0 15.391 0.0 9.0 16 448.0 1.979 35.5 2.125 12.0 0.444 9.0 2.749 48.0 93.0 82.0 1.848 5.0 1922.0 47.089 3.733 0.766 3.275 5.646 3.752 4.743 3.313 20.0 1.829 16.128 0.0 1.132 1.394 1.711 0.858 1.841 0.144 1.283 1.524 0.891 1.688 0.028 0.0 0.171 0.345 1.821 2.883 0.631 1.176…
1081-34-1 0.0 17.0 2.0 0.0 12.0 0.0 0.0 0.0 0.0 15.0 0.0 0.0 3.0 15.0 0.0 3.0 23.0 0.0 2.0 3.0 240.333 23.0 31.0 0.0 48.0 40.0 40.0 16.022 0.0 8.0 15 375.0 2.228 30.0 2.267 13.0 0.5 8.0 2.682 46.0 94.0 80.0 1.528 4.0 1742.0 43.46 3.571 0.684 3.264 3.194 3.914 5.22 3.218 16.0 2.195 15.205 0.0 1.176 0.296 0.325 0.248 0.205 0.407 0.651 2.063 0.707 0.667 0.0 0.0 0.489 0.778 2.417 4.115 1.28 1.94 7.18…
87-86-5 0.0 12.0 6.0 0.0 6.0 1.0 0.0 0.0 0.0 6.0 1.0 1.0 6.0 12.0 5.0 1.0 13.0 0.0 0.0 1.0 265.33 18.0 24.0 0.0 19.0 24.0 24.0 22.111 5.0 1.0 12 174.0 1.732 26.667 2.0 9.0 0.2 5.0 2.362 36.0 72.0 60.0 2.76 4.0 696.0 31.6 2.636 0.741 2.756 6.667 2.619 2.863 3.026 21.0 1.5 11.444 0.0 2.488 1.533 1.346 0.906 0.347 0.0 1.151 2.304 0.765 1.155 0.016 0.0 0.0 0.0 0.861 1.722 0.144 0.391 4.558 9.117 3.44…
26615-21-4 0.0 24.0 11.0 0.0 18.0 1.0 0.0 1.0 0.0 12.0 0.0 1.0 4.0 22.0 1.0 3.0 40.0 0.0 4.0 3.0 313.724 33.0 42.0 1.0 89.0 56.0 76.0 14.26 1.0 18.0 22 1021.0 2.07 45.833 2.182 16.0 0.5 10.0 2.852 66.0 132.0 114.0 1.682 5.0 4381.0 77.358 4.42 1.079 3.646 6.778 5.085 6.952 3.809 36.0 1.941 21.244 0.0 1.379 2.718 2.742 2.243 1.28 0.0 2.858 1.815 1.073 1.5 0.052 0.0 0.541 0.87 2.778 3.478 1.277 1.87…
54029-45-7 0.0 13.0 5.0 0.0 7.0 2.0 0.0 3.0 0.0 6.0 1.0 2.0 6.0 13.0 0.0 5.0 18.0 1.0 2.0 1.0 190.163 17.0 20.0 1.0 21.0 23.0 25.0 14.628 0.0 5.0 13 250.0 1.831 29.5 2.0 7.0 0.429 7.0 2.586 34.0 67.0 60.0 2.427 4.0 993.0 33.729 3.205 0.872 2.934 5.694 2.89 3.414 3.024 17.0 1.66 13.051 0.0 0.978 1.977 2.324 2.083 2.6 0.0 1.838 0.655 0.389 0.909 0.024 0.0 0.007 0.044 0.794 1.21 0.172 0.374 4.064 7.…
68367-52-2 0.0 19.0 11.0 0.0 11.0 3.0 1.0 2.0 0.0 6.0 2.0 3.0 6.0 17.0 1.0 3.0 26.0 0.0 0.0 3.0 227.13 29.0 41.0 2.0 78.0 58.0 74.0 13.361 0.0 9.0 17 445.0 2.077 39.5 2.235 17.0 0.429 7.0 2.725 58.0 118.0 96.0 1.869 4.0 1984.0 55.952 3.272 0.801 3.298 5.618 4.025 5.396 3.516 30.0 1.907 16.235 0.0 2.181 3.599 3.804 2.934 3.295 0.083 3.741 1.383 0.624 1.59 0.05 0.0 0.143 0.27 1.525 2.268 0.503 0.85…
67121-76-0 0.0 26.0 13.0 0.0 19.0 0.0 1.0 3.0 0.0 12.0 0.0 0.0 4.0 23.0 1.0 3.0 43.0 0.0 0.0 4.0 289.228 37.0 50.0 1.0 112.0 68.0 95.0 12.575 0.0 20.0 23 1082.0 2.168 49.0 2.261 20.0 0.5 10.0 2.881 74.0 150.0 126.0 1.538 5.0 4854.0 85.691 4.277 1.035 3.712 6.139 5.471 7.73 3.912 41.0 2.06 21.805 0.0 1.928 4.051 3.969 3.109 2.515 0.0 4.1 1.579 0.789 1.516 0.102 0.0 0.429 0.683 2.573 3.322 1.024 1.…
187022-11-3 0.0 21.0 12.0 0.0 14.0 5.0 0.0 1.0 0.0 6.0 1.0 5.0 7.0 21.0 0.0 4.0 42.0 0.0 7.0 1.0 294.223 29.0 33.0 3.0 45.0 43.0 48.0 14.011 0.0 21.0 21 894.0 1.807 47.5 2.0 11.0 0.5 8.0 2.776 58.0 112.0 100.0 2.868 4.0 3453.0 70.07 4.257 1.364 3.493 9.618 4.44 5.396 3.771 30.0 1.626 20.258 0.0 0.478 2.395 3.143 1.473 2.731 0.0 2.676 1.292 0.998 2.446 0.024 0.0 0.075 0.256 1.64 2.537 0.602 0.928 …
496-72-0 0.0 9.0 3.0 0.0 7.0 0.0 0.0 2.0 0.0 6.0 2.0 0.0 2.0 9.0 0.0 2.0 19.0 0.0 0.0 1.0 112.091 12.0 13.0 0.0 8.0 13.0 14.0 12.455 0.0 10.0 9 84.0 1.817 19.0 2.0 6.0 0.4 5.0 2.339 24.0 46.0 42.0 2.346 3.0 357.0 19.533 2.333 0.519 2.464 4.083 2.018 2.334 2.534 10.0 1.636 8.654 0.0 0.718 1.618 1.74 1.383 1.467 0.0 1.123 0.462 0.333 0.76 0.024 0.0 0.0 0.0 0.421 0.694 0.034 0.14 2.815 5.387 1.242 2…
128-09-6 0.0 8.0 6.0 0.0 4.0 2.0 0.0 1.0 0.0 0.0 0.0 2.0 4.0 8.0 1.0 2.0 12.0 0.0 0.0 1.0 129.502 11.0 13.0 2.0 5.0 12.0 8.0 16.188 1.0 4.0 8 58.0 1.795 18.833 2.0 6.0 0.5 4.0 2.111 22.0 43.0 38.0 2.436 2.0 252.0 16.417 2.071 0.476 2.286 3.833 1.877 2.033 2.398 8.0 1.6 7.419 0.0 1.07 1.505 1.485 1.146 1.334 0.096 0.894 0.585 0.256 0.664 0.0 0.0 0.0 0.0 0.267 0.718 0.0 0.103 2.57 4.812 1.368 1.906…
39905-57-2 0.0 14.0 8.0 0.0 12.0 1.0 0.0 1.0 0.0 6.0 1.0 1.0 2.0 14.0 0.0 2.0 33.0 0.0 6.0 1.0 174.138 16.0 17.0 0.0 17.0 18.0 21.0 12.438 0.0 19.0 14 385.0 1.919 29.5 2.0 5.0 0.455 11.0 2.386 32.0 63.0 60.0 1.912 6.0 1546.0 34.785 4.231 0.938 3.154 4.722 3.215 3.965 3.0 14.0 1.826 15.011 0.0 0.348 1.705 1.851 1.516 1.395 0.0 1.371 0.238 0.164 0.493 0.028 0.0 0.067 0.126 0.8 1.283 0.205 0.374 5.3…
107-40-4 0.0 7.0 6.0 0.0 8.0 0.0 0.0 0.0 0.0 0.0 0.0 0.0 0.0 8.0 0.0 0.0 24.0 0.0 0.0 0.0 96.088 10.0 5.0 1.0 0.0 6.0 0.0 12.011 0.0 16.0 8 66.0 1.488 16.0 1.75 4.0 0.5 4.0 1.94 20.0 32.0 34.0 3.389 2.0 242.0 15.167 2.357 0.453 2.201 5.424 1.362 1.38 2.322 5.0 1.315 7.752 0.0 1.152 0.299 0.571 0.339 0.207 0.0 0.359 0.577 1.655 1.969 0.0 0.0 0.0 0.0 0.0 0.866 0.0 0.0 3.077 6.577 0.722 3.588 0.354 …
105-57-7 0.0 7.0 7.0 0.0 6.0 2.0 0.0 0.0 0.0 0.0 0.0 2.0 2.0 8.0 0.0 2.0 22.0 0.0 4.0 0.0 104.064 7.0 6.0 0.0 1.0 5.0 2.0 13.008 0.0 14.0 8 75.0 1.622 18.0 1.75 1.0 0.5 6.0 1.6 14.0 27.0 28.0 2.92 3.0 272.0 14.317 2.679 0.792 2.29 4.111 1.701 1.681 2.215 6.0 1.5 8.22 0.0 0.12 0.76 1.204 0.768 0.598 0.0 0.612 0.136 0.096 0.289 0.0 0.0 0.0 0.0 0.096 0.518 0.0 0.048 3.04 5.808 0.803 1.478 0.0 0.0 0.…
50-98-6 0.0 12.0 6.0 0.0 10.0 1.0 0.0 1.0 0.0 6.0 2.0 1.0 2.0 12.0 0.0 2.0 27.0 0.0 3.0 1.0 150.116 15.0 18.0 0.0 13.0 18.0 18.0 12.51 0.0 15.0 12 202.0 1.861 25.5 2.0 6.0 0.429 7.0 2.347 30.0 60.0 54.0 2.333 4.0 820.0 29.66 3.061 0.83 2.856 4.833 2.783 3.238 2.901 15.0 1.714 12.133 0.0 1.112 1.865 1.71 1.596 1.486 0.0 1.4 0.732 0.337 0.595 0.032 0.0 0.019 0.06 0.633 1.097 0.135 0.271 4.157 7.489…
59939-16-1 0.0 18.0 11.0 0.0 13.0 1.0 0.0 2.0 0.0 6.0 1.0 1.0 3.0 16.0 0.0 3.0 32.0 0.0 4.0 3.0 200.156 24.0 30.0 1.0 39.0 37.0 40.0 12.51 0.0 16.0 16 465.0 2.213 34.0 2.25 13.0 0.5 8.0 2.613 48.0 98.0 84.0 1.467 4.0 2138.0 46.514 3.875 0.747 3.355 3.444 4.119 5.521 3.292 19.0 2.182 16.313 0.289 0.904 2.572 2.418 2.01 1.517 0.144 2.455 0.691 0.366 0.674 0.028 0.0 0.117 0.216 1.218 2.033 0.377 0.6…
57-63-6 0.0 25.0 18.0 0.0 20.0 2.0 0.0 0.0 0.0 6.0 2.0 2.0 2.0 22.0 0.0 2.0 46.0 1.0 0.0 4.0 272.218 40.0 60.0 0.0 138.0 81.0 108.0 12.374 0.0 24.0 22 941.0 2.097 46.0 2.273 24.0 0.455 11.0 2.818 80.0 165.0 130.0 1.579 6.0 4211.0 82.696 4.074 1.065 3.643 7.292 5.17 7.077 3.854 46.0 1.913 20.816 0.0 4.278 2.672 2.465 1.98 2.357 0.072 2.208 4.299 1.561 2.337 0.114 0.0 1.201 1.822 4.543 5.822 2.613 …
1719-58-0 0.0 5.0 4.0 0.0 4.0 0.0 0.0 0.0 0.0 0.0 0.0 0.0 2.0 6.0 1.0 0.0 15.0 0.0 1.0 0.0 111.583 7.0 3.0 1.0 0.0 0.0 0.0 18.597 1.0 9.0 6 28.0 1.414 11.667 1.667 3.0 0.333 3.0 1.725 14.0 22.0 24.0 3.168 2.0 106.0 9.5 1.867 0.453 1.756 4.313 1.085 0.903 1.919 3.0 1.263 5.308 0.0 0.5 0.858 5.314 3.414 0.711 0.0 0.0 2.001 4.531 1.561 0.0 0.0 0.0 0.0 0.0 0.0 0.0 0.0 5.975 5.918 1.919 8.228 0.354 0.…
483-63-6 0.0 15.0 7.0 0.0 13.0 1.0 0.0 1.0 0.0 6.0 0.0 1.0 2.0 15.0 0.0 1.0 32.0 0.0 3.0 1.0 186.149 19.0 24.0 2.0 21.0 28.0 28.0 12.41 0.0 17.0 15 366.0 1.852 31.5 2.0 7.0 0.5 8.0 2.567 38.0 77.0 68.0 2.545 4.0 1445.0 41.896 3.486 1.12 3.108 6.194 3.367 4.016 3.251 21.0 1.698 14.988 0.0 1.242 2.376 2.395 2.001 1.732 0.0 2.234 0.784 0.341 0.744 0.028 0.0 0.034 0.073 0.897 1.544 0.173 0.381 5.201 …
131740-09-5 0.0 31.0 13.0 0.0 21.0 5.0 0.0 1.0 0.0 17.0 3.0 5.0 7.0 28.0 1.0 6.0 48.0 0.0 2.0 4.0 381.686 46.0 64.0 1.0 143.0 90.0 118.0 13.632 1.0 20.0 28 1843.0 2.051 61.833 2.214 24.0 0.5 12.0 3.045 92.0 187.0 154.0 1.577 6.0 7980.0 114.435 4.876 1.361 3.918 9.833 6.322 8.736 4.2 52.0 1.867 25.805 0.0 3.043 5.106 5.083 3.978 4.02 0.0 5.645 2.261 1.115 2.264 0.113 0.0 0.429 0.687 2.889 4.129 1.…
522-97-4 0.0 29.0 17.0 0.0 20.0 4.0 0.0 1.0 0.0 12.0 0.0 4.0 5.0 25.0 0.0 5.0 46.0 0.0 2.0 5.0 318.223 43.0 64.0 0.0 158.0 91.0 126.0 12.729 0.0 21.0 25 1405.0 2.225 54.5 2.32 25.0 0.5 12.0 2.928 86.0 179.0 144.0 1.33 6.0 6454.0 97.67 4.683 1.281 3.848 6.361 6.107 8.685 4.002 47.0 2.113 23.625 0.0 2.979 4.858 4.277 3.606 2.463 0.118 5.026 2.113 0.824 1.544 0.106 0.0 0.848 1.226 3.413 4.379 1.757 …
98330-05-3 0.0 15.0 9.0 0.0 10.0 0.0 0.0 2.0 0.0 6.0 1.0 0.0 4.0 14.0 1.0 3.0 27.0 0.0 2.0 2.0 215.644 19.0 22.0 0.0 27.0 27.0 31.0 15.403 1.0 13.0 14 322.0 2.076 29.333 2.143 9.0 0.5 8.0 2.477 38.0 75.0 68.0 1.72 4.0 1414.0 37.807 3.538 0.708 3.147 3.833 3.342 4.442 3.096 16.0 2.0 14.349 0.0 0.46 0.689 0.804 0.742 0.359 0.0 0.794 1.096 0.658 0.697 0.094 0.0 0.257 0.453 2.034 2.874 0.749 1.248 6.…
69227-51-6 0.0 8.0 8.0 0.0 7.0 0.0 0.0 1.0 0.0 0.0 0.0 0.0 1.0 8.0 0.0 0.0 24.0 0.0 1.0 1.0 98.084 11.0 12.0 0.0 4.0 11.0 7.0 12.26 0.0 16.0 8 59.0 1.834 16.5 2.0 6.0 0.5 4.0 1.86 22.0 42.0 38.0 2.4 2.0 258.0 16.333 2.107 0.547 2.303 3.313 1.949 2.107 2.377 7.0 1.684 7.526 0.0 0.707 0.255 0.281 0.165 0.053 0.125 0.167 1.461 0.829 0.927 0.0 0.0 0.0 0.0 0.655 1.415 0.035 0.243 3.603 5.983 2.409 3.0…
7683-59-2 0.0 15.0 9.0 0.0 11.0 3.0 0.0 1.0 0.0 6.0 4.0 3.0 4.0 15.0 0.0 4.0 32.0 0.0 4.0 1.0 194.125 20.0 22.0 0.0 25.0 23.0 28.0 12.942 0.0 17.0 15 400.0 1.817 33.5 2.0 8.0 0.444 9.0 2.513 40.0 77.0 70.0 2.303 5.0 1583.0 40.947 3.81 0.872 3.151 6.806 3.272 3.891 3.184 19.0 1.636 15.329 0.0 1.113 2.539 2.649 2.066 2.487 0.0 1.725 0.772 0.605 1.282 0.024 0.0 0.046 0.092 0.814 1.213 0.197 0.413 4.…
50-24-8 0.0 29.0 25.0 0.0 21.0 5.0 0.0 0.0 0.0 0.0 3.0 5.0 5.0 26.0 0.0 5.0 54.0 0.0 2.0 4.0 332.226 48.0 73.0 4.0 174.0 102.0 136.0 12.778 0.0 28.0 26 1425.0 2.005 57.0 2.231 28.0 0.5 12.0 2.86 96.0 198.0 154.0 1.677 6.0 6169.0 107.41 4.385 1.296 3.799 10.215 5.855 7.855 4.123 59.0 1.783 23.87 0.0 5.68 3.287 3.128 2.51 3.463 0.072 2.797 5.723 2.166 3.17 0.105 0.0 1.381 2.133 5.262 6.919 3.018 4.…
59-14-3 0.0 18.0 10.0 0.0 9.0 5.0 0.0 2.0 1.0 6.0 3.0 5.0 8.0 17.0 1.0 6.0 28.0 0.0 2.0 2.0 296.012 26.0 34.0 2.0 54.0 42.0 50.0 17.412 0.0 11.0 17 505.0 1.928 39.75 2.118 13.0 0.444 9.0 2.72 52.0 104.0 88.0 1.982 5.0 2105.0 52.547 3.713 0.994 3.3 7.028 3.901 4.845 3.431 26.0 1.729 16.734 0.0 2.03 3.121 2.831 2.251 2.323 0.096 2.806 1.358 0.731 1.412 0.016 0.0 0.101 0.219 1.361 2.045 0.445 0.762 …
141-04-8 0.0 17.0 15.0 0.0 14.0 4.0 0.0 0.0 0.0 0.0 0.0 4.0 4.0 18.0 0.0 4.0 44.0 0.0 9.0 0.0 232.15 20.0 17.0 2.0 12.0 16.0 17.0 12.897 0.0 26.0 18 829.0 1.737 40.0 1.889 4.0 0.462 13.0 2.343 40.0 74.0 74.0 3.375 7.0 3084.0 48.127 5.418 1.146 3.435 8.444 3.753 4.317 3.332 17.0 1.588 19.176 0.0 0.0 1.95 2.076 1.687 1.936 0.0 1.308 0.5 0.934 1.394 0.0 0.0 0.064 0.134 0.824 1.202 0.237 0.4 6.727 12…
2052-07-5 0.0 14.0 2.0 0.0 12.0 0.0 0.0 0.0 1.0 12.0 0.0 0.0 1.0 13.0 1.0 0.0 22.0 0.0 1.0 2.0 224.036 18.0 23.0 0.0 26.0 28.0 32.0 17.234 0.0 9.0 13 240.0 2.082 25.75 2.154 9.0 0.429 7.0 2.594 36.0 73.0 64.0 1.885 4.0 1066.0 34.893 3.077 0.684 3.018 3.583 3.164 4.141 3.043 17.0 2.0 13.025 0.0 0.902 1.783 1.623 1.407 0.436 0.0 1.781 0.963 0.439 0.538 0.06 0.0 0.069 0.158 1.145 1.827 0.294 0.533 4…
1121-78-4 0.0 8.0 2.0 0.0 6.0 1.0 0.0 1.0 0.0 6.0 1.0 1.0 2.0 8.0 0.0 2.0 15.0 0.0 0.0 1.0 102.072 10.0 10.0 0.0 5.0 10.0 12.0 12.759 0.0 7.0 8 62.0 1.861 17.5 2.0 5.0 0.4 5.0 2.168 20.0 38.0 36.0 2.192 3.0 272.0 16.033 2.214 0.458 2.346 3.222 1.85 2.158 2.338 7.0 1.714 7.663 0.0 0.239 1.409 1.707 1.383 1.357 0.0 0.967 0.225 0.204 0.577 0.022 0.0 0.0 0.0 0.314 0.46 0.016 0.073 2.405 4.626 0.896 1…
57460-41-0 0.0 27.0 20.0 0.0 20.0 3.0 0.0 3.0 0.0 6.0 4.0 3.0 6.0 26.0 0.0 4.0 59.0 0.0 7.0 2.0 330.238 36.0 37.0 1.0 46.0 43.0 52.0 12.701 0.0 33.0 26 2175.0 1.943 56.5 2.077 14.0 0.471 17.0 2.739 72.0 136.0 126.0 1.55 9.0 8928.0 87.471 6.692 1.286 3.948 9.368 5.679 7.503 3.886 31.0 1.803 26.182 0.0 0.013 3.254 3.696 2.764 2.816 0.0 2.848 1.243 1.726 2.75 0.13 0.0 0.176 0.314 2.115 2.909 0.494 0…
51322-75-9 0.0 18.0 7.0 0.0 9.0 0.0 0.0 5.0 0.0 10.0 2.0 0.0 7.0 16.0 1.0 6.0 24.0 0.0 1.0 3.0 245.654 25.0 34.0 1.0 56.0 45.0 51.0 15.353 1.0 8.0 16 418.0 2.174 34.833 2.25 14.0 0.429 7.0 2.751 50.0 102.0 86.0 1.646 4.0 1913.0 48.84 3.483 0.745 3.299 4.056 4.034 5.396 3.356 21.0 2.087 15.843 0.0 1.396 2.92 2.687 1.93 1.189 0.262 2.851 0.922 0.403 0.879 0.021 0.0 0.144 0.309 1.414 2.288 0.552 0.8…
90-54-0 0.0 25.0 12.0 0.0 21.0 2.0 0.0 1.0 0.0 12.0 0.0 2.0 3.0 24.0 0.0 3.0 51.0 0.0 10.0 2.0 298.236 31.0 38.0 1.0 45.0 43.0 48.0 12.426 0.0 27.0 24 1560.0 1.996 50.5 2.083 11.0 0.5 14.0 2.793 62.0 125.0 112.0 1.723 7.0 6416.0 80.123 5.652 1.539 3.802 7.556 5.488 7.202 3.835 32.0 1.895 23.91 0.0 1.479 3.565 3.6 2.986 2.498 0.0 3.213 1.109 0.479 0.947 0.06 0.0 0.191 0.325 1.537 2.685 0.531 0.824…
2898-13-7 0.0 22.0 8.0 0.0 16.0 0.0 0.0 2.0 0.0 12.0 0.0 0.0 4.0 20.0 1.0 2.0 33.0 0.0 1.0 3.0 287.71 31.0 42.0 2.0 84.0 55.0 73.0 14.386 1.0 13.0 20 726.0 2.077 41.333 2.2 16.0 0.5 8.0 2.842 62.0 126.0 106.0 1.793 4.0 3173.0 69.49 3.821 0.992 3.509 6.278 4.7 6.35 3.726 36.0 1.935 19.143 0.0 2.02 3.544 3.169 2.549 1.534 0.0 3.455 1.639 0.77 1.292 0.056 0.0 0.217 0.423 1.903 2.64 0.755 1.256 7.116…
69-09-0 0.0 23.0 11.0 0.0 17.0 0.0 0.0 2.0 0.0 12.0 0.0 0.0 4.0 21.0 1.0 3.0 40.0 0.0 4.0 3.0 299.721 32.0 42.0 0.0 91.0 58.0 80.0 14.272 1.0 19.0 21 896.0 2.074 43.333 2.19 16.0 0.444 9.0 2.808 64.0 129.0 110.0 1.687 5.0 3855.0 72.374 4.267 1.035 3.589 6.528 4.861 6.651 3.743 33.0 1.938 20.353 0.0 1.432 2.362 2.264 1.817 0.904 0.0 2.463 1.855 1.067 1.439 0.086 0.0 0.623 0.999 3.094 3.831 1.495 2…
19044-88-3 0.0 23.0 13.0 0.0 12.0 6.0 0.0 4.0 0.0 6.0 1.0 6.0 11.0 23.0 0.0 7.0 41.0 0.0 8.0 1.0 328.221 33.0 40.0 4.0 77.0 52.0 70.0 14.27 0.0 18.0 23 1082.0 1.778 54.0 2.0 13.0 0.444 9.0 2.831 66.0 129.0 112.0 3.148 5.0 4121.0 82.438 4.277 1.492 3.565 11.34 4.795 5.748 3.949 37.0 1.577 21.625 0.0 1.84 2.942 3.847 2.206 4.208 0.0 2.723 1.776 1.084 2.727 0.021 0.0 0.151 0.346 2.033 2.773 0.682 1.…
95-63-6 0.0 9.0 3.0 0.0 9.0 0.0 0.0 0.0 0.0 6.0 0.0 0.0 0.0 9.0 0.0 0.0 21.0 0.0 0.0 1.0 108.099 12.0 13.0 0.0 8.0 13.0 14.0 12.011 0.0 12.0 9 84.0 1.817 18.0 2.0 6.0 0.4 5.0 2.325 24.0 46.0 42.0 2.346 3.0 357.0 19.533 2.333 0.519 2.464 4.083 2.018 2.334 2.534 10.0 1.636 8.654 0.0 0.718 1.198 1.285 0.96 0.621 0.0 0.925 0.79 0.455 0.76 0.024 0.0 0.0 0.0 0.563 0.891 0.06 0.198 3.238 6.232 1.662 2.5…
99-99-0 0.0 10.0 3.0 0.0 7.0 2.0 0.0 1.0 0.0 6.0 0.0 2.0 3.0 10.0 0.0 2.0 17.0 0.0 1.0 1.0 130.082 13.0 14.0 1.0 13.0 14.0 16.0 13.008 0.0 7.0 10 120.0 1.835 22.5 2.0 6.0 0.5 6.0 2.381 26.0 50.0 46.0 2.26 3.0 498.0 22.6 2.667 0.582 2.623 4.333 2.257 2.635 2.642 11.0 1.667 9.95 0.0 0.66 1.759 2.171 1.788 1.987 0.0 1.286 0.382 0.278 0.789 0.028 0.0 0.0 0.005 0.441 0.666 0.04 0.19 2.91 5.573 1.245 2…
1484-84-0 0.0 9.0 9.0 0.0 7.0 1.0 0.0 1.0 0.0 0.0 2.0 1.0 2.0 9.0 0.0 2.0 24.0 0.0 2.0 1.0 114.083 10.0 11.0 0.0 7.0 12.0 12.0 12.676 0.0 15.0 9 94.0 1.937 19.5 2.0 4.0 0.5 6.0 1.823 20.0 40.0 38.0 2.078 3.0 399.0 18.683 2.611 0.646 2.535 2.861 2.162 2.584 2.447 8.0 1.862 9.099 0.0 0.229 0.532 0.634 0.657 0.76 0.0 0.558 0.306 0.144 0.204 0.072 0.0 0.009 0.053 0.892 1.326 0.157 0.345 3.775 5.767 1…
111-15-9 0.0 8.0 7.0 0.0 6.0 3.0 0.0 0.0 0.0 0.0 0.0 3.0 3.0 9.0 0.0 3.0 21.0 0.0 4.0 0.0 120.063 8.0 6.0 1.0 3.0 5.0 4.0 13.34 0.0 12.0 9 114.0 1.661 21.0 1.778 1.0 0.429 7.0 1.905 16.0 30.0 32.0 2.747 4.0 416.0 16.836 3.167 0.75 2.505 4.361 1.928 1.982 2.338 6.0 1.543 9.644 0.0 0.12 0.898 1.706 1.289 1.267 0.0 0.591 0.059 0.083 0.408 0.0 0.0 0.0 0.0 0.147 0.389 0.041 0.071 2.981 5.846 0.737 1.5…
84371-65-3 0.0 36.0 26.0 0.0 29.0 2.0 0.0 1.0 0.0 6.0 1.0 2.0 3.0 32.0 0.0 3.0 67.0 1.0 2.0 5.0 394.324 56.0 82.0 3.0 218.0 115.0 163.0 12.323 0.0 35.0 32 2590.0 2.082 66.5 2.25 31.0 0.5 12.0 3.028 112.0 230.0 184.0 1.459 6.0 11277.0 141.924 5.222 1.561 4.072 10.736 7.305 10.19 4.401 65.0 1.901 28.747 0.0 5.131 4.175 4.065 3.096 2.802 0.072 3.92 5.125 2.019 3.115 0.134 0.0 1.849 2.577 5.933 7.381…
107-92-6 0.0 5.0 4.0 0.0 4.0 2.0 0.0 0.0 0.0 0.0 1.0 2.0 2.0 6.0 0.0 1.0 14.0 0.0 2.0 0.0 80.042 5.0 3.0 1.0 0.0 2.0 0.0 13.34 0.0 8.0 6 32.0 1.513 14.0 1.667 1.0 0.5 4.0 1.695 10.0 18.0 20.0 2.627 2.0 118.0 9.0 2.133 0.563 1.863 3.611 1.171 1.079 1.799 3.0 1.385 5.699 0.0 0.12 0.402 1.039 0.782 1.222 0.0 0.363 0.046 0.065 0.408 0.0 0.0 0.0 0.0 0.0 0.214 0.0 0.0 1.988 3.77 0.464 1.144 0.0 0.0 0.0…
56796-39-5 0.0 32.0 22.0 0.0 15.0 5.0 0.0 7.0 0.0 5.0 1.0 5.0 15.0 30.0 0.0 13.0 46.0 1.0 9.0 3.0 454.41 46.0 65.0 4.0 128.0 87.0 109.0 15.147 0.0 16.0 30 2591.0 1.966 68.5 2.133 21.0 0.5 16.0 2.976 92.0 189.0 156.0 1.635 8.0 10706.0 117.827 5.956 1.834 4.029 11.312 6.671 8.81 4.209 48.0 1.791 28.276 0.0 3.248 3.352 3.681 2.763 3.584 0.118 3.415 2.685 1.027 2.222 0.056 0.065 1.033 1.593 4.309 5.8…
54-31-9 0.0 22.0 8.0 0.0 12.0 5.0 0.0 2.0 0.0 11.0 3.0 5.0 9.0 21.0 1.0 5.0 32.0 0.0 5.0 2.0 319.661 32.0 38.0 3.0 61.0 47.0 52.0 15.222 1.0 11.0 21 939.0 1.904 48.333 2.095 15.0 0.5 10.0 2.887 64.0 124.0 108.0 1.959 5.0 3875.0 70.519 4.471 1.037 3.575 8.729 4.676 5.873 3.716 30.0 1.714 20.591 0.0 1.428 2.864 3.769 2.216 3.511 0.144 2.85 1.963 1.122 2.56 0.021 0.0 0.129 0.287 1.561 2.789 0.535 1.…
125-60-0 0.0 27.0 14.0 0.0 22.0 1.0 0.0 2.0 0.0 12.0 1.0 1.0 3.0 25.0 0.0 1.0 54.0 0.0 6.0 3.0 308.255 38.0 51.0 1.0 79.0 64.0 77.0 12.33 0.0 29.0 25 1366.0 2.042 52.0 2.16 18.0 0.5 10.0 2.814 76.0 154.0 130.0 1.8 5.0 5835.0 94.895 4.553 1.292 3.774 7.708 5.738 7.753 4.045 42.0 1.923 23.521 0.0 2.818 3.151 3.206 2.754 2.597 0.0 3.182 2.838 1.382 1.954 0.143 0.0 0.398 0.658 3.063 4.245 1.085 1.827…
92-88-6 0.0 15.0 3.0 0.0 12.0 2.0 0.0 0.0 0.0 12.0 2.0 2.0 2.0 14.0 0.0 2.0 24.0 0.0 1.0 2.0 176.13 20.0 24.0 0.0 34.0 28.0 36.0 12.581 0.0 10.0 14 315.0 2.034 30.0 2.143 10.0 0.444 9.0 2.57 40.0 79.0 70.0 1.78 5.0 1372.0 38.409 3.462 0.707 3.127 4.444 3.311 4.317 3.11 18.0 1.909 14.234 0.0 0.849 2.72 2.946 2.414 2.453 0.0 2.207 0.557 0.316 0.911 0.056 0.0 0.057 0.11 0.894 1.308 0.232 0.441 4.34 …
140-66-9 0.0 15.0 9.0 0.0 14.0 1.0 0.0 0.0 0.0 6.0 1.0 1.0 1.0 15.0 0.0 1.0 37.0 0.0 2.0 1.0 184.153 23.0 22.0 0.0 25.0 27.0 26.0 12.277 0.0 22.0 15 366.0 1.755 31.0 2.0 11.0 0.5 8.0 2.497 46.0 83.0 76.0 2.536 4.0 1451.0 42.596 3.486 0.698 3.106 7.597 3.073 3.664 3.242 19.0 1.552 14.963 0.0 0.144 1.486 1.515 1.204 1.227 0.0 1.212 1.989 2.676 3.044 0.028 0.0 0.032 0.119 0.886 2.341 0.207 0.504 5.5…
110-82-7 0.0 6.0 6.0 0.0 6.0 0.0 0.0 0.0 0.0 0.0 0.0 0.0 0.0 6.0 0.0 0.0 18.0 0.0 0.0 1.0 72.066 6.0 6.0 0.0 1.0 6.0 6.0 12.011 0.0 12.0 6 27.0 2.0 12.0 2.0 3.0 0.0 3.0 1.191 12.0 24.0 24.0 2.0 3.0 132.0 10.0 1.8 0.375 2.033 1.5 1.537 1.806 1.908 3.0 2.0 5.382 0.0 0.0 0.0 0.0 0.0 0.0 0.0 0.0 0.0 0.0 0.0 0.125 0.0 0.0 0.0 0.75 1.061 0.0 0.088 3.0 4.243 1.5 2.121 0.0 0.0 0.0 2.121 1.5 4.243 3.0 0.0…
701-64-4 1.0 11.0 4.0 0.0 6.0 4.0 0.0 0.0 0.0 6.0 2.0 4.0 5.0 11.0 0.0 2.0 18.0 0.0 2.0 1.0 167.036 15.0 13.0 1.0 11.0 16.0 16.0 15.185 0.0 7.0 11 160.0 1.829 25.667 2.0 7.0 0.5 6.0 2.424 30.0 54.0 52.0 2.244 3.0 661.0 25.983 2.909 0.536 2.758 4.674 2.389 2.885 2.767 10.0 1.671 11.118 0.0 0.762 1.21 2.21 0.668 1.881 0.0 1.242 0.325 0.487 1.765 0.032 0.0 0.011 0.055 0.581 1.015 0.121 0.24 4.41 6.4…
13816-33-6 0.0 11.0 4.0 0.0 10.0 0.0 0.0 1.0 0.0 6.0 0.0 0.0 1.0 11.0 0.0 1.0 22.0 1.0 1.0 1.0 134.117 14.0 16.0 0.0 17.0 16.0 18.0 12.192 0.0 11.0 11 162.0 1.849 22.5 2.0 6.0 0.429 7.0 2.421 28.0 55.0 50.0 2.243 4.0 659.0 25.919 2.945 0.748 2.752 4.583 2.526 2.937 2.763 13.0 1.692 11.128 0.0 0.829 1.705 1.545 1.498 1.434 0.0 1.321 0.77 0.468 0.704 0.028 0.0 0.0 0.019 0.548 0.943 0.135 0.324 3.73…
83-28-3 0.0 18.0 9.0 0.0 14.0 3.0 0.0 0.0 0.0 6.0 0.0 3.0 3.0 17.0 0.0 3.0 31.0 0.0 3.0 2.0 216.151 26.0 35.0 3.0 59.0 48.0 54.0 12.715 0.0 14.0 17 489.0 1.928 37.0 2.118 13.0 0.5 8.0 2.667 52.0 105.0 88.0 2.066 4.0 2038.0 53.14 3.596 0.928 3.284 7.028 3.869 4.845 3.456 27.0 1.729 16.631 0.0 1.682 3.026 2.743 2.297 2.681 0.064 3.325 1.173 0.826 1.412 0.028 0.0 0.122 0.266 1.345 2.156 0.461 0.827 …
26576-84-1 0.0 11.0 5.0 0.0 10.0 0.0 0.0 1.0 0.0 6.0 0.0 0.0 1.0 11.0 0.0 0.0 27.0 0.0 3.0 1.0 134.117 13.0 15.0 0.0 12.0 16.0 17.0 12.192 0.0 16.0 11 166.0 1.898 22.5 2.0 5.0 0.429 7.0 2.338 26.0 52.0 48.0 2.183 4.0 679.0 25.51 3.018 0.769 2.773 3.972 2.561 3.061 2.741 12.0 1.784 11.268 0.0 0.618 1.297 1.275 1.049 0.727 0.0 1.147 0.502 0.22 0.402 0.025 0.0 0.03 0.068 0.741 1.141 0.152 0.376 4.29…
81-14-1 0.0 21.0 12.0 0.0 14.0 5.0 0.0 2.0 0.0 6.0 0.0 5.0 7.0 21.0 0.0 5.0 39.0 0.0 3.0 1.0 276.163 33.0 42.0 3.0 67.0 60.0 72.0 13.151 0.0 18.0 21 774.0 1.711 48.0 2.0 15.0 0.429 7.0 2.789 66.0 129.0 108.0 3.367 4.0 2937.0 75.257 3.686 1.194 3.406 12.062 4.222 4.896 3.881 39.0 1.474 19.451 0.0 1.981 3.166 4.057 3.026 3.76 0.0 3.615 2.366 1.913 3.18 0.016 0.0 0.017 0.103 1.661 2.7 0.426 0.706 6.…
80-09-1 0.0 18.0 4.0 0.0 12.0 4.0 0.0 0.0 0.0 12.0 2.0 4.0 5.0 17.0 0.0 4.0 27.0 0.0 2.0 2.0 240.195 26.0 32.0 2.0 46.0 36.0 44.0 14.129 0.0 10.0 17 516.0 1.947 38.0 2.118 13.0 0.5 10.0 2.749 52.0 102.0 88.0 1.928 5.0 2182.0 52.29 3.794 0.833 3.325 6.507 3.842 4.919 3.419 26.0 1.774 16.927 0.0 1.951 2.057 2.294 1.683 2.912 0.0 1.694 1.994 1.011 1.777 0.056 0.0 0.135 0.297 1.847 2.648 0.603 1.136 …
98-57-7 0.0 11.0 3.0 0.0 7.0 2.0 0.0 0.0 0.0 6.0 0.0 2.0 4.0 11.0 1.0 2.0 18.0 0.0 1.0 1.0 183.595 16.0 16.0 2.0 17.0 16.0 18.0 16.69 1.0 7.0 11 152.0 1.782 24.333 2.0 8.0 0.5 6.0 2.53 32.0 59.0 54.0 2.394 3.0 623.0 26.633 2.764 0.542 2.72 5.285 2.363 2.76 2.803 13.0 1.59 10.89 0.0 0.471 0.618 0.645 0.226 0.999 0.0 0.688 1.52 1.199 1.799 0.028 0.0 0.0 0.031 0.996 1.438 0.156 0.779 5.225 7.485 2.6…
6724-53-4 0.0 22.0 22.0 0.0 19.0 0.0 0.0 1.0 0.0 0.0 1.0 0.0 1.0 20.0 0.0 1.0 55.0 0.0 4.0 3.0 242.216 28.0 36.0 0.0 55.0 46.0 58.0 12.111 0.0 35.0 20 802.0 2.169 40.5 2.2 13.0 0.444 9.0 2.378 56.0 114.0 100.0 1.608 5.0 3546.0 65.921 4.221 0.997 3.568 4.444 4.856 6.725 3.675 27.0 2.143 19.685 0.0 1.096 0.361 0.357 0.266 0.207 0.0 0.354 1.65 0.614 0.674 0.276 0.0 0.936 1.407 4.426 5.348 1.953 2.63…
700-06-1 0.0 12.0 2.0 0.0 9.0 1.0 0.0 1.0 0.0 10.0 2.0 1.0 2.0 11.0 0.0 1.0 20.0 0.0 1.0 2.0 138.105 16.0 22.0 0.0 28.0 28.0 30.0 12.555 0.0 9.0 11 143.0 2.097 23.5 2.182 9.0 0.5 6.0 2.562 32.0 66.0 56.0 1.983 3.0 652.0 27.683 2.6 0.664 2.789 3.083 2.817 3.539 2.837 14.0 2.0 10.758 0.0 0.96 2.161 1.936 1.841 1.641 0.096 2.102 0.58 0.246 0.469 0.028 0.0 0.028 0.096 0.759 1.262 0.197 0.384 3.574 6.…
51-55-8 0.0 23.0 16.0 0.0 17.0 3.0 0.0 1.0 0.0 6.0 1.0 3.0 4.0 21.0 0.0 4.0 44.0 0.0 4.0 3.0 266.191 32.0 43.0 1.0 68.0 55.0 63.0 12.676 0.0 23.0 21 959.0 2.074 45.5 2.19 16.0 0.455 11.0 2.678 64.0 130.0 110.0 1.534 6.0 4198.0 70.836 4.567 1.14 3.638 6.528 4.935 6.651 3.7 32.0 1.938 20.711 0.0 2.033 2.823 2.751 2.416 2.377 0.096 2.906 1.916 0.772 1.268 0.075 0.0 0.256 0.543 2.554 3.706 0.917 1.62…
51-66-1 0.0 12.0 5.0 0.0 9.0 2.0 0.0 1.0 0.0 6.0 1.0 2.0 3.0 12.0 0.0 2.0 23.0 0.0 2.0 1.0 154.104 15.0 16.0 1.0 17.0 18.0 20.0 12.842 0.0 11.0 12 217.0 1.861 26.5 2.0 6.0 0.5 8.0 2.425 30.0 58.0 54.0 2.171 4.0 874.0 29.079 3.288 0.792 2.884 4.833 2.713 3.238 2.855 13.0 1.714 12.361 0.0 0.319 1.938 2.515 2.082 1.849 0.0 1.664 0.336 0.253 0.816 0.028 0.0 0.005 0.053 0.515 0.878 0.124 0.237 3.638 7…
127294-70-6 0.0 31.0 18.0 0.0 20.0 4.0 1.0 3.0 0.0 11.0 2.0 4.0 8.0 28.0 1.0 6.0 52.0 0.0 5.0 4.0 365.235 46.0 65.0 2.0 158.0 92.0 127.0 13.044 0.0 24.0 28 1820.0 2.051 63.0 2.214 24.0 0.5 12.0 3.0 92.0 190.0 154.0 1.611 6.0 7824.0 114.692 4.815 1.589 3.905 9.833 6.614 8.736 4.213 53.0 1.867 25.707 0.289 3.164 4.955 4.783 3.889 4.003 0.0 5.125 1.997 0.918 2.065 0.099 0.0 0.453 0.784 3.099 4.14 1.…
3964-81-6 0.0 25.0 12.0 0.0 20.0 0.0 0.0 2.0 0.0 12.0 0.0 0.0 2.0 22.0 0.0 2.0 44.0 0.0 0.0 4.0 268.234 35.0 49.0 1.0 108.0 68.0 94.0 12.192 0.0 22.0 22 928.0 2.205 45.0 2.273 19.0 0.444 9.0 2.826 70.0 144.0 120.0 1.585 5.0 4202.0 81.167 4.017 1.013 3.651 5.278 5.332 7.554 3.873 40.0 2.129 20.824 0.0 1.898 3.415 3.141 2.568 1.762 0.0 3.578 1.668 0.743 1.172 0.105 0.0 0.538 0.851 2.96 3.741 1.257 …
54914-85-1 0.0 19.0 7.0 0.0 16.0 2.0 0.0 0.0 0.0 12.0 0.0 2.0 2.0 18.0 0.0 2.0 36.0 0.0 5.0 2.0 224.174 24.0 27.0 0.0 30.0 32.0 35.0 12.454 0.0 18.0 18 743.0 2.026 38.0 2.111 10.0 0.455 11.0 2.661 48.0 94.0 86.0 1.524 6.0 3164.0 52.311 4.856 0.938 3.503 5.444 4.15 5.521 3.391 21.0 1.929 18.757 0.0 0.569 2.965 3.23 2.609 1.945 0.0 2.781 0.602 0.469 0.986 0.056 0.0 0.07 0.123 1.035 1.729 0.246 0.51…
111-71-7 0.0 7.0 6.0 0.0 7.0 1.0 0.0 0.0 0.0 0.0 0.0 1.0 1.0 8.0 0.0 1.0 22.0 0.0 5.0 0.0 100.076 6.0 5.0 1.0 2.0 4.0 3.0 12.509 0.0 14.0 8 84.0 1.682 17.0 1.75 0.0 0.429 7.0 1.702 12.0 24.0 26.0 2.53 4.0 306.0 13.743 3.0 0.813 2.364 3.5 1.789 1.806 2.146 5.0 1.6 8.584 0.0 0.0 0.282 0.398 0.563 0.722 0.0 0.199 0.0 0.0 0.0 0.0 0.0 0.0 0.0 0.338 0.654 0.042 0.144 3.351 5.521 1.176 2.016 0.0 0.0 0.0…
87-91-2 0.0 13.0 11.0 0.0 8.0 6.0 0.0 0.0 0.0 0.0 2.0 6.0 6.0 14.0 0.0 6.0 28.0 0.0 5.0 0.0 192.082 16.0 18.0 2.0 8.0 16.0 12.0 13.72 0.0 14.0 14 331.0 1.669 34.0 1.857 4.0 0.444 9.0 2.255 32.0 63.0 58.0 4.011 5.0 1200.0 35.809 3.637 1.162 2.988 7.444 2.963 3.113 3.094 18.0 1.5 14.343 0.0 1.485 2.757 2.856 2.305 3.041 0.0 1.76 0.43 0.245 0.856 0.0 0.0 0.007 0.014 0.317 0.713 0.046 0.13 4.235 8.09…
55981-09-4 0.0 22.0 8.0 0.0 12.0 5.0 0.0 3.0 0.0 11.0 1.0 5.0 9.0 21.0 0.0 7.0 30.0 0.0 4.0 2.0 298.215 30.0 36.0 3.0 51.0 45.0 50.0 14.201 0.0 9.0 21 993.0 1.941 48.5 2.095 13.0 0.455 11.0 2.853 60.0 118.0 104.0 1.844 6.0 4081.0 68.743 4.729 1.12 3.598 8.028 4.762 6.049 3.682 28.0 1.775 20.802 0.0 1.372 3.559 4.42 3.491 3.858 0.118 3.42 0.989 0.598 1.651 0.028 0.0 0.106 0.195 1.218 2.098 0.349 0…
2135-17-3 0.0 32.0 28.0 0.0 22.0 5.0 2.0 0.0 0.0 0.0 3.0 5.0 7.0 29.0 2.0 5.0 57.0 0.0 2.0 4.0 382.233 55.0 87.0 4.0 218.0 122.0 167.0 13.18 0.0 28.0 29 1810.0 1.938 66.0 2.207 32.0 0.5 12.0 2.924 110.0 229.0 174.0 1.802 6.0 7685.0 129.216 4.458 1.473 3.888 12.889 6.344 8.332 4.318 73.0 1.689 25.87 0.0 7.947 4.722 4.02 3.17 4.707 0.059 3.71 6.609 2.458 3.822 0.088 0.0 1.281 1.993 5.518 7.254 2.92…
4845-50-5 0.0 8.0 8.0 0.0 4.0 4.0 0.0 0.0 0.0 0.0 2.0 4.0 4.0 8.0 0.0 4.0 16.0 0.0 0.0 1.0 112.04 10.0 11.0 0.0 5.0 10.0 10.0 14.005 0.0 8.0 8 60.0 1.861 20.0 2.0 5.0 0.25 4.0 1.809 20.0 39.0 36.0 2.279 3.0 264.0 16.167 2.143 0.478 2.33 3.222 1.86 2.158 2.365 8.0 1.714 7.576 0.0 0.667 1.636 1.716 1.406 1.703 0.0 0.999 0.19 0.122 0.471 0.028 0.0 0.0 0.0 0.271 0.502 0.02 0.066 2.398 4.28 0.904 1.52…
120-80-9 0.0 8.0 2.0 0.0 6.0 2.0 0.0 0.0 0.0 6.0 2.0 2.0 2.0 8.0 0.0 2.0 14.0 0.0 0.0 1.0 104.064 10.0 11.0 0.0 5.0 10.0 10.0 13.008 0.0 6.0 8 60.0 1.861 18.0 2.0 5.0 0.25 4.0 2.211 20.0 39.0 36.0 2.279 3.0 264.0 16.167 2.143 0.478 2.33 3.222 1.86 2.158 2.365 8.0 1.714 7.576 0.0 0.667 1.659 1.75 1.53 1.779 0.0 1.037 0.207 0.129 0.471 0.028 0.0 0.0 0.0 0.259 0.464 0.018 0.064 2.275 4.204 0.882 1.4…
151-67-7 0.0 6.0 6.0 0.0 2.0 0.0 3.0 0.0 1.0 0.0 0.0 0.0 5.0 7.0 5.0 0.0 8.0 0.0 0.0 0.0 196.373 9.0 6.0 0.0 0.0 0.0 0.0 28.053 1.0 1.0 7 42.0 1.426 18.583 1.714 4.0 0.333 3.0 1.767 18.0 30.0 30.0 3.541 2.0 156.0 12.5 2.0 0.417 1.954 5.174 1.233 1.079 2.185 6.0 1.254 6.367 0.0 0.943 0.718 0.799 0.299 0.768 0.0 0.0 1.112 0.794 1.655 0.0 0.0 0.0 0.0 0.0 0.0 0.0 0.0 2.644 5.309 1.014 2.722 0.289 0.0…
2597-03-7 1.0 19.0 11.0 0.0 12.0 4.0 0.0 0.0 0.0 6.0 0.0 4.0 7.0 19.0 0.0 6.0 36.0 0.0 7.0 1.0 303.236 25.0 30.0 2.0 35.0 33.0 39.0 15.96 0.0 17.0 19 694.0 1.843 41.667 2.0 9.0 0.5 8.0 2.648 50.0 99.0 88.0 2.723 4.0 2707.0 59.735 4.058 1.419 3.389 7.896 4.2 5.044 3.614 27.0 1.689 18.637 0.0 1.691 1.917 2.428 0.738 0.708 0.0 0.905 4.825 2.512 1.465 0.032 0.0 0.244 0.593 3.855 5.077 1.271 2.293 9.7…
148-24-3 0.0 12.0 1.0 0.0 9.0 1.0 0.0 1.0 0.0 11.0 1.0 1.0 2.0 11.0 0.0 2.0 18.0 0.0 0.0 2.0 138.105 16.0 21.0 0.0 25.0 26.0 30.0 12.555 0.0 7.0 11 140.0 2.097 23.5 2.182 9.0 0.4 5.0 2.578 32.0 65.0 56.0 1.993 3.0 646.0 27.85 2.545 0.559 2.791 3.083 2.704 3.539 2.854 15.0 2.0 10.7 0.0 0.902 2.322 2.264 1.972 1.823 0.0 2.172 0.428 0.204 0.538 0.046 0.0 0.038 0.08 0.688 1.088 0.166 0.312 3.405 5.85…
125-51-9 0.0 28.0 15.0 0.0 22.0 3.0 0.0 1.0 0.0 12.0 1.0 3.0 4.0 26.0 0.0 3.0 54.0 0.0 5.0 3.0 326.246 40.0 53.0 1.0 78.0 65.0 77.0 12.548 0.0 28.0 26 1592.0 2.018 55.5 2.154 19.0 0.455 11.0 2.84 80.0 161.0 136.0 1.721 6.0 6758.0 99.152 4.898 1.401 3.837 8.569 5.916 7.929 4.061 44.0 1.88 24.535 0.0 3.227 4.162 3.845 3.119 3.026 0.0 3.826 2.641 1.385 2.22 0.129 0.0 0.245 0.435 2.54 3.756 0.81 1.38…
85264-33-1 0.0 9.0 4.0 0.0 6.0 1.0 0.0 2.0 0.0 5.0 1.0 1.0 3.0 9.0 0.0 3.0 19.0 0.0 1.0 1.0 116.079 12.0 14.0 0.0 7.0 16.0 12.0 12.898 0.0 10.0 9 85.0 1.817 20.0 2.0 6.0 0.4 5.0 2.311 24.0 47.0 42.0 2.379 3.0 356.0 19.45 2.361 0.623 2.453 4.083 2.107 2.334 2.521 9.0 1.636 8.685 0.0 0.659 1.571 1.654 1.379 1.227 0.096 1.423 0.514 0.329 0.691 0.0 0.0 0.0 0.0 0.337 0.818 0.013 0.097 2.857 5.626 1.23…
5743-49-7 0.0 7.0 5.0 0.0 5.0 3.0 0.0 0.0 0.0 0.0 0.0 3.0 3.0 8.0 0.0 3.0 15.0 0.0 3.0 0.0 108.052 8.0 5.0 2.0 0.0 4.0 4.0 13.506 0.0 7.0 8 74.0 1.565 19.0 1.75 2.0 0.4 5.0 1.965 16.0 28.0 30.0 2.928 3.0 270.0 14.467 2.643 0.563 2.281 4.722 1.606 1.556 2.23 5.0 1.412 8.133 0.0 0.239 0.64 1.791 1.306 1.93 0.0 0.389 0.144 0.203 0.816 0.0 0.0 0.0 0.0 0.144 0.278 0.0 0.0 2.319 4.639 0.681 1.574 0.0 0…
33237-74-0 0.0 26.0 14.0 0.0 22.0 0.0 0.0 2.0 0.0 12.0 0.0 0.0 2.0 24.0 0.0 2.0 54.0 0.0 8.0 3.0 292.256 34.0 45.0 0.0 78.0 57.0 69.0 12.177 0.0 30.0 24 1395.0 2.089 49.0 2.167 15.0 0.455 11.0 2.774 68.0 139.0 120.0 1.567 6.0 5954.0 84.417 5.054 1.433 3.783 6.667 5.71 7.679 3.9 34.0 2.0 23.322 0.0 1.783 3.117 2.971 2.391 1.66 0.096 2.984 1.692 0.657 1.007 0.06 0.0 0.417 0.773 2.546 3.902 1.159 1.…
19504-77-9 0.0 21.0 16.0 0.0 17.0 3.0 0.0 1.0 0.0 0.0 1.0 3.0 4.0 21.0 0.0 3.0 46.0 0.0 7.0 1.0 266.191 26.0 29.0 5.0 25.0 32.0 27.0 12.676 0.0 25.0 21 1204.0 1.868 45.5 2.0 8.0 0.5 14.0 2.652 52.0 102.0 94.0 2.045 7.0 4768.0 63.001 5.733 1.351 3.655 8.306 4.674 5.697 3.58 24.0 1.726 21.753 0.0 1.056 2.763 3.096 2.443 2.747 0.118 2.496 0.759 0.468 1.185 0.0 0.0 0.08 0.137 1.101 2.172 0.324 0.551 …
2420-87-3 0.0 25.0 9.0 0.0 16.0 6.0 0.0 0.0 0.0 12.0 0.0 6.0 6.0 22.0 0.0 6.0 28.0 0.0 1.0 4.0 288.17 38.0 54.0 4.0 108.0 74.0 92.0 13.099 0.0 6.0 22 1033.0 2.12 50.0 2.273 22.0 0.455 11.0 2.921 76.0 155.0 126.0 1.413 6.0 4662.0 79.226 4.472 0.989 3.696 7.111 5.239 7.179 3.795 38.0 1.941 21.271 0.0 2.812 5.446 5.308 4.183 4.517 0.157 5.446 1.337 0.622 1.82 0.048 0.0 0.213 0.389 1.67 2.53 0.646 1.…
88069-67-4 0.0 22.0 15.0 0.0 17.0 1.0 0.0 2.0 0.0 6.0 1.0 1.0 3.0 20.0 0.0 2.0 44.0 0.0 3.0 3.0 248.2 32.0 43.0 1.0 60.0 56.0 59.0 12.41 0.0 24.0 20 813.0 2.065 42.0 2.2 17.0 0.444 9.0 2.693 64.0 129.0 108.0 1.575 5.0 3578.0 66.886 4.279 0.981 3.567 6.368 4.717 6.299 3.657 30.0 1.92 19.658 0.0 2.192 2.484 2.528 1.887 1.628 0.204 2.511 2.392 1.047 1.65 0.024 0.0 0.241 0.453 2.423 4.008 0.94 1.527 …
952-54-5 0.0 17.0 10.0 0.0 10.0 2.0 0.0 4.0 0.0 6.0 1.0 2.0 6.0 16.0 0.0 5.0 30.0 0.0 3.0 2.0 208.136 21.0 25.0 1.0 26.0 28.0 32.0 13.008 0.0 14.0 16 496.0 2.066 36.0 2.125 9.0 0.5 10.0 2.529 42.0 84.0 76.0 1.633 5.0 2148.0 45.049 4.133 0.853 3.335 4.333 3.834 5.044 3.256 19.0 2.0 16.579 0.0 0.847 2.847 2.972 2.656 2.292 0.0 2.464 0.516 0.274 0.606 0.065 0.0 0.063 0.115 0.918 1.45 0.216 0.402 5.2…
89-69-0 0.0 12.0 5.0 0.0 6.0 2.0 0.0 1.0 0.0 6.0 0.0 2.0 6.0 12.0 3.0 2.0 14.0 0.0 1.0 1.0 224.43 17.0 20.0 1.0 19.0 22.0 24.0 18.703 3.0 2.0 12 187.0 1.774 27.5 2.0 8.0 0.5 6.0 2.531 34.0 66.0 58.0 2.551 3.0 750.0 30.7 2.833 0.704 2.799 6.056 2.595 2.988 2.957 17.0 1.565 11.749 0.0 1.35 1.735 2.115 1.575 1.481 0.0 1.555 1.209 0.593 1.177 0.021 0.0 0.0 0.012 0.795 1.262 0.108 0.324 3.944 7.82 2.2…
6201-87-2 0.0 15.0 6.0 0.0 7.0 6.0 0.0 1.0 0.0 6.0 4.0 6.0 8.0 15.0 0.0 5.0 22.0 0.0 2.0 1.0 226.145 23.0 26.0 3.0 28.0 32.0 36.0 15.076 0.0 7.0 15 334.0 1.735 36.5 2.0 11.0 0.333 6.0 2.716 46.0 87.0 76.0 2.812 4.0 1305.0 43.867 3.181 0.787 3.046 8.118 3.101 3.59 3.314 23.0 1.513 14.501 0.0 1.092 2.137 3.231 1.726 3.778 0.0 2.115 1.303 0.864 2.434 0.021 0.0 0.0 0.067 1.009 1.628 0.222 0.423 5.005…
41653-21-8 0.0 22.0 14.0 0.0 16.0 3.0 0.0 2.0 0.0 6.0 1.0 3.0 5.0 21.0 0.0 4.0 43.0 0.0 5.0 2.0 268.187 28.0 33.0 2.0 42.0 39.0 44.0 12.771 0.0 22.0 21 1112.0 1.995 46.0 2.095 11.0 0.5 14.0 2.68 56.0 111.0 100.0 1.629 7.0 4624.0 66.112 5.295 1.228 3.661 6.806 4.792 6.299 3.618 27.0 1.881 21.419 0.0 1.067 3.141 3.445 2.704 2.648 0.0 2.916 0.751 0.439 1.099 0.107 0.0 0.136 0.258 1.628 2.425 0.444 0…
53-41-8 0.0 24.0 23.0 0.0 19.0 2.0 0.0 0.0 0.0 0.0 1.0 2.0 2.0 21.0 0.0 2.0 51.0 0.0 0.0 4.0 260.207 39.0 58.0 1.0 134.0 79.0 107.0 12.391 0.0 30.0 21 802.0 2.102 44.0 2.286 24.0 0.5 10.0 2.661 78.0 160.0 126.0 1.623 5.0 3630.0 78.11 3.819 0.903 3.581 7.042 4.934 6.776 3.807 44.0 1.909 19.813 0.0 4.059 1.055 1.056 0.786 1.222 0.083 0.729 5.403 2.037 2.394 0.155 0.0 1.729 2.481 5.757 7.006 3.432 4…
328090-25-1 0.0 8.0 3.0 0.0 6.0 0.0 0.0 2.0 0.0 5.0 0.0 0.0 2.0 8.0 0.0 1.0 19.0 0.0 1.0 1.0 100.08 10.0 11.0 0.0 5.0 12.0 9.0 12.51 0.0 11.0 8 63.0 1.861 17.0 2.0 5.0 0.4 5.0 2.222 20.0 39.0 36.0 2.218 3.0 272.0 15.95 2.25 0.563 2.336 3.222 1.965 2.158 2.322 6.0 1.714 7.704 0.0 0.344 1.192 1.283 0.989 0.65 0.118 1.007 0.366 0.254 0.493 0.0 0.0 0.0 0.0 0.372 0.689 0.012 0.131 2.837 5.334 1.189 1.…
6911-51-9 0.0 13.0 3.0 0.0 8.0 0.0 0.0 0.0 0.0 10.0 0.0 0.0 4.0 12.0 0.0 4.0 18.0 0.0 3.0 2.0 224.356 16.0 19.0 0.0 18.0 22.0 18.0 18.696 0.0 6.0 12 220.0 2.14 24.0 2.167 8.0 0.429 7.0 2.438 32.0 64.0 58.0 1.601 4.0 998.0 29.505 3.333 0.604 3.001 2.722 3.122 3.965 2.854 9.0 2.118 12.528 0.0 0.458 2.308 1.778 1.325 1.137 0.289 1.757 2.061 0.866 0.408 0.0 0.0 0.662 1.194 3.604 4.826 1.748 2.708 7.2…
106-95-6 0.0 3.0 2.0 0.0 3.0 0.0 0.0 0.0 1.0 0.0 0.0 0.0 1.0 4.0 1.0 0.0 9.0 0.0 1.0 0.0 115.937 2.0 1.0 1.0 0.0 0.0 0.0 28.984 0.0 5.0 4 10.0 1.414 7.75 1.5 0.0 0.333 3.0 1.237 4.0 8.0 10.0 1.975 2.0 38.0 4.333 1.667 0.563 1.279 2.5 0.836 0.602 1.146 1.0 1.333 3.161 0.0 0.0 0.067 0.09 0.291 0.541 0.0 0.0 0.0 0.0 0.0 0.0 0.0 0.0 0.0 0.0 0.0 0.0 0.0 2.205 3.956 0.567 1.09 0.0 0.0 0.0 1.0 0.5 3.414…
19355-69-2 0.0 5.0 4.0 0.0 4.0 0.0 0.0 2.0 0.0 0.0 1.0 0.0 2.0 6.0 0.0 2.0 14.0 1.0 0.0 0.0 76.058 7.0 3.0 0.0 0.0 0.0 0.0 12.676 0.0 8.0 6 28.0 1.414 13.0 1.667 3.0 0.333 3.0 1.861 14.0 22.0 24.0 3.168 2.0 106.0 9.5 1.867 0.453 1.756 4.313 1.085 0.903 1.919 3.0 1.263 5.308 0.0 0.5 0.773 1.081 0.798 1.183 0.0 0.0 0.241 0.827 1.561 0.0 0.0 0.0 0.0 0.0 0.0 0.0 0.0 1.762 4.025 0.288 1.833 0.354 0.0 …
5026-74-4 0.0 23.0 17.0 0.0 15.0 4.0 0.0 1.0 0.0 6.0 0.0 4.0 5.0 20.0 0.0 5.0 39.0 0.0 8.0 4.0 258.168 32.0 36.0 0.0 60.0 42.0 53.0 12.908 0.0 19.0 20 918.0 2.259 44.5 2.3 18.0 0.455 11.0 2.641 64.0 129.0 110.0 1.219 6.0 4290.0 63.076 4.832 0.832 3.677 4.167 5.159 7.077 3.587 24.0 2.222 20.382 0.866 0.563 3.057 3.344 2.672 1.999 0.0 2.64 0.73 0.608 1.15 0.028 0.0 0.17 0.309 1.51 2.23 0.555 0.947 …
627-30-5 0.0 4.0 4.0 0.0 3.0 1.0 0.0 0.0 0.0 0.0 1.0 1.0 2.0 5.0 1.0 1.0 12.0 0.0 2.0 0.0 87.485 3.0 2.0 0.0 0.0 1.0 0.0 17.497 1.0 7.0 5 20.0 1.516 11.333 1.6 0.0 0.5 4.0 1.157 6.0 12.0 14.0 2.191 2.0 74.0 6.417 2.0 0.625 1.643 2.75 1.051 0.903 1.477 2.0 1.429 4.593 0.0 0.0 0.148 0.209 0.296 0.419 0.0 0.174 0.0 0.0 0.0 0.0 0.0 0.0 0.0 0.0 0.179 0.0 0.0 2.118 3.702 0.559 1.144 0.0 0.0 0.0 1.354 0…
77-99-6 0.0 8.0 8.0 0.0 6.0 3.0 0.0 0.0 0.0 0.0 3.0 3.0 3.0 9.0 0.0 3.0 23.0 0.0 4.0 0.0 120.063 10.0 12.0 0.0 0.0 6.0 0.0 13.34 0.0 14.0 9 88.0 1.587 21.0 1.778 3.0 0.5 4.0 1.709 20.0 40.0 36.0 3.825 2.0 316.0 18.5 2.444 1.063 2.334 5.063 1.97 1.806 2.537 12.0 1.44 8.76 0.0 1.414 1.244 0.586 1.173 1.658 0.0 1.015 1.242 0.707 0.707 0.0 0.0 0.0 0.0 0.0 0.485 0.0 0.0 3.07 5.67 1.756 2.328 0.125 0.0…
124-18-5 0.0 9.0 9.0 0.0 10.0 0.0 0.0 0.0 0.0 0.0 0.0 0.0 0.0 10.0 0.0 0.0 32.0 0.0 7.0 0.0 120.11 8.0 7.0 0.0 4.0 6.0 5.0 12.011 0.0 22.0 10 165.0 1.741 20.0 1.8 0.0 0.444 9.0 1.602 16.0 32.0 34.0 2.648 5.0 604.0 19.29 3.667 0.938 2.689 4.0 2.243 2.408 2.455 7.0 1.667 11.053 0.0 0.0 0.0 0.0 0.0 0.0 0.0 0.0 0.0 0.0 0.0 0.0 0.0 0.063 0.125 0.729 1.207 0.239 0.427 4.914 7.657 1.957 3.121 0.0 0.125 …
97-16-5 0.0 19.0 5.0 0.0 12.0 3.0 0.0 0.0 0.0 12.0 0.0 3.0 6.0 18.0 2.0 3.0 26.0 0.0 3.0 2.0 295.102 27.0 32.0 2.0 39.0 38.0 45.0 16.395 2.0 8.0 18 613.0 1.95 39.667 2.111 13.0 0.5 10.0 2.816 54.0 105.0 92.0 1.898 5.0 2586.0 56.332 4.007 0.889 3.403 6.757 4.043 5.22 3.492 26.0 1.785 17.914 0.0 1.46 2.204 2.368 1.389 1.837 0.0 2.0 1.637 1.005 1.886 0.056 0.0 0.153 0.281 1.774 2.757 0.582 1.001 7.0…
95-25-0 0.0 12.0 1.0 0.0 7.0 2.0 0.0 1.0 0.0 10.0 1.0 2.0 4.0 11.0 1.0 2.0 15.0 0.0 0.0 2.0 165.535 17.0 21.0 1.0 30.0 28.0 32.0 15.049 1.0 4.0 11 143.0 2.043 24.833 2.182 10.0 0.5 6.0 2.646 34.0 67.0 58.0 1.971 3.0 653.0 27.8 2.6 0.519 2.787 3.694 2.681 3.414 2.834 13.0 1.886 10.725 0.0 0.671 2.196 2.424 1.837 1.662 0.096 2.194 0.516 0.362 0.911 0.024 0.0 0.018 0.069 0.686 1.096 0.165 0.351 3.41…
82-86-0 0.0 16.0 0.0 0.0 12.0 2.0 0.0 0.0 0.0 14.0 0.0 2.0 2.0 14.0 0.0 2.0 20.0 0.0 0.0 3.0 176.13 24.0 36.0 2.0 72.0 51.0 66.0 12.581 0.0 6.0 14 251.0 2.155 30.0 2.286 15.0 0.4 5.0 2.817 48.0 100.0 80.0 1.905 3.0 1176.0 42.433 2.758 0.657 3.074 4.167 3.485 4.669 3.266 25.0 2.0 13.308 0.0 1.973 3.338 2.878 2.391 2.426 0.064 3.205 0.948 0.392 0.935 0.048 0.0 0.137 0.281 1.362 1.964 0.479 0.788 4.…
489-84-9 0.0 16.0 6.0 0.0 15.0 0.0 0.0 0.0 0.0 10.0 0.0 0.0 0.0 15.0 0.0 0.0 33.0 0.0 1.0 2.0 180.165 23.0 30.0 0.0 52.0 37.0 44.0 12.011 0.0 18.0 15 331.0 1.955 30.0 2.133 12.0 0.333 6.0 2.655 46.0 92.0 78.0 2.092 4.0 1410.0 44.717 3.152 0.785 3.123 5.917 3.456 4.368 3.308 25.0 1.765 14.542 0.0 1.703 2.334 2.018 1.5 1.036 0.096 2.162 1.568 0.818 1.244 0.0 0.0 0.133 0.244 1.38 2.021 0.45 0.993 5.…
60-80-0 0.0 15.0 3.0 0.0 11.0 1.0 0.0 2.0 0.0 11.0 0.0 1.0 3.0 14.0 0.0 3.0 26.0 0.0 1.0 2.0 176.134 21.0 28.0 1.0 34.0 36.0 38.0 12.581 0.0 12.0 14 284.0 1.993 30.0 2.143 11.0 0.429 7.0 2.694 42.0 85.0 72.0 2.005 4.0 1230.0 39.71 3.121 0.744 3.069 5.056 3.326 4.192 3.177 20.0 1.826 13.806 0.0 1.475 2.747 2.73 2.188 1.863 0.079 2.76 0.924 0.406 0.942 0.032 0.0 0.047 0.106 0.887 1.508 0.207 0.426 …
83-34-1 0.0 11.0 1.0 0.0 9.0 0.0 0.0 1.0 0.0 10.0 1.0 0.0 1.0 10.0 0.0 0.0 19.0 0.0 0.0 2.0 122.106 15.0 20.0 0.0 23.0 25.0 26.0 12.211 0.0 9.0 10 106.0 2.107 20.5 2.2 9.0 0.4 5.0 2.539 30.0 61.0 52.0 2.015 3.0 501.0 24.2 2.356 0.497 2.674 2.833 2.565 3.238 2.722 12.0 2.0 9.611 0.0 0.902 1.895 1.746 1.472 1.088 0.096 1.818 0.622 0.289 0.538 0.028 0.0 0.022 0.088 0.727 1.217 0.176 0.353 3.405 5.88…
2398-96-1 0.0 24.0 6.0 0.0 19.0 1.0 0.0 1.0 0.0 17.0 0.0 1.0 3.0 22.0 0.0 2.0 39.0 0.0 2.0 3.0 290.282 33.0 42.0 1.0 63.0 52.0 64.0 13.195 0.0 17.0 22 1136.0 2.07 45.5 2.182 16.0 0.5 12.0 2.918 66.0 132.0 114.0 1.471 6.0 4964.0 74.782 4.918 1.079 3.713 6.778 5.104 6.952 3.742 33.0 1.941 21.808 0.0 1.837 4.025 3.963 3.079 2.096 0.0 3.804 1.393 0.7 1.421 0.08 0.0 0.143 0.284 1.689 2.544 0.508 0.877…
62288-83-9 0.0 77.0 53.0 0.0 46.0 12.0 0.0 14.0 0.0 12.0 14.0 12.0 28.0 74.0 0.0 15.0 138.0 0.0 19.0 4.0 1004.726 103.0 121.0 12.0 190.0 147.0 179.0 13.577 0.0 64.0 74 28498.0 1.935 167.0 2.081 35.0 0.462 26.0 3.374 206.0 404.0 360.0 1.634 14.0 116120.0 423.537 10.551 4.007 5.07 28.056 15.602 21.209 5.56 110.0 1.776 57.298 0.0 4.426 9.527 12.049 9.121 12.332 0.118 8.151 3.355 1.906 5.497 0.06 0.0…
41340-25-4 0.0 23.0 12.0 0.0 17.0 3.0 0.0 1.0 0.0 10.0 2.0 3.0 4.0 21.0 0.0 2.0 42.0 0.0 4.0 3.0 266.191 34.0 49.0 1.0 111.0 70.0 91.0 12.676 0.0 21.0 21 825.0 2.034 45.5 2.19 18.0 0.444 9.0 2.838 68.0 140.0 114.0 1.847 5.0 3516.0 75.222 3.929 1.27 3.541 7.229 4.915 6.475 3.797 38.0 1.867 19.89 0.0 2.408 3.3 3.45 2.513 2.504 0.079 3.724 2.034 0.824 1.711 0.05 0.0 0.34 0.664 2.455 3.486 1.1 1.583 …
91-93-0 0.0 23.0 7.0 0.0 16.0 4.0 0.0 2.0 0.0 12.0 0.0 4.0 6.0 22.0 0.0 6.0 34.0 0.0 5.0 2.0 284.186 30.0 40.0 4.0 66.0 50.0 62.0 12.918 0.0 12.0 22 1119.0 1.969 49.0 2.091 12.0 0.462 13.0 2.858 60.0 123.0 106.0 1.895 7.0 4544.0 74.003 4.844 1.62 3.641 7.667 5.016 6.475 3.755 34.0 1.833 21.63 0.0 1.84 4.37 4.401 4.474 3.958 0.0 4.087 0.936 0.414 1.0 0.048 0.0 0.123 0.24 1.325 1.997 0.443 0.745 6.…
593-08-8 0.0 13.0 12.0 0.0 13.0 1.0 0.0 0.0 0.0 0.0 0.0 1.0 1.0 14.0 0.0 1.0 40.0 0.0 10.0 0.0 172.142 13.0 11.0 1.0 8.0 10.0 9.0 12.296 0.0 26.0 14 444.0 1.775 29.0 1.857 1.0 0.5 12.0 2.111 26.0 50.0 52.0 2.852 6.0 1646.0 31.945 4.879 1.063 3.154 5.611 3.049 3.487 2.926 11.0 1.68 15.541 0.0 0.12 0.253 0.731 0.505 0.669 0.0 0.179 0.102 0.144 0.408 0.0 0.0 0.142 0.244 1.066 1.685 0.408 0.666 6.265…
1553-34-0 0.0 25.0 13.0 0.0 20.0 0.0 0.0 1.0 0.0 12.0 0.0 0.0 2.0 22.0 0.0 2.0 45.0 0.0 2.0 4.0 286.294 35.0 48.0 0.0 103.0 67.0 91.0 13.013 0.0 23.0 22 982.0 2.205 44.5 2.273 19.0 0.444 9.0 2.793 70.0 143.0 120.0 1.493 5.0 4450.0 79.323 4.251 0.994 3.678 5.278 5.288 7.554 3.834 36.0 2.129 21.091 0.0 1.728 2.008 1.87 1.64 0.96 0.0 2.152 2.306 1.05 1.234 0.164 0.0 0.965 1.435 4.127 5.248 2.032 2.8…
88-69-7 0.0 10.0 4.0 0.0 9.0 1.0 0.0 0.0 0.0 6.0 1.0 1.0 1.0 10.0 0.0 1.0 22.0 0.0 1.0 1.0 124.098 13.0 15.0 0.0 9.0 16.0 14.0 12.41 0.0 12.0 10 114.0 1.835 21.0 2.0 6.0 0.4 5.0 2.334 26.0 51.0 46.0 2.396 3.0 474.0 22.9 2.533 0.601 2.598 4.333 2.261 2.635 2.682 12.0 1.667 9.788 0.0 0.793 1.475 1.456 1.221 1.227 0.0 1.36 0.723 0.437 0.705 0.028 0.0 0.0 0.03 0.48 0.976 0.086 0.191 3.494 6.334 1.559…
298-57-7 0.0 31.0 12.0 0.0 26.0 0.0 0.0 2.0 0.0 18.0 0.0 0.0 2.0 28.0 0.0 2.0 56.0 0.0 6.0 4.0 340.3 40.0 52.0 1.0 84.0 67.0 84.0 12.154 0.0 28.0 28 2320.0 2.182 57.0 2.214 18.0 0.467 15.0 2.909 80.0 163.0 142.0 1.233 8.0 10244.0 104.122 6.138 1.37 4.041 6.167 6.671 9.485 4.067 40.0 2.154 27.201 0.0 1.603 4.297 4.216 3.72 2.698 0.0 4.235 1.438 0.64 1.019 0.146 0.0 0.438 0.729 2.888 3.991 1.129 1.…
142-92-7 0.0 9.0 8.0 0.0 8.0 2.0 0.0 0.0 0.0 0.0 0.0 2.0 2.0 10.0 0.0 2.0 26.0 0.0 5.0 0.0 128.086 9.0 7.0 1.0 4.0 6.0 5.0 12.809 0.0 16.0 10 158.0 1.692 22.0 1.8 1.0 0.5 8.0 1.951 18.0 34.0 36.0 2.773 4.0 578.0 19.679 3.511 0.813 2.664 4.611 2.153 2.283 2.479 7.0 1.579 10.882 0.0 0.12 0.582 1.196 0.866 0.968 0.0 0.411 0.059 0.083 0.408 0.0 0.0 0.0 0.051 0.402 0.745 0.087 0.18 3.904 6.852 1.303 2…
137-26-8 0.0 11.0 9.0 0.0 6.0 0.0 0.0 2.0 0.0 0.0 0.0 0.0 6.0 12.0 0.0 4.0 24.0 0.0 0.0 0.0 228.348 14.0 13.0 2.0 8.0 8.0 8.0 19.029 0.0 12.0 12 226.0 1.619 25.0 1.833 4.0 0.429 7.0 2.2 28.0 52.0 50.0 3.538 4.0 822.0 27.838 3.424 0.809 2.814 6.944 2.471 2.511 2.841 13.0 1.44 12.437 0.0 1.276 1.72 0.864 0.738 1.07 0.0 1.403 3.259 1.118 1.138 0.0 0.0 0.0 0.0 1.719 2.596 0.3 1.122 6.186 10.793 5.074…
137-86-0 0.0 35.0 25.0 0.0 23.0 5.0 0.0 4.0 0.0 6.0 2.0 5.0 12.0 35.0 0.0 11.0 71.0 0.0 17.0 1.0 508.477 44.0 50.0 4.0 59.0 56.0 61.0 14.528 0.0 36.0 35 4588.0 1.857 77.0 2.0 12.0 0.5 20.0 2.939 88.0 173.0 158.0 2.503 10.0 17949.0 133.732 7.711 2.37 4.236 14.25 7.413 9.412 4.354 47.0 1.707 33.0 0.0 1.925 1.51 2.267 2.157 2.948 0.0 0.797 2.652 1.349 2.118 0.014 0.0 1.214 1.766 5.108 6.865 2.522 3.…
34256-82-1 0.0 18.0 11.0 0.0 14.0 2.0 0.0 1.0 0.0 6.0 0.0 2.0 4.0 18.0 1.0 2.0 38.0 0.0 6.0 1.0 249.612 23.0 30.0 1.0 36.0 37.0 42.0 13.867 1.0 20.0 18 585.0 1.846 38.833 2.0 8.0 0.5 8.0 2.609 46.0 94.0 82.0 2.775 4.0 2268.0 55.602 3.824 1.41 3.305 7.556 4.002 4.794 3.549 27.0 1.688 17.61 0.0 1.544 2.68 2.565 1.939 1.586 0.0 2.347 1.056 0.446 0.885 0.024 0.0 0.051 0.12 1.334 2.051 0.37 0.722 6.71…
129618-40-2 0.0 23.0 10.0 0.0 15.0 1.0 0.0 4.0 0.0 12.0 1.0 1.0 5.0 20.0 0.0 4.0 34.0 0.0 1.0 4.0 252.192 34.0 48.0 1.0 110.0 68.0 93.0 12.61 0.0 14.0 20 676.0 2.195 43.0 2.3 20.0 0.429 7.0 2.851 68.0 141.0 114.0 1.671 4.0 3107.0 71.964 3.558 0.906 3.518 5.389 5.043 6.827 3.786 39.0 2.069 18.809 0.289 2.095 4.105 3.72 2.987 2.562 0.0 4.278 1.278 0.624 1.294 0.04 0.0 0.23 0.422 1.89 2.607 0.739 1.…
535-80-8 0.0 10.0 3.0 0.0 7.0 2.0 0.0 0.0 0.0 6.0 1.0 2.0 3.0 10.0 1.0 1.0 15.0 0.0 1.0 1.0 151.528 13.0 14.0 1.0 10.0 15.0 16.0 15.153 1.0 5.0 10 117.0 1.835 22.333 2.0 6.0 0.4 5.0 2.411 26.0 50.0 46.0 2.32 3.0 486.0 22.717 2.6 0.582 2.611 4.333 2.251 2.635 2.658 11.0 1.667 9.861 0.0 0.601 1.613 2.024 1.632 1.762 0.0 1.275 0.417 0.318 0.789 0.028 0.0 0.0 0.006 0.471 0.812 0.07 0.173 3.066 5.799 …
117-79-3 0.0 19.0 5.0 0.0 14.0 2.0 0.0 1.0 0.0 12.0 1.0 2.0 3.0 17.0 0.0 3.0 26.0 0.0 0.0 3.0 214.159 28.0 40.0 2.0 80.0 55.0 74.0 12.598 0.0 9.0 17 452.0 2.091 36.5 2.235 16.0 0.5 8.0 2.819 56.0 115.0 94.0 1.822 4.0 2027.0 55.63 3.324 0.824 3.313 5.528 4.037 5.447 3.506 31.0 1.925 16.332 0.0 2.067 3.844 3.567 2.919 3.056 0.0 3.718 1.058 0.487 1.218 0.067 0.0 0.172 0.304 1.512 2.117 0.53 0.86 5.2…
31036-80-3 0.0 17.0 10.0 0.0 11.0 1.0 0.0 2.0 0.0 6.0 1.0 1.0 5.0 16.0 2.0 3.0 28.0 0.0 3.0 2.0 247.04 23.0 29.0 1.0 33.0 34.0 35.0 15.44 2.0 12.0 16 443.0 1.993 34.667 2.125 11.0 0.5 8.0 2.602 46.0 92.0 80.0 1.858 4.0 1898.0 47.012 3.692 0.85 3.269 5.556 3.816 4.794 3.324 21.0 1.846 16.051 0.0 1.462 2.735 2.488 1.854 1.197 0.144 2.361 1.043 0.561 1.01 0.024 0.0 0.072 0.121 1.109 2.003 0.25 0.554…
138-14-7 0.0 38.0 33.0 0.0 25.0 8.0 0.0 6.0 0.0 0.0 6.0 8.0 14.0 39.0 0.0 9.0 87.0 0.0 23.0 0.0 512.309 45.0 46.0 5.0 41.0 41.0 42.0 13.136 0.0 48.0 39 8068.0 1.82 89.0 1.949 8.0 0.5 30.0 2.869 90.0 174.0 166.0 3.714 15.0 30956.0 140.032 10.888 2.537 4.468 16.139 8.12 10.139 4.373 46.0 1.683 37.772 0.0 2.211 5.153 5.981 4.808 6.231 0.0 2.926 0.957 0.577 2.089 0.0 0.0 0.253 0.426 2.092 3.448 0.752…
109-60-4 0.0 6.0 5.0 0.0 5.0 2.0 0.0 0.0 0.0 0.0 0.0 2.0 2.0 7.0 0.0 2.0 17.0 0.0 2.0 0.0 92.053 6.0 4.0 1.0 0.0 3.0 2.0 13.15 0.0 10.0 7 52.0 1.575 16.0 1.714 1.0 0.4 5.0 1.772 12.0 22.0 24.0 2.678 3.0 190.0 11.483 2.476 0.625 2.114 3.861 1.463 1.38 2.004 4.0 1.448 7.056 0.0 0.12 0.626 1.196 0.866 0.968 0.0 0.367 0.059 0.083 0.408 0.0 0.0 0.0 0.0 0.144 0.246 0.0 0.0 2.404 4.731 0.509 1.34 0.0 0.…
335104-84-2 0.0 29.0 18.0 0.0 17.0 6.0 3.0 0.0 0.0 6.0 0.0 6.0 11.0 28.0 4.0 6.0 44.0 0.0 6.0 2.0 424.695 44.0 52.0 5.0 85.0 66.0 76.0 15.168 1.0 16.0 28 2001.0 1.842 66.833 2.071 20.0 0.5 12.0 2.958 88.0 169.0 146.0 2.144 6.0 8024.0 108.76 5.294 1.38 3.887 13.014 5.828 7.429 4.154 46.0 1.631 26.203 0.0 1.563 3.428 4.782 2.475 5.066 0.0 3.522 2.875 1.762 4.284 0.072 0.0 0.32 0.581 2.775 4.19 1.10…
599-64-4 0.0 17.0 5.0 0.0 15.0 1.0 0.0 0.0 0.0 12.0 1.0 1.0 1.0 16.0 0.0 1.0 32.0 0.0 2.0 2.0 196.164 24.0 30.0 0.0 38.0 34.0 40.0 12.26 0.0 16.0 16 429.0 1.979 33.0 2.125 12.0 0.444 9.0 2.658 48.0 95.0 82.0 1.94 5.0 1836.0 47.927 3.575 0.792 3.252 5.646 3.694 4.743 3.341 24.0 1.829 15.944 0.0 1.832 2.641 2.575 2.149 1.953 0.0 2.284 1.85 0.991 1.488 0.06 0.0 0.054 0.135 1.184 1.9 0.312 0.626 5.45…
2631-40-5 0.0 14.0 7.0 0.0 11.0 2.0 0.0 1.0 0.0 6.0 1.0 2.0 3.0 14.0 0.0 2.0 29.0 0.0 2.0 1.0 178.126 18.0 21.0 1.0 22.0 24.0 26.0 12.723 0.0 15.0 14 308.0 1.842 30.5 2.0 7.0 0.429 7.0 2.506 36.0 71.0 64.0 2.452 4.0 1220.0 37.529 3.385 0.934 3.03 5.944 3.131 3.715 3.133 18.0 1.68 14.063 0.0 0.948 2.278 2.369 2.014 1.849 0.0 1.889 0.802 0.473 0.925 0.028 0.0 0.018 0.056 0.711 1.201 0.163 0.343 4.6…
80-54-6 0.0 15.0 8.0 0.0 14.0 1.0 0.0 0.0 0.0 6.0 0.0 1.0 1.0 15.0 0.0 1.0 35.0 0.0 3.0 1.0 184.153 21.0 22.0 1.0 27.0 23.0 26.0 12.277 0.0 20.0 15 402.0 1.803 31.0 2.0 9.0 0.444 9.0 2.5 42.0 79.0 72.0 2.298 5.0 1585.0 41.182 3.829 0.875 3.149 6.896 3.237 3.84 3.185 19.0 1.622 15.325 0.0 0.721 1.894 1.568 1.451 1.395 0.0 1.439 1.63 1.687 2.003 0.028 0.0 0.038 0.241 0.93 1.561 0.357 0.615 5.48 10.…
94-71-3 0.0 10.0 4.0 0.0 8.0 2.0 0.0 0.0 0.0 6.0 1.0 2.0 2.0 10.0 0.0 2.0 20.0 0.0 2.0 1.0 128.086 12.0 14.0 0.0 9.0 15.0 15.0 12.809 0.0 10.0 10 121.0 1.888 22.0 2.0 5.0 0.5 6.0 2.318 24.0 48.0 44.0 2.251 3.0 502.0 22.383 2.689 0.707 2.631 3.722 2.33 2.76 2.634 11.0 1.765 10.021 0.0 0.618 1.783 1.91 1.592 1.525 0.0 1.458 0.237 0.123 0.402 0.028 0.0 0.008 0.024 0.429 0.735 0.063 0.143 3.251 5.872…
115-95-7 0.0 13.0 10.0 0.0 12.0 2.0 0.0 0.0 0.0 0.0 0.0 2.0 2.0 14.0 0.0 2.0 34.0 0.0 5.0 0.0 176.13 17.0 15.0 3.0 10.0 15.0 11.0 12.581 0.0 20.0 14 341.0 1.655 30.0 1.857 5.0 0.5 8.0 2.374 34.0 62.0 60.0 3.863 4.0 1242.0 35.474 3.747 0.984 3.006 7.535 2.839 3.061 3.072 15.0 1.487 14.446 0.0 0.296 1.314 2.118 1.534 1.598 0.0 1.175 1.01 0.922 1.743 0.0 0.0 0.0 0.041 0.507 1.171 0.109 0.372 4.86 9.…
3748-13-8 0.0 12.0 4.0 0.0 12.0 0.0 0.0 0.0 0.0 6.0 0.0 0.0 0.0 12.0 0.0 0.0 26.0 0.0 2.0 1.0 144.132 16.0 18.0 2.0 18.0 19.0 22.0 12.011 0.0 14.0 12 197.0 1.817 24.0 2.0 7.0 0.5 6.0 2.461 32.0 62.0 56.0 2.402 3.0 792.0 30.017 2.985 0.705 2.831 5.444 2.674 3.113 2.917 15.0 1.636 11.962 0.0 1.038 1.793 2.033 1.581 1.414 0.0 1.428 0.872 0.52 1.0 0.028 0.0 0.0 0.059 0.693 1.05 0.15 0.351 4.028 7.724…
41468-25-1 1.0 16.0 8.0 0.0 8.0 6.0 0.0 1.0 0.0 6.0 3.0 6.0 8.0 16.0 0.0 5.0 26.0 0.0 4.0 1.0 237.063 23.0 25.0 2.0 30.0 28.0 32.0 14.816 0.0 10.0 16 447.0 1.782 38.167 2.0 10.0 0.5 8.0 2.657 46.0 87.0 78.0 2.518 4.0 1752.0 46.304 3.725 0.948 3.19 7.757 3.396 4.016 3.321 22.0 1.587 15.963 0.0 0.566 2.578 3.093 1.642 3.128 0.0 2.127 0.918 0.761 2.292 0.016 0.0 0.031 0.124 0.918 1.36 0.263 0.489 5.…
2179-37-5 0.0 22.0 16.0 0.0 19.0 1.0 0.0 1.0 0.0 6.0 0.0 1.0 2.0 21.0 0.0 2.0 52.0 0.0 7.0 2.0 258.215 28.0 32.0 0.0 48.0 39.0 46.0 12.296 0.0 31.0 21 990.0 2.011 43.5 2.095 11.0 0.455 11.0 2.58 56.0 110.0 100.0 1.853 6.0 4105.0 68.205 4.714 1.146 3.605 6.285 4.818 6.373 3.69 29.0 1.924 20.884 0.0 0.791 1.807 1.997 1.674 1.155 0.0 1.709 1.364 0.917 1.319 0.032 0.0 0.379 0.618 2.431 3.382 0.999 1.…
51-15-0 0.0 10.0 3.0 0.0 7.0 1.0 0.0 2.0 0.0 6.0 1.0 1.0 3.0 10.0 0.0 2.0 19.0 0.0 1.0 1.0 128.09 12.0 14.0 1.0 9.0 15.0 15.0 12.809 0.0 9.0 10 121.0 1.888 22.0 2.0 5.0 0.5 6.0 2.389 24.0 48.0 44.0 2.251 3.0 502.0 22.383 2.689 0.707 2.631 3.722 2.33 2.76 2.634 11.0 1.765 10.021 0.0 0.618 1.664 1.83 1.878 1.669 0.0 1.463 0.418 0.204 0.402 0.025 0.0 0.004 0.015 0.403 0.73 0.057 0.135 2.965 5.728 1.…
10433-59-7 0.0 15.0 8.0 0.0 10.0 3.0 0.0 0.0 0.0 6.0 0.0 3.0 5.0 15.0 2.0 3.0 24.0 0.0 5.0 1.0 239.013 19.0 20.0 1.0 21.0 22.0 24.0 15.934 2.0 9.0 15 434.0 1.852 33.667 2.0 7.0 0.5 10.0 2.547 38.0 73.0 68.0 2.101 5.0 1727.0 39.736 4.133 0.873 3.197 6.194 3.291 4.016 3.141 17.0 1.698 15.684 0.0 0.55 2.008 2.591 1.966 1.913 0.0 1.662 0.665 0.47 1.099 0.024 0.0 0.043 0.106 0.788 1.454 0.209 0.457 5.…
13254-34-7 0.0 9.0 9.0 0.0 9.0 1.0 0.0 0.0 0.0 0.0 1.0 1.0 1.0 10.0 0.0 1.0 30.0 0.0 4.0 0.0 124.098 12.0 7.0 0.0 6.0 6.0 5.0 12.41 0.0 20.0 10 139.0 1.578 21.0 1.8 4.0 0.5 6.0 1.899 24.0 40.0 42.0 3.205 3.0 508.0 20.833 3.089 0.578 2.585 5.924 1.91 1.982 2.569 7.0 1.412 10.391 0.0 0.93 0.138 0.748 0.276 0.553 0.0 0.098 0.762 1.302 1.969 0.0 0.0 0.0 0.0 0.454 0.943 0.0 0.5 4.14 7.646 1.57 4.099 0…
5307-14-2 0.0 11.0 4.0 0.0 6.0 2.0 0.0 3.0 0.0 6.0 2.0 2.0 5.0 11.0 0.0 4.0 18.0 0.0 1.0 1.0 146.085 15.0 17.0 1.0 12.0 19.0 20.0 13.28 0.0 7.0 11 148.0 1.801 25.5 2.0 7.0 0.4 5.0 2.474 30.0 58.0 52.0 2.471 3.0 603.0 26.667 2.691 0.643 2.703 5.194 2.427 2.812 2.824 14.0 1.61 10.781 0.0 0.858 2.125 2.728 2.205 2.78 0.0 1.787 0.437 0.281 0.994 0.024 0.0 0.0 0.009 0.428 0.719 0.052 0.133 2.904 5.65 …
21725-46-2 0.0 16.0 9.0 0.0 9.0 0.0 0.0 6.0 0.0 6.0 2.0 0.0 7.0 16.0 1.0 6.0 29.0 1.0 4.0 1.0 227.594 22.0 23.0 0.0 33.0 28.0 30.0 14.225 1.0 13.0 16 456.0 1.815 35.333 2.0 9.0 0.444 9.0 2.614 44.0 83.0 76.0 2.469 5.0 1786.0 45.728 3.8 1.052 3.2 7.146 3.429 4.141 3.311 20.0 1.641 16.062 0.0 0.493 2.818 3.073 2.272 2.052 0.0 2.524 0.747 0.963 1.904 0.011 0.0 0.019 0.097 0.588 1.111 0.149 0.417 5.1…
123312-89-0 0.0 17.0 8.0 0.0 10.0 1.0 0.0 5.0 0.0 6.0 1.0 1.0 6.0 16.0 0.0 4.0 27.0 0.0 2.0 2.0 206.144 22.0 26.0 3.0 30.0 30.0 36.0 12.884 0.0 11.0 16 478.0 2.03 35.5 2.125 10.0 0.444 9.0 2.643 44.0 87.0 78.0 1.705 5.0 2056.0 45.745 3.983 0.832 3.31 4.944 3.749 4.919 3.28 20.0 1.92 16.382 0.0 0.907 3.309 3.384 2.952 2.59 0.0 2.771 0.505 0.371 0.895 0.043 0.0 0.044 0.079 0.759 1.207 0.165 0.315 4…
140-79-4 0.0 10.0 8.0 0.0 4.0 2.0 0.0 4.0 0.0 0.0 0.0 2.0 6.0 10.0 0.0 4.0 18.0 0.0 2.0 1.0 136.07 12.0 14.0 2.0 13.0 14.0 16.0 13.607 0.0 8.0 10 125.0 1.888 24.0 2.0 5.0 0.429 7.0 2.062 24.0 48.0 44.0 2.174 4.0 516.0 22.243 2.778 0.792 2.643 3.722 2.376 2.76 2.618 11.0 1.765 10.109 0.0 0.577 1.658 1.633 1.834 1.964 0.0 1.199 0.364 0.2 0.408 0.05 0.0 0.0 0.008 0.54 0.849 0.063 0.196 3.03 5.434 1.…
110-80-5 0.0 5.0 5.0 0.0 4.0 2.0 0.0 0.0 0.0 0.0 1.0 2.0 2.0 6.0 0.0 2.0 16.0 0.0 3.0 0.0 80.042 4.0 3.0 0.0 0.0 2.0 1.0 13.34 0.0 10.0 6 35.0 1.587 14.0 1.667 0.0 0.4 5.0 1.243 8.0 16.0 18.0 2.339 3.0 128.0 8.7 2.333 0.688 1.929 3.0 1.322 1.204 1.74 3.0 1.5 5.969 0.0 0.0 0.517 0.787 0.814 0.852 0.0 0.291 0.0 0.0 0.0 0.0 0.0 0.0 0.0 0.065 0.209 0.0 0.0 2.101 3.977 0.44 0.921 0.0 0.0 0.0 1.707 0.9…
352-93-2 0.0 4.0 4.0 0.0 4.0 0.0 0.0 0.0 0.0 0.0 0.0 0.0 1.0 5.0 0.0 1.0 15.0 0.0 2.0 0.0 80.111 3.0 2.0 0.0 0.0 1.0 0.0 16.022 0.0 10.0 5 20.0 1.516 10.0 1.6 0.0 0.5 4.0 1.046 6.0 12.0 14.0 2.191 2.0 74.0 6.417 2.0 0.625 1.643 2.75 1.051 0.903 1.477 2.0 1.429 4.593 0.0 0.0 0.518 0.991 0.732 0.518 0.0 0.259 0.0 0.0 0.0 0.0 0.0 0.0 0.0 0.0 0.612 0.0 0.0 3.146 4.639 1.225 2.344 0.0 0.0 0.0 1.354 0.…
3778-76-5 0.0 18.0 6.0 0.0 11.0 2.0 0.0 4.0 0.0 11.0 2.0 2.0 6.0 17.0 0.0 5.0 29.0 0.0 3.0 2.0 220.147 23.0 29.0 1.0 42.0 36.0 43.0 12.95 0.0 12.0 17 556.0 2.028 38.0 2.118 10.0 0.5 10.0 2.72 46.0 93.0 82.0 1.779 5.0 2342.0 50.342 4.088 1.018 3.357 5.194 3.983 5.22 3.373 23.0 1.925 17.227 0.0 1.031 3.406 3.62 3.107 2.783 0.0 3.168 0.532 0.253 0.758 0.042 0.0 0.068 0.131 0.847 1.398 0.245 0.417 5.…
90-94-8 0.0 21.0 8.0 0.0 17.0 1.0 0.0 2.0 0.0 12.0 0.0 1.0 3.0 20.0 0.0 3.0 40.0 0.0 4.0 2.0 248.2 29.0 36.0 1.0 54.0 40.0 48.0 12.41 0.0 20.0 20 899.0 1.938 42.0 2.1 13.0 0.5 12.0 2.724 58.0 115.0 100.0 1.769 6.0 3712.0 63.985 4.732 1.077 3.557 7.778 4.507 5.748 3.593 30.0 1.765 20.095 0.0 2.097 3.714 3.485 2.903 2.277 0.0 3.071 1.448 0.814 1.526 0.056 0.0 0.105 0.226 1.232 1.989 0.466 0.761 6.5…
77145-61-0 0.0 15.0 9.0 0.0 10.0 0.0 0.0 3.0 0.0 6.0 1.0 0.0 4.0 14.0 1.0 3.0 28.0 0.0 1.0 2.0 197.584 20.0 24.0 0.0 33.0 29.0 36.0 14.113 1.0 14.0 14 308.0 2.034 29.833 2.143 10.0 0.5 8.0 2.489 40.0 79.0 70.0 1.82 4.0 1342.0 38.605 3.385 0.707 3.116 4.444 3.302 4.317 3.122 18.0 1.909 14.14 0.0 0.79 1.93 2.022 1.49 1.223 0.0 1.805 0.81 0.483 0.911 0.086 0.0 0.103 0.219 1.361 1.862 0.386 0.704 5.2…
51580-86-0 0.0 11.0 3.0 0.0 3.0 3.0 0.0 3.0 0.0 6.0 0.0 3.0 8.0 11.0 2.0 6.0 11.0 0.0 0.0 1.0 196.957 16.0 20.0 2.0 15.0 20.0 20.0 17.905 2.0 0.0 11 140.0 1.755 27.167 2.0 8.0 0.4 5.0 2.595 32.0 63.0 54.0 2.625 3.0 569.0 27.317 2.545 0.66 2.667 5.806 2.409 2.687 2.876 17.0 1.535 10.543 0.0 1.838 2.756 2.57 2.068 2.26 0.0 1.855 0.741 0.376 1.049 0.011 0.0 0.0 0.0 0.322 0.676 0.039 0.125 2.968 6.33…
99-54-7 0.0 11.0 4.0 0.0 6.0 2.0 0.0 1.0 0.0 6.0 0.0 2.0 5.0 11.0 2.0 2.0 14.0 0.0 1.0 1.0 188.977 15.0 17.0 1.0 16.0 17.0 20.0 17.18 2.0 3.0 11 152.0 1.801 25.167 2.0 7.0 0.5 6.0 2.478 30.0 58.0 52.0 2.396 3.0 619.0 26.5 2.764 0.643 2.717 5.194 2.434 2.812 2.803 14.0 1.61 10.871 0.0 1.155 1.729 2.102 1.648 1.667 0.0 1.304 0.921 0.439 0.971 0.024 0.0 0.0 0.004 0.581 0.891 0.098 0.259 3.461 6.764 …
10108-64-2 0.0 0.0 0.0 0.0 0.0 0.0 0.0 0.0 0.0 0.0 0.0 0.0 1.0 1.0 0.0 0.0 1.0 0.0 0.0 0.0 112.412 0.0 0.0 0.0 0.0 0.0 0.0 112.412 0.0 0.0 1 NA NA NA NA NA NA NA NA NA NA NA NA NA NA NA NA NA NA NA NA NA NA NA NA NA 0.0 0.0 0.0 0.0 0.0 4.743 0.0 0.0 0.0 0.0 0.0 0.0 0.0 0.0 0.0 0.0 0.0 0.0 0.0 0.0 4.743 0.0 0.0 0.0 0.0 0.0 0.0 0.0 0.0 0.0 0.0 0.0 0.0 0.0 0.0 0.0 0.0 0.0 0.0 0.0 0.0 0.0 nan 0.0 0.0…
119313-12-1 0.0 29.0 16.0 0.0 23.0 2.0 0.0 2.0 0.0 12.0 0.0 2.0 4.0 27.0 0.0 4.0 57.0 0.0 7.0 3.0 336.265 40.0 54.0 1.0 75.0 65.0 76.0 12.454 0.0 30.0 27 1898.0 2.026 57.0 2.148 18.0 0.5 14.0 2.867 80.0 163.0 138.0 1.605 7.0 8085.0 102.354 5.407 1.528 3.919 8.729 6.182 8.281 4.068 45.0 1.895 25.817 0.0 3.279 4.24 3.894 3.309 2.628 0.0 4.051 2.698 1.057 1.684 0.105 0.0 0.301 0.509 2.46 3.891 0.806…
83-05-6 0.0 19.0 6.0 0.0 14.0 2.0 0.0 0.0 0.0 12.0 1.0 2.0 4.0 18.0 2.0 1.0 28.0 0.0 3.0 2.0 271.058 26.0 32.0 1.0 46.0 40.0 48.0 15.059 2.0 10.0 18 603.0 1.963 38.667 2.111 12.0 0.5 10.0 2.7 52.0 103.0 90.0 1.949 5.0 2524.0 56.395 3.941 0.954 3.388 6.667 4.081 5.271 3.506 26.0 1.8 17.819 0.0 1.239 2.822 3.114 2.505 2.302 0.0 2.775 1.132 0.695 1.355 0.056 0.0 0.092 0.206 1.46 2.04 0.507 0.805 6.0…
112-50-5 0.0 11.0 11.0 0.0 8.0 4.0 0.0 0.0 0.0 0.0 1.0 4.0 4.0 12.0 0.0 4.0 30.0 0.0 9.0 0.0 160.084 10.0 9.0 0.0 6.0 8.0 7.0 13.34 0.0 18.0 12 286.0 1.782 28.0 1.833 0.0 0.455 11.0 1.829 20.0 40.0 42.0 2.727 6.0 1054.0 25.239 4.333 1.063 2.95 4.5 2.689 3.01 2.704 9.0 1.714 13.404 0.0 0.0 1.273 1.683 1.659 1.449 0.0 0.912 0.0 0.0 0.0 0.0 0.0 0.018 0.038 0.313 0.649 0.088 0.166 4.255 7.622 1.184 2…
121-91-5 0.0 12.0 4.0 0.0 8.0 4.0 0.0 0.0 0.0 6.0 2.0 4.0 4.0 12.0 0.0 2.0 18.0 0.0 2.0 1.0 160.084 16.0 18.0 2.0 18.0 19.0 22.0 13.34 0.0 6.0 12 197.0 1.817 28.0 2.0 7.0 0.5 6.0 2.478 32.0 62.0 56.0 2.402 3.0 792.0 30.017 2.985 0.705 2.831 5.444 2.674 3.113 2.917 15.0 1.636 11.962 0.0 1.038 2.284 2.984 2.432 3.118 0.0 1.693 0.428 0.258 1.0 0.028 0.0 0.0 0.021 0.478 0.785 0.082 0.19 3.177 6.02 1.…
35941-65-2 0.0 24.0 12.0 0.0 21.0 0.0 0.0 1.0 0.0 12.0 0.0 0.0 1.0 22.0 0.0 1.0 49.0 0.0 4.0 3.0 266.238 33.0 43.0 0.0 89.0 59.0 76.0 12.102 0.0 27.0 22 979.0 2.07 44.5 2.182 16.0 0.444 9.0 2.765 66.0 133.0 114.0 1.75 5.0 4204.0 78.461 4.238 1.098 3.628 6.778 5.101 6.952 3.84 37.0 1.941 21.029 0.0 1.385 2.653 2.575 2.196 1.478 0.0 2.783 1.767 1.078 1.439 0.056 0.0 0.527 0.858 2.767 3.995 1.307 1.…
13311-84-7 0.0 19.0 11.0 0.0 11.0 3.0 3.0 2.0 0.0 6.0 1.0 3.0 8.0 19.0 3.0 3.0 30.0 0.0 3.0 1.0 265.126 28.0 31.0 2.0 39.0 36.0 44.0 13.954 0.0 11.0 19 706.0 1.761 46.5 2.0 12.0 0.444 9.0 2.71 56.0 106.0 94.0 2.687 5.0 2729.0 60.361 4.129 1.016 3.386 9.729 3.943 4.669 3.584 28.0 1.551 18.64 0.0 1.476 3.534 4.886 3.334 4.677 0.0 2.8 1.048 0.739 2.726 0.024 0.0 0.05 0.129 0.85 1.287 0.234 0.409 5.2…
29548-30-9 0.0 18.0 14.0 0.0 17.0 2.0 0.0 0.0 0.0 0.0 0.0 2.0 2.0 19.0 0.0 2.0 47.0 0.0 8.0 0.0 236.185 21.0 18.0 4.0 18.0 17.0 16.0 12.431 0.0 28.0 19 976.0 1.75 40.0 1.895 4.0 0.5 14.0 2.551 42.0 78.0 78.0 3.398 7.0 3640.0 51.806 5.708 1.208 3.51 8.694 3.95 4.618 3.404 18.0 1.606 20.202 0.0 0.0 1.51 2.528 1.919 1.589 0.0 1.212 0.84 0.78 1.394 0.0 0.0 0.071 0.143 0.857 1.64 0.261 0.704 6.995 13.…
629-11-8 0.0 7.0 7.0 0.0 6.0 2.0 0.0 0.0 0.0 0.0 2.0 2.0 2.0 8.0 0.0 2.0 22.0 0.0 5.0 0.0 104.064 6.0 5.0 0.0 2.0 4.0 3.0 13.008 0.0 14.0 8 84.0 1.682 18.0 1.75 0.0 0.429 7.0 1.498 12.0 24.0 26.0 2.53 4.0 306.0 13.743 3.0 0.813 2.364 3.5 1.789 1.806 2.146 5.0 1.6 8.584 0.0 0.0 0.391 0.553 0.782 1.106 0.0 0.276 0.0 0.0 0.0 0.0 0.0 0.0 0.0 0.283 0.577 0.025 0.112 3.132 5.137 1.066 1.861 0.0 0.0 0.0…
76824-35-6 0.0 20.0 11.0 0.0 8.0 2.0 0.0 7.0 0.0 5.0 4.0 2.0 12.0 20.0 0.0 6.0 35.0 0.0 7.0 1.0 322.336 27.0 25.0 4.0 28.0 31.0 27.0 16.117 0.0 15.0 20 1046.0 1.824 45.5 2.0 10.0 0.462 13.0 2.781 54.0 99.0 94.0 2.049 7.0 4112.0 59.175 5.505 1.036 3.584 8.757 4.277 5.22 3.516 20.0 1.655 20.755 0.0 0.683 0.948 2.617 0.474 2.333 0.118 1.224 0.851 0.847 2.666 0.0 0.0 0.352 0.555 1.98 3.171 0.932 1.41…
512-42-5 0.0 5.0 3.0 0.0 1.0 4.0 0.0 0.0 0.0 0.0 0.0 4.0 5.0 6.0 0.0 4.0 9.0 0.0 1.0 0.0 108.074 7.0 3.0 2.0 0.0 0.0 0.0 18.012 0.0 3.0 6 28.0 1.414 16.0 1.667 3.0 0.333 3.0 2.039 14.0 22.0 24.0 3.168 2.0 106.0 9.5 1.867 0.453 1.756 4.313 1.085 0.903 1.919 3.0 1.263 5.308 0.0 0.5 0.448 1.189 0.152 1.349 0.0 0.0 0.25 0.333 1.561 0.0 0.0 0.0 0.0 0.0 0.0 0.0 0.0 2.408 3.858 0.612 1.725 0.354 0.0 0.0…
304680-36-2 0.0 14.0 9.0 0.0 12.0 0.0 0.0 2.0 0.0 5.0 0.0 0.0 2.0 14.0 0.0 1.0 37.0 0.0 7.0 1.0 172.146 16.0 17.0 0.0 15.0 19.0 17.0 12.296 0.0 23.0 14 398.0 1.919 29.0 2.0 5.0 0.455 11.0 2.381 32.0 63.0 60.0 1.84 6.0 1600.0 34.33 4.374 0.938 3.17 4.722 3.291 3.965 2.983 12.0 1.826 15.133 0.0 0.285 1.176 1.256 0.989 0.65 0.118 1.092 0.335 0.254 0.493 0.0 0.0 0.13 0.204 1.049 1.709 0.361 0.616 5.8…
7492-66-2 0.0 15.0 13.0 0.0 14.0 2.0 0.0 0.0 0.0 0.0 0.0 2.0 2.0 16.0 0.0 2.0 42.0 0.0 8.0 0.0 200.152 17.0 16.0 2.0 14.0 17.0 15.0 12.509 0.0 26.0 16 538.0 1.738 34.0 1.875 3.0 0.5 10.0 2.34 34.0 65.0 64.0 3.669 5.0 1976.0 41.626 4.483 1.25 3.227 7.333 3.379 3.84 3.22 16.0 1.6 16.789 0.0 0.165 1.434 1.997 1.46 1.012 0.0 1.381 0.573 0.548 0.901 0.0 0.0 0.042 0.081 0.731 1.377 0.144 0.552 6.135 11…
104-46-1 0.0 11.0 4.0 0.0 10.0 1.0 0.0 0.0 0.0 6.0 0.0 1.0 1.0 11.0 0.0 1.0 23.0 0.0 2.0 1.0 136.109 13.0 15.0 1.0 15.0 16.0 18.0 12.374 0.0 12.0 11 170.0 1.898 23.0 2.0 5.0 0.5 8.0 2.368 26.0 52.0 48.0 2.136 4.0 691.0 25.411 3.091 0.854 2.779 3.972 2.58 3.061 2.73 12.0 1.784 11.33 0.0 0.518 1.766 1.811 1.731 1.232 0.0 1.429 0.313 0.164 0.408 0.028 0.0 0.005 0.051 0.535 0.907 0.132 0.258 3.633 6.…
89371-44-8 0.0 28.0 18.0 0.0 18.0 6.0 0.0 3.0 0.0 6.0 3.0 6.0 9.0 27.0 0.0 5.0 50.0 0.0 8.0 2.0 354.213 39.0 49.0 4.0 64.0 59.0 69.0 13.119 0.0 23.0 27 1960.0 1.893 61.5 2.074 16.0 0.462 13.0 2.859 78.0 155.0 134.0 1.931 7.0 7991.0 99.494 5.584 1.51 3.895 11.361 5.917 7.48 4.053 41.0 1.705 25.894 0.0 2.857 4.794 5.186 4.16 4.975 0.079 3.888 1.652 0.877 2.141 0.032 0.0 0.161 0.292 1.956 2.988 0.52…
58-63-9 0.0 21.0 11.0 0.0 10.0 5.0 0.0 4.0 0.0 10.0 4.0 5.0 9.0 19.0 0.0 9.0 31.0 0.0 2.0 3.0 256.133 31.0 45.0 0.0 86.0 60.0 72.0 13.481 0.0 12.0 19 657.0 2.05 45.0 2.211 17.0 0.444 9.0 2.78 62.0 128.0 104.0 1.728 5.0 2862.0 63.946 3.842 1.052 3.458 6.639 4.547 5.924 3.616 32.0 1.869 18.383 0.0 2.653 4.628 4.013 3.509 3.911 0.175 4.252 1.226 0.56 1.332 0.014 0.0 0.12 0.237 1.302 2.136 0.433 0.78…
122-78-1 0.0 9.0 2.0 0.0 8.0 1.0 0.0 0.0 0.0 6.0 0.0 1.0 1.0 9.0 0.0 1.0 17.0 0.0 2.0 1.0 112.087 10.0 11.0 1.0 7.0 12.0 12.0 12.454 0.0 8.0 9 94.0 1.937 19.0 2.0 4.0 0.5 6.0 2.253 20.0 40.0 38.0 2.078 3.0 399.0 18.683 2.611 0.646 2.535 2.861 2.162 2.584 2.447 8.0 1.862 9.099 0.0 0.229 1.26 1.436 1.524 1.448 0.0 1.174 0.204 0.118 0.204 0.032 0.0 0.003 0.017 0.405 0.71 0.056 0.139 2.908 5.079 1.16…
140-67-0 0.0 11.0 4.0 0.0 10.0 1.0 0.0 0.0 0.0 6.0 0.0 1.0 1.0 11.0 0.0 1.0 23.0 0.0 3.0 1.0 136.109 13.0 15.0 1.0 15.0 16.0 18.0 12.374 0.0 12.0 11 170.0 1.898 23.0 2.0 5.0 0.5 8.0 2.349 26.0 52.0 48.0 2.136 4.0 691.0 25.411 3.091 0.854 2.779 3.972 2.58 3.061 2.73 12.0 1.784 11.33 0.0 0.518 1.702 1.743 1.76 1.395 0.0 1.408 0.351 0.186 0.408 0.028 0.0 0.004 0.047 0.554 0.928 0.136 0.278 3.604 6.7…
96-37-7 0.0 6.0 6.0 0.0 6.0 0.0 0.0 0.0 0.0 0.0 0.0 0.0 0.0 6.0 0.0 0.0 18.0 0.0 0.0 1.0 72.066 7.0 7.0 0.0 1.0 7.0 3.0 12.011 0.0 12.0 6 26.0 1.906 12.0 2.0 4.0 0.333 3.0 1.522 14.0 27.0 26.0 2.184 2.0 126.0 10.167 1.733 0.354 1.978 2.111 1.526 1.681 1.949 2.0 1.8 5.236 0.0 0.12 0.0 0.0 0.0 0.0 0.144 0.0 0.408 0.289 0.289 0.0 0.0 0.0 0.0 0.372 1.13 0.0 0.083 2.894 4.406 1.644 2.39 0.0 0.0 0.0 2.…
112-75-4 0.0 16.0 16.0 0.0 16.0 0.0 0.0 1.0 0.0 0.0 0.0 0.0 1.0 17.0 0.0 1.0 52.0 0.0 13.0 0.0 206.183 16.0 14.0 0.0 11.0 13.0 12.0 12.128 0.0 35.0 17 802.0 1.812 34.5 1.882 1.0 0.467 15.0 2.119 32.0 62.0 64.0 2.893 8.0 3000.0 41.91 5.897 1.25 3.428 6.361 3.706 4.391 3.184 14.0 1.729 18.793 0.0 0.12 0.176 0.379 0.352 0.13 0.0 0.125 0.224 0.316 0.408 0.0 0.0 0.245 0.39 1.479 2.269 0.615 0.958 7.91…
1187-03-7 0.0 11.0 10.0 0.0 9.0 1.0 0.0 2.0 0.0 0.0 0.0 1.0 3.0 12.0 0.0 1.0 32.0 0.0 4.0 0.0 152.112 13.0 16.0 1.0 4.0 14.0 8.0 12.676 0.0 20.0 12 205.0 1.658 26.0 1.833 3.0 0.5 6.0 2.059 26.0 53.0 48.0 4.017 3.0 736.0 28.6 3.106 1.247 2.754 6.333 2.603 2.635 2.915 16.0 1.5 12.086 0.0 1.211 1.517 1.385 0.961 0.929 0.0 1.261 0.754 0.264 0.526 0.0 0.0 0.0 0.0 0.4 1.188 0.0 0.2 4.745 8.631 2.068 2.…
33402-03-8 0.0 12.0 6.0 0.0 9.0 2.0 0.0 1.0 0.0 6.0 3.0 2.0 3.0 12.0 0.0 3.0 25.0 0.0 2.0 1.0 154.104 16.0 18.0 0.0 16.0 19.0 20.0 12.842 0.0 13.0 12 197.0 1.817 26.5 2.0 7.0 0.5 6.0 2.416 32.0 62.0 56.0 2.397 3.0 796.0 30.017 2.985 0.705 2.836 5.444 2.667 3.113 2.917 15.0 1.636 11.987 0.0 1.049 2.062 2.236 1.773 2.202 0.0 1.491 0.668 0.438 0.981 0.028 0.0 0.007 0.049 0.573 1.012 0.11 0.268 3.836…
140-11-4 0.0 11.0 4.0 0.0 9.0 2.0 0.0 0.0 0.0 6.0 0.0 2.0 2.0 11.0 0.0 2.0 21.0 0.0 2.0 1.0 140.097 13.0 13.0 1.0 11.0 14.0 16.0 12.736 0.0 10.0 11 174.0 1.898 24.0 2.0 5.0 0.429 7.0 2.359 26.0 50.0 48.0 2.047 4.0 717.0 25.102 3.164 0.646 2.804 3.972 2.543 3.061 2.713 10.0 1.784 11.432 0.0 0.109 1.592 2.209 1.827 1.694 0.0 1.286 0.243 0.201 0.612 0.032 0.0 0.015 0.036 0.492 0.759 0.085 0.189 3.46…
110-52-1 0.0 5.0 5.0 0.0 4.0 0.0 0.0 0.0 2.0 0.0 0.0 0.0 2.0 6.0 2.0 0.0 14.0 0.0 3.0 0.0 207.852 4.0 3.0 0.0 0.0 2.0 1.0 34.642 0.0 8.0 6 35.0 1.587 11.5 1.667 0.0 0.4 5.0 1.243 8.0 16.0 18.0 2.339 3.0 128.0 8.7 2.333 0.688 1.929 3.0 1.322 1.204 1.74 3.0 1.5 5.969 0.0 0.0 0.682 0.964 1.363 1.928 0.0 0.482 0.0 0.0 0.0 0.0 0.0 0.0 0.0 0.964 0.982 0.0 0.0 4.277 6.756 1.639 2.671 0.0 0.0 0.0 1.707 0…
7789-12-0 0.0 0.0 0.0 0.0 0.0 0.0 0.0 0.0 0.0 0.0 0.0 0.0 1.0 1.0 0.0 0.0 1.0 0.0 0.0 0.0 51.996 0.0 0.0 0.0 0.0 0.0 0.0 51.996 0.0 0.0 1 NA NA NA NA NA NA NA NA NA NA NA NA NA NA NA NA NA NA NA NA NA NA NA NA NA 0.0 0.0 0.0 0.0 0.0 1.683 0.0 0.0 0.0 0.0 0.0 0.0 0.0 0.0 0.0 0.0 0.0 0.0 0.0 0.0 1.683 0.0 0.0 0.0 0.0 0.0 0.0 0.0 0.0 0.0 0.0 0.0 0.0 0.0 0.0 0.0 0.0 0.0 0.0 0.0 0.0 0.0 nan 0.0 0.0 0.…
62476-59-9 0.0 25.0 11.0 0.0 14.0 5.0 3.0 1.0 0.0 12.0 0.0 5.0 10.0 24.0 4.0 5.0 30.0 0.0 4.0 2.0 354.603 37.0 44.0 2.0 66.0 53.0 66.0 14.775 1.0 6.0 24 1421.0 1.87 58.333 2.083 17.0 0.5 12.0 2.915 74.0 143.0 124.0 1.903 6.0 5756.0 84.981 5.149 1.202 3.744 10.701 5.125 6.526 3.881 38.0 1.665 23.298 0.0 2.061 4.817 6.468 4.576 5.848 0.0 4.144 1.236 0.724 3.056 0.048 0.0 0.096 0.186 1.302 2.007 0.3…
581-42-0 0.0 13.0 2.0 0.0 12.0 0.0 0.0 0.0 0.0 11.0 0.0 0.0 0.0 12.0 0.0 0.0 24.0 0.0 0.0 2.0 144.132 18.0 22.0 0.0 32.0 28.0 36.0 12.011 0.0 12.0 12 186.0 2.04 24.0 2.167 10.0 0.429 7.0 2.571 36.0 71.0 62.0 1.936 4.0 834.0 31.51 2.818 0.582 2.9 3.944 2.84 3.715 2.949 16.0 1.895 11.832 0.0 0.73 1.986 2.003 1.528 1.088 0.0 1.874 0.731 0.5 0.911 0.048 0.0 0.074 0.131 1.091 1.485 0.35 0.557 4.226 7.…
31386-24-0 0.0 25.0 14.0 0.0 19.0 2.0 0.0 3.0 0.0 10.0 0.0 2.0 5.0 24.0 0.0 5.0 53.0 0.0 7.0 2.0 302.228 35.0 44.0 1.0 86.0 56.0 71.0 12.593 0.0 29.0 24 1472.0 1.902 51.5 2.083 15.0 0.5 14.0 2.855 70.0 139.0 120.0 1.881 7.0 5918.0 83.479 5.333 1.324 3.753 10.0 5.276 6.702 3.861 36.0 1.714 23.547 0.0 2.065 3.632 3.72 2.938 2.134 0.064 3.403 1.964 1.21 2.012 0.024 0.0 0.232 0.431 1.91 2.769 0.753 1…
57-14-7 0.0 3.0 3.0 0.0 2.0 0.0 0.0 2.0 0.0 0.0 1.0 0.0 2.0 4.0 0.0 2.0 12.0 0.0 0.0 0.0 52.036 3.0 0.0 0.0 0.0 0.0 0.0 13.009 0.0 8.0 4 9.0 1.316 9.0 1.5 1.0 0.5 2.0 0.942 6.0 9.0 12.0 2.324 1.0 36.0 4.5 1.5 0.333 1.176 3.111 0.511 0.477 1.255 0.0 1.2 2.894 0.0 0.577 0.0 0.768 0.579 0.553 0.0 0.0 0.0 0.258 0.577 0.0 0.0 0.0 0.0 0.0 0.0 0.0 0.0 1.153 3.025 0.0 0.964 0.0 0.0 0.0 1.732 0.0 3.577 1.…
1501-84-4 0.0 15.0 15.0 0.0 12.0 0.0 0.0 1.0 0.0 0.0 1.0 0.0 1.0 13.0 0.0 1.0 34.0 0.0 1.0 4.0 158.139 24.0 33.0 0.0 76.0 48.0 66.0 12.165 0.0 21.0 13 204.0 2.148 26.5 2.308 16.0 0.4 5.0 2.265 48.0 96.0 78.0 1.911 3.0 975.0 38.2 2.615 0.526 2.989 4.007 3.094 4.317 3.153 21.0 1.975 12.327 0.0 1.787 0.259 0.366 0.244 0.423 0.0 0.149 2.856 1.389 1.511 0.245 0.0 0.649 1.243 4.015 4.735 2.258 2.958 5.…
2835-95-2 0.0 9.0 3.0 0.0 7.0 1.0 0.0 1.0 0.0 6.0 2.0 1.0 2.0 9.0 0.0 2.0 18.0 0.0 0.0 1.0 114.083 12.0 13.0 0.0 8.0 13.0 14.0 12.676 0.0 9.0 9 84.0 1.817 19.5 2.0 6.0 0.4 5.0 2.343 24.0 46.0 42.0 2.346 3.0 357.0 19.533 2.333 0.519 2.464 4.083 2.018 2.334 2.534 10.0 1.636 8.654 0.0 0.718 1.627 1.827 1.448 1.597 0.0 1.19 0.469 0.305 0.76 0.024 0.0 0.0 0.0 0.412 0.626 0.035 0.12 2.75 5.257 1.233 2.…
53558-25-1 0.0 21.0 7.0 0.0 13.0 3.0 0.0 4.0 0.0 12.0 2.0 3.0 7.0 20.0 0.0 4.0 32.0 0.0 4.0 2.0 260.168 27.0 31.0 2.0 38.0 35.0 41.0 13.008 0.0 12.0 20 983.0 1.995 45.0 2.1 11.0 0.462 13.0 2.777 54.0 106.0 96.0 1.585 7.0 4126.0 61.347 5.174 1.061 3.615 6.556 4.573 5.998 3.543 25.0 1.875 20.574 0.0 1.054 3.851 4.474 3.816 3.927 0.0 3.247 0.569 0.364 1.197 0.053 0.0 0.061 0.124 0.962 1.527 0.242 0.…
125-13-3 0.0 27.0 8.0 0.0 20.0 3.0 0.0 1.0 0.0 18.0 3.0 3.0 4.0 24.0 0.0 3.0 39.0 0.0 2.0 4.0 302.224 40.0 59.0 1.0 133.0 85.0 113.0 12.593 0.0 15.0 24 1152.0 2.125 51.5 2.25 22.0 0.5 10.0 2.939 80.0 166.0 134.0 1.658 5.0 5092.0 93.315 4.174 1.144 3.725 7.09 5.688 7.855 4.012 45.0 1.986 22.369 0.0 3.006 4.987 4.858 3.998 4.003 0.068 5.015 1.905 0.761 1.74 0.083 0.0 0.293 0.564 2.454 3.42 0.97 1.4…
76-22-2 0.0 12.0 11.0 0.0 10.0 1.0 0.0 0.0 0.0 0.0 0.0 1.0 1.0 11.0 0.0 1.0 27.0 0.0 0.0 2.0 136.109 21.0 31.0 1.0 38.0 36.0 37.0 12.374 0.0 16.0 11 123.0 1.898 23.0 2.182 14.0 0.5 4.0 2.336 42.0 85.0 66.0 2.396 2.0 557.0 29.583 2.236 0.478 2.681 5.097 2.554 3.061 2.98 19.0 1.65 10.116 0.0 3.56 0.748 0.595 0.467 0.669 0.131 0.703 4.495 1.611 1.803 0.0 0.0 0.0 0.082 1.817 2.901 0.401 1.234 4.516 7…
103-11-7 0.0 12.0 10.0 0.0 11.0 2.0 0.0 0.0 0.0 0.0 0.0 2.0 2.0 13.0 0.0 2.0 33.0 0.0 7.0 0.0 164.119 13.0 13.0 2.0 9.0 11.0 11.0 12.625 0.0 20.0 13 298.0 1.72 28.0 1.846 2.0 0.444 9.0 2.182 26.0 51.0 50.0 3.464 5.0 1086.0 30.484 3.821 1.188 2.95 5.972 2.845 3.061 2.924 13.0 1.592 13.731 0.0 0.493 1.137 1.257 1.207 1.391 0.0 0.613 0.5 0.252 0.493 0.0 0.0 0.012 0.041 0.743 1.157 0.1 0.38 5.033 8.7…
102-60-3 0.0 19.0 19.0 0.0 14.0 4.0 0.0 2.0 0.0 0.0 4.0 4.0 6.0 20.0 0.0 6.0 52.0 0.0 11.0 0.0 260.164 24.0 21.0 0.0 24.0 26.0 24.0 13.008 0.0 32.0 20 910.0 1.712 45.0 1.9 6.0 0.444 9.0 2.282 48.0 88.0 86.0 4.349 5.0 3346.0 59.935 4.789 1.229 3.462 10.167 4.021 4.669 3.615 21.0 1.538 20.065 0.0 0.338 1.38 2.912 1.829 2.471 0.0 1.51 0.915 1.047 2.041 0.0 0.0 0.14 0.193 1.323 2.292 0.401 0.779 7.37…
58493-49-5 0.0 30.0 22.0 0.0 26.0 3.0 0.0 1.0 0.0 6.0 2.0 3.0 4.0 30.0 0.0 3.0 73.0 0.0 18.0 1.0 374.29 34.0 37.0 2.0 40.0 39.0 43.0 12.476 0.0 43.0 30 3938.0 1.925 63.5 2.0 7.0 0.5 24.0 2.777 68.0 135.0 128.0 1.811 12.0 15596.0 97.543 9.053 2.019 4.181 9.944 6.581 8.531 3.995 34.0 1.837 30.634 0.0 0.967 2.964 3.128 2.722 2.609 0.0 2.395 0.538 0.313 0.895 0.024 0.0 0.322 0.527 2.29 3.477 0.858 1.…
529-19-1 0.0 9.0 2.0 0.0 8.0 0.0 0.0 1.0 0.0 6.0 0.0 0.0 1.0 9.0 0.0 1.0 16.0 1.0 0.0 1.0 110.095 11.0 13.0 0.0 7.0 13.0 12.0 12.233 0.0 7.0 9 86.0 1.876 18.5 2.0 5.0 0.4 5.0 2.389 22.0 44.0 40.0 2.297 3.0 365.0 19.283 2.389 0.644 2.481 3.472 2.116 2.459 2.516 10.0 1.742 8.773 0.0 0.667 1.548 1.503 1.542 1.434 0.0 1.301 0.427 0.217 0.402 0.028 0.0 0.0 0.009 0.362 0.698 0.047 0.12 2.801 5.257 1.26…
127-69-5 0.0 19.0 6.0 0.0 11.0 3.0 0.0 3.0 0.0 11.0 2.0 3.0 7.0 18.0 0.0 5.0 31.0 0.0 3.0 2.0 254.206 28.0 34.0 2.0 46.0 39.0 44.0 14.123 0.0 13.0 18 614.0 1.919 40.5 2.111 14.0 0.5 10.0 2.819 56.0 109.0 94.0 1.903 5.0 2576.0 56.491 4.013 0.888 3.397 7.368 4.058 5.095 3.491 26.0 1.728 17.885 0.0 1.953 2.622 2.744 1.704 2.553 0.096 2.254 1.868 1.042 2.078 0.028 0.0 0.129 0.247 1.652 2.385 0.49 1.0…
7447-39-4 0.0 0.0 0.0 0.0 0.0 0.0 0.0 0.0 0.0 0.0 0.0 0.0 1.0 1.0 0.0 0.0 1.0 0.0 0.0 0.0 63.546 0.0 0.0 0.0 0.0 0.0 0.0 63.546 0.0 0.0 1 NA NA NA NA NA NA NA NA NA NA NA NA NA NA NA NA NA NA NA NA NA NA NA NA NA 0.0 0.0 0.0 0.0 0.0 1.243 0.0 0.0 0.0 0.0 0.0 0.0 0.0 0.0 0.0 0.0 0.0 0.0 0.0 0.0 1.243 0.0 0.0 0.0 0.0 0.0 0.0 0.0 0.0 0.0 0.0 0.0 0.0 0.0 0.0 0.0 0.0 0.0 0.0 0.0 0.0 0.0 nan 0.0 0.0 0.…
17557-23-2 0.0 16.0 16.0 0.0 11.0 4.0 0.0 0.0 0.0 0.0 0.0 4.0 4.0 15.0 0.0 4.0 35.0 0.0 8.0 2.0 196.117 22.0 20.0 0.0 21.0 19.0 18.0 13.074 0.0 20.0 15 450.0 2.016 34.0 2.133 11.0 0.5 10.0 2.247 44.0 84.0 76.0 1.5 5.0 1982.0 39.143 4.286 0.698 3.304 4.785 3.721 4.567 3.127 14.0 1.895 16.012 0.577 0.12 1.825 1.73 1.613 1.195 0.0 1.373 0.793 1.443 1.615 0.0 0.0 0.035 0.107 0.701 1.304 0.266 0.518 5…
1131-18-6 0.0 14.0 3.0 0.0 10.0 0.0 0.0 3.0 0.0 11.0 1.0 0.0 3.0 13.0 0.0 3.0 24.0 0.0 1.0 2.0 162.131 19.0 24.0 0.0 29.0 31.0 33.0 12.472 0.0 11.0 13 239.0 2.037 27.5 2.154 10.0 0.429 7.0 2.606 38.0 76.0 66.0 1.91 4.0 1053.0 35.06 3.064 0.664 3.006 4.194 3.162 4.016 3.045 16.0 1.902 12.969 0.0 0.898 2.575 2.658 2.123 1.823 0.096 2.527 0.527 0.328 0.827 0.032 0.0 0.039 0.088 0.767 1.296 0.175 0.3…
112-29-8 0.0 10.0 10.0 0.0 10.0 0.0 0.0 0.0 1.0 0.0 0.0 0.0 1.0 11.0 1.0 0.0 32.0 0.0 8.0 0.0 200.014 9.0 8.0 0.0 5.0 7.0 6.0 18.183 0.0 21.0 11 220.0 1.763 21.75 1.818 0.0 0.5 10.0 1.732 18.0 36.0 38.0 2.691 5.0 808.0 22.219 4.0 1.0 2.826 4.25 2.467 2.709 2.585 8.0 1.692 12.242 0.0 0.0 0.341 0.482 0.682 0.964 0.0 0.241 0.0 0.0 0.0 0.0 0.0 0.131 0.229 1.024 1.625 0.387 0.636 6.096 9.328 2.548 3.9…
16867-04-2 0.0 8.0 1.0 0.0 5.0 2.0 0.0 1.0 0.0 6.0 2.0 2.0 3.0 8.0 0.0 2.0 13.0 0.0 0.0 1.0 106.06 10.0 11.0 1.0 5.0 10.0 10.0 13.257 0.0 5.0 8 60.0 1.861 18.5 2.0 5.0 0.25 4.0 2.358 20.0 39.0 36.0 2.279 3.0 264.0 16.167 2.143 0.478 2.33 3.222 1.86 2.158 2.365 8.0 1.714 7.576 0.0 0.667 1.743 1.855 1.633 1.896 0.0 1.089 0.178 0.116 0.471 0.024 0.0 0.0 0.0 0.224 0.413 0.015 0.053 2.172 4.088 0.797 …
137-66-6 0.0 29.0 26.0 0.0 22.0 7.0 0.0 0.0 0.0 0.0 3.0 7.0 7.0 29.0 0.0 7.0 67.0 0.0 17.0 1.0 376.235 35.0 40.0 3.0 42.0 43.0 44.0 12.974 0.0 38.0 29 3408.0 1.884 65.0 2.0 9.0 0.5 22.0 2.712 70.0 139.0 128.0 1.899 11.0 13464.0 95.458 8.394 1.869 4.114 10.917 6.322 7.98 3.971 35.0 1.758 29.511 0.0 1.813 3.504 3.483 2.831 3.749 0.079 2.582 0.69 0.394 1.281 0.0 0.0 0.332 0.518 2.122 3.352 0.815 1.3…
264618-44-2 0.0 47.0 27.0 0.0 35.0 2.0 0.0 4.0 0.0 18.0 1.0 2.0 8.0 43.0 2.0 3.0 85.0 0.0 8.0 5.0 579.317 67.0 89.0 2.0 162.0 111.0 147.0 13.472 2.0 42.0 43 6956.0 2.061 90.667 2.186 31.0 0.5 18.0 3.144 134.0 270.0 228.0 1.209 9.0 29855.0 198.247 7.703 2.15 4.498 13.486 9.642 13.501 4.726 74.0 1.925 37.955 0.0 5.008 6.171 5.761 4.669 3.742 0.0 5.361 4.638 2.141 3.279 0.2 0.0 1.081 1.649 5.529 7.1…
140-49-8 0.0 14.0 6.0 0.0 10.0 2.0 0.0 1.0 0.0 6.0 1.0 2.0 4.0 14.0 1.0 2.0 24.0 0.0 3.0 1.0 201.568 18.0 20.0 2.0 23.0 22.0 24.0 14.398 1.0 10.0 14 336.0 1.842 30.833 2.0 7.0 0.444 9.0 2.539 36.0 70.0 64.0 2.239 5.0 1330.0 36.728 3.692 0.915 3.072 5.944 3.12 3.715 3.077 17.0 1.68 14.407 0.0 0.717 2.253 2.713 1.995 2.085 0.0 1.819 0.543 0.341 1.015 0.028 0.0 0.034 0.102 0.69 1.174 0.217 0.34 4.63…
484-17-3 0.0 17.0 1.0 0.0 14.0 1.0 0.0 0.0 0.0 16.0 1.0 1.0 1.0 15.0 0.0 1.0 25.0 0.0 0.0 3.0 184.153 24.0 34.0 0.0 64.0 47.0 62.0 12.277 0.0 10.0 15 322.0 2.186 31.0 2.267 14.0 0.429 7.0 2.807 48.0 99.0 82.0 1.787 4.0 1493.0 45.91 3.067 0.702 3.187 3.806 3.694 5.095 3.319 25.0 2.093 14.546 0.0 1.469 3.052 2.871 2.405 2.107 0.0 3.137 0.875 0.364 0.811 0.074 0.0 0.167 0.294 1.458 2.035 0.507 0.808…
137-29-1 0.0 5.0 4.0 0.0 3.0 0.0 0.0 1.0 0.0 0.0 0.0 0.0 3.0 6.0 0.0 2.0 12.0 0.0 0.0 0.0 114.174 6.0 4.0 1.0 0.0 0.0 0.0 19.029 0.0 6.0 6 29.0 1.442 12.5 1.667 2.0 0.333 3.0 1.777 12.0 21.0 22.0 2.993 2.0 108.0 9.333 1.933 0.457 1.785 4.222 1.134 0.954 1.886 4.0 1.286 5.395 0.0 0.667 0.238 0.296 0.3 0.242 0.0 0.0 1.219 0.559 0.667 0.0 0.0 0.0 0.0 0.0 0.0 0.0 0.0 2.343 5.397 1.095 2.192 0.0 0.0 0…
69-53-4 0.0 26.0 17.0 0.0 16.0 4.0 0.0 3.0 0.0 6.0 3.0 4.0 8.0 24.0 0.0 5.0 43.0 0.0 4.0 3.0 330.26 40.0 55.0 3.0 107.0 75.0 93.0 13.761 0.0 19.0 24 1365.0 1.958 53.5 2.167 21.0 0.5 12.0 2.841 80.0 161.0 132.0 1.607 6.0 5789.0 87.061 4.946 1.191 3.766 9.812 5.314 7.003 3.901 39.0 1.745 23.162 0.0 2.567 3.073 2.953 2.782 3.528 0.068 3.014 3.493 2.357 2.651 0.032 0.075 0.329 0.607 3.496 4.794 1.275…
50471-44-8 0.0 19.0 10.0 0.0 12.0 3.0 0.0 1.0 0.0 6.0 0.0 3.0 6.0 18.0 2.0 3.0 27.0 0.0 2.0 2.0 277.042 29.0 38.0 3.0 61.0 50.0 56.0 15.391 2.0 9.0 18 559.0 1.888 40.167 2.111 15.0 0.5 8.0 2.731 58.0 115.0 96.0 2.125 4.0 2310.0 58.518 3.654 1.027 3.337 7.979 3.987 4.97 3.553 30.0 1.674 17.387 0.0 2.305 3.648 3.412 2.57 2.543 0.068 3.567 1.508 1.014 2.06 0.024 0.0 0.08 0.177 1.163 2.11 0.344 0.731…
12427-38-2 0.0 9.0 7.0 0.0 4.0 0.0 0.0 2.0 0.0 0.0 2.0 0.0 6.0 10.0 0.0 4.0 16.0 0.0 3.0 0.0 204.326 10.0 7.0 2.0 4.0 6.0 5.0 20.433 0.0 6.0 10 151.0 1.644 21.0 1.8 2.0 0.429 7.0 2.076 20.0 36.0 38.0 2.909 4.0 552.0 20.071 3.356 0.688 2.636 5.222 2.067 2.158 2.509 7.0 1.5 10.697 0.0 0.239 0.572 0.494 0.469 0.33 0.0 0.368 0.53 0.75 0.816 0.0 0.0 0.0 0.0 0.337 0.737 0.188 0.153 4.157 8.313 1.241 3.…
60-57-1 0.0 23.0 22.0 0.0 12.0 1.0 0.0 0.0 0.0 0.0 0.0 1.0 7.0 19.0 6.0 1.0 27.0 0.0 0.0 5.0 372.849 44.0 76.0 1.0 255.0 120.0 178.0 19.624 6.0 8.0 19 520.0 2.126 41.0 2.421 32.0 0.333 6.0 2.713 88.0 189.0 134.0 1.758 4.0 2502.0 72.533 3.041 0.705 3.425 7.576 4.589 6.225 3.775 46.0 1.824 17.321 0.236 6.547 0.307 0.364 0.259 0.35 0.24 0.641 9.843 2.914 2.897 0.0 0.0 1.716 2.727 6.969 8.434 3.96 5.…
622-96-8 0.0 9.0 3.0 0.0 9.0 0.0 0.0 0.0 0.0 6.0 0.0 0.0 0.0 9.0 0.0 0.0 21.0 0.0 1.0 1.0 108.099 11.0 12.0 0.0 9.0 12.0 14.0 12.011 0.0 12.0 9 90.0 1.876 18.0 2.0 5.0 0.5 6.0 2.235 22.0 43.0 40.0 2.18 3.0 381.0 19.067 2.5 0.625 2.504 3.472 2.111 2.459 2.483 9.0 1.742 8.909 0.0 0.408 1.184 1.195 0.944 0.674 0.0 0.914 0.446 0.285 0.493 0.028 0.0 0.0 0.01 0.567 0.824 0.063 0.295 3.382 6.017 1.529 2…
66-81-9 0.0 21.0 18.0 0.0 15.0 4.0 0.0 1.0 0.0 0.0 2.0 4.0 5.0 20.0 0.0 4.0 43.0 0.0 3.0 2.0 258.168 30.0 36.0 3.0 50.0 46.0 51.0 12.908 0.0 23.0 20 825.0 1.911 44.5 2.1 14.0 0.444 9.0 2.606 60.0 117.0 102.0 1.911 5.0 3420.0 65.563 4.342 1.037 3.521 8.389 4.362 5.623 3.644 30.0 1.714 19.67 0.0 1.531 2.204 2.538 1.954 2.767 0.0 2.2 1.842 1.133 1.87 0.084 0.0 0.292 0.426 2.372 3.604 0.865 1.408 7.4…
64-55-1 0.0 15.0 13.0 0.0 10.0 4.0 0.0 2.0 0.0 0.0 2.0 4.0 6.0 16.0 0.0 4.0 36.0 0.0 6.0 0.0 212.12 20.0 20.0 2.0 15.0 18.0 20.0 13.257 0.0 20.0 16 465.0 1.664 37.0 1.875 6.0 0.5 8.0 2.375 40.0 75.0 70.0 4.354 4.0 1690.0 44.31 3.875 1.115 3.145 8.646 3.285 3.539 3.313 20.0 1.488 16.149 0.0 1.241 1.497 2.65 2.155 2.781 0.0 1.056 2.197 1.103 1.823 0.0 0.0 0.0 0.01 0.627 1.291 0.079 0.251 5.16 9.986…
146939-27-7 0.0 32.0 15.0 0.0 21.0 1.0 0.0 4.0 0.0 16.0 1.0 1.0 7.0 28.0 1.0 5.0 49.0 0.0 4.0 5.0 391.778 46.0 63.0 1.0 121.0 85.0 107.0 13.992 1.0 21.0 28 2344.0 2.2 59.333 2.286 25.0 0.5 16.0 3.018 92.0 187.0 156.0 1.065 8.0 10723.0 106.523 6.201 1.221 4.075 7.111 6.731 9.588 4.058 44.0 2.1 27.186 0.0 2.583 4.199 3.994 2.918 2.065 0.192 4.398 2.432 1.081 1.834 0.099 0.0 0.662 1.067 3.674 5.107 …
467-55-0 0.0 36.0 35.0 0.0 27.0 4.0 0.0 0.0 0.0 0.0 1.0 4.0 4.0 31.0 0.0 4.0 73.0 0.0 0.0 6.0 388.293 60.0 92.0 1.0 263.0 135.0 198.0 12.526 0.0 42.0 31 2401.0 2.132 66.0 2.323 37.0 0.467 15.0 2.879 120.0 248.0 192.0 1.295 8.0 10912.0 139.019 5.163 1.306 4.076 10.299 7.178 10.19 4.342 70.0 1.927 28.114 0.0 6.074 2.448 2.13 1.468 1.82 0.136 2.341 7.471 2.87 3.626 0.183 0.0 2.949 3.953 8.427 9.928 …
7328-17-8 0.0 12.0 10.0 0.0 9.0 4.0 0.0 0.0 0.0 0.0 0.0 4.0 4.0 13.0 0.0 4.0 29.0 0.0 8.0 0.0 172.095 12.0 11.0 2.0 7.0 9.0 8.0 13.238 0.0 16.0 13 346.0 1.758 30.0 1.846 1.0 0.455 11.0 2.16 24.0 47.0 48.0 2.909 6.0 1276.0 29.001 4.436 1.104 3.035 5.361 2.87 3.186 2.839 11.0 1.66 14.325 0.0 0.204 1.783 2.242 2.052 1.988 0.0 1.03 0.068 0.048 0.289 0.0 0.0 0.015 0.035 0.296 0.624 0.083 0.155 4.256 7…
130-14-3 0.0 15.0 2.0 0.0 10.0 3.0 0.0 0.0 0.0 11.0 0.0 3.0 4.0 14.0 0.0 3.0 21.0 0.0 1.0 2.0 200.174 22.0 27.0 2.0 37.0 35.0 42.0 14.298 0.0 7.0 14 272.0 1.976 31.0 2.143 12.0 0.5 6.0 2.754 44.0 86.0 74.0 2.087 3.0 1180.0 40.4 2.989 0.643 3.046 5.146 3.212 4.141 3.211 21.0 1.806 13.609 0.0 0.817 1.773 2.332 1.155 2.191 0.0 1.9 1.28 0.722 1.787 0.052 0.0 0.108 0.228 1.407 2.114 0.444 0.728 5.434 …
93-15-2 0.0 13.0 6.0 0.0 11.0 2.0 0.0 0.0 0.0 6.0 0.0 2.0 2.0 13.0 0.0 2.0 27.0 0.0 4.0 1.0 164.119 16.0 20.0 1.0 22.0 23.0 25.0 12.625 0.0 14.0 13 256.0 1.872 28.0 2.0 6.0 0.5 8.0 2.466 32.0 65.0 58.0 2.376 4.0 1015.0 33.354 3.282 1.082 2.946 5.083 2.989 3.539 3.011 17.0 1.733 13.158 0.0 0.888 2.166 2.122 2.18 1.642 0.0 1.958 0.492 0.236 0.537 0.024 0.0 0.012 0.067 0.714 1.174 0.186 0.361 4.133 …
616-38-6 0.0 5.0 4.0 0.0 3.0 3.0 0.0 0.0 0.0 0.0 0.0 3.0 3.0 6.0 0.0 3.0 12.0 0.0 0.0 0.0 84.03 5.0 4.0 1.0 0.0 1.0 0.0 14.005 0.0 6.0 6 31.0 1.513 15.0 1.667 1.0 0.5 4.0 1.643 10.0 19.0 20.0 2.754 2.0 114.0 9.083 2.067 0.667 1.839 3.611 1.297 1.079 1.826 4.0 1.385 5.614 0.0 0.289 1.061 1.263 1.379 1.267 0.0 0.205 0.068 0.034 0.289 0.0 0.0 0.0 0.0 0.0 0.083 0.0 0.0 1.429 3.725 0.333 0.658 0.0 0.0…
6606-59-3 0.0 17.0 13.0 0.0 14.0 4.0 0.0 0.0 0.0 0.0 0.0 4.0 4.0 18.0 0.0 4.0 40.0 0.0 9.0 0.0 232.15 20.0 19.0 4.0 12.0 14.0 13.0 12.897 0.0 22.0 18 861.0 1.737 40.0 1.889 4.0 0.462 13.0 2.456 40.0 76.0 74.0 3.216 7.0 3212.0 47.756 5.627 1.184 3.455 8.444 3.789 4.317 3.316 19.0 1.588 19.32 0.0 1.276 2.643 2.895 2.346 2.676 0.0 1.173 0.49 0.437 1.138 0.0 0.0 0.068 0.129 0.677 1.134 0.225 0.39 6.1…
98-50-0 0.0 11.0 4.0 0.0 6.0 3.0 0.0 1.0 0.0 6.0 3.0 3.0 5.0 11.0 0.0 2.0 19.0 0.0 1.0 1.0 208.992 16.0 16.0 1.0 17.0 16.0 18.0 18.999 0.0 8.0 11 152.0 1.782 24.75 2.0 8.0 0.5 6.0 2.461 32.0 59.0 54.0 2.394 3.0 623.0 26.633 2.764 0.542 2.72 5.285 2.363 2.76 2.803 13.0 1.59 10.89 0.0 0.471 0.026 0.179 1.3 0.97 0.0 0.33 1.821 1.33 1.799 0.028 0.0 0.0 0.042 1.174 1.796 0.208 0.758 6.299 7.513 3.266 …
103-74-2 0.0 9.0 3.0 0.0 7.0 1.0 0.0 1.0 0.0 6.0 1.0 1.0 2.0 9.0 0.0 2.0 18.0 0.0 2.0 1.0 114.083 10.0 11.0 0.0 7.0 12.0 12.0 12.676 0.0 9.0 9 94.0 1.937 19.5 2.0 4.0 0.5 6.0 2.209 20.0 40.0 38.0 2.078 3.0 399.0 18.683 2.611 0.646 2.535 2.861 2.162 2.584 2.447 8.0 1.862 9.099 0.0 0.229 1.328 1.498 1.492 1.409 0.0 1.224 0.17 0.091 0.204 0.025 0.0 0.003 0.017 0.37 0.661 0.056 0.135 2.94 5.118 1.094…
47739-98-0 0.0 38.0 25.0 0.0 28.0 1.0 0.0 4.0 0.0 12.0 1.0 1.0 6.0 34.0 1.0 4.0 71.0 0.0 6.0 5.0 443.788 54.0 75.0 1.0 145.0 98.0 128.0 13.053 1.0 37.0 34 3671.0 2.138 71.333 2.235 27.0 0.467 15.0 3.005 108.0 221.0 184.0 1.17 8.0 16248.0 144.002 6.544 1.629 4.244 9.312 7.889 11.218 4.39 63.0 2.03 31.386 0.0 3.806 4.562 4.26 3.208 2.643 0.0 4.552 3.217 1.325 2.192 0.187 0.0 0.934 1.467 4.962 6.431…
4419-39-0 0.0 31.0 27.0 0.0 22.0 5.0 0.0 0.0 0.0 0.0 3.0 5.0 6.0 28.0 1.0 5.0 57.0 0.0 2.0 4.0 379.69 53.0 84.0 4.0 203.0 116.0 156.0 13.56 1.0 29.0 28 1670.0 1.956 61.333 2.214 31.0 0.5 12.0 2.906 106.0 221.0 168.0 1.769 6.0 7136.0 122.143 4.418 1.413 3.858 12.028 6.176 8.156 4.258 70.0 1.714 25.2 0.0 7.784 3.411 2.944 2.443 3.329 0.059 2.776 8.014 2.743 3.613 0.094 0.0 1.427 2.228 6.079 7.784 3…
122-97-4 0.0 10.0 4.0 0.0 9.0 1.0 0.0 0.0 0.0 6.0 1.0 1.0 1.0 10.0 0.0 1.0 22.0 0.0 3.0 1.0 124.098 11.0 12.0 0.0 9.0 13.0 14.0 12.41 0.0 12.0 10 133.0 1.943 21.0 2.0 4.0 0.429 7.0 2.229 22.0 44.0 42.0 2.017 4.0 554.0 21.643 2.956 0.708 2.688 3.111 2.401 2.885 2.572 9.0 1.875 10.373 0.0 0.229 1.224 1.334 1.351 1.279 0.0 1.041 0.219 0.118 0.204 0.032 0.0 0.016 0.048 0.576 0.928 0.113 0.238 3.58 5.…
33820-53-0 0.0 22.0 14.0 0.0 15.0 4.0 0.0 3.0 0.0 6.0 0.0 4.0 7.0 22.0 0.0 5.0 45.0 0.0 8.0 1.0 286.182 30.0 38.0 2.0 69.0 50.0 66.0 13.008 0.0 23.0 22 968.0 1.801 49.5 2.0 11.0 0.444 9.0 2.713 60.0 120.0 104.0 3.082 5.0 3692.0 76.58 4.19 1.532 3.517 10.389 4.684 5.623 3.88 35.0 1.61 20.844 0.0 2.023 3.202 3.642 2.782 3.326 0.0 2.938 1.458 0.756 1.717 0.021 0.0 0.116 0.249 1.725 2.436 0.525 1.063…
2996-92-1 0.0 13.0 7.0 0.0 9.0 3.0 0.0 0.0 0.0 6.0 0.0 3.0 4.0 13.0 0.0 3.0 27.0 0.0 4.0 1.0 184.182 17.0 23.0 0.0 15.0 23.0 20.0 14.168 0.0 14.0 13 234.0 1.855 28.333 2.0 7.0 0.5 6.0 2.377 34.0 70.0 60.0 2.605 3.0 937.0 34.467 3.0 1.109 2.909 5.174 3.015 3.487 3.081 20.0 1.714 12.847 0.0 1.765 0.003 0.691 0.565 0.623 0.0 0.277 2.084 0.727 0.754 0.032 0.0 0.029 0.147 1.325 3.054 0.346 0.67 5.723 …
70-00-8 0.0 21.0 13.0 0.0 10.0 5.0 3.0 2.0 0.0 6.0 3.0 5.0 10.0 20.0 3.0 6.0 31.0 0.0 2.0 2.0 285.113 32.0 40.0 2.0 72.0 51.0 59.0 14.256 0.0 11.0 20 775.0 1.872 50.5 2.1 16.0 0.444 9.0 2.784 64.0 125.0 106.0 2.075 5.0 3164.0 67.437 4.079 1.077 3.476 9.09 4.389 5.447 3.68 32.0 1.655 19.32 0.0 1.861 4.047 5.118 3.628 5.153 0.096 3.902 1.194 0.654 2.66 0.016 0.0 0.096 0.198 1.189 1.951 0.373 0.732 …
145701-21-9 0.0 27.0 9.0 0.0 13.0 3.0 1.0 5.0 0.0 16.0 1.0 3.0 12.0 25.0 3.0 7.0 35.0 0.0 5.0 3.0 396.146 40.0 52.0 2.0 100.0 69.0 89.0 15.846 2.0 10.0 25 1478.0 1.982 57.667 2.16 20.0 0.5 12.0 3.016 80.0 159.0 134.0 1.665 6.0 6245.0 93.243 4.927 1.301 3.799 9.451 5.628 7.429 3.978 41.0 1.796 23.826 0.0 2.525 4.358 4.408 2.73 3.289 0.096 4.064 1.943 1.164 2.56 0.038 0.0 0.311 0.508 2.492 3.515 0.…
108-10-1 0.0 6.0 5.0 0.0 6.0 1.0 0.0 0.0 0.0 0.0 0.0 1.0 1.0 7.0 0.0 1.0 19.0 0.0 2.0 0.0 88.065 7.0 4.0 1.0 0.0 4.0 0.0 12.581 0.0 12.0 7 48.0 1.511 15.0 1.714 2.0 0.5 4.0 1.81 14.0 24.0 26.0 2.953 2.0 176.0 11.833 2.286 0.5 2.057 4.472 1.281 1.255 2.068 4.0 1.355 6.786 0.0 0.345 0.247 0.723 0.505 0.669 0.0 0.368 0.287 0.553 0.816 0.0 0.0 0.0 0.0 0.0 0.575 0.0 0.0 2.621 5.193 0.696 2.3 0.0 0.0 0…
90-33-5 0.0 14.0 2.0 0.0 10.0 3.0 0.0 0.0 0.0 11.0 1.0 3.0 3.0 13.0 0.0 3.0 21.0 0.0 0.0 2.0 168.107 20.0 25.0 1.0 41.0 33.0 40.0 12.931 0.0 8.0 13 226.0 1.992 29.0 2.154 11.0 0.5 6.0 2.708 40.0 79.0 68.0 2.02 3.0 992.0 35.9 2.897 0.643 2.971 4.806 2.987 3.891 3.086 19.0 1.814 12.697 0.0 0.955 2.579 2.967 2.263 2.349 0.0 2.651 0.705 0.398 1.116 0.039 0.0 0.039 0.097 0.79 1.314 0.196 0.445 3.901 7…
104-45-0 0.0 11.0 5.0 0.0 10.0 1.0 0.0 0.0 0.0 6.0 0.0 1.0 1.0 11.0 0.0 1.0 25.0 0.0 3.0 1.0 136.109 13.0 15.0 0.0 15.0 16.0 18.0 12.374 0.0 14.0 11 170.0 1.898 23.0 2.0 5.0 0.5 8.0 2.302 26.0 52.0 48.0 2.136 4.0 691.0 25.411 3.091 0.854 2.779 3.972 2.58 3.061 2.73 12.0 1.784 11.33 0.0 0.518 1.543 1.486 1.369 0.973 0.0 1.256 0.366 0.186 0.408 0.028 0.0 0.007 0.074 0.64 1.081 0.182 0.329 3.994 7.1…
117-82-8 0.0 20.0 12.0 0.0 14.0 6.0 0.0 0.0 0.0 6.0 0.0 6.0 6.0 20.0 0.0 6.0 38.0 0.0 8.0 1.0 264.148 24.0 29.0 2.0 35.0 34.0 38.0 13.207 0.0 18.0 20 912.0 1.888 46.0 2.0 7.0 0.462 13.0 2.604 48.0 97.0 88.0 2.43 7.0 3548.0 61.395 4.8 1.433 3.513 7.444 4.466 5.521 3.591 26.0 1.765 20.201 0.0 1.202 3.455 3.755 3.587 3.207 0.0 3.032 0.505 0.228 0.744 0.028 0.0 0.062 0.127 0.853 1.43 0.24 0.445 6.115…
599-79-1 0.0 30.0 8.0 0.0 18.0 5.0 0.0 4.0 0.0 18.0 3.0 5.0 10.0 28.0 0.0 7.0 42.0 0.0 6.0 3.0 384.288 42.0 51.0 4.0 73.0 61.0 73.0 13.725 0.0 14.0 28 2428.0 2.005 63.0 2.143 19.0 0.5 16.0 3.053 84.0 165.0 144.0 1.377 8.0 10292.0 102.69 6.423 1.367 4.025 9.59 6.255 8.457 4.04 42.0 1.856 27.34 0.0 2.219 4.785 5.353 3.995 5.112 0.0 4.452 1.801 1.054 2.512 0.077 0.0 0.224 0.394 2.119 3.193 0.701 1.2…
111-46-6 0.0 6.0 6.0 0.0 4.0 3.0 0.0 0.0 0.0 0.0 2.0 3.0 3.0 7.0 0.0 3.0 17.0 0.0 4.0 0.0 96.041 5.0 4.0 0.0 1.0 3.0 2.0 13.72 0.0 10.0 7 56.0 1.641 17.0 1.714 0.0 0.5 6.0 1.417 10.0 20.0 22.0 2.447 3.0 204.0 11.15 2.667 0.75 2.164 3.25 1.55 1.505 1.959 4.0 1.556 7.297 0.0 0.0 0.736 1.001 1.204 1.404 0.0 0.446 0.0 0.0 0.0 0.0 0.0 0.0 0.0 0.091 0.231 0.0 0.02 2.21 4.131 0.471 1.06 0.0 0.0 0.0 2.06…
122-14-5 1.0 17.0 9.0 0.0 9.0 5.0 0.0 1.0 0.0 6.0 0.0 5.0 8.0 17.0 0.0 6.0 29.0 0.0 5.0 1.0 265.142 24.0 28.0 2.0 33.0 30.0 31.0 15.597 0.0 12.0 17 540.0 1.794 39.167 2.0 10.0 0.444 9.0 2.673 48.0 93.0 82.0 2.497 5.0 2107.0 50.48 3.971 1.169 3.274 8.007 3.664 4.317 3.396 25.0 1.606 16.992 0.0 1.74 1.213 1.028 0.781 1.765 0.0 1.847 2.214 1.227 1.836 0.024 0.0 0.079 0.252 1.164 2.096 0.436 0.732 7.…
145918-75-8 0.0 16.0 9.0 0.0 8.0 4.0 0.0 3.0 0.0 6.0 2.0 4.0 7.0 15.0 0.0 7.0 26.0 0.0 2.0 2.0 202.105 22.0 28.0 1.0 42.0 35.0 39.0 13.474 0.0 11.0 15 369.0 1.993 35.5 2.133 11.0 0.444 9.0 2.608 44.0 88.0 76.0 1.881 5.0 1573.0 43.035 3.514 0.872 3.178 5.306 3.582 4.493 3.229 20.0 1.837 15.034 0.0 1.194 3.218 3.328 2.772 2.969 0.118 2.932 0.609 0.332 1.031 0.017 0.0 0.045 0.094 0.773 1.33 0.207 0.…
7281-04-1 0.0 22.0 16.0 0.0 21.0 0.0 0.0 1.0 0.0 6.0 0.0 0.0 1.0 22.0 0.0 0.0 60.0 0.0 13.0 1.0 266.238 26.0 26.0 0.0 26.0 29.0 30.0 12.102 0.0 38.0 22 1480.0 1.913 44.5 2.0 7.0 0.471 17.0 2.551 52.0 100.0 96.0 1.915 9.0 5886.0 65.438 6.407 1.365 3.752 7.424 4.848 6.197 3.607 23.0 1.821 23.099 0.0 0.076 1.203 1.319 1.141 0.779 0.0 1.182 1.11 1.198 1.411 0.032 0.0 0.309 0.508 2.073 3.184 0.797 1.2…
1634-78-2 1.0 18.0 15.0 0.0 10.0 7.0 0.0 0.0 0.0 0.0 0.0 7.0 9.0 19.0 0.0 8.0 38.0 0.0 9.0 0.0 295.144 23.0 25.0 3.0 24.0 25.0 26.0 15.534 0.0 19.0 19 738.0 1.713 44.667 1.895 6.0 0.444 9.0 2.53 46.0 89.0 82.0 4.654 5.0 2692.0 57.313 4.316 1.608 3.359 9.396 3.98 4.442 3.576 25.0 1.551 18.87 0.0 1.461 0.612 0.169 0.25 1.766 0.0 0.51 2.62 1.27 1.618 0.0 0.0 0.088 0.326 2.65 4.017 0.775 1.506 8.668 …
3236-71-3 0.0 31.0 7.0 0.0 25.0 2.0 0.0 0.0 0.0 24.0 2.0 2.0 2.0 27.0 0.0 2.0 45.0 0.0 2.0 5.0 332.273 46.0 70.0 0.0 192.0 106.0 153.0 12.306 0.0 18.0 27 1523.0 2.198 56.0 2.296 26.0 0.5 10.0 3.014 92.0 193.0 154.0 1.547 5.0 6854.0 113.346 4.339 1.245 3.866 6.951 6.498 9.236 4.214 53.0 2.09 24.567 0.0 3.272 5.366 5.088 4.214 3.8 0.056 5.478 2.301 0.854 1.759 0.111 0.0 0.562 0.993 3.463 4.447 1.56…
23128-74-7 0.0 47.0 33.0 0.0 40.0 4.0 0.0 2.0 0.0 12.0 4.0 4.0 6.0 46.0 0.0 4.0 110.0 0.0 13.0 2.0 572.45 70.0 77.0 2.0 118.0 94.0 113.0 12.445 0.0 64.0 46 11001.0 1.823 97.0 2.043 28.0 0.478 23.0 3.064 140.0 264.0 234.0 1.604 12.0 44248.0 197.744 10.629 2.223 4.643 21.361 9.266 11.996 4.709 71.0 1.624 41.837 0.0 2.079 5.516 5.154 3.727 3.996 0.0 5.395 5.363 5.781 7.306 0.042 0.0 0.389 1.037 4.12…
16489-90-0 0.0 17.0 11.0 0.0 14.0 1.0 0.0 1.0 0.0 6.0 1.0 1.0 2.0 16.0 0.0 2.0 37.0 0.0 2.0 2.0 198.16 25.0 30.0 0.0 54.0 41.0 51.0 12.385 0.0 21.0 16 425.0 1.944 33.5 2.125 13.0 0.444 9.0 2.585 50.0 97.0 84.0 1.983 5.0 1786.0 48.338 3.542 0.861 3.227 6.257 3.565 4.618 3.35 24.0 1.761 15.808 0.0 0.782 2.119 2.145 1.45 1.127 0.0 2.186 1.588 1.385 1.95 0.05 0.0 0.18 0.29 1.587 2.61 0.593 1.004 6.06…
300-76-5 1.0 12.0 11.0 0.0 4.0 4.0 0.0 0.0 2.0 0.0 0.0 4.0 9.0 13.0 4.0 4.0 20.0 0.0 5.0 0.0 373.728 18.0 17.0 1.0 6.0 12.0 13.0 28.748 2.0 7.0 13 248.0 1.581 29.833 1.846 7.0 0.5 6.0 2.303 36.0 65.0 60.0 4.254 3.0 896.0 33.267 3.179 0.943 2.84 7.986 2.589 2.584 3.044 17.0 1.393 12.937 0.0 1.44 1.422 2.003 1.032 1.549 0.0 0.521 5.926 3.516 2.497 0.0 0.0 0.0 0.0 1.456 2.105 0.0 0.546 6.782 12.248 …
607-35-2 0.0 14.0 2.0 0.0 9.0 2.0 0.0 2.0 0.0 11.0 0.0 2.0 4.0 13.0 0.0 3.0 19.0 0.0 1.0 2.0 168.111 19.0 25.0 1.0 33.0 32.0 38.0 12.932 0.0 6.0 13 226.0 2.037 29.0 2.154 10.0 0.5 6.0 2.665 38.0 77.0 66.0 2.022 3.0 994.0 35.717 2.897 0.683 2.975 4.194 3.104 4.016 3.089 19.0 1.902 12.729 0.0 1.112 2.678 2.938 2.518 2.584 0.0 2.581 0.521 0.241 0.772 0.046 0.0 0.048 0.102 0.8 1.235 0.21 0.373 3.77 6…
542-10-9 0.0 9.0 7.0 0.0 6.0 4.0 0.0 0.0 0.0 0.0 0.0 4.0 4.0 10.0 0.0 4.0 20.0 0.0 2.0 0.0 136.062 11.0 8.0 2.0 4.0 9.0 4.0 13.606 0.0 10.0 10 135.0 1.597 24.0 1.8 3.0 0.5 6.0 2.096 22.0 39.0 40.0 3.337 3.0 490.0 20.883 3.0 0.667 2.567 5.833 1.946 2.033 2.579 8.0 1.429 10.298 0.0 0.3 1.084 2.578 1.654 1.936 0.0 1.214 0.192 0.263 1.105 0.0 0.0 0.0 0.0 0.068 0.491 0.0 0.048 2.865 6.21 0.664 1.786 0…
83-43-2 0.0 30.0 26.0 0.0 22.0 5.0 0.0 0.0 0.0 0.0 3.0 5.0 5.0 27.0 0.0 5.0 57.0 0.0 2.0 4.0 344.237 50.0 76.0 4.0 189.0 108.0 145.0 12.75 0.0 30.0 27 1553.0 1.984 59.0 2.222 29.0 0.5 12.0 2.877 100.0 206.0 160.0 1.712 6.0 6674.0 114.14 4.425 1.357 3.831 11.076 6.017 8.031 4.188 62.0 1.751 24.554 0.0 5.834 3.333 3.145 2.5 3.463 0.072 2.842 6.015 2.352 3.38 0.097 0.0 1.435 2.246 5.52 7.343 3.092 4…
94-36-0 0.0 19.0 5.0 0.0 14.0 4.0 0.0 0.0 0.0 12.0 0.0 4.0 4.0 18.0 0.0 4.0 28.0 0.0 2.0 2.0 232.15 24.0 29.0 2.0 30.0 32.0 36.0 12.897 0.0 10.0 18 689.0 2.026 40.0 2.111 10.0 0.455 11.0 2.684 48.0 96.0 86.0 1.656 6.0 2940.0 53.58 4.503 0.976 3.47 5.444 4.231 5.521 3.425 23.0 1.929 18.474 0.0 1.236 3.774 3.854 3.466 3.388 0.0 3.083 0.459 0.25 0.805 0.064 0.0 0.03 0.064 0.791 1.32 0.142 0.29 5.305…
2398-81-4 0.0 10.0 3.0 0.0 6.0 3.0 0.0 1.0 0.0 6.0 1.0 3.0 4.0 10.0 0.0 2.0 15.0 0.0 1.0 1.0 134.07 13.0 14.0 1.0 10.0 15.0 16.0 13.407 0.0 5.0 10 117.0 1.835 23.5 2.0 6.0 0.4 5.0 2.413 26.0 50.0 46.0 2.32 3.0 486.0 22.717 2.6 0.582 2.611 4.333 2.251 2.635 2.658 11.0 1.667 9.861 0.0 0.601 1.898 2.518 2.078 2.54 0.0 1.505 0.275 0.19 0.789 0.025 0.0 0.0 0.005 0.323 0.581 0.04 0.103 2.621 5.02 1.022…
525-82-6 0.0 19.0 1.0 0.0 15.0 2.0 0.0 0.0 0.0 17.0 0.0 2.0 2.0 17.0 0.0 2.0 27.0 0.0 1.0 3.0 212.163 26.0 35.0 1.0 61.0 46.0 59.0 12.48 0.0 10.0 17 500.0 2.163 36.0 2.235 14.0 0.444 9.0 2.852 52.0 106.0 90.0 1.629 5.0 2265.0 53.38 3.676 0.808 3.373 4.306 4.135 5.697 3.433 26.0 2.082 16.838 0.0 1.416 3.602 3.478 2.916 2.575 0.0 3.557 0.709 0.332 0.872 0.075 0.0 0.131 0.233 1.26 1.849 0.405 0.651 …
1951-25-3 0.0 33.0 16.0 2.0 25.0 3.0 0.0 1.0 0.0 16.0 0.0 3.0 6.0 31.0 2.0 4.0 60.0 0.0 11.0 3.0 616.087 45.0 61.0 1.0 116.0 80.0 99.0 19.874 0.0 29.0 31 2897.0 1.993 64.3 2.129 19.0 0.5 16.0 3.007 90.0 184.0 156.0 1.588 8.0 11969.0 122.498 6.23 1.968 4.078 10.861 7.003 9.287 4.245 50.0 1.842 29.149 0.0 2.945 3.942 2.948 1.948 0.277 0.079 3.413 2.747 1.341 1.751 0.049 0.0 0.441 0.888 3.096 5.728 …
122-04-3 0.0 12.0 4.0 0.0 7.0 3.0 0.0 1.0 0.0 6.0 0.0 3.0 5.0 12.0 1.0 3.0 16.0 0.0 2.0 1.0 181.534 16.0 18.0 2.0 21.0 18.0 20.0 15.128 1.0 4.0 12 206.0 1.817 27.833 2.0 7.0 0.429 7.0 2.458 32.0 62.0 56.0 2.295 4.0 828.0 29.738 3.121 0.705 2.854 5.444 2.676 3.113 2.893 15.0 1.636 12.137 0.0 1.081 2.179 2.742 2.178 2.523 0.0 1.638 0.548 0.311 1.0 0.028 0.0 0.0 0.016 0.484 0.84 0.123 0.264 3.431 6.…
127-17-3 0.0 5.0 3.0 0.0 3.0 3.0 0.0 0.0 0.0 0.0 1.0 3.0 3.0 6.0 0.0 2.0 10.0 0.0 1.0 0.0 84.03 6.0 4.0 2.0 0.0 0.0 0.0 14.005 0.0 4.0 6 29.0 1.442 15.0 1.667 2.0 0.333 3.0 1.858 12.0 21.0 22.0 2.993 2.0 108.0 9.333 1.933 0.457 1.785 4.222 1.134 0.954 1.886 4.0 1.286 5.395 0.0 0.667 1.032 1.627 1.261 1.891 0.0 0.0 0.152 0.148 0.667 0.0 0.0 0.0 0.0 0.0 0.0 0.0 0.0 1.382 3.264 0.301 0.861 0.0 0.0 0…
141-82-2 0.0 6.0 4.0 0.0 3.0 4.0 0.0 0.0 0.0 0.0 2.0 4.0 4.0 7.0 0.0 2.0 11.0 0.0 2.0 0.0 100.029 7.0 4.0 2.0 0.0 4.0 0.0 14.29 0.0 4.0 7 48.0 1.511 18.0 1.714 2.0 0.5 4.0 1.92 14.0 24.0 26.0 2.953 2.0 176.0 11.833 2.286 0.5 2.057 4.472 1.281 1.255 2.068 4.0 1.355 6.786 0.0 0.345 0.64 2.059 1.563 2.444 0.0 0.813 0.065 0.129 0.816 0.0 0.0 0.0 0.0 0.0 0.129 0.0 0.0 1.563 3.418 0.302 0.964 0.0 0.0 0…
443913-73-3 0.0 33.0 16.0 0.0 22.0 2.0 1.0 4.0 1.0 17.0 1.0 2.0 8.0 30.0 2.0 6.0 54.0 0.0 6.0 4.0 451.17 46.0 60.0 0.0 113.0 77.0 103.0 15.039 0.0 24.0 30 2677.0 2.087 65.25 2.2 22.0 0.471 17.0 3.017 92.0 185.0 158.0 1.312 9.0 11596.0 117.546 6.154 1.535 4.086 9.111 6.86 9.588 4.188 48.0 1.957 28.486 0.0 2.462 5.117 4.644 3.842 2.51 0.0 5.013 1.987 1.192 1.987 0.124 0.0 0.356 0.56 2.944 3.924 0.9…
72-63-9 0.0 25.0 22.0 0.0 20.0 2.0 0.0 0.0 0.0 0.0 1.0 2.0 2.0 22.0 0.0 2.0 50.0 0.0 0.0 4.0 272.218 42.0 62.0 3.0 144.0 83.0 113.0 12.374 0.0 28.0 22 907.0 2.059 46.0 2.273 26.0 0.5 10.0 2.767 84.0 171.0 134.0 1.636 5.0 4061.0 84.066 3.926 0.902 3.626 7.993 5.048 6.901 3.877 48.0 1.846 20.62 0.0 4.863 1.825 2.043 1.333 1.689 0.072 1.526 5.992 2.234 3.082 0.114 0.0 1.341 2.082 5.103 6.441 3.012 3…
103475-41-8 0.0 29.0 11.0 0.0 20.0 3.0 0.0 3.0 0.0 17.0 1.0 3.0 7.0 27.0 1.0 5.0 47.0 0.0 6.0 3.0 365.691 40.0 51.0 1.0 98.0 63.0 83.0 13.544 1.0 20.0 27 1939.0 2.014 58.833 2.148 18.0 0.462 13.0 2.963 80.0 160.0 138.0 1.603 7.0 8094.0 100.38 5.524 1.473 3.909 9.25 6.189 8.207 4.061 40.0 1.862 25.815 0.0 2.408 5.245 5.181 4.171 3.539 0.096 4.284 1.409 0.785 1.871 0.056 0.0 0.307 0.491 1.987 2.822…
126-98-7 0.0 4.0 2.0 0.0 4.0 0.0 0.0 1.0 0.0 0.0 0.0 0.0 1.0 5.0 0.0 1.0 10.0 1.0 0.0 0.0 62.051 4.0 2.0 1.0 0.0 0.0 0.0 12.41 0.0 5.0 5 18.0 1.431 10.5 1.6 1.0 0.333 3.0 1.882 8.0 14.0 16.0 2.54 2.0 68.0 6.667 1.8 0.5 1.556 3.361 0.985 0.778 1.556 2.0 1.304 4.301 0.0 0.0 0.626 0.91 0.943 1.13 0.0 0.0 0.079 0.177 0.408 0.0 0.0 0.0 0.0 0.0 0.0 0.0 0.0 1.327 3.154 0.191 0.892 0.0 0.0 0.0 1.802 0.81…
75-59-2 0.0 4.0 4.0 0.0 4.0 0.0 0.0 1.0 0.0 0.0 0.0 0.0 1.0 5.0 0.0 0.0 17.0 0.0 0.0 0.0 62.051 6.0 0.0 0.0 0.0 0.0 0.0 12.41 0.0 12.0 5 16.0 1.32 10.5 1.6 3.0 0.5 2.0 1.281 12.0 16.0 20.0 3.024 1.0 64.0 7.0 1.6 0.25 1.447 4.063 0.557 0.602 1.716 0.0 1.176 3.972 0.0 2.0 0.0 0.317 0.211 0.053 0.0 0.0 0.0 1.789 2.0 0.0 0.0 0.0 0.0 0.0 0.0 0.0 0.0 1.789 4.447 0.0 2.683 0.5 0.0 0.0 3.0 0.0 4.5 2.0 0.…
486-12-4 0.0 23.0 10.0 0.0 19.0 0.0 0.0 2.0 0.0 12.0 0.0 0.0 2.0 21.0 0.0 2.0 43.0 0.0 4.0 3.0 256.223 30.0 38.0 1.0 57.0 47.0 55.0 12.201 0.0 22.0 21 953.0 2.131 43.0 2.19 14.0 0.5 10.0 2.773 60.0 121.0 106.0 1.556 5.0 4178.0 69.866 4.538 1.039 3.638 5.306 5.104 6.901 3.719 27.0 2.066 20.734 0.0 1.26 3.249 3.103 2.589 1.867 0.144 3.049 1.046 0.545 0.962 0.053 0.0 0.247 0.394 1.731 2.811 0.649 1.…
99-63-8 0.0 12.0 4.0 0.0 8.0 2.0 0.0 0.0 0.0 6.0 0.0 2.0 4.0 12.0 2.0 2.0 16.0 0.0 2.0 1.0 198.992 16.0 18.0 2.0 18.0 19.0 22.0 16.583 2.0 4.0 12 197.0 1.817 26.667 2.0 7.0 0.5 6.0 2.483 32.0 62.0 56.0 2.402 3.0 792.0 30.017 2.985 0.705 2.831 5.444 2.674 3.113 2.917 15.0 1.636 11.962 0.0 1.038 1.888 2.36 1.746 1.744 0.0 1.479 0.704 0.398 1.0 0.028 0.0 0.0 0.05 0.651 0.999 0.137 0.316 3.864 7.394 …
956-03-6 0.0 17.0 10.0 0.0 14.0 2.0 0.0 1.0 0.0 6.0 1.0 2.0 3.0 17.0 0.0 3.0 38.0 0.0 6.0 1.0 214.159 22.0 23.0 1.0 21.0 24.0 27.0 12.598 0.0 21.0 17 594.0 1.856 36.5 2.0 8.0 0.455 11.0 2.54 44.0 84.0 78.0 2.23 6.0 2363.0 48.269 4.368 1.051 3.339 6.785 3.756 4.567 3.338 20.0 1.714 17.52 0.0 0.618 2.511 2.429 2.028 1.901 0.0 1.92 0.957 1.082 1.609 0.032 0.0 0.048 0.094 0.98 1.418 0.173 0.327 6.022…
57-43-2 0.0 16.0 13.0 0.0 11.0 3.0 0.0 2.0 0.0 0.0 2.0 3.0 5.0 16.0 0.0 3.0 34.0 0.0 4.0 1.0 208.132 23.0 29.0 3.0 34.0 33.0 35.0 13.008 0.0 18.0 16 418.0 1.782 36.0 2.0 10.0 0.5 8.0 2.482 46.0 91.0 78.0 2.743 4.0 1630.0 47.512 3.483 1.052 3.153 7.757 3.417 4.016 3.371 26.0 1.587 15.707 0.0 2.033 2.245 2.292 1.83 2.422 0.0 2.342 1.712 0.988 1.63 0.016 0.0 0.024 0.099 1.208 1.84 0.181 0.745 5.59 9…
100643-71-8 0.0 25.0 12.0 0.0 19.0 0.0 0.0 2.0 0.0 12.0 1.0 0.0 3.0 22.0 1.0 2.0 41.0 0.0 0.0 4.0 291.676 35.0 49.0 1.0 110.0 69.0 95.0 13.258 1.0 19.0 22 918.0 2.205 45.333 2.273 19.0 0.444 9.0 2.87 70.0 144.0 120.0 1.603 5.0 4157.0 81.423 3.974 1.013 3.646 5.278 5.328 7.554 3.883 40.0 2.129 20.773 0.0 1.839 3.438 3.126 2.463 1.653 0.0 3.62 1.548 0.709 1.172 0.108 0.0 0.549 0.867 2.953 3.807 1.2…
93-68-5 0.0 14.0 6.0 0.0 11.0 2.0 0.0 1.0 0.0 6.0 1.0 2.0 3.0 14.0 0.0 2.0 27.0 0.0 3.0 1.0 178.126 18.0 19.0 2.0 18.0 22.0 22.0 12.723 0.0 13.0 14 328.0 1.842 30.5 2.0 7.0 0.5 8.0 2.554 36.0 69.0 64.0 2.267 4.0 1312.0 36.783 3.604 0.811 3.07 5.944 3.067 3.715 3.089 16.0 1.68 14.338 0.0 0.468 2.039 2.75 2.15 2.219 0.0 2.027 0.575 0.433 1.099 0.028 0.0 0.029 0.057 0.633 1.134 0.163 0.29 4.443 8.33…
546-71-4 1.0 17.0 9.0 0.0 10.0 5.0 0.0 1.0 0.0 6.0 0.0 5.0 7.0 17.0 0.0 5.0 31.0 0.0 6.0 1.0 245.086 23.0 26.0 2.0 29.0 28.0 30.0 14.417 0.0 14.0 17 564.0 1.825 39.167 2.0 9.0 0.5 10.0 2.634 46.0 89.0 80.0 2.384 5.0 2209.0 49.533 4.147 1.17 3.299 7.396 3.71 4.442 3.369 23.0 1.659 17.215 0.0 1.346 1.402 1.661 1.095 2.335 0.0 1.414 1.326 0.745 1.631 0.028 0.0 0.102 0.229 1.378 2.369 0.382 0.627 6.9…
1218-35-5 0.0 19.0 12.0 0.0 16.0 0.0 0.0 2.0 0.0 6.0 1.0 0.0 2.0 18.0 0.0 2.0 42.0 0.0 2.0 2.0 220.19 28.0 33.0 1.0 47.0 40.0 47.0 12.233 0.0 24.0 18 608.0 1.919 37.0 2.111 14.0 0.444 9.0 2.658 56.0 108.0 94.0 1.931 5.0 2548.0 56.683 3.974 0.851 3.391 7.368 4.07 5.095 3.501 25.0 1.728 17.854 0.0 1.33 2.43 2.268 1.621 1.113 0.144 2.269 2.167 1.789 2.322 0.021 0.0 0.132 0.254 1.7 2.438 0.593 0.916 …
106-69-4 0.0 8.0 8.0 0.0 6.0 3.0 0.0 0.0 0.0 0.0 3.0 3.0 3.0 9.0 0.0 3.0 23.0 0.0 5.0 0.0 120.063 8.0 7.0 0.0 3.0 5.0 4.0 13.34 0.0 14.0 9 110.0 1.661 21.0 1.778 1.0 0.429 7.0 1.75 16.0 31.0 32.0 2.877 4.0 400.0 17.026 3.056 0.854 2.483 4.361 1.974 1.982 2.358 7.0 1.543 9.531 0.0 0.204 0.841 0.953 1.101 1.658 0.0 0.364 0.149 0.129 0.289 0.0 0.0 0.0 0.0 0.296 0.583 0.02 0.12 3.207 5.455 1.156 2.05…
107-83-5 0.0 5.0 5.0 0.0 6.0 0.0 0.0 0.0 0.0 0.0 0.0 0.0 0.0 6.0 0.0 0.0 20.0 0.0 2.0 0.0 72.066 5.0 3.0 0.0 0.0 2.0 0.0 12.011 0.0 14.0 6 32.0 1.513 12.0 1.667 1.0 0.5 4.0 1.327 10.0 18.0 20.0 2.627 2.0 118.0 9.0 2.133 0.563 1.863 3.611 1.171 1.079 1.799 3.0 1.385 5.699 0.0 0.12 0.0 0.0 0.0 0.0 0.0 0.0 0.289 0.408 0.408 0.0 0.0 0.0 0.0 0.0 0.577 0.0 0.0 2.77 4.992 0.866 2.183 0.0 0.0 0.0 2.183 0…
490-55-1 0.0 14.0 3.0 0.0 9.0 0.0 0.0 3.0 0.0 11.0 2.0 0.0 4.0 13.0 0.0 4.0 22.0 0.0 1.0 2.0 182.187 19.0 24.0 0.0 29.0 31.0 33.0 14.014 0.0 9.0 13 239.0 2.037 27.5 2.154 10.0 0.429 7.0 2.611 38.0 76.0 66.0 1.91 4.0 1053.0 35.06 3.064 0.664 3.006 4.194 3.162 4.016 3.045 16.0 1.902 12.969 0.0 0.898 1.78 1.953 1.611 1.546 0.096 1.919 0.952 0.459 0.827 0.032 0.0 0.066 0.148 1.143 1.903 0.296 0.549 4…
94-19-9 0.0 19.0 6.0 0.0 10.0 2.0 0.0 4.0 0.0 11.0 2.0 2.0 8.0 18.0 0.0 6.0 30.0 0.0 4.0 2.0 272.27 27.0 32.0 2.0 45.0 38.0 42.0 15.126 0.0 12.0 18 639.0 1.95 40.0 2.111 13.0 0.455 11.0 2.802 54.0 105.0 92.0 1.831 6.0 2680.0 55.577 4.176 0.974 3.416 6.757 4.14 5.22 3.466 24.0 1.785 18.078 0.0 1.367 1.515 1.829 0.992 1.919 0.118 1.519 1.873 1.085 1.892 0.028 0.0 0.221 0.447 2.135 3.168 0.848 1.485…
262-12-4 0.0 16.0 4.0 0.0 12.0 2.0 0.0 0.0 0.0 12.0 0.0 2.0 2.0 14.0 0.0 2.0 22.0 0.0 0.0 3.0 176.13 22.0 30.0 0.0 55.0 40.0 54.0 12.581 0.0 8.0 14 279.0 2.246 30.0 2.286 13.0 0.429 7.0 2.591 44.0 90.0 76.0 1.682 4.0 1324.0 40.786 3.066 0.622 3.144 2.944 3.513 4.919 3.181 21.0 2.211 13.814 0.0 1.132 3.206 2.983 2.461 1.945 0.0 3.113 0.486 0.236 0.667 0.066 0.0 0.108 0.189 1.033 1.475 0.322 0.523 …
134308-13-7 0.0 21.0 7.0 0.0 14.0 5.0 0.0 1.0 0.0 12.0 2.0 5.0 6.0 20.0 0.0 5.0 31.0 0.0 3.0 2.0 262.156 30.0 38.0 2.0 57.0 45.0 56.0 13.108 0.0 11.0 20 809.0 1.911 45.5 2.1 14.0 0.5 10.0 2.84 60.0 119.0 102.0 1.969 5.0 3338.0 66.177 4.258 1.076 3.507 8.389 4.434 5.623 3.652 32.0 1.714 19.59 0.0 2.272 4.384 4.539 3.681 4.331 0.0 3.534 1.035 0.607 1.712 0.049 0.0 0.083 0.154 1.177 1.746 0.336 0.61…
3615-24-5 0.0 19.0 7.0 0.0 14.0 1.0 0.0 3.0 0.0 11.0 1.0 1.0 4.0 18.0 0.0 4.0 37.0 0.0 3.0 2.0 226.174 27.0 36.0 1.0 55.0 48.0 56.0 12.565 0.0 19.0 18 579.0 1.931 38.5 2.111 13.0 0.444 9.0 2.773 54.0 109.0 92.0 2.06 5.0 2402.0 57.457 3.784 0.991 3.359 7.278 4.093 5.146 3.533 28.0 1.742 17.621 0.0 1.826 3.345 3.111 2.394 2.017 0.064 3.312 1.272 0.733 1.399 0.032 0.0 0.077 0.186 1.344 2.023 0.353 0…
73-49-4 0.0 19.0 10.0 0.0 10.0 3.0 0.0 3.0 0.0 6.0 3.0 3.0 8.0 18.0 1.0 4.0 30.0 0.0 2.0 2.0 277.648 29.0 36.0 3.0 70.0 47.0 59.0 15.425 1.0 12.0 18 567.0 1.888 40.833 2.111 15.0 0.444 9.0 2.789 58.0 113.0 96.0 2.093 5.0 2340.0 58.407 3.706 0.954 3.342 7.979 3.921 4.97 3.545 30.0 1.674 17.446 0.0 1.482 2.213 2.679 1.137 2.4 0.0 2.426 2.058 1.146 2.462 0.039 0.0 0.223 0.462 1.765 2.842 0.717 1.198…
149-91-7 0.0 12.0 5.0 0.0 7.0 5.0 0.0 0.0 0.0 6.0 4.0 5.0 5.0 12.0 0.0 4.0 18.0 0.0 1.0 1.0 164.072 17.0 20.0 1.0 20.0 21.0 24.0 13.673 0.0 6.0 12 188.0 1.774 29.0 2.0 8.0 0.333 6.0 2.488 34.0 66.0 58.0 2.533 4.0 754.0 30.65 2.848 0.704 2.802 6.056 2.608 2.988 2.952 17.0 1.565 11.765 0.0 1.506 2.77 3.121 2.516 3.449 0.0 1.858 0.509 0.314 1.164 0.021 0.0 0.0 0.004 0.417 0.728 0.059 0.17 3.003 5.85…
7779-27-3 0.0 12.0 12.0 0.0 9.0 0.0 0.0 3.0 0.0 0.0 0.0 0.0 3.0 12.0 0.0 3.0 33.0 0.0 3.0 1.0 150.12 15.0 18.0 0.0 19.0 21.0 24.0 12.51 0.0 21.0 12 198.0 1.861 25.5 2.0 6.0 0.333 6.0 1.988 30.0 60.0 54.0 2.405 4.0 792.0 29.8 3.0 1.0 2.831 4.833 2.775 3.238 2.918 15.0 1.714 11.993 0.0 0.707 1.19 1.145 0.828 0.39 0.0 1.12 0.899 0.474 0.612 0.032 0.0 0.0 0.097 1.228 1.583 0.298 0.617 4.967 8.584 2.5…
1941-30-6 0.0 12.0 12.0 0.0 12.0 0.0 0.0 1.0 0.0 0.0 0.0 0.0 1.0 13.0 0.0 0.0 41.0 0.0 8.0 0.0 158.139 14.0 16.0 0.0 6.0 18.0 12.0 12.165 0.0 28.0 13 256.0 1.704 26.5 1.846 3.0 0.5 6.0 1.904 28.0 56.0 52.0 4.186 3.0 920.0 32.233 3.282 1.313 2.86 6.063 2.786 3.01 3.041 16.0 1.576 13.139 0.0 0.793 0.33 0.264 0.149 0.053 0.0 0.303 1.342 0.632 0.707 0.0 0.0 0.0 0.0 1.342 2.568 0.0 0.671 6.093 10.104 …
115-17-3 0.0 5.0 4.0 0.0 2.0 1.0 0.0 0.0 3.0 0.0 0.0 1.0 4.0 6.0 3.0 1.0 7.0 0.0 0.0 0.0 279.733 7.0 3.0 1.0 0.0 0.0 0.0 46.622 0.0 1.0 6 28.0 1.414 12.25 1.667 3.0 0.333 3.0 1.735 14.0 22.0 24.0 3.168 2.0 106.0 9.5 1.867 0.453 1.756 4.313 1.085 0.903 1.919 3.0 1.263 5.308 0.0 0.5 0.366 4.69 0.91 2.17 0.0 0.0 1.364 7.128 1.561 0.0 0.0 0.0 0.0 0.0 0.0 0.0 0.0 3.47 7.377 0.694 7.604 0.354 0.0 0.0 2…
20665-85-4 0.0 16.0 8.0 0.0 12.0 4.0 0.0 0.0 0.0 6.0 0.0 4.0 4.0 16.0 0.0 4.0 30.0 0.0 4.0 1.0 208.128 21.0 25.0 2.0 31.0 27.0 33.0 13.008 0.0 14.0 16 458.0 1.828 36.0 2.0 8.0 0.444 9.0 2.598 42.0 83.0 74.0 2.464 5.0 1792.0 45.622 3.817 1.143 3.202 7.056 3.54 4.192 3.308 22.0 1.655 16.088 0.0 1.485 3.157 2.869 2.648 2.61 0.0 2.287 0.767 0.551 1.106 0.024 0.0 0.026 0.08 0.718 1.068 0.18 0.36 4.931…
109-55-7 0.0 6.0 6.0 0.0 5.0 0.0 0.0 2.0 0.0 0.0 1.0 0.0 2.0 7.0 0.0 2.0 21.0 0.0 3.0 0.0 88.069 6.0 4.0 0.0 0.0 3.0 2.0 12.581 0.0 14.0 7 52.0 1.575 15.0 1.714 1.0 0.4 5.0 1.545 12.0 22.0 24.0 2.678 3.0 190.0 11.483 2.476 0.625 2.114 3.861 1.463 1.38 2.004 4.0 1.448 7.056 0.0 0.12 0.326 0.591 0.651 0.553 0.0 0.205 0.224 0.316 0.408 0.0 0.0 0.0 0.0 0.183 0.408 0.0 0.0 2.619 5.146 0.809 1.946 0.0 …
55719-85-2 0.0 15.0 7.0 0.0 13.0 2.0 0.0 0.0 0.0 6.0 0.0 2.0 2.0 15.0 0.0 2.0 31.0 0.0 4.0 1.0 188.141 18.0 20.0 2.0 16.0 19.0 19.0 12.543 0.0 16.0 15 440.0 1.888 32.0 2.0 6.0 0.5 10.0 2.53 36.0 71.0 66.0 2.04 5.0 1769.0 39.306 4.19 0.998 3.214 5.583 3.421 4.141 3.134 17.0 1.765 15.768 0.0 0.965 2.39 2.455 2.159 1.901 0.0 1.753 0.577 0.304 0.676 0.032 0.0 0.045 0.094 0.663 1.138 0.178 0.313 5.077…
6804-07-5 0.0 20.0 7.0 0.0 11.0 4.0 0.0 4.0 0.0 11.0 1.0 4.0 8.0 19.0 0.0 5.0 29.0 0.0 2.0 2.0 252.145 27.0 35.0 2.0 54.0 43.0 53.0 13.271 0.0 10.0 19 748.0 1.965 44.0 2.105 12.0 0.455 11.0 2.817 54.0 109.0 94.0 1.839 6.0 3102.0 59.98 4.374 1.14 3.477 6.917 4.334 5.572 3.542 29.0 1.81 19.016 0.0 1.761 4.308 4.364 3.883 3.889 0.0 3.591 0.709 0.344 1.156 0.042 0.0 0.078 0.151 0.96 1.486 0.288 0.498…
1561-92-8 0.0 7.0 4.0 0.0 4.0 3.0 0.0 0.0 0.0 0.0 0.0 3.0 4.0 8.0 0.0 3.0 15.0 0.0 2.0 0.0 128.108 10.0 5.0 3.0 0.0 6.0 0.0 16.013 0.0 7.0 8 66.0 1.488 19.0 1.75 4.0 0.5 4.0 2.249 20.0 32.0 34.0 3.389 2.0 242.0 15.167 2.357 0.453 2.201 5.424 1.362 1.38 2.322 5.0 1.315 7.752 0.0 1.152 0.249 1.095 0.157 1.421 0.0 0.319 0.523 0.766 1.969 0.0 0.0 0.0 0.0 0.0 0.905 0.0 0.0 3.573 5.364 1.27 3.063 0.354…
563-41-7 0.0 4.0 3.0 0.0 1.0 1.0 0.0 3.0 0.0 0.0 3.0 1.0 4.0 5.0 0.0 2.0 10.0 0.0 0.0 0.0 70.031 4.0 2.0 1.0 0.0 0.0 0.0 14.006 0.0 5.0 5 18.0 1.431 12.5 1.6 1.0 0.333 3.0 1.625 8.0 14.0 16.0 2.54 2.0 68.0 6.667 1.8 0.5 1.556 3.361 0.985 0.778 1.556 2.0 1.304 4.301 0.0 0.0 0.674 1.294 1.239 1.722 0.0 0.0 0.034 0.059 0.408 0.0 0.0 0.0 0.0 0.0 0.0 0.0 0.0 1.031 2.563 0.142 0.509 0.0 0.0 0.0 1.802 0…
[truncated: 7,446 more rows]
