# Supplementary material for: High-Throughput Screening to Predict Chemical-Assay Interference
Source: Sci Rep. 2020 Mar 4;10:3986. doi: 10.1038/s41598-020-60747-3 (PMC7055224; doi:10.1038/s41598-020-60747-3)
Supplement: Supplementary file 4 — Supplementary Dataset 3. [file 41598_2020_60747_MOESM4_ESM.xlsx]

## Sheet: chemical_classes
CASRN	DTX	Used	Functions
3388-04-3	DTXSID1043910	curing--dispersing agent--crosslinking--vulcanizing--compatibilizer--adhesion promoter	crosslinker--TSCA
2530-87-2	DTXSID4027490	crosslinking--vulcanizing--curing--compatibilizer--adhesion promoter--wetting--dispersing agent	crosslinker--TSCA
2530-83-8	DTXSID5027489	viscosity modifier--rheology--compatibilizer--wetting--adehesion promoter/bonding agent--adhesion promoter--nailconditioning--hardener--curing--crosslinking--vulcanizing--curing agent--crosslink/coupling/curing agent	crosslinker--TSCA
24801-88-5	DTXSID4038847	hardener--curing agent--lubricant--adhesion promoter--compatibilizer--adehesion promoter/bonding agent--wetting--crosslinking--curing--vulcanizing	crosslinker--TSCA
4420-74-0	DTXSID2044428	curing--crosslinking--compatibilizer--vulcanizing--antioxidant--wetting--filler--adhesion promoter	crosslinker--TSCA
2530-85-0	DTXSID3029237	curing--vulcanizing--crosslinking--silicon-based monomer--siliconbased monomer--compatibilizer--adhesion promoter--filmforming	crosslinker--TSCA
4221-98-1	DTXSID3047053	fragrance--flavorant--perfuming	fragrance
7540-51-4	DTXSID1041550--DTXSID3026726	flavorant--perfuming--fragrance	fragrance
87-69-4	DTXSID8023632	fragrance--buffering--pH regulating agent--masking--fragrance component--ph adjuster	masking agent--NA--Drug--TSCA
98-83-9	DTXSID9025661	flavorant--fragrance	fragrance--TSCA
793-24-8	DTXSID9025114	antioxidant--other additives for rubber	rubber additive
464-49-3	DTXSID4024721--DTXSID5030955	flavorant--denaturant--masking--plasticiser--perfuming--fragrance	fragrance--Drug--TSCA
5655-61-8	DTXSID3052228	flavorant--perfuming--fragrance	fragrance
34590-94-8	DTXSID0027983	colorant--antimicrobial--solvent--coalescing--fragrance--perfuming--supporting compound	fragrance--NA--Pesticide--TSCA
23726-91-2	DTXSID7051890	fragrance--flavorant--perfuming	fragrance
28069-72-9	DTXSID7047192	fragrance--perfuming--flavorant	fragrance
83-79-4	DTXSID6021248	antimicrobial	antimicrobial--Pesticide
2386-87-0	DTXSID2027466	epoxie--viscosity modifier--rheology modifier--thickener--photoinitiator	rheology modifier--TSCA
2825-82-3	DTXSID2029244	fragrance	fragrance--TSCA
632-99-5	DTXSID6021246	colorant--cosmeticcolorant	colorant--TSCA
5989-27-5	DTXSID1020778--DTXSID2029612	solvent--frangrance--fragrance component--flavorant--cleaning--perfuming--masking--emulsion component--cleaning agent--fragrance	fragrance--Pesticide--TSCA
79-77-6	DTXSID4021769	fragrance--perfuming--astringent	fragrance--TSCA
102-76-1	DTXSID3026691	fragrance--update--frangrance--masking--plasticiser--filmforming--solvent--antimicrobial	masking agent--Pesticide--TSCA
3681-71-8	DTXSID0041484	frangrance--update--fragrance--perfuming--flavorant--masking--flavouring	fragrance--TSCA
143-28-2	DTXSID0022010	fragrance--viscositycontrolling--emulsifying--opacifying--emollient	ubiquitous--Pesticide--TSCA
515-69-5	DTXSID5045964	fragrance--flavorant--soothing--skinconditioning--masking--skin conditioning agent--hair conditioning agent	masking agent--NA
7235-40-7	DTXSID3020253	fragrance--colorant--skinconditioning--cosmeticcolorant	colorant
29911-27-1	DTXSID3033276	fragrance--film forming/coalescing agent--coalescing--solvent	film forming agent--TSCA
54464-57-2	DTXSID7031290	fragrance--perfuming--skinconditioning--masking	masking agent--TSCA
29911-28-2	DTXSID8027959	fragrance--coupling agent--solvent--crosslink/coupling/curing agent--film forming/coalescing agent--coalescing--suspending agent--film former--surfactant	film forming agent--NA--TSCA
7779-30-8	DTXSID6026240	fragrance--perfuming--update--frangrance--flavorant	fragrance--TSCA
23696-85-7	DTXSID6041397	fragrance--flavorant--perfuming	fragrance--TSCA
104-27-8	DTXSID4047412	flavorant	flavorant
774-55-0	DTXSID0047163	fragrance	fragrance
31375-17-4	DTXSID8047422	fragrance--perfuming	fragrance
6358-53-8	DTXSID6024838	colorant	colorant
60207-90-1	DTXSID8024280	flame retardant--antimicrobial	flame retardant--Pesticide
123-34-2	DTXSID4044375	polyol--crosslinker--curing agent--hardener	crosslinker
81-49-2	DTXSID4039235	colorant	colorant
116-81-4	DTXSID5044782	colorant	colorant--TSCA
16079-88-2	DTXSID3032591	antimicrobial--anitmicrobial agent--anitfungal agent	antimicrobial--TSCA
97-00-7	DTXSID6020278	colorant	colorant--Drug--TSCA
1193-81-3	DTXSID7047643	perfuming--fragrance	fragrance
112-30-1	DTXSID7021946	fragrance--frangrance--update--flavorant--fragrance component--plasticizer--supporting compound--viscositycontrolling--surfactant--masking--foamboosting--emollient	fragrance--Pesticide--TSCA
112-53-8	DTXSID5026918	update--frangrance--solvent--antimicrobial--flavorant--plasticizer--emollient--viscositycontrolling--defoamer--emulsionstabilising--fragrance--stabilizing agent--emulsifying--process byproduct	fragrance--NA--Drug--Pesticide--TSCA
28069-74-1	DTXSID4047418	flavorant--fragrance--perfuming	fragrance
1569-02-4	DTXSID1041267	flow/ levelling agent--film forming/coalescing agent--coalescing	ubiquitous
1438-94-4	DTXSID5047663	perfuming--flavorant--fragrance	fragrance
111-70-6	DTXSID8021937	supporting compound--flavorant--perfuming--fragrance	fragrance--TSCA
112-02-7	DTXSID6026901	supporting compound--preservative--emulsifying--antimicrobial--antistatic--surfactant--emulsifier--hair conditioning agent--viscosity controlling agent	antimicrobial--NA--Pesticide--TSCA
36653-82-4	DTXSID4027991	fragrance--surfactant--emollient--emulsifying--viscositycontrolling--masking--foamboosting--emulsionstabilising--opacifying--viscosity controlling agent--emulsifier--hair conditioning agent--emulsion stabiliser--antioxidant--flavorant--lubricant--supporting compound	fragrance--NA--Pesticide--TSCA
107-54-0	DTXSID6041472	fragrance--wetting	fragrance
947-19-3	DTXSID9044748	photoinitiator--binding	photoinitiator--TSCA
1076-56-8	DTXSID5047617	flavorant--fragrance--perfuming	fragrance
99-87-6	DTXSID3026645	flavorant--fragrance--masking	fragrance--TSCA
107-98-2	DTXSID8024284	solvent--fragrance--perfuming--uv absorber--light stabilizer--coalescing--other additives for liquid system	UV absorber--Pesticide--TSCA
104-46-1	DTXSID4020086	flavorant--masking--denaturant--fragrance--perfuming	fragrance--TSCA
4180-23-8	DTXSID9020087	flavorant--perfuming--fragrance	fragrance--TSCA
104-93-8	DTXSID9026710	flavorant--perfuming--fragrance	fragrance--TSCA
104-45-0	DTXSID0042325	flavorant--perfuming--fragrance	fragrance
872-50-4	DTXSID6020856	colorant--light stabilizer--uv absorber--surfactant--flow/ levelling agent--solvent	UV absorber--Drug--Pesticide--TSCA
3008-43-3	DTXSID9047675	fragrance--flavorant--perfuming	fragrance
138-87-4	DTXSID7041209	perfuming--flavorant--fragrance	fragrance
60-27-5	DTXSID8045987	skinconditioning	skin conditioner--Drug--TSCA
90-12-0	DTXSID9020877	flavorant--fragrance	fragrance--TSCA
96-54-8	DTXSID3052648	flavorant	flavorant--TSCA
120-94-5	DTXSID8042210	flavorant	flavorant--TSCA
4548-53-2	DTXSID2021234	fragrance--colorant--cosmeticcolorant--dye	colorant--TSCA
90-15-3	DTXSID6021793	colorant--hairdyeing	colorant--TSCA
134-32-7	DTXSID7020920	colorant	colorant--TSCA
143-08-8	DTXSID6022008	update--frangrance--flavorant--fragrance--perfuming	fragrance--Drug--TSCA
112-92-5	DTXSID8026935	supporting compound--antioxidant--flavorant--lubricant--emollient--foamboosting--refatting--surfactant--viscositycontrolling--emulsionstabilising--emulsifying--masking--opacifying--viscosity controlling agent--emulsifier--structurant--emulsion stabiliser	fragrance--NA--TSCA
111-87-5	DTXSID7021940	frangrance--fragrance--update--masking--perfuming--viscositycontrolling--flavorant--plasticizer--fragrance component--supporting compound	fragrance--Drug--Pesticide--TSCA
3391-86-4	DTXSID3035214	fragrance--perfuming--flavorant	fragrance--Drug--TSCA
111-66-0	DTXSID6025804--DTXSID3027871	flavorant--solvent	solvent--TSCA
629-76-5	DTXSID0027270	supporting compound--flavorant--emollient--emulsionstabilising	emulsion stabilizer--TSCA
1629-58-9	DTXSID5025318	fragrance--flavorant	fragrance--TSCA
93-92-5	DTXSID6041636	flavorant--fragrance--masking--perfuming	fragrance
120-45-6	DTXSID9047091	flavorant--fragrance--perfuming	fragrance
495-40-9	DTXSID3047059	flavorant--fragrance--perfuming	fragrance--TSCA
93-91-4	DTXSID3021803	flavorant	flavorant--TSCA
98-85-1	DTXSID1020859	flavorant--fragrance--perfuming	fragrance
100-46-9	DTXSID5021839	crosslink/coupling/curing agent	crosslinker--Drug--TSCA
93-54-9	DTXSID2044474	flavorant	flavorant
93-55-0	DTXSID2044470	flavorant	flavorant--TSCA
140-31-8	DTXSID2021997	crosslinker--hardener--curing agent--crosslink/coupling/curing agent--adhesion promoter	crosslinker--TSCA
1569-01-3	DTXSID5029217	solvent--fragrance--coalescing--film forming/coalescing agent	film forming agent--TSCA
112-72-1	DTXSID9026926	update--fragrance--frangrance--emulsionstabilising--viscositycontrolling--foamboosting--emollient--skinconditioning--skin conditioning agent--viscosity controlling agent--flavorant--supporting compound	emulsion stabilizer--NA--TSCA
96-27-5	DTXSID5046512	heat stabilizer--keratolytic--depilatory--reducing--hairwavingorstraightening	reducer--TSCA
112-42-5	DTXSID0026915	update--frangrance--flavorant--solvent--supporting compound--fragrance--masking--emollient--skinconditioning--viscositycontrolling--antiseborrhoeic	emollient--TSCA
27955-94-8	DTXSID2037712	crosslink/coupling/curing agent	crosslinker
78-87-5	DTXSID0020448	solvent--other additives for liquid system	liquid system additive--Drug--TSCA
1189-08-8	DTXSID5044784	curing agent--hardener--monomer--curing--vulcanizing--crosslinking--acrylic	crosslinker
112-86-7	DTXSID8026931	supporting compound--skinconditioning	skin conditioner--TSCA
6606-59-3	DTXSID9044455	monomer--acrylic	monomer
17526-94-2	DTXSID0044606	crosslinking--initiator--crosslinking catalyst--curing--vulcanizing--catalyst--accelerator	catalyst--TSCA
110-98-5	DTXSID7026863--DTXSID0027856	solvent--colorant--perfuming--masking--viscosity decreasing agent--viscositycontrolling--fragrance	solvent--Pesticide
2094-98-6	DTXSID9044613	inhibitor--polymerization initiator--catalyst	catalyst--TSCA
75-34-3	DTXSID1020437	fragrance	fragrance--TSCA
75-35-4	DTXSID8021438	fragrance	fragrance--TSCA
1694-31-1	DTXSID4044402	crosslink/coupling/curing agent	crosslinker--TSCA
71-55-6	DTXSID0021381	fragrance--solvent	solvent
3277-26-7	DTXSID3052010	viscosity modifier--rheology	rheology modifier--TSCA
1000-05-1	DTXSID8044759	viscosity modifier--rheology	rheology modifier--TSCA
122-20-3	DTXSID5021415	crosslink/coupling/curing agent--buffering--detergent additive	crosslinker--Pesticide--TSCA
6701-13-9	DTXSID7044972	acrylic	acrylate
693-23-2	DTXSID3027297	crosslink/coupling/curing agent--skinconditioning	crosslinker--TSCA
131-17-9	DTXSID7020392	monomer--plasticizer--vinylic	ubiquitous--TSCA
2634-33-5	DTXSID5032523	antioxidant--preservative--anitmicrobial agent--antimicrobial	ubiquitous--NA--Pesticide--TSCA
584-03-2	DTXSID6040375	solvent--humectant--viscositycontrolling--skinconditioning	skin conditioner--TSCA
166412-78-8	DTXSID8047395	plasticizer	plastic
694-83-7	DTXSID0027301	crosslink/coupling/curing agent--other additives for liquid system	crosslinker--TSCA
107-15-3	DTXSID5021881	waxe--lubricant--chelating/complexing agent	crosslinker--TSCA
35691-65-7	DTXSID3024944	antimicrobial	antimicrobial--TSCA
540-59-0	DTXSID8024991	colorant	colorant--TSCA
147-47-7	DTXSID0025070	antioxidant	antioxidant--TSCA
18479-51-1	DTXSID1044809	perfuming--fragrance	fragrance--TSCA
72-48-0	DTXSID5045960	colorant--cosmeticcolorant	colorant--TSCA
106-88-7	DTXSID6020569	fragrance	fragrance--TSCA
107-21-1	DTXSID8020597	supporting compound--polyol--fragrance--colorant--diol--humectant--solvent--viscositycontrolling--slip--anti-tack agent--anti-block	ubiquitous--Pesticide--TSCA
57-55-6	DTXSID0021206	enzyme--colorant--stabilizer--antimicrobial--solvent--anti-fogging agent--humectant--viscositycontrolling--stabilizing agent--skinconditioning--fragrance--deicer--process aid--enzyme stabilizer--hydrotrope--process byproduct--surfactant--skin conditioning agent--solubiliser--additive--hair conditioning agent--viscosity controlling agent--oral care agent--preservative	ubiquitous--NA--Drug--Pesticide--TSCA
56-81-5	DTXSID9020663	humectant--plasticizer--lubricant--perfuming--solvent--moisturizer--denaturant--emulsifier--bulking agent--viscosity controlling agent--skin conditioning agent--hair conditioning agent--skin protectant--polymer--colorant--fragrance--caprolactone	ubiquitous--NA--Drug--Pesticide--TSCA
120-82-1	DTXSID0021965	colorant	colorant--TSCA
106-69-4	DTXSID0041224	emollient--humectant--skinconditioning--viscositycontrolling--solvent	emollient--TSCA
744-45-6	DTXSID8037752	diester	diester
6440-58-0	DTXSID8035217	antimicrobial--fragrance--preservative--maintains product freshness	antimicrobial--NA--TSCA
107-88-0	DTXSID8026773	solvent--fragrance--flavorant--masking--humectant--skinconditioning--viscositycontrolling	masking agent--Drug--TSCA
77-48-5	DTXSID3035341	antimicrobial	antimicrobial
89415-87-2	DTXSID4035839	antimicrobial--anitfungal agent--anitmicrobial agent	antimicrobial--TSCA
118-52-5	DTXSID4024985	antimicrobial--anitmicrobial agent--anitfungal agent	antimicrobial--TSCA
542-75-6	DTXSID1022057	antimicrobial	antimicrobial--Pesticide--TSCA
646-06-0	DTXSID4027284	solvent	solvent--TSCA
4437-85-8	DTXSID9040342	solvent--skinconditioning	skin conditioner--TSCA
8003-22-3	DTXSID7024906	colorant--fragrance--cosmeticcolorant	colorant--TSCA
504-63-2	DTXSID8041246--DTXSID9074939	solvent--diol--fragrance--viscositycontrolling	solvent--Drug--Pesticide--TSCA
71-43-2	DTXSID3039242	cycloolefin--fragrance--colorant	fragrance--TSCA
51580-86-0	DTXSID0029761	antimicrobial--preservative--oxidising agent	antimicrobial--NA
7779-27-3	DTXSID1032511	antimicrobial	antimicrobial--TSCA
4719-04-4	DTXSID7025394	fungicide--biocide--preservative--antimicrobial--skinconditioning--skinprotecting	ubiquitous
40601-76-1	DTXSID8028008	antioxidant--fragrance	fragrance--TSCA
106-50-3	DTXSID9021138	crosslinker--hardener--curing agent--hairdyeing--colorant	crosslinker--TSCA
110-63-4	DTXSID2024666	solvent--diol	diol--Drug--TSCA
1070-70-8	DTXSID6044779	monomer	monomer
2425-79-8	DTXSID7024667	wetting--vulcanizing--curing--crosslinking--solvent--reactive diluent	crosslinker--TSCA
2082-81-7	DTXSID4044870	filmforming--acrylic--monomer	film forming agent
6289-46-9	DTXSID3027617	supporting compound--colorant	colorant
17351-75-6	DTXSID0044604	vinylic	vinyl--TSCA
114651-37-5	DTXSID8029575	vinylic	vinyl--TSCA
1009-61-6	DTXSID7021657	fragrance	fragrance
106-46-7	DTXSID1020431	antimicrobial--colorant	colorant--Pesticide--TSCA
81-64-1	DTXSID8044464--DTXSID3020095	colorant--organic pigment	organic pigment--TSCA
150-78-7	DTXSID0022014	update--frangrance--flavorant--perfuming--fragrance	fragrance--TSCA
106-42-3	DTXSID2021868	cycloolefin--fragrance	fragrance--TSCA
123-91-1	DTXSID4020533	colorant--fragrance	fragrance--Drug--TSCA
14228-73-0	DTXSID1044805	solvent--wetting--reactive diluent	reactive diluent--TSCA
123-31-9	DTXSID7020716	driers/siccative--polymerization initiator--polyol--stabilising--diol--catalyst--inhibitor--flavorant	ubiquitous--Drug--TSCA
83-56-7	DTXSID2052574	hairdyeing	hair dye--TSCA
111-30-8	DTXSID6025355	biocide--fungicide--preservative--anitfungal agent--pesticide active--antimicrobial--anitmicrobial agent--additive--flavorant	ubiquitous--NA--Drug--TSCA
111-29-5	DTXSID2041256	diol--polyol--solvent--skin conditioning agent	diol--NA--TSCA
124-09-4	DTXSID5024922	buffering--polymer	buffer--NA--Drug--TSCA
629-11-8	DTXSID1027265--DTXSID70181274	polyol--diol--solvent	diol--Drug--TSCA
13048-33-4	DTXSID9025401	monomer--oligomer	monomer--TSCA
458-37-7	DTXSID8031077	colorant--cosmeticcolorant--antioxidant	colorant--Drug--TSCA
81-55-0	DTXSID0025076	colorant	colorant
105-57-7	DTXSID6030607	flavorant--fragrance--perfuming	fragrance--TSCA
67674-36-6	DTXSID0047034	flavorant--fragrance--perfuming--masking	fragrance
3054-95-3	DTXSID0020024	flavorant	flavorant
101-48-4	DTXSID3047001	flavorant--perfuming--fragrance	fragrance
90-87-9	DTXSID6047109	flavorant--fragrance--perfuming	fragrance
141-92-4	DTXSID4047547	flavorant--fragrance	fragrance
534-15-6	DTXSID7027178	flavorant--fragrance	fragrance
10022-28-3	DTXSID1047520	flavorant--perfuming--fragrance	fragrance
151-05-3	DTXSID3041877	flavorant--fragrance--update--frangrance--perfuming	fragrance
10094-34-5	DTXSID5038830	flavorant--fragrance--perfuming	fragrance
28553-12-0	DTXSID4022521--DTXSID7051216	fragrance--inorganic pigment--plasticizer	organic pigment--TSCA
98-29-3	DTXSID5024687	fragrance--inhibitor--catalyst--polymerization initiator	catalyst--TSCA
93-16-3	DTXSID0052621	flavorant--fragrance--perfuming	fragrance
91-16-7	DTXSID7047065	fragrance--flavorant--perfuming	fragrance--TSCA
91-61-2	DTXSID6047444	flavorant--fragrance--perfuming	fragrance
151-10-0	DTXSID2047060	flavorant--fragrance--perfuming	fragrance--TSCA
1322-17-4	DTXSID1047657	flavorant--fragrance--perfuming	fragrance
2163-42-0	DTXSID3029231	fragrance--solvent	solvent--Pesticide--TSCA
70356-09-1	DTXSID9044829	fragrance--uvabsorber--uvfilter	UV absorber--Drug--TSCA
13851-11-1	DTXSID2047197	fragrance--flavorant--perfuming	fragrance
1222-05-5	DTXSID8027373	fragrance--perfuming--masking	fragrance
91-76-9	DTXSID1020142	fragrance--masking--antioxidant	masking agent--TSCA
16356-11-9	DTXSID9047546	fragrance--flavorant--perfuming	fragrance--TSCA
505-29-3	DTXSID3024077	flavorant	flavorant--TSCA
105-60-2	DTXSID4020240	flavorant--colorant--accelerator--initiator--crosslinking catalyst	catalyst--TSCA
76-22-2	DTXSID5030955	fragrance--plasticiser--masking--denaturant	masking agent--Pesticide--TSCA
470-82-6	DTXSID4020616	flavorant--denaturant--perfuming--frangrance--fragrance--update--tonic	fragrance--Drug--TSCA
112-45-8	DTXSID3037757	frangrance--update--fragrance--flavorant--perfuming--masking	fragrance
112-38-9	DTXSID8035001	fragrance--antimicrobial--flavorant--preservative--cleansing--emulsifying--surfactant	fragrance--Pesticide--TSCA
6707-60-4	DTXSID4047705	fragrance--perfuming	fragrance
29385-43-1	DTXSID0026171	supporting compound--corrosion inhibitor--vulcanizing agent	vulcanizer--TSCA
95-13-6	DTXSID8042052	fragrance--perfuming	fragrance
1934-21-0	DTXSID1021455	fragrance--hairdyeing--cosmeticcolorant--dye--colorant	colorant--Pesticide--TSCA
122454-29-9	DTXSID6041503	antimicrobial--biocide	antimicrobial
7553-56-2	DTXSID7034672	antimicrobial	antimicrobial--Drug--Pesticide--TSCA
13473-26-2	DTXSID2031089	colorant--hairdyeing	colorant--TSCA
148-79-8	DTXSID0021337	biocide--preservative--fungicide--antimicrobial agent--antimicrobial--flame retardant	ubiquitous--Drug--Pesticide--TSCA
123-96-6	DTXSID0027014	supporting compound--fragrance--perfuming--flavorant	fragrance--TSCA
482-89-3	DTXSID3026279	colorant--cosmeticcolorant	colorant--TSCA
3896-11-5	DTXSID9036438	antioxidant--light stabilizers / uv absorber--uvabsorber--light stabilizer--uv absorber--fragrance	UV absorber--TSCA
2440-22-4	DTXSID1027479	light stabilizers / uv absorber--light stabilizer--uv absorber--uvabsorber--fragrance	UV absorber--Pesticide--TSCA
3147-75-9	DTXSID9027522	light stabilizers / uv absorber--light stabilizer--uv absorber--fragrance--UV light absorber--uvabsorber	UV absorber--TSCA
143-22-6	DTXSID7021520	colorant--supporting compound--solvent--plasticizer--crosslink/coupling/curing agent	crosslinker--TSCA
929-06-6	DTXSID6027341	hairfixing	hair fixer--TSCA
112-34-5	DTXSID8021519--DTXSID6026373	coalescing--colorant--solvent--masking--viscositycontrolling--initiator--crosslinking catalyst--accelerator--plasticizer--fragrance--cleaning agent--film forming/coalescing agent--flow/ levelling agent	film forming agent--NA--Pesticide--TSCA
51-03-6	DTXSID1021166	antimicrobial--skinprotecting--active ingredient	skin protectant--Drug--Pesticide--TSCA
111-90-0	DTXSID2021941	colorant--solvent--other additives for liquid system--film forming/coalescing agent--fragrance--perfuming--humectant	film forming agent--NA--Pesticide--TSCA
7328-17-8	DTXSID6044983	monomer	monomer--TSCA
36437-37-3	DTXSID9044661	uv absorber--light stabilizer--light stabilizers / uv absorber	UV absorber--TSCA
70321-86-7	DTXSID2028985	light stabilizers / uv absorber--uv absorber--light stabilizer	UV absorber--TSCA
16409-43-1	DTXSID1051771	flavorant--masking--perfuming--fragrance	fragrance
25973-55-1	DTXSID2027886	uv absorber--light stabilizer--light stabilizers / uv absorber--fragrance	UV absorber--Pesticide--TSCA
2110-18-1	DTXSID7042356	flavorant--fragrance--perfuming	fragrance
15086-94-9	DTXSID3044590	colorant	colorant--TSCA
130-17-6	DTXSID0024501	colorant	colorant
51-67-2	DTXSID2043874	flavorant	flavorant--Drug
1197-01-9	DTXSID0024890	flavorant--fragrance--perfuming	fragrance
2321-07-5	DTXSID0038887	colorant	colorant--Drug--TSCA
21282-97-3	DTXSID7041388	curing--vulcanizing--crosslinking--monomer--filmforming	crosslinker
52628-03-2	DTXSID4044951	phosphorousbased monomer--phosphorous-based monomer--monomer--oligomer	monomer--TSCA
102-77-2	DTXSID0021096	vulcanizing agent--accelerator--initiator--crosslinking catalyst	catalyst
24168-70-5	DTXSID0047082	flavorant--fragrance--perfuming	fragrance
65894-82-8	DTXSID1047156	flavorant	flavorant
14765-30-1	DTXSID4041818	flavorant--fragrance--perfuming	fragrance
21564-17-0	DTXSID6032647	antimicrobial	antimicrobial
111-41-1	DTXSID7025423	metal deactivator--chelating & complexing agent--chelating/complexing agent--supporting compound	ubiquitous--TSCA
93-08-3	DTXSID2041389	perfuming--masking--frangrance--update--flavorant--fragrance	fragrance--TSCA
77-90-7	DTXSID2026446	plasticizer--masking--solubilizer--perfuming--fragrance--flavorant--colorant	fragrance--Pesticide--TSCA
1122-62-9	DTXSID7024409	fragrance--flavorant	fragrance--TSCA
1072-83-9	DTXSID0047084	flavorant--fragrance	fragrance--TSCA
24295-03-2	DTXSID0030162	flavorant--fragrance--perfuming	fragrance
15214-89-8	DTXSID5027770	monomer	monomer--TSCA
50940-49-3	DTXSID4044820	monomer	monomer
77-86-1	DTXSID2023723	fragrance--masking--buffering	masking agent--Drug--TSCA
115-70-8	DTXSID3029150	lubricant--emulsifier--buffering	ubiquitous--TSCA
124-68-5	DTXSID8027032	dispersing agent--corrosion inhibitor--emulsifier--lubricant--colorant--buffering--neutralizing agent--pH regulating agent--ph neutralizer	corrosion inhibitor--NA--TSCA
95-85-2	DTXSID5024473	colorant	colorant--TSCA
99-57-0	DTXSID6020062	colorant	colorant--TSCA
17420-30-3	DTXSID0038839	colorant	colorant--TSCA
121-88-0	DTXSID1020063	colorant	colorant
6358-09-4	DTXSID9043855	hairdyeing	hair dye
70693-59-3	DTXSID1044982	colorant	colorant--TSCA
551-93-9	DTXSID4052213	flavorant	flavorant
98-44-2	DTXSID8044751	colorant	colorant--TSCA
88-21-1	DTXSID1024463	colorant	colorant
81-16-3	DTXSID7020922	colorant	colorant
4273-98-7	DTXSID0044941	colorant	colorant--TSCA
4265-16-1	DTXSID4047121	flavorant	flavorant
120-78-5	DTXSID1020146	crosslinking catalyst--plasticizer--initiator--accelerator--vulcanizing agent	catalyst--TSCA
119313-12-1	DTXSID5044786	photoinitiator--uv absorber--light stabilizer	UV absorber--TSCA
2491-38-5	DTXSID4034576	antimicrobial	antimicrobial
52-51-7	DTXSID8024652	colorant--antimicrobial--fungicide--biocide--preservative--anitmicrobial agent	ubiquitous--NA--Pesticide--TSCA
78-92-2	DTXSID9021762	fragrance--colorant--supporting compound--flavorant--perfuming	fragrance--TSCA
78-93-3	DTXSID3021516	fragrance--flavorant--colorant--perfuming--solvent	fragrance--TSCA
5471-51-2	DTXSID5044495	update--frangrance--fragrance--flavorant--skinconditioning--masking--perfuming	masking agent--TSCA
142-16-5	DTXSID2027094	supporting compound--plasticizer--emollient--skinconditioning	emollient
111-76-2	DTXSID1024097	flavorant--colorant--masking--viscositycontrolling--solvent--fragrance--film forming/coalescing agent--plasticizer	film forming agent--Pesticide--TSCA
3913-02-8	DTXSID0044818	colorant--solvent--humectant	solvent--TSCA
121-87-9	DTXSID4021973	colorant	colorant--TSCA
6283-25-6	DTXSID6038827	colorant	colorant--TSCA
61702-44-1	DTXSID0020284	hairdyeing	hair dye
89-98-5	DTXSID5024764	colorant	colorant--TSCA
5232-99-5	DTXSID9044821	light stabilizers / uv absorber--light stabilizer--uv absorber--uvabsorber	UV absorber--TSCA
90-42-6	DTXSID8047424	fragrance--perfuming	fragrance
21722-83-8	DTXSID3047188	flavorant--fragrance	fragrance
693-54-9	DTXSID9022104	fragrance--flavorant	fragrance--TSCA
3913-81-3	DTXSID8052065--DTXSID5047035	perfuming--flavorant--fragrance	fragrance
7005-47-2	DTXSID6044721	colorant--anticorrosive	colorant--TSCA
108-01-0	DTXSID2020505	colorant--buffering--dispersing agent	buffer--TSCA
637-92-3	DTXSID0025604	fragrance	fragrance--TSCA
97-95-0	DTXSID2041416	fragrance--flavorant--perfuming	fragrance
104-76-7	DTXSID5020605	fragrance--colorant--flavorant--supporting compound--perfuming--plasticizer--defoamers/ anti foaming agent	fragrance--Pesticide--TSCA
94-96-2	DTXSID4025292	rheology--viscosity modifier--solvent	rheology modifier--TSCA
77-99-6	DTXSID2026448	crosslink/coupling/curing agent--humectant--solvent	crosslinker--Pesticide--TSCA
15707-23-0	DTXSID4047464	flavorant--perfuming--fragrance	fragrance
21245-02-3	DTXSID7029320	photoinitiator--crosslink/coupling/curing agent--uvabsorber--uvfilter	crosslinker--TSCA
2461-15-6	DTXSID6025301	crosslink/coupling/curing agent--solvent--wetting--heat stabilizer	ubiquitous
688-84-6	DTXSID3027293	monomer--filmforming	film forming agent--TSCA
97-96-1	DTXSID3049380	flavorant	flavorant
88-09-5	DTXSID2041418	fragrance--flavorant--perfuming	fragrance
123-05-7	DTXSID9025291	fragrance--flavorant--perfuming	fragrance--TSCA
149-57-5	DTXSID9025293	flavorant	flavorant--TSCA
6197-30-4	DTXSID9025299	uv absorber--light stabilizer--light stabilizers / uv absorber--uvabsorber--uvfilter--sunscreen agent	UV absorber--NA--TSCA
5466-77-3	DTXSID1025302	light stabilizer--uv absorber--fragrance--uvfilter--uvabsorber--sunscreen agent	UV absorber--NA--TSCA
103-09-3	DTXSID8026694	fragrance--flavorant--colorant--solvent--film forming/coalescing agent--perfuming	film forming agent
103-11-7	DTXSID9025297	colorant--monomer--acrylic	monomer--TSCA
7659-86-1	DTXSID4027656	rheology--viscosity modifier--supporting compound	rheology modifier--TSCA
22047-49-0	DTXSID9047178	plasticizer--waxe--lubricant--emollient	lubricating agent
90-00-6	DTXSID1022479	fragrance--flavorant	fragrance--TSCA
611-14-3	DTXSID2050403	fragrance	fragrance--TSCA
98-02-2	DTXSID7052654	flavorant--perfuming--fragrance	fragrance--TSCA
88-14-2	DTXSID6041420	flavorant	flavorant--TSCA
543-49-7	DTXSID1047158	fragrance--perfuming--flavorant	fragrance--TSCA
110-43-0	DTXSID5021916	fragrance--flavorant--perfuming	fragrance--Pesticide--TSCA
137-03-1	DTXSID8044547	update--frangrance--solvent--fragrance--perfuming	solvent--TSCA
112-25-4	DTXSID1026908	surfactant--film forming/coalescing agent	film forming agent--TSCA
923-26-2	DTXSID1029629	monomer	monomer--TSCA
7473-98-5	DTXSID8044830	photoinitiator--filmforming	film forming agent--TSCA
16969-10-1	DTXSID1044851	monomer	monomer--TSCA
106797-53-9	DTXSID6044777	photoinitiator	photoinitiator--TSCA
131-57-7	DTXSID3022405	light stabilizer--light stabilizers / uv absorber--uv absorber--uvfilter--uvabsorber--fragrance	UV absorber--Drug--TSCA
4065-45-6	DTXSID2042436--DTXSID9024568	uv absorber--light stabilizer--light stabilizers / uv absorber--fragrance--uvabsorber--UV light absorber--uvfilter	UV absorber--TSCA
1843-05-6	DTXSID9027441	light stabilizers / uv absorber--light stabilizer--uv absorber--uvabsorber--UV light absorber--UV stabilizer--fragrance--heat stabilizer	UV absorber--Pesticide--TSCA
118-93-4	DTXSID7040285	fragrance--flavorant	fragrance--TSCA
69-72-7	DTXSID7026368	fragrance--antidandruff--hairconditioning--keratolytic--masking--flavorant--preservative--skinconditioning--denaturant	ubiquitous--NA--Drug--TSCA
87-41-2	DTXSID0052594	fragrance--flavorant	fragrance--TSCA
142-08-5	DTXSID2051716	flavorant	flavorant--TSCA
138261-41-3	DTXSID5032442	antimicrobial	antimicrobial--Drug--Pesticide
120-93-4	DTXSID0020602	fragrance--masking--perfuming--process byproduct	fragrance--NA--TSCA
24683-00-9	DTXSID9051907	flavorant--fragrance--perfuming	fragrance--Drug
18640-74-9	DTXSID5025653	fragrance--flavorant--perfuming	fragrance
107-86-8	DTXSID8029606	perfuming--fragrance--flavorant	fragrance--TSCA
88-69-7	DTXSID2044391	fragrance--flavorant	fragrance--TSCA
583-39-1	DTXSID9025536	antioxidant--other additives for rubber	rubber additive--TSCA
149-30-4	DTXSID1020807	catalyst--vulcanizing agent--initiator--crosslinking catalyst--accelerator	catalyst--TSCA
3570-55-6	DTXSID4044660	chelating & complexing agent--metal deactivator	ubiquitous--TSCA
108-65-6	DTXSID1026796	fragrance--solvent--light stabilizers / uv absorber--coalescing--flow/ levelling agent--film forming/coalescing agent	UV absorber--TSCA
1634-04-4	DTXSID3020833	flavorant--solvent	solvent--TSCA
93-51-6	DTXSID6047105	fragrance--flavorant--perfuming	fragrance--TSCA
2785-87-7	DTXSID2047199	flavorant--fragrance--perfuming	fragrance
7786-61-0	DTXSID7052529	flavorant--fragrance--perfuming	fragrance--Drug--TSCA
135-02-4	DTXSID1051690	flavorant--perfuming--fragrance	fragrance--TSCA
1504-74-1	DTXSID2025551	flavorant--antioxidant--fragrance--perfuming	fragrance
93-04-9	DTXSID7044392	flavorant--fragrance--perfuming--frangrance--update	fragrance--TSCA
90-05-1	DTXSID0023113	flavorant--perfuming--fragrance	fragrance--Drug--TSCA
100-86-7	DTXSID1047601	flavorant--fragrance--perfuming	fragrance
71868-10-5	DTXSID8038857	photoinitiator	photoinitiator--TSCA
1569-60-4	DTXSID8051754	fragrance--perfuming--flavorant	fragrance
623-36-9	DTXSID3052301	fragrance--flavorant	fragrance
107-41-5	DTXSID5021885	solvent--fragrance--skinconditioning--perfuming--surfactant--emulsifying--viscosity controlling agent--dispersing agent	ubiquitous--NA--Pesticide--TSCA
103-95-7	DTXSID2044769	fragrance--flavorant--masking	fragrance--TSCA
115-18-4	DTXSID3047471	fragrance--perfuming--flavorant	fragrance--TSCA
28588-74-1	DTXSID5047118	fragrance--flavorant--perfuming	fragrance
67952-65-2	DTXSID4047707	flavorant--fragrance	fragrance
2682-20-4	DTXSID2034259	biocide--colorant--antimicrobial--preservative--antioxidant--pesticide active--preservatives	antimicrobial--NA--Pesticide--TSCA
103-05-9	DTXSID3021851	fragrance--flavorant--masking--perfuming	fragrance
67715-80-4	DTXSID9047706	flavorant--fragrance	fragrance
120-75-2	DTXSID8049208	flavorant	flavorant
15520-10-2	DTXSID5027772	crosslink/coupling/curing agent--other additives for liquid system	crosslinker--TSCA
91-63-4	DTXSID3040271	fragrance--flavorant	fragrance--TSCA
84-54-8	DTXSID5041439	fragrance	fragrance
137-06-4	DTXSID8047135	flavorant	flavorant
137-32-6	DTXSID5027069	flavorant--fragrance--perfuming	fragrance--TSCA
75-85-4	DTXSID0041436	flavorant	flavorant--TSCA
2445-77-4	DTXSID4041440	fragrance--flavorant--perfuming	fragrance
624-41-9	DTXSID2027254	fragrance--flavorant	fragrance
96-17-3	DTXSID2021818	perfuming--fragrance--flavorant	fragrance--TSCA
116-53-0	DTXSID5021621	flavorant--fragrance--perfuming	fragrance--TSCA
497-03-0	DTXSID1049308	flavorant	flavorant
534-22-5	DTXSID9025611	flavorant	flavorant--TSCA
4536-23-6	DTXSID9044241	flavorant--fragrance	fragrance
91-57-6	DTXSID4020878	flavorant--perfuming--fragrance	fragrance--TSCA
123-15-9	DTXSID9021978	fragrance--flavorant	fragrance
95-48-7	DTXSID8021808	flavorant--antimicrobial--fragrance--perfuming	fragrance--TSCA
78-83-1	DTXSID0021759	flavorant--colorant--perfuming--dispersing agent--fragrance	fragrance--Pesticide--TSCA
78-84-2	DTXSID9021635	flavorant--perfuming--nailconditioning--fragrance	fragrance--TSCA
75-66-1	DTXSID0026418	flavorant	flavorant--TSCA
79-31-2	DTXSID4021636	flavorant--fragrance--buffering	fragrance--Drug--Pesticide--TSCA
109-08-0	DTXSID4047620	fragrance--flavorant	fragrance--TSCA
109-06-8	DTXSID9021899	flavorant	flavorant--TSCA
608-25-3	DTXSID0025571	hairdyeing	hair dye--TSCA
96-47-9	DTXSID9030258	flavorant--catalyst--crosslinking catalyst--accelerator--initiator--other additives for liquid system--solvent	catalyst--TSCA
3188-00-9	DTXSID9047677	fragrance--flavorant	fragrance
110-41-8	DTXSID9047629	flavorant--fragrance--perfuming--frangrance--update	fragrance
97-61-0	DTXSID9021633	fragrance--flavorant--perfuming	fragrance
2783-94-0	DTXSID6021456	fragrance--cosmeticcolorant--colorant--dye	colorant--TSCA
135-19-3	DTXSID5027061	colorant	colorant--TSCA
63449-68-3	DTXSID7047697	flavorant--fragrance	fragrance
91-59-8	DTXSID2020921	colorant	colorant
616-86-4	DTXSID8022084	colorant	colorant
821-55-6	DTXSID2022125	fragrance--flavorant--perfuming	fragrance--TSCA
19819-98-8	DTXSID1047071	perfuming--fragrance	fragrance
4643-27-0	DTXSID3047134	fragrance--flavorant	fragrance--TSCA
5333-42-6	DTXSID3036288	fragrance--solvent--emollient--perfuming	solvent--TSCA
328-50-7	DTXSID5033179	flavorant--deodorant	flavorant--TSCA
78-98-8	DTXSID0021628	flavorant	flavorant--Drug--TSCA
107-87-9	DTXSID0021888	fragrance--perfuming--flavorant	fragrance--TSCA
3777-69-3	DTXSID9047679	flavorant--fragrance--perfuming	fragrance--TSCA
6290-37-5	DTXSID5047584	flavorant--fragrance	fragrance
122-99-6	DTXSID9021976	fragrance--colorant--flow/ levelling agent--plasticizer--film forming/coalescing agent--coalescing--preservative--biocide--antioxidant--solvent--fungicide	ubiquitous--NA--TSCA
48145-04-6	DTXSID4040715	adehesion promoter/bonding agent--compatibilizer--monomer--inhibitor--polymerization initiator--catalyst	catalyst--TSCA
103-60-6	DTXSID7042279	fragrance--flavorant--perfuming	fragrance
23495-12-7	DTXSID9047203	fragrance--perfuming	fragrance
617-94-7	DTXSID3027247	fragrance--flavorant--perfuming	fragrance--TSCA
60-12-8	DTXSID9026342	colorant--flavorant--masking--fragrance--preservative	colorant--NA--Drug--TSCA
1123-85-9	DTXSID8037756	flavorant--fragrance--perfuming	fragrance
93-53-8	DTXSID0052629	flavorant--fragrance--perfuming	fragrance
14371-10-9	DTXSID6024834	fragrance	fragrance
79-10-7	DTXSID0039229	acrylic--monoacid--colorant--monomer	monomer--Drug--TSCA
140-88-5	DTXSID4020583	acrylic--flavorant--monomer--colorant--rheology modifiers / thickener	ubiquitous--TSCA
644-35-9	DTXSID9047702	flavorant--fragrance	fragrance
88-41-5	DTXSID3036105	masking--perfuming--solvent--fragrance--frangrance--update	fragrance
1879-09-0	DTXSID6041551	polymerization initiator--inhibitor--catalyst--antioxidant	catalyst
2409-55-4	DTXSID2020212	perfuming--fragrance--antioxidant	fragrance--TSCA
13491-79-7	DTXSID4044799	frangrance--fragrance--update--perfuming	fragrance--TSCA
1728-46-7	DTXSID5047081	perfuming--fragrance	fragrance
1948-33-0	DTXSID6020220	fragrance--driers/siccative--masking--antioxidant--perfuming	ubiquitous--Drug--Pesticide--TSCA
121-00-6	DTXSID7040788	perfuming	perfumer--TSCA
6911-51-9	DTXSID8047476	flavorant	flavorant
593-08-8	DTXSID4022070	fragrance--perfuming--flavorant	fragrance--TSCA
5039-78-1	DTXSID3027586	acrylic--monomer	monomer
112-12-9	DTXSID2021943	fragrance--perfuming--flavorant	fragrance--Drug--TSCA
4674-50-4	DTXSID8047050	update--frangrance--perfuming--fragrance--flavorant	fragrance
119-47-1	DTXSID4020870	heat stabilizer--fragrance	heat stabilizer--TSCA
27344-41-8	DTXSID6036467	optical brightener--whitening agent--fluorescent whitening agents/ optical brightener--uvabsorber--brightener--surfactant--hairconditioning--viscositycontrolling	ubiquitous
112-27-6	DTXSID4021393	antimicrobial--colorant--solvent--odor eliminator--fragrance--masking--viscositycontrolling	fragrance--Drug--Pesticide--TSCA
13472-08-7	DTXSID8027747	catalyst--inhibitor--polymerization initiator--crosslinker--hardener--curing agent--crosslinking catalyst--accelerator--initiator	catalyst
78-67-1	DTXSID1026457	catalyst--polymerization initiator--inhibitor	catalyst--TSCA
131-53-3	DTXSID3022403	uv absorber--light stabilizers / uv absorber--light stabilizer--uvabsorber	UV absorber
131-54-4	DTXSID6038875	light stabilizers / uv absorber--uv absorber--light stabilizer--masking--uvabsorber	UV absorber
6425-39-4	DTXSID9042170	accelerator--catalyst/accelerator--catalyst	catalyst--TSCA
88-24-4	DTXSID7038864	antioxidant	antioxidant
97-24-5	DTXSID4026137	antimicrobial	antimicrobial
102-71-6	DTXSID9021392	colorant--pH regulating agent--fragrance--emulsifying--detergent additive--buffering--specialized industrial--surfactant--masking--ph adjuster--solvent--viscosity controlling agent--emulsifier--emulsion stabiliser	pH stabilizer--NA--Pesticide--TSCA
5436-43-1	DTXSID3030056	flame retardant	flame retardant
131-55-5	DTXSID5041306	light stabilizer--uv absorber--fragrance--uvabsorber--light stabilizers / uv absorber--masking	UV absorber--NA--TSCA
80-04-6	DTXSID0044993	phenolic	phenol--TSCA
2167-23-9	DTXSID4044874	hardener--crosslinker--curing agent--polymerization initiator--initiator--catalyst--crosslinking catalyst--accelerator--inhibitor	catalyst
6175-45-7	DTXSID1052294	photoinitiator	photoinitiator
24650-42-8	DTXSID7037715	photoinitiator--masking	photoinitiator--TSCA
126-30-7	DTXSID8027036	diol--lubricant--solvent--plasticiser	crosslinker--TSCA
35958-30-6	DTXSID4038899	antioxidant--fragrance--anitoxidant	fragrance--TSCA
25265-77-4	DTXSID5027857	film forming/coalescing agent--plasticiser	film forming agent--Pesticide--TSCA
2896-70-0	DTXSID4044905	catalyst--inhibitor--polymerization initiator	catalyst--TSCA
513-85-9	DTXSID8041321	solvent--humectant--skinconditioning--masking--flavorant	masking agent--TSCA
15707-24-1	DTXSID6047101	perfuming--fragrance--flavorant	fragrance
116-26-7	DTXSID7049398	perfuming--flavorant--fragrance	fragrance
526-75-0	DTXSID6025143	perfuming--fragrance--flavorant	fragrance--TSCA
2416-94-6	DTXSID6022187	perfuming--flavorant--fragrance	fragrance
88-63-1	DTXSID3044465	colorant	colorant--TSCA
131-56-6	DTXSID8022406	light stabilizer--light stabilizers / uv absorber--uv absorber--uvabsorber--fragrance	UV absorber--TSCA
2735-04-8	DTXSID7043829	colorant	colorant
68039-49-6	DTXSID5044574	masking--perfuming--tonic--fragrance--frangrance--update	masking agent--TSCA
97-02-9	DTXSID1021823	colorant	colorant--TSCA
142-83-6	DTXSID2025391	perfuming--flavorant	fragrance--TSCA
123-42-2	DTXSID6024917	hardener--curing agent--crosslinker--solvent--flavorant--masking	crosslinker--TSCA
123-54-6	DTXSID4021979	crosslinker--curing agent--hardener	crosslinker--TSCA
105-67-9	DTXSID2021864	antimicrobial--perfuming--flavorant--fragrance	fragrance--TSCA
95-68-1	DTXSID8026305	colorant	colorant--TSCA
3380-34-5	DTXSID5032498	antimicrobial agent--preservative--antimicrobial--biocide--deodorant--antibacterial agent--oral care agent	ubiquitous--NA--Drug--TSCA
137-17-7	DTXSID9021398	colorant	colorant
123-63-7	DTXSID9023419	colorant--flavorant--fragrance	colorant--Drug--TSCA
75980-60-8	DTXSID4052502	photoinitiator--curing agent--hardener--crosslinker--notreported	crosslinker--TSCA
79-74-3	DTXSID5044992	antioxidant	antioxidant--TSCA
95-82-9	DTXSID6024967	colorant	colorant--TSCA
78-63-7	DTXSID9025110	rheology--viscosity modifier--hardener--crosslinker--curing agent--polymerization initiator--inhibitor--initiator--accelerator--crosslinking catalyst--catalyst--crosslink/coupling/curing agent--catalyst/accelerator	catalyst--TSCA
625-86-5	DTXSID7022093	fragrance--flavorant	fragrance--TSCA
95-87-4	DTXSID6025145	perfuming--flavorant--fragrance	fragrance--TSCA
100-42-5	DTXSID2021284	catalyst--inhibitor--polymerization initiator--acrylic--fragrance--perfuming--colorant--styrenic--flavorant	ubiquitous--TSCA
128-37-0	DTXSID2020216	antioxidant--colorant--antimicrobial--waxe--lubricant--masking--fragrance component--uv absorber--additive--fragrance--stabilizer--stabilizing agent	ubiquitous--NA--Pesticide--TSCA
17540-75-9	DTXSID8029315	antioxidant	antioxidant
88-27-7	DTXSID0044997	antioxidant	antioxidant--TSCA
141-86-6	DTXSID0040127	hairdyeing	hair dye--TSCA
499-83-2	DTXSID7022043	chelating--inhibitor--catalyst--polymerization initiator	catalyst--Drug--Pesticide--TSCA
99-30-9	DTXSID2020426	colorant--flame retardant	flame retardant--Pesticide--TSCA
83-38-5	DTXSID5024970	colorant	colorant--TSCA
828-00-2	DTXSID6020480	antimicrobial--anitmicrobial agent	ubiquitous
13254-34-7	DTXSID6041424	frangrance--update--perfuming--fragrance--flavorant	fragrance
108-82-7	DTXSID8026802	perfuming--fragrance--flavorant--supporting compound	fragrance--TSCA
108-83-8	DTXSID4025080	perfuming--fragrance--flavorant--film forming/coalescing agent--solvent	film forming agent--TSCA
18479-58-8	DTXSID8029317	masking--solvent--perfuming--flavorant--fragrance--update--frangrance	fragrance--Drug--TSCA
581-42-0	DTXSID0029187	fragrance	fragrance--TSCA
576-26-1	DTXSID9024063	perfuming--flavorant--fragrance	fragrance--TSCA
472-66-2	DTXSID0047088	perfuming--fragrance--flavorant	fragrance
432-25-7	DTXSID7047142	perfuming--flavorant--fragrance	fragrance
123-94-4	DTXSID7029160	anti-static agent	antistatic agent--Pesticide--TSCA
556-52-5	DTXSID4020666	heat stabilizer	heat stabilizer--TSCA
4501-58-0	DTXSID3044756	fragrance--flavorant--perfuming	fragrance--TSCA
3848-24-6	DTXSID2047066	fragrance--flavorant--perfuming	fragrance--TSCA
14667-55-1	DTXSID1047075	flavorant--fragrance--perfuming	fragrance--TSCA
1124-11-4	DTXSID6047070	flavorant--fragrance--perfuming	fragrance--TSCA
89-86-1	DTXSID0025074	flavorant	flavorant--Drug--TSCA
16491-24-0	DTXSID4047414	fragrance--perfuming	fragrance
22694-96-8	DTXSID8047133	flavorant	flavorant
527-60-6	DTXSID7022049	flavorant--fragrance	fragrance--TSCA
55704-78-4	DTXSID3047683	flavorant--fragrance	fragrance
91-10-1	DTXSID2052607	fragrance--flavorant	fragrance--TSCA
106-72-9	DTXSID8044753	fragrance--flavorant--skinconditioning--perfuming--update--frangrance	masking agent--TSCA
673-84-7	DTXSID4027288	fragrance--flavorant--perfuming	fragrance--TSCA
108-48-5	DTXSID7051557	flavorant--fragrance	fragrance--TSCA
1125-21-9	DTXSID9021685	flavorant--fragrance--perfuming	fragrance
123-18-2	DTXSID7026998	fragrance--solvent--perfuming	fragrance--TSCA
59-02-9	DTXSID0026339	fragrance--skinconditioning--masking--antioxidant--moisturizer	masking agent--Drug--Pesticide--TSCA
54-28-4	DTXSID9049031	fragrance--masking--antioxidant--skinconditioning	masking agent--TSCA
615-13-4	DTXSID7052288	fragrance	fragrance
6375-47-9	DTXSID2027620	colorant	colorant
102-28-3	DTXSID2024454	colorant	colorant
14814-09-6	DTXSID7044479	antioxidant--wetting--adhesion promoter	adhesion promoter--TSCA
61295-41-8	DTXSID6047157	flavorant	flavorant
36734-19-7	DTXSID3024154	flame retardant	flame retardant--Pesticide
60-82-2	DTXSID6022393	flavorant--antiseborrhoeic--antioxidant	antioxidant--Drug
3407-42-9	DTXSID5044817	fragrance--perfuming	fragrance--TSCA
120-37-6	DTXSID7025269	colorant	colorant
3268-49-3	DTXSID9027528	fragrance--flavorant	fragrance--TSCA
505-79-3	DTXSID3047132	flavorant	flavorant
10599-70-9	DTXSID1030317	fragrance--flavorant	fragrance
350-03-8	DTXSID7044421	flavorant--fragrance	fragrance--TSCA
98-37-3	DTXSID5024500	colorant	colorant
121-47-1	DTXSID6024462	colorant	colorant--TSCA
2855-13-2	DTXSID6027503	hardener--curing agent--curing--vulcanizing--crosslinking	crosslinker--TSCA
591-27-5	DTXSID3024497	colorant--hairdyeing	colorant--TSCA
919-30-2	DTXSID2027333	wetting--adehesion promoter/bonding agent--adhesion promoter--surfactant--compatibilizer--vulcanizing--crosslinking--curing	crosslinker--TSCA
126-06-7	DTXSID7029162	antimicrobial	antimicrobial--TSCA
13466-78-9	DTXSID4047462	perfuming--fragrance--flavorant	fragrance--TSCA
108-42-9	DTXSID0024761	colorant	colorant--TSCA
562-74-3	DTXSID4044824	frangrance--update--fragrance--flavorant--masking	fragrance--Drug--TSCA
91-68-9	DTXSID9025037	colorant	colorant
620-17-7	DTXSID0022480	perfuming--flavorant--fragrance	fragrance--TSCA
620-14-4	DTXSID6050386	fragrance	fragrance
2897-60-1	DTXSID2044638	adehesion promoter/bonding agent--compatibilizer--adhesion promoter--vulcanizing--crosslinking--curing	crosslinker
589-38-8	DTXSID2021608	fragrance--perfuming--flavorant	fragrance--TSCA
928-96-1	DTXSID6022137	viscositycontrolling--perfuming--humectant--solvent--fragrance--update--frangrance--flavorant	solvent--Pesticide--TSCA
65405-77-8	DTXSID8037750	frangrance--update--perfuming--fragrance--flavorant	fragrance
18436-37-8	DTXSID7047437	fragrance--perfuming	fragrance
92-70-6	DTXSID3026560	colorant	colorant--TSCA
28664-35-9	DTXSID4047674	flavorant--fragrance	fragrance
99-06-9	DTXSID6021610	skinconditioning	skin conditioner--TSCA
513-86-0	DTXSID0024399	flavorant--fragrance--perfuming	fragrance--Drug--TSCA
55406-53-6	DTXSID0028038	antimicrobial--anitfungal agent	ubiquitous--TSCA
4098-71-9	DTXSID0023826	isocyanate--colorant--polyurethane	ubiquitous--TSCA
763-32-6	DTXSID4052506	perfuming--flavorant	fragrance--TSCA
618-45-1	DTXSID0044571	flavorant--fragrance	fragrance
56539-66-3	DTXSID8044389	fragrance--solvent	solvent--TSCA
3209-13-0	DTXSID1047443	fragrance--perfuming	fragrance
591-31-1	DTXSID5044447	flavorant	flavorant
2517-43-3	DTXSID0044812	solvent	solvent--TSCA
150-19-6	DTXSID0022012	flavorant--skinconditioning	skin conditioner--TSCA
89-25-8	DTXSID9021130	colorant--hairdyeing	colorant--Drug--TSCA
1131-18-6	DTXSID6044517	colorant	colorant--TSCA
488-10-8	DTXSID4047092	fragrance--flavorant--perfuming--frangrance--update	fragrance--TSCA
556-82-1	DTXSID2027206	fragrance--flavorant--perfuming	fragrance--TSCA
1191-16-8	DTXSID9047128	fragrance--update--frangrance--perfuming--flavorant	fragrance
5205-11-8	DTXSID8047131	fragrance--flavorant--perfuming	fragrance
55066-48-3	DTXSID4044822	fragrance--frangrance--update--masking	masking agent--TSCA
563-80-4	DTXSID0022062	flavorant--fragrance--perfuming	fragrance--TSCA
590-86-3	DTXSID1021619	flavorant--fragrance--perfuming--masking	fragrance--TSCA
659-70-1	DTXSID8044757	flavorant--update--frangrance--perfuming--fragrance	fragrance--TSCA
106-27-4	DTXSID3042059	flavorant--perfuming--fragrance--frangrance--update	fragrance
503-74-2	DTXSID5029182	flavorant--fragrance--perfuming	fragrance--Drug--TSCA
541-47-9	DTXSID2047145	flavorant	flavorant--TSCA
1193-18-6	DTXSID8035186	flavorant	flavorant--TSCA
765-70-8	DTXSID3047716	fragrance	fragrance
589-34-4	DTXSID3044334	flavorant	flavorant--TSCA
83-34-1	DTXSID8021775	flavorant--perfuming--fragrance	fragrance--TSCA
565-62-8	DTXSID4041490	fragrance--perfuming	fragrance
565-61-7	DTXSID4021634	flavorant	flavorant
108-39-4	DTXSID6024200	flavorant--perfuming--antimicrobial--fragrance	fragrance--Drug--Pesticide--TSCA
108-99-6	DTXSID9021897	flavorant	flavorant--Drug--TSCA
100-80-1	DTXSID9051454	fragrance	fragrance--TSCA
99-09-2	DTXSID6025725	colorant	colorant--TSCA
106-68-3	DTXSID3041954	fragrance--perfuming--flavorant	fragrance--TSCA
122-97-4	DTXSID6041638	fragrance--flavorant--solvent--perfuming--masking	fragrance--TSCA
16251-77-7	DTXSID4047098	fragrance--perfuming	fragrance
104-53-0	DTXSID0047610	flavorant--fragrance--perfuming	fragrance--TSCA
501-52-0	DTXSID2047064	fragrance--flavorant	antioxidant--Drug--TSCA
122-72-5	DTXSID2047648	fragrance--flavorant--perfuming	fragrance
122-68-9	DTXSID9047411	fragrance--flavorant	fragrance
156-06-9	DTXSID1042281	flavorant	flavorant--Drug
17369-59-4	DTXSID7025972	fragrance--flavorant--perfuming	fragrance
585-34-2	DTXSID9044825	fragrance	fragrance--TSCA
23779-32-0	DTXSID5044493	adehesion promoter/bonding agent--vulcanizing--curing--crosslinking--compatibilizer--adhesion promoter--wetting	crosslinker
31906-04-4	DTXSID1027970	fragrance--masking--perfuming	fragrance--TSCA
26172-55-4	DTXSID9034286	fragrance--antimicrobial--colorant--antioxidant--preservative--pesticide active	antimicrobial--NA--Pesticide--TSCA
26896-48-0	DTXSID9044900	monomer--fragrance--perfuming	fragrance--TSCA
23128-74-7	DTXSID5044233	smoke suppressant--flame retardant--metal deactivator--chelating & complexing agent--antioxidant	ubiquitous
95-96-5	DTXSID7041253	lactide	lactide--TSCA
599-61-1	DTXSID3044962	diamine--curing agent--hardener--crosslink/coupling/curing agent--curing--vulcanizing--crosslinking	crosslinker
91-94-1	DTXSID6020432	colorant	colorant--TSCA
119-90-4	DTXSID3025091	colorant	colorant--TSCA
20325-40-0	DTXSID1020485	colorant	colorant
2421-28-5	DTXSID3029233	anhydride--vulcanizing--curing--crosslinking--crosslink/coupling/curing agent	crosslinker--TSCA
7779-31-9	DTXSID5044990	monomer	monomer--TSCA
99-50-3	DTXSID4021212	skinprotecting	skin protectant--Drug
533-74-4	DTXSID7024902	biocide--preservative--fungicide--antimicrobial	ubiquitous--Pesticide
108-68-9	DTXSID1025148	phenoplaste--aminoplaste--fragrance--flavorant	ubiquitous--TSCA
51229-78-8	DTXSID0035748	antimicrobial--anitmicrobial agent--biocide--surfactant--preservative	antimicrobial--Pesticide
10281-55-7	DTXSID6047236	fragrance	fragrance
5146-66-7	DTXSID3036286	fragrance--flavorant	fragrance--TSCA
116-02-9	DTXSID9041815	flavorant--fragrance--perfuming	fragrance--TSCA
873-94-9	DTXSID5044996	flavorant	flavorant--TSCA
119-84-6	DTXSID2020474	flavorant	flavorant
95-65-8	DTXSID4024062	flavorant--fragrance	fragrance--Drug--TSCA
4437-51-8	DTXSID3047681	fragrance--flavorant	fragrance--TSCA
533-31-3	DTXSID9021267	flavorant	flavorant--TSCA
13494-07-0	DTXSID0047660	flavorant	flavorant
591-22-0	DTXSID5052254	flavorant	flavorant--TSCA
3452-97-9	DTXSID7029661	fragrance--flavorant--solvent--masking	fragrance--TSCA
78-59-1	DTXSID8020759	flavorant	flavorant--Pesticide--TSCA
5435-64-3	DTXSID6047107	flavorant--fragrance--perfuming	fragrance
58430-94-7	DTXSID0041270	flavorant--fragrance--perfuming	fragrance
106-21-8	DTXSID5044360	fragrance--flavorant--frangrance--update--perfuming--masking	fragrance--TSCA
10339-55-6	DTXSID9047415	fragrance--update--perfuming--masking--frangrance	fragrance
502-47-6	DTXSID1047106	fragrance--antidandruff--masking--flavorant--antimicrobial	antimicrobial
107-75-5	DTXSID6042232	flavorant--update--frangrance--perfuming--fragrance	fragrance
141-25-3	DTXSID2047193	fragrance--perfuming	fragrance--TSCA
78-69-3	DTXSID7029110	flavorant--fragrance--update--frangrance--perfuming	fragrance
107-74-4	DTXSID6044513	flavorant--fragrance--perfuming	fragrance--TSCA
4602-84-0	DTXSID3032389	flavorant--fragrance--solvent--deodorant--soothing--perfuming	fragrance--NA--Drug--TSCA
29548-30-9	DTXSID2047222	flavorant--fragrance--tonic--perfuming	fragrance
122-80-5	DTXSID7024455	colorant	colorant--TSCA
122-00-9	DTXSID9044374	fragrance--flavorant--masking	fragrance--TSCA
81-14-1	DTXSID6025690	colorant--masking--perfuming--fragrance	fragrance
2040-10-0	DTXSID9047120	fragrance--perfuming	fragrance
596-03-2	DTXSID7024904	colorant--cosmeticcolorant	colorant
140-66-9	DTXSID9022360	colorant--tackifier	colorant--TSCA
98-54-4	DTXSID1020221	flavorant--antioxidant	antioxidant--TSCA
623-15-4	DTXSID2025345	flavorant	flavorant
79-69-6	DTXSID4047042	flavorant--perfuming--fragrance	fragrance--TSCA
89-36-1	DTXSID0044999	colorant	colorant--TSCA
2057-49-0	DTXSID5044869	fragrance--perfuming	fragrance--TSCA
55418-52-5	DTXSID0047161	fragrance--flavorant--perfuming	fragrance
3572-06-3	DTXSID2035481	flavorant--perfuming	fragrance
104-20-1	DTXSID5047166	flavorant--fragrance--perfuming	fragrance
13171-00-1	DTXSID9044536	fragrance--flavorant--perfuming	fragrance--TSCA
2835-95-2	DTXSID9024489	hairdyeing--colorant	colorant--TSCA
924-49-2	DTXSID1045877	skinconditioning	skin conditioner
56-12-2	DTXSID6035106	flavorant--hairconditioning	flavorant--Drug--TSCA
2835-99-6	DTXSID2049262	hairdyeing	hair dye
60-09-3	DTXSID6024460	colorant	colorant--TSCA
123-30-8	DTXSID3024499	colorant--hairdyeing	colorant--TSCA
6358-64-1	DTXSID9040718	colorant	colorant--TSCA
59-50-7	DTXSID4021717	antimicrobial--biocide--preservative	ubiquitous--TSCA
95-69-2	DTXSID1041508	colorant	colorant--TSCA
106-47-8	DTXSID9020295	colorant	colorant--TSCA
19952-47-7	DTXSID0024470	colorant	colorant
622-62-8	DTXSID3044251	flavorant	flavorant
4748-78-1	DTXSID0047080	fragrance--flavorant--perfuming	fragrance
2785-89-9	DTXSID0047038	flavorant--perfuming--fragrance	fragrance--TSCA
123-07-9	DTXSID4021977	flavorant--perfuming--fragrance	fragrance--TSCA
364-76-1	DTXSID5052042	colorant	colorant
20665-85-4	DTXSID9047201	perfuming--fragrance--flavorant	fragrance
2497-21-4	DTXSID4047670	flavorant	flavorant--TSCA
2226-96-2	DTXSID4041280	catalyst--polymerization initiator--inhibitor	catalyst--TSCA
3658-77-3	DTXSID0041517	fragrance--flavorant--tonic--masking	masking agent--TSCA
591-12-8	DTXSID7047693	fragrance--flavorant--perfuming	fragrance
19322-27-1	DTXSID9047417	flavorant	flavorant
99-93-4	DTXSID0029133	flavorant	flavorant--TSCA
99-96-7	DTXSID3026647	flavorant--preservative	preservative--Drug--TSCA
96-48-0	DTXSID6020224	fragrance--flavorant--solvent--masking	fragrance--Drug--Pesticide--TSCA
2478-10-6	DTXSID3044623	monomer	monomer--TSCA
6379-73-3	DTXSID0047400	fragrance--perfuming--flavorant	fragrance
122-03-2	DTXSID9021974	flavorant--update--fragrance--perfuming--frangrance	fragrance--TSCA
536-60-7	DTXSID0021626	flavorant--perfuming--fragrance	fragrance--TSCA
4621-04-9	DTXSID2047149	fragrance--perfuming	fragrance
99-89-8	DTXSID5042299	flavorant--perfuming	fragrance--TSCA
39156-41-7	DTXSID7020398	colorant	colorant
100-06-1	DTXSID2044347	flavorant--fragrance--perfuming	fragrance--TSCA
123-11-5	DTXSID2026997	flavorant--preservative--perfuming--masking--fragrance	fragrance--TSCA
150-76-5	DTXSID4020828	flavorant--reducing--antioxidant	antioxidant--TSCA
7779-78-4	DTXSID8047717	perfuming--flavorant--fragrance	fragrance
644-08-6	DTXSID4047177	flavorant	flavorant--TSCA
108-11-2	DTXSID2026781	fragrance--perfuming--flavorant	fragrance--TSCA
108-10-1	DTXSID5021889	fragrance--colorant--flavorant--dispersing agent	colorant--Pesticide--TSCA
141-79-7	DTXSID1029170	fragrance--perfuming--flavorant	fragrance--Pesticide--TSCA
137-00-8	DTXSID3044382	fragrance--flavorant--perfuming	fragrance--Drug--TSCA
91-44-1	DTXSID9025035	optical brightener--whitening agent--stabilising	whitener--TSCA
584-84-9	DTXSID7026156	colorant	colorant--TSCA
95-80-7	DTXSID4020402	colorant	colorant--TSCA
134-84-9	DTXSID9037741	photoinitiator	photoinitiator--TSCA
104-87-0	DTXSID9041520	masking--fragrance--flavorant	fragrance--TSCA
36861-47-9	DTXSID8047896	uvfilter--uvabsorber	UV absorber--TSCA
626-89-1	DTXSID0044313	flavorant	flavorant
106-44-5	DTXSID7021869	flavorant--antimicrobial--fragrance--colorant--perfuming	fragrance--Drug--TSCA
55066-56-3	DTXSID6047159	flavorant--perfuming--fragrance	fragrance
108-89-4	DTXSID4021892	flavorant	flavorant--TSCA
491-35-0	DTXSID7047067	flavorant--fragrance--perfuming	fragrance--TSCA
693-95-8	DTXSID5027300	flavorant	flavorant
97-52-9	DTXSID0038700	colorant	colorant--TSCA
99-56-9	DTXSID9020958	hairdyeing	hair dye--TSCA
99-51-4	DTXSID2025133	colorant	colorant
123-17-1	DTXSID8029159	fragrance	fragrance
97-56-3	DTXSID1020069	colorant	colorant
123-76-2	DTXSID8021648	flavorant--skinconditioning--fragrance--perfuming	masking agent--Drug--TSCA
122-57-6	DTXSID4025662	flavorant	flavorant--TSCA
2550-26-7	DTXSID6033241	flavorant--fragrance--perfuming	fragrance--TSCA
645-56-7	DTXSID9022100	flavorant--fragrance	fragrance
16587-71-6	DTXSID4047127	fragrance--perfuming--masking	fragrance
939-97-9	DTXSID6027343	masking	masking agent--TSCA
98-73-7	DTXSID0040703	masking--antimicrobial	masking agent--TSCA
98-52-2	DTXSID5026623	perfuming--masking--update--fragrance--colorant--frangrance	fragrance--TSCA
32210-23-4	DTXSID1027974	update--frangrance--perfuming--fragrance	fragrance
83-66-9	DTXSID7025689	fragrance	fragrance
98-53-3	DTXSID7044394	perfuming--fragrance	fragrance--TSCA
18127-01-0	DTXSID6044808	perfuming--fragrance	fragrance--TSCA
98-51-1	DTXSID1024704	fragrance--perfuming	fragrance--TSCA
87-18-3	DTXSID9037745	light stabilizer--uv absorber	UV absorber
2638-94-0	DTXSID3044629	polymerization initiator--inhibitor--catalyst	catalyst--TSCA
119-93-7	DTXSID5024059	fragrance--colorant	fragrance--TSCA
612-82-8	DTXSID6020511	colorant	colorant
785-30-8	DTXSID4020400	diamine--colorant	diamine
101-80-4	DTXSID0021094	hardener--diamine--curing agent--curing--crosslinking--vulcanizing--colorant	crosslinker--TSCA
80-08-0	DTXSID4020371	diamine--hardener--sulfurebased monomer--curing agent--vulcanizing--crosslinking--curing	crosslinker--Drug--TSCA
80-05-7	DTXSID7020182	phenolic--antioxidant	crosslinker--Drug--TSCA
13680-35-8	DTXSID4048191	curing--crosslinking--vulcanizing	crosslinker
101-14-4	DTXSID5020865	colorant	colorant--TSCA
838-88-0	DTXSID5020867	colorant	colorant--TSCA
101-77-9	DTXSID6022422	colorant	colorant--TSCA
101-68-8	DTXSID7025180	isocyanate	isocyanate--TSCA
80-09-1	DTXSID3022409	colorant	colorant--TSCA
139-65-1	DTXSID9021344	colorant	colorant
85-60-9	DTXSID8029602	antioxidant	antioxidant--TSCA
51200-87-4	DTXSID0032314	crosslinking--curing--vulcanizing--colorant--antimicrobial--anitmicrobial agent	ubiquitous
118-82-1	DTXSID7022411	antioxidant	antioxidant--TSCA
80-51-3	DTXSID7026499	surfactant--blowing--foaming agent	foamer--TSCA
103-34-4	DTXSID8026698	vulcanizing agent	vulcanizer--TSCA
64359-81-5	DTXSID5032315	antimicrobial--fungicide--preservative--biocide--antimicrobial agent	ubiquitous
1192-52-5	DTXSID6032518	antimicrobial	antimicrobial
110553-27-0	DTXSID6044199	antioxidant--heat stabilizer	heat stabilizer
494-90-6	DTXSID9025534	fragrance--flavorant--perfuming	fragrance
38205-60-6	DTXSID8047680	flavorant	flavorant
30007-47-7	DTXSID1044560	preservative	preservative--TSCA
95-79-4	DTXSID5020287	colorant	colorant
37609-25-9	DTXSID8047139	fragrance--perfuming	fragrance--TSCA
7747-35-5	DTXSID3029289	vulcanizing--crosslinking--curing--antimicrobial--anitmicrobial agent	ubiquitous
104-90-5	DTXSID7021861	flavorant	flavorant
7011-83-8	DTXSID3041299	flavorant--perfuming--fragrance	fragrance--TSCA
27593-23-3	DTXSID0047589	fragrance--flavorant	fragrance
67-47-0	DTXSID3030428	flavorant	flavorant--Drug--TSCA
89-83-8	DTXSID6034972	antimicrobial--fragrance--hairdyeing--denaturant--flavorant--masking	antimicrobial--Drug--TSCA
88-60-8	DTXSID2026529	flavorant--fragrance	fragrance--TSCA
21834-92-4	DTXSID9047419	perfuming--fragrance--flavorant	fragrance
13679-70-4	DTXSID0047169	flavorant--fragrance	fragrance
541-85-5	DTXSID9047047	fragrance--flavorant--perfuming	fragrance
13706-86-0	DTXSID7049215	flavorant	flavorant
628-46-6	DTXSID8044252	flavorant	flavorant
13708-12-8	DTXSID4047090	flavorant--fragrance	fragrance
99-59-2	DTXSID0020943	colorant	colorant
99-55-8	DTXSID4020959	colorant	colorant
118-47-8	DTXSID5041273	colorant	colorant--TSCA
77-71-4	DTXSID5021754	surfactant--viscositycontrolling--hairconditioning	viscosity controlling agent--TSCA
34413-35-9	DTXSID4047678	fragrance--flavorant	fragrance
23747-48-0	DTXSID7047196	fragrance--flavorant	fragrance
21145-77-7	DTXSID7041544	fragrance--masking	masking agent
90-51-7	DTXSID0026547	colorant	colorant
93-00-5	DTXSID4044743	colorant	colorant--TSCA
95-31-8	DTXSID7026572	antioxidant--initiator--accelerator--crosslinking catalyst--vulcanizing agent	catalyst--TSCA
94-86-0	DTXSID2047727	flavorant--perfuming--fragrance	fragrance
16712-64-4	DTXSID3029312	colorant	colorant--TSCA
135-79-5	DTXSID9047465	fragrance--perfuming	fragrance--TSCA
120-71-8	DTXSID1020350	colorant	colorant--TSCA
1747-60-0	DTXSID9024485	colorant	colorant
110-93-0	DTXSID5021629	fragrance--perfuming--flavorant	fragrance--TSCA
92-48-8	DTXSID9025588	masking--oralcare--flavorant	masking agent
91-62-3	DTXSID3020887	fragrance--perfuming--flavorant	fragrance
6285-57-0	DTXSID3024491	colorant	colorant
5949-05-3	DTXSID2044476	fragrance	fragrance--TSCA
689-67-8	DTXSID1021586	flavorant--fragrance--perfuming	fragrance
33704-61-9	DTXSID8047399	fragrance--perfuming--masking	fragrance
35948-25-5	DTXSID6044563	flame retardants/fire retardant--fire retardant--flame retardant--smoke suppressant	flame retardant--TSCA
87-02-5	DTXSID7026520	colorant	colorant--TSCA
119-40-4	DTXSID0044787	colorant	colorant--TSCA
489-84-9	DTXSID7045996	colorant--fragrance--perfuming--antimicrobial	fragrance--TSCA
28940-11-6	DTXSID0047165	fragrance--update--frangrance--perfuming--masking	fragrance
53219-21-9	DTXSID6041557	frangrance--update--fragrance	fragrance--TSCA
130-20-1	DTXSID9044532	colorant--cosmeticcolorant	colorant
108-16-7	DTXSID5031210	dispersing agent--corrosion inhibitor--buffering	corrosion inhibitor
6790-58-5	DTXSID0047113	fragrance--perfuming	fragrance
38462-22-5	DTXSID2047195	flavorant--frangrance--update--perfuming--fragrance	fragrance--TSCA
13019-22-2	DTXSID6047656	update--frangrance--fragrance--flavorant--masking--perfuming	fragrance--TSCA
50816-18-7	DTXSID4047125	fragrance--perfuming	fragrance
301-02-0	DTXSID6027137	supporting compound--opacifying--viscositycontrolling--anti-tack agent--processing aid--slip--paraffin--anti-block--lubricant--waxe--anti-blocking agent--release agent	ubiquitous--TSCA
93-83-4	DTXSID8026563	supporting compound--viscositycontrolling--foamboosting--antistatic	foam boosting agent--TSCA
25496-72-4	DTXSID3027875--DTXSID3029360	fragrance--lubricant--waxe--emulsifying--perfuming--emollient--anti-fogging agent	lubricating agent--Pesticide--TSCA
141-24-2	DTXSID2029169	fragrance--emollient--skinconditioning	emollient--TSCA
60-33-3	DTXSID2025505	supporting compound--skinconditioning--cleansing--hairconditioning--fragrance--surfactant--emollient--antistatic--additive--skin conditioning agent--flavorant--tackifier	surfactant--NA--Pesticide--TSCA
81-48-1	DTXSID1026293--DTXSID3020095	fragrance--organic pigment--soluble dye--cosmeticcolorant--colorant	organic pigment--Pesticide--TSCA
80-26-2	DTXSID2026496	perfuming--fragrance--flavorant--update--frangrance	fragrance
71751-41-2	DTXSID8023892	antimicrobial--active ingredient	antimicrobial--Pesticide
208-96-8	DTXSID3023845	fragrance	fragrance--TSCA
75-07-0	DTXSID5039224	nailconditioning--masking--colorant--flavorant--fragrance	colorant--TSCA
142-26-7	DTXSID6044804	surfactant--foamboosting--viscositycontrolling--skinconditioning--hairconditioning--humectant--antistatic--hair conditioning agent	surfactant--NA--TSCA
57-08-9	DTXSID1045879	antioxidant	antioxidant
103-90-2	DTXSID2020006	skinconditioning	skin conditioner--Drug--Pesticide--TSCA
118-57-0	DTXSID7045865	antimicrobial--uvabsorber	UV absorber
103-84-4	DTXSID2022543	stabilising--masking--fragrance	masking agent--TSCA
64-19-7	DTXSID5024394	processing aid--additive--pH regulating agent--masking--buffering--colorant--antimicrobial--fragrance--cleaning--flavorant--ph adjuster--buffering agent--accelerator--initiator--crosslinking catalyst	pH stabilizer--NA--Drug--Pesticide--TSCA
6080-56-4	DTXSID3031521	colorant	colorant
142-72-3	DTXSID7027097	supporting compound--accelerator--initiator--processing aid--buffering--crosslinking catalyst--additive	catalyst--TSCA
68-11-1	DTXSID8026141	supporting compound--hairwavingorstraightening--antioxidant--reducing--depilatory	reducer--TSCA
5421-46-5	DTXSID2027599	supporting compound--hairwavingorstraightening--depilatory--reducing	reducer
108419-33-6	DTXSID0029848	fragrance	fragrance--Pesticide--TSCA
102-01-2	DTXSID0024397	crosslink/coupling/curing agent	crosslinker--TSCA
67-64-1	DTXSID8021482	flavorant--solvent--fragrance component--denaturant--colorant--carrier--fragrance--epoxie	ubiquitous--Pesticide--TSCA
110-13-4	DTXSID8030138	perfuming	perfumer--TSCA
98-86-2	DTXSID6021828	flavorant--fragrance--masking	fragrance--Drug--Pesticide--TSCA
5080-50-2	DTXSID3040693	skinconditioning	skin conditioner
32388-55-9	DTXSID4029353	fragrance--perfuming--flavorant	fragrance--TSCA
616-91-1	DTXSID5020021	skinconditioning--antioxidant	antioxidant--Drug--TSCA
1188-37-0	DTXSID3046534	skinconditioning	skin conditioner--Drug
2490-97-3	DTXSID2048959	skinconditioning	skin conditioner
33996-33-7	DTXSID2046410	hairconditioning--emollient--skinconditioning--skinprotecting--humectant	skin protectant
77-89-4	DTXSID5044576	filmforming--masking--perfuming--fragrance--plasticizer	film forming agent
537-55-3	DTXSID7046045	skinconditioning--tanning	skin conditioner--TSCA
131-48-6	DTXSID0050425	skinprotecting--skinconditioning	skin protectant--Drug--TSCA
22047-25-2	DTXSID5047085	fragrance--flavorant--perfuming	fragrance
860-22-0	DTXSID1020190	hairdyeing--cosmeticcolorant--colorant	colorant--TSCA
3844-45-9	DTXSID2020189	cosmeticcolorant--colorant--hairdyeing--fragrance--dye--update	colorant--NA--Pesticide--TSCA
3087-16-9	DTXSID4046577	hairdyeing--cosmeticcolorant--colorant	colorant
633-96-5	DTXSID0038881	colorant--hairdyeing--cosmeticcolorant--dye	colorant--TSCA
3520-42-1	DTXSID7021235	hairdyeing--colorant--cosmeticcolorant--dye--fragrance	colorant--TSCA
107-02-8	DTXSID5020023	antimicrobial--fragrance--flavorant	antimicrobial--Pesticide--TSCA
107-13-1	DTXSID5020029	acrylic	acrylate--TSCA
73-24-5	DTXSID6022557	skinconditioning	skin conditioner--Drug--TSCA
58-61-7	DTXSID1022558	skinconditioning	skin conditioner--Drug--Pesticide--TSCA
60-92-4	DTXSID8040436	skinconditioning	skin conditioner--Drug--TSCA
61-19-8	DTXSID5022560	skinconditioning	skin conditioner--Drug--TSCA
56-65-5	DTXSID6022559	skinconditioning	skin conditioner--Drug--TSCA
124-04-9	DTXSID7021605	buffering--masking--flavorant--hair conditioning agent	masking agent--NA--TSCA
1071-93-8	DTXSID0044361	crosslinker--viscosity modifier--curing agent--hardener--rheology	crosslinker--TSCA
64-17-5	DTXSID9020584	antifoaming--astringent--masking--viscositycontrolling--antimicrobial--drying aid--solvent--antimicrobial agent--solubilizer--update--cleaning--colorant--fragrance component--viscosity decreasing agent--flavorant--processing aid--stabilizer--process aid--removes dirt and soils from floor and--fragrance--anti-blocking agent--anti-static agent--dispersing agent--slip--anti-block--anti-tack agent	ubiquitous--NA--Drug--Pesticide--TSCA
3055-99-0	DTXSID5039721	surfactant--emulsifying	emulsifier--Drug
5579-81-7	DTXSID8057774	antimicrobial--astringent	antimicrobial
2778-42-9	DTXSID4027498	polyurethane	polyurethane--TSCA
111-40-0	DTXSID2025050	crosslink/coupling/curing agent--detergent additive--chelating/complexing agent--crosslinker--curing agent--hardener	crosslinker--TSCA
25620-58-0	DTXSID2044894	curing--crosslinking--vulcanizing	crosslinker--TSCA
28777-98-2	DTXSID9027948	plasticizer	plastic
68424-85-1	DTXSID6028492--DTXSID9034317	corrosion inhibitor--conditioning agent--antistatic agent--emulsifying agent--anitfungal agent--pesticide active--anitmicrobial agent--antifoaming agent--surfactant--preservative--antistatic--biocide--deodorant--antimicrobial	antimicrobial--Pesticide--TSCA
63449-41-2	DTXSID1048122--DTXSID9034317	antistatic agent--emulsifying agent--anitfungal agent--corrosion inhibitor--pesticide active--antifoaming agent--anitmicrobial agent--deodorant--antimicrobial--preservative--antistatic--surfactant	antimicrobial--TSCA
2495-25-2	DTXSID8029236	monomer	monomer--TSCA
7757-82-6	DTXSID1021291	dispersing agent--defoamers/ anti foaming agent--carrier--viscositycontrolling--filler--bulking--additive--viscosity modifier--processing aid--bulking agent--process byproduct--builder--solubiliser--viscosity controlling agent--fragrance	ubiquitous--NA--Drug--Pesticide--TSCA
68584-22-5	DTXSID2028723	cleaning agent--surfactant--antimicrobial--foaming agent--blowing	foamer--Pesticide--TSCA
91082-17-6	DTXSID1047526	plasticizer	plastic
97-59-6	DTXSID3020043	skinprotecting--fragrance--soothing--skinconditioning--skin conditioning agent	skin protectant--NA--TSCA
584-79-2	DTXSID8035180	antimicrobial--masking--skinconditioning--active ingredient	masking agent--Pesticide--TSCA
28434-00-6	DTXSID2039336	skinconditioning--masking	masking agent
25956-17-6	DTXSID4024436	colorant--cosmeticcolorant--hairdyeing	colorant--Pesticide--TSCA
67634-00-8	DTXSID9025580	fragrance--masking--perfuming	fragrance
591-87-7	DTXSID9024437	flavorant	flavorant--TSCA
79-78-7	DTXSID4047591	fragrance--perfuming--flavorant	fragrance
7493-63-2	DTXSID3024441	flavorant	flavorant
2705-87-5	DTXSID8044755	fragrance--flavorant--perfuming	fragrance
142-19-8	DTXSID3044754	fragrance--flavorant--perfuming	fragrance
57-06-7	DTXSID3020047	flavorant--fragrance--antimicrobial	antimicrobial--TSCA
2835-39-4	DTXSID4039233	perfuming--flavorant	fragrance
96-05-9	DTXSID2021816	monomer	monomer
7493-72-3	DTXSID3024447	flavorant--fragrance--perfuming	fragrance
2179-59-1	DTXSID8024448	flavorant	flavorant
140-67-0	DTXSID10454919--DTXSID0020575	perfuming--fragrance	fragrance--TSCA
122-40-7	DTXSID8029157	fragrance--flavorant--perfuming	fragrance
101-85-9	DTXSID2049393	fragrance--flavorant--perfuming	fragrance
469-61-4	DTXSID0047032	perfuming--flavorant--fragrance	fragrance--TSCA
57-50-1	DTXSID2021288	fragrance--soothing--processing aid--humectant--additive--skinconditioning--antimicrobial--binder	additive--NA--Drug--Pesticide
502-61-4	DTXSID4047202	flavorant--fragrance--perfuming--masking	fragrance--TSCA
101-86-0	DTXSID4026684	fragrance--flavorant--perfuming	fragrance
25322-69-4	DTXSID9027863	fragrance--triol--polyurethane--polyol--solvent--colorant--diol--skinconditioning	ubiquitous--Pesticide
127-41-3	DTXSID0035160	update--fragrance--frangrance--perfuming--flavorant	fragrance--TSCA
127-51-5	DTXSID7027047	fragrance--flavorant--perfuming--skinconditioning--update--frangrance	masking agent--TSCA
1205-17-0	DTXSID7043908	fragrance--perfuming	fragrance
101-39-3	DTXSID4025587	flavorant--fragrance--perfuming	fragrance--TSCA
97-30-3	DTXSID7026605	additive--processing aid	additive
99-83-2	DTXSID4047593	fragrance--perfuming--flavorant	fragrance--TSCA
80-56-8	DTXSID4026501	fragrance--perfuming--flavorant	fragrance--Pesticide--TSCA
99-86-5	DTXSID9041237	perfuming--flavorant--fragrance	fragrance--TSCA
98-55-5	DTXSID5026625	perfuming--update--frangrance--fragrance--flavorant	fragrance--Pesticide
10482-56-1	DTXSID5026625--DTXSID5052672	perfuming--colorant--fragrance	fragrance
13963-57-0	DTXSID8051704	crosslinker--hardener--curing agent	crosslinker
142-03-0	DTXSID7044552	astringent--antimicrobial	antimicrobial
67701-03-5	DTXSID7028306	nucleating agent--smoke suppressant--flame retardant--viscosity modifier--rheology--supporting compound	ubiquitous--TSCA
7047-84-9	DTXSID9048697	viscositycontrolling--cosmeticcolorant--emulsionstabilising--anticaking	emulsion stabilizer--Drug
54182-58-0	DTXSID1048966	skinconditioning	skin conditioner--Drug
7360-53-4	DTXSID1044724	buffering	buffer
35141-30-1	DTXSID2044422	viscosity modifier--rheology modifier--thickener--compatibilizer--adhesion promoter	rheology modifier
6419-19-8	DTXSID2027624	chelating agent--oxidant--chelating--stabilizer	oxidizer--TSCA
926-39-6	DTXSID3044469	surfactant	surfactant
67-56-1	DTXSID2021731	rheology modifier--viscosity modifier--thickener--vulcanizing--curing--crosslinking--adhesion promoter--compatibilizer--monomer--deicer--denaturant--solvent--dispersing agent	ubiquitous--Pesticide--TSCA
5451-09-2	DTXSID5045914	hairconditioning--antimicrobial--skinconditioning	hair conditioner
96-50-4	DTXSID5024508	colorant	colorant--TSCA
143-24-8	DTXSID7044396	flow/ levelling agent	flow agent--TSCA
15625-89-5	DTXSID0027773	emulsionstabilising--oligomer--monomer--filmforming--hairfixing--hairconditioning	ubiquitous--TSCA
1111-78-0	DTXSID9027360	buffering	buffer--Pesticide
16919-19-0	DTXSID6047076	antiplaque--oralcare	oral care--TSCA
2235-54-3	DTXSID2027462	foaming--blowing--surfactant--cleansing--foaming agent--cleaning and foaming agent--supporting compound	surfactant--NA--Pesticide--TSCA
6484-52-2	DTXSID2029668	buffering	buffer--Pesticide--TSCA
7727-54-0	DTXSID9029691	oxidising--initiator--polymerization initiator--inhibitor--crosslinking catalyst--bleaching--catalyst--accelerator	catalyst--Pesticide--TSCA
108-78-1	DTXSID6020802	flame retardants/fire retardant--flame retardant--smoke suppressant--phenoplaste--aminoplaste	flame retardant--TSCA
1762-95-4	DTXSID3029653	buffering--antiperspirant--reducing--oxidising--viscositycontrolling--oralcare	ubiquitous--TSCA
26447-10-9	DTXSID1027899	viscositycontrolling--surfactant--hydrotrope--supporting compound	surfactant--Pesticide--TSCA
628-63-7	DTXSID1027263	solvent--frangrance--masking--update--flavorant--fragrance	fragrance--Pesticide--TSCA
71-41-0	DTXSID6021741	fragrance--perfuming--flavorant	fragrance--TSCA
540-18-1	DTXSID4041604	perfuming--fragrance--flavorant	fragrance
540-07-8	DTXSID0047581	fragrance--perfuming--flavorant	fragrance
2173-56-0	DTXSID8042218	perfuming--fragrance--flavorant	fragrance
67874-72-0	DTXSID0044573	fragrance--masking--perfuming	fragrance
25564-22-1	DTXSID6029331	perfuming	perfumer--TSCA
80-46-6	DTXSID8021771	antimicrobial	antimicrobial--TSCA
5508-58-7	DTXSID3045980	skinconditioning	skin conditioner--Drug
62-53-3	DTXSID8020090	colorant	colorant--Drug--TSCA
105-13-5	DTXSID6044357	perfuming--fragrance--flavorant	fragrance--NA--TSCA
8007-70-3	DTXSID3024528	fragrance--tonic--oralcare--perfuming--masking	masking agent
1331-83-5	DTXSID8047470	perfuming--fragrance	fragrance
1331-81-3	DTXSID2047486	fragrance	fragrance
122-91-8	DTXSID7047649	fragrance--flavorant--perfuming	fragrance
7549-33-9	DTXSID8047713	fragrance--perfuming--flavorant	fragrance
120-12-7	DTXSID0023878	fragrance	fragrance--TSCA
84-65-1	DTXSID3020095	colorant	colorant--Pesticide--TSCA
14233-37-5	DTXSID3020095	soluble dye	soluble dye
17354-14-2	DTXSID3020095	soluble dye--organic pigment	organic pigment--TSCA
6923-52-0	DTXSID3029283	accelerator--crosslinking catalyst--initiator	catalyst--TSCA
520-36-5	DTXSID6022391	antioxidant--hairconditioning	antioxidant--Drug
577-11-7	DTXSID8022959	wetting--surfactant--update--fragrance--hydrotrope--emulsifying--cleansing--cleaning agent--colorant--release agent--other additives for liquid system--emulsifier--anti-static agent--dispersing agent	ubiquitous--Pesticide--TSCA
497-76-7	DTXSID7040152	skinconditioning--bleaching--antioxidant	antioxidant
74-79-3	DTXSID6041056	antistatic--skinconditioning--hairconditioning--masking--flavorant	hair conditioner--Drug--TSCA
108-32-7	DTXSID2026789	polyurethane--photoinitiator--adhesion promoter--compatibilizer--solvent--viscositycontrolling--viscosity controlling agent--structurant	ubiquitous--NA--Pesticide--TSCA
1327-53-3	DTXSID0020103	antimicrobial	antimicrobial--TSCA
63968-64-9	DTXSID2040652	skinconditioning--antimicrobial	antimicrobial--Drug
2996-92-1	DTXSID5040700	compatibilizer--adhesion promoter	adhesion promoter--TSCA
50-81-7	DTXSID5020106	additive--buffering--masking--skinconditioning--antioxidant--processing aid--fragrance--skin conditioning agent--hair conditioning agent	additive--NA--Drug--Pesticide--TSCA
137-66-6	DTXSID3041611	fragrance--antioxidant--masking	masking agent--NA--Pesticide--TSCA
22839-47-0	DTXSID0020107	flavouring	flavorant--Drug
123-99-9	DTXSID8021640	masking--buffering--flavorant	masking agent--Drug--TSCA
103-24-2	DTXSID3026697	plasticizer--supporting compound	plastic
11099-03-9	DTXSID0026040	soluble dye	soluble dye--TSCA
123-77-3	DTXSID0024553	carrier--surfactant--blowing--foaming agent	foamer--TSCA
67-52-7	DTXSID8020129	colorant	colorant--TSCA
989-38-8	DTXSID1021243	hairdyeing	hair dye--Drug--TSCA
544-62-7	DTXSID0047799	skinconditioning--emollient--emulsionstabilising	emulsion stabilizer
8021-39-4	DTXSID9024853	fragrance	fragrance--TSCA
661-19-8	DTXSID4027286	emulsionstabilising--emollient--viscositycontrolling--binding--viscosity controlling agent--supporting compound	emulsion stabilizer--NA--Drug--TSCA
17804-35-2	DTXSID5023900	flame retardant	flame retardant--TSCA
100-52-7	DTXSID8039241	denaturant--solvent--fragrance--colorant--masking--flavorant	fragrance--TSCA
8001-54-5	DTXSID9034317	biocide--surfactant--antimicrobial agent--preservative--antistatic agent--antimicrobial	antimicrobial--NA
68391-01-5	DTXSID9034317--DTXSID4028460	biocide--antistatic--deodorant--preservative--antimicrobial--surfactant--fragrance	antimicrobial--TSCA
100-21-0	DTXSID6026080	diacid	diacid--TSCA
120-80-9	DTXSID3020257	flavorant	flavorant--Drug--TSCA
108-46-3	DTXSID2021238	flavorant--aminoplaste--phenoplaste--adhesion promoter--compatibilizer--hairdyeing--fragrance--masking	ubiquitous--TSCA
95-63-6	DTXSID6021402	fragrance--dispersing agent	solvent--TSCA
41424-36-6	DTXSID6044939	fragrance	fragrance
108-67-8	DTXSID6026797	fragrance	fragrance--TSCA
122-19-0	DTXSID2025139	supporting compound--preservative--surfactant--antistatic	surfactant--TSCA
100-51-6	DTXSID5020152	supporting compound--fragrance--flavorant--colorant--update--perfuming--viscositycontrolling--frangrance--solvent--preservative	fragrance--NA--Drug--TSCA
6683-19-8	DTXSID1027633	fragrance--processing aid--antioxidant--inhibitor--polymerization initiator--catalyst--update--preservative	catalyst--Pesticide--TSCA
69669-44-9	DTXSID4029806	surfactant	surfactant--TSCA
1333-39-7	DTXSID1027390	supporting compound--initiator--accelerator--crosslinking catalyst	catalyst--TSCA
16470-24-9	DTXSID4027781	supporting compound--colorant	colorant--TSCA
121-54-0	DTXSID6023810	surfactant--preservative--deodorant--antimicrobial--antimicrobial agent	antimicrobial--NA--TSCA
91-01-0	DTXSID2059015	perfuming	perfumer
92-87-5	DTXSID2020137	colorant	colorant--TSCA
271-89-6	DTXSID6020141	fragrance	fragrance--Drug--TSCA
65-85-0	DTXSID6020143	fragrance--masking--colorant--bulking--preservative--update--flavorant--antimicrobial--antioxidant--pH adjuster--fragrance component--additive	ubiquitous--NA--Drug--Pesticide--TSCA
582-25-2	DTXSID1027219	antioxidant--preservative	preservative--Pesticide--TSCA
532-32-1	DTXSID1020140	preservative--antioxidant--anticorrosive--antimicrobial--anitmicrobial agent--fragrance--corrosion inhibitor--anitfungal agent--pesticide active--nucleating agent--masking--stabilizer--additive	ubiquitous--NA--Pesticide--TSCA
89-71-4	DTXSID6048208	fragrance	fragrance
119-53-9	DTXSID1020144	fragrance--flavorant--perfuming	fragrance--TSCA
100-47-0	DTXSID7021491	fragrance--flavorant--perfuming	fragrance--TSCA
119-61-9	DTXSID0021961	uvabsorber--fragrance--colorant--photoinitiator--masking--flavorant--stabilizer	UV absorber--NA--Drug--TSCA
1641-17-4	DTXSID8046242	uvabsorber	UV absorber
85-19-8	DTXSID8047894	uvabsorber	UV absorber
95-16-9	DTXSID7024586	perfuming--fragrance--colorant--flavorant	fragrance--Drug--TSCA
95-14-7	DTXSID6020147	antimicrobial--corrosion inhibitor--stabilizer	corrosion inhibitor--NA--TSCA
86-75-9	DTXSID5046069	antimicrobial	antimicrobial
98-88-4	DTXSID9026631	supporting compound--skinconditioning	skin conditioner--TSCA
94-36-0	DTXSID6024591	oxidising--catalyst/accelerator--crosslink/coupling/curing agent--accelerator--polymerization initiator--inhibitor--initiator--catalyst--crosslinking catalyst--crosslinker--hardener--curing agent	catalyst--Drug--TSCA
37526-88-8	DTXSID3047130	flavorant--perfuming--fragrance	fragrance
101-41-7	DTXSID0020151--DTXSID1044352	masking--perfuming--solvent--fragrance--flavorant	fragrance--TSCA
140-11-4	DTXSID0020151	frangrance--fragrance--flavorant--solvent--deodorant--perfuming--masking	fragrance--Pesticide--TSCA
120-51-4	DTXSID8029153	perfuming--flavorant--solvent--fragrance component--colorant--other additives for liquid system--deodorizing agent--odor eliminator--antimicrobial--fragrance	fragrance--NA--Drug--TSCA
103-37-7	DTXSID7047510	perfuming--flavorant--fragrance	fragrance
103-41-3	DTXSID3041663	fragrance--flavorant--perfuming	fragrance--NA
122-73-6	DTXSID7047439	fragrance--perfuming	fragrance
103-28-6	DTXSID6047602	flavorant--fragrance--perfuming	fragrance
622-78-6	DTXSID0020155	flavorant	flavorant--TSCA
103-38-8	DTXSID1047603	fragrance--flavorant--perfuming	fragrance
2495-37-6	DTXSID0022193	monomer--acrylic	monomer
94-44-0	DTXSID7046542	antistatic--skinconditioning	skin conditioner
58394-64-2	DTXSID20184896	plasticizer	plastic
102-16-9	DTXSID6024597	flavorant--fragrance--perfuming	fragrance
122-63-4	DTXSID4044791	fragrance--flavorant--perfuming	fragrance--TSCA
118-58-1	DTXSID1024598	fragrance--frangrance--perfuming--update--flavorant--uvabsorber	UV absorber--NA
56-37-1	DTXSID9021710	antistatic--crosslinking catalyst--initiator--accelerator	catalyst--TSCA
1214-39-7	DTXSID7032630	hairconditioning	hair conditioner--TSCA
56-93-9	DTXSID9021710	accelerator--crosslinking catalyst--initiator	catalyst--TSCA
24615-84-7	DTXSID2027834	monomer--adhesion promoter--nailconditioning	monomer--TSCA
87-44-5	DTXSID8024739	masking--perfuming--skinconditioning--fragrance--flavorant	masking agent--TSCA
1139-30-6	DTXSID4051586	flavorant--fragrance--perfuming	fragrance--TSCA
18794-84-8	DTXSID9047049	fragrance--flavorant--perfuming--masking	fragrance--TSCA
14901-07-6	DTXSID4021769--DTXSID9025451	frangrance--fragrance--perfuming--update--flavorant--masking	fragrance--TSCA
127-91-3	DTXSID7027049	fragrance--perfuming--flavorant	fragrance--TSCA
83-46-5	DTXSID5022481	emulsionstabilising--masking--skinconditioning--stabilising	emulsion stabilizer
107-43-7	DTXSID8022666	antistatic--viscositycontrolling--hairconditioning--skinconditioning--humectant--skin conditioning agent	skin conditioner--NA--Drug--Pesticide--TSCA
25013-16-5	DTXSID7020215	masking--antioxidant--fragrance	masking agent--NA--Pesticide--TSCA
464-48-2	DTXSID8022036	fragrance	fragrance
1196-01-6	DTXSID9035620	fragrance	fragrance
60628-96-8	DTXSID9045631	antidandruff--antimicrobial	antimicrobial--Drug
58-85-5	DTXSID7022679	antiseborrhoeic--hairconditioning--skinconditioning--hair conditioning agent	hair conditioner--NA--Drug--TSCA
92-52-4	DTXSID4020161	fragrance--flavorant	fragrance--TSCA
92-67-1	DTXSID5020071	colorant	colorant--TSCA
28588-75-2	DTXSID9047673	flavorant	flavorant
52829-07-9	DTXSID0028030	uv absorber--light stabilizer--heat stabilizer--light stabilizers / uv absorber--antioxidant	UV absorber--TSCA
13463-41-7	DTXSID7026314	preservative--fungicide--biocide--antimicrobial--antidandruff--hairconditioning--antiseborrhoeic--antidandruff agent	ubiquitous--NA
33171-05-0	DTXSID00872663	antioxidant	antioxidant
6422-86-2	DTXSID7027625	plasticizer--fragrance	fragrance--TSCA
40372-72-3	DTXSID3029362	adhesion promoter--vulcanizing agent--hardener--curing agent--filler--adehesion promoter/bonding agent--compatibilizer--curing--vulcanizing--crosslinking	crosslinker--TSCA
117-83-9	DTXSID9047174	plasticizer	plastic
117-81-7	DTXSID5020607	fragrance--colorant--plasticizer	fragrance--TSCA
122-62-3	DTXSID7025055	fragrance--supporting compound--plasticiser--masking--filmforming--solvent--emollient	masking agent--TSCA
32435-46-4	DTXSID3044916	phosphorousbased monomer--phosphorous-based monomer	monomer
162881-26-7	DTXSID8044597	photoinitiator--initiator--crosslinking catalyst--accelerator	catalyst--TSCA
42553-65-1	DTXSID7046172	colorant	colorant--Drug
27858-32-8	DTXSID4044903	lubricant	lubricating agent--TSCA
143-23-7	DTXSID4027109	other additives for liquid system--emulsifier--chelating/complexing agent--flocculating agent--crosslink/coupling/curing agent	crosslinker--Drug
56-35-9	DTXSID9020166	antimicrobial	antimicrobial--TSCA
3064-70-8	DTXSID3032331	antimicrobial	antimicrobial
82985-35-1	DTXSID6033825	adhesion promoter	adhesion promoter--TSCA
10081-67-1	DTXSID0027721	antioxidant	antioxidant--TSCA
23089-26-1	DTXSID5045964	masking--skinconditioning--soothing	skin conditioner--Drug
1291-32-3	DTXSID7026318	initiator--crosslinking catalyst--accelerator	catalyst
13676-54-5	DTXSID8044381	imide	polyimide--TSCA
7787-59-9	DTXSID2020181	colorant--cosmeticcolorant	colorant--TSCA
99-26-3	DTXSID3046588	skinconditioning	skin conditioner
1565-94-2	DTXSID7044841	monomer--filmforming	film forming agent--TSCA
3696-28-4	DTXSID1041897	antimicrobial	antimicrobial
19224-26-1	DTXSID0027802	plasticizer--fragrance--skinconditioning--flavorant	emollient
120-55-8	DTXSID0026967	solvent--hairconditioning--emollient--light stabilizers / uv absorber--plasticizer	UV absorber--TSCA
27138-31-4	DTXSID6027921	plasticizer--solvent--skinconditioning--emollient	emollient--TSCA
5281-04-9	DTXSID7027594	organic pigment--colorant--hairdyeing	organic pigment--TSCA
10043-35-3	DTXSID1020194	antimicrobial--buffering agent--stabilizing agent--anitmicrobial agent--pH regulating agent--buffer--denaturant--biocide--detergent additive--pesticide active--buffering--stabilizer--enzyme	heat stabilizer--Pesticide--TSCA
10373-78-1	DTXSID7049394	filmforming	film forming agent--TSCA
76-49-3	DTXSID7041675	fragrance--flavorant	fragrance--TSCA
68916-76-7	DTXSID8047711	fragrance	fragrance--Pesticide
25155-30-0	DTXSID7025219	surfactant--cleaning and foaming agent--antimicrobial--emulsifying agent--cleansing--emulsifying--cleaning agent	surfactant--NA--Pesticide--TSCA
76-60-8	DTXSID9044459	cosmeticcolorant--colorant	colorant--TSCA
75-27-4	DTXSID1020198	fragrance--colorant	fragrance--TSCA
75-25-2	DTXSID1021374	colorant	colorant--Drug--TSCA
115-39-9	DTXSID6041682	antimicrobial--antioxidant	antioxidant--TSCA
6117-91-5	DTXSID2052283	flavorant	flavorant--TSCA
3724-65-0	DTXSID7027544	flavorant--stabilising--masking	masking agent--TSCA
78-94-4	DTXSID3025671	flavorant	flavorant--TSCA
71-36-3	DTXSID1021740	colorant--other additives for liquid system--flavorant--fragrance--perfuming--solvent--denaturant	fragrance--Drug--Pesticide--TSCA
123-72-8	DTXSID8021513	flavorant--fragrance--perfuming--colorant	fragrance--TSCA
109-79-5	DTXSID6026824	flavorant	flavorant--TSCA
513-53-1	DTXSID1041396	flavorant	flavorant--TSCA
4532-64-3	DTXSID5047089	flavorant	flavorant--TSCA
6915-15-7	DTXSID0027640	supporting compound--flavorant--processing aid--additive	additive--Drug--TSCA
5405-41-4	DTXSID6025305	update--solvent--perfuming--fragrance--flavorant	fragrance
96-29-7	DTXSID1021821	colorant--crosslinker--hardener--anti-skinning agent--curing agent--viscosity modifier--rheology	crosslinker--TSCA
124-17-4	DTXSID9027021	perfuming--masking--solvent--viscositycontrolling--fragrance--colorant--film forming/coalescing agent--flow/ levelling agent--supporting compound	film forming agent
112-07-2	DTXSID1026904	solvent--supporting compound--film forming/coalescing agent	film forming agent--TSCA
13912-80-6	DTXSID4057895	skinconditioning	skin conditioner--Drug
78-51-3	DTXSID5021758	flow/ levelling agent--flame retardants/fire retardant--specialized industrial--film former	ubiquitous--TSCA
29387-86-8	DTXSID6029755	cleaning agents--cleaning pad	NA
7492-70-8	DTXSID3044831	flavorant--perfuming--fragrance	fragrance--TSCA
109-42-2	DTXSID4047624	fragrance--flavorant--perfuming	fragrance
15706-73-7	DTXSID4047046	flavorant--perfuming--fragrance	fragrance
16215-21-7	DTXSID7044845	rheology--viscosity modifier	rheology modifier
94-26-8	DTXSID3020209	flavorant--fragrance component--masking--preservative	masking agent--NA--TSCA
2052-15-5	DTXSID3038800	flavorant--perfuming	fragrance
123-86-4	DTXSID3021982	fragrance--solvent--flavorant--masking--colorant	fragrance--TSCA
141-32-2	DTXSID6024676	monomer--acrylic	monomer--TSCA
7756-96-9	DTXSID5024683	flavorant--fragrance--perfuming	fragrance
136-60-7	DTXSID8040694	fragrance--masking--preservative--flavorant	masking agent--Pesticide--TSCA
102-79-4	DTXSID1044354	buffering	buffer--TSCA
115-84-4	DTXSID8041400	humectant--skinconditioning	skin conditioner
2426-08-6	DTXSID9024691	wetting--solvent	wetting agent--TSCA
138-22-7	DTXSID7042196	solvent--masking--flavorant--fragrance	fragrance--Pesticide
97-88-1	DTXSID4024696	monomer--viscositycontrolling--fragrance--masking--filmforming--acrylic	film forming agent--TSCA
142-77-8	DTXSID7027099	flavorant	flavorant
85-70-1	DTXSID7023938	filmforming--plasticizer	film forming agent
590-01-2	DTXSID5027223	perfuming--fragrance--colorant--flavorant	fragrance--TSCA
2052-14-4	DTXSID8062153	flavorant--perfuming--fragrance	fragrance--TSCA
544-40-1	DTXSID6022058	fragrance--flavorant--perfuming	fragrance--TSCA
109-73-9	DTXSID1021904	colorant--flavorant	colorant--Drug--TSCA
68610-51-5	DTXSID7028776	antioxidant	antioxidant--TSCA
108-88-3	DTXSID7021360	initiator--crosslinking catalyst--accelerator--catalyst--acrylic--fragrance--antioxidant--solvent--colorant--vulcanizing--curing--crosslinking--vulcanizing agent	ubiquitous--Drug--TSCA
5579-78-2	DTXSID8047551	perfuming--flavorant--fragrance	fragrance
80-54-6	DTXSID9026500	perfuming--fragrance	fragrance
1515-72-6	DTXSID8044591	skinconditioning--plasticiser	plastic--TSCA
107-92-6	DTXSID8021515	fragrance--flavorant--masking	fragrance--Drug--TSCA
82469-79-2	DTXSID0047535	emollient--plasticizer	plastic
11006-34-1	DTXSID1045956	colorant--fragrance--cosmeticcolorant--deodorant	colorant
1320-07-6	DTXSID7041708	colorant--dye	colorant--TSCA
6359-98-4	DTXSID6041719	colorant--cosmeticcolorant--dye	colorant
68609-97-2	DTXSID7028774	solvent--reactive diluent	reactive diluent
67762-27-0	DTXSID0028323	supporting compound--emulsionstabilising--emollient--surfactant--opacifying--lubricant--emulsifying--foamboosting--viscositycontrolling--softness extender--emulsifier--emulsion stabiliser--viscosity controlling agent--hair conditioning agent--waxe	emulsion stabilizer--NA--TSCA
68609-96-1	DTXSID0029474	solvent	solvent
331-39-5	DTXSID5020231	masking--antioxidant	masking agent--Drug
58-08-2	DTXSID0020232	flavorant--masking--skinconditioning--skin conditioning agent	masking agent--NA--Drug--TSCA
652-37-9	DTXSID6057796	skinconditioning	skin conditioner
10043-52-4	DTXSID5020235	antimicrobial--astringent--stabilizing agent--viscositycontrolling--enzyme stabilizer--thickener--stabilizer--process aid--skin conditioning agent--enzyme stabiliser--processing aid--additive--enzyme	ubiquitous--NA--Drug--Pesticide--TSCA
62-33-9	DTXSID2036409	chelating--additive--fragrance	chelator--NA
26264-06-2	DTXSID1027891	cleansing--surfactant	surfactant--Pesticide
814-80-2	DTXSID0020236	astringent--keratolytic--buffering	buffer--TSCA
137-08-6	DTXSID8040438	antistatic--hairconditioning--hair conditioning agent	hair conditioner--NA
4075-81-4	DTXSID1027556	preservative	preservative--Pesticide
1322-14-1	DTXSID6057742	viscositycontrolling--antimicrobial--preservative	antimicrobial
79-92-5	DTXSID8026488	frangrance--update--masking--flavorant--fragrance	fragrance--TSCA
68606-83-7	DTXSID4047709	perfuming--masking--fragrance	fragrance
514-78-3	DTXSID0022727	colorant--cosmeticcolorant	colorant
334-48-5	DTXSID9021554	fragrance component--surfactant--masking--emulsifying--cleaning agent--perfuming--cleansing--fragrance--antimicrobial--flavorant--supporting compound--initiator--accelerator--crosslinking catalyst	fragrance--Drug--Pesticide--TSCA
2605-79-0	DTXSID7042190	surfactant--hydrotrope--hairconditioning--cleansing--antistatic--foamboosting	surfactant--Drug--Pesticide
142-62-1	DTXSID7021607	surfactant--emulsifying--cleaning agent--perfuming--lubricant--cleansing--masking--fragrance component--fragrance--flavorant--colorant	fragrance--TSCA
23847-08-7	DTXSID1044481	vulcanizing agent	vulcanizer--TSCA
502-44-3	DTXSID4027159	colorant--caprolactone	colorant
124-07-2	DTXSID3021645	cleaning agent--cleansing--perfuming--antimicrobial--fragrance component--emulsifying--surfactant--colorant--masking--flavorant--fragrance--supporting compound	fragrance--Drug--Pesticide--TSCA
29836-26-8	DTXSID6042234	cleansing--surfactant	surfactant
1117-86-8	DTXSID9036646	emollient--hairconditioning--skinconditioning--humectant	skin conditioner--TSCA
2687-94-7	DTXSID30209180--DTXSID4036435	cleaning agent--cleansing--surfactant--hairconditioning--solubilizing agent--foaming--plasticizer--solubiliser	surfactant--NA--Pesticide--TSCA
404-86-4	DTXSID9020241	masking--skinconditioning--fragrance	masking agent--Drug--TSCA
133-06-2	DTXSID9020243	antimicrobial	antimicrobial--Pesticide--TSCA
124-43-6	DTXSID9024726	accelerator--crosslinking catalyst--initiator--oxidising	catalyst
63-25-2	DTXSID9020247	flame retardant	flame retardant--Pesticide--TSCA
86-74-8	DTXSID4020248	colorant	colorant--Drug--TSCA
10605-21-7	DTXSID4024729	antimicrobial	antimicrobial--Drug--Pesticide--TSCA
75-15-0	DTXSID6023947	fragrance	fragrance--TSCA
57-13-6	DTXSID4021426	pH adjuster--descaler--colorant--skinconditioning--antimicrobial--uncategorized--buffering--antistatic--fragrance--pH regulating agent--humectant--skin conditioning agent	ubiquitous--NA--Drug--Pesticide--TSCA
1260-17-9	DTXSID9022817	colorant--cosmeticcolorant	colorant
13254-33-6	DTXSID1046924	antistatic--hairconditioning	hair conditioner
499-75-2	DTXSID6042074	perfuming--flavorant--fragrance	fragrance--TSCA
99-48-9	DTXSID3024736	fragrance--perfuming--flavorant	fragrance
99-49-0	DTXSID8047426	flavorant--perfuming--update--frangrance--flavouring--masking	fragrance--TSCA
2244-16-8	DTXSID8020256	masking--perfuming--flavouring--fragrance--flavorant	fragrance--TSCA
6485-40-1	DTXSID7041413	masking--flavouring--perfuming--frangrance--flavorant--update--fragrance	fragrance--TSCA
97-42-7	DTXSID3024738	fragrance--flavorant--perfuming	fragrance
8001-79-4	DTXSID7024742	antimicrobial--process aid--supporting compound--fragrance--masking--smoothing--skinconditioning--solvent--moisturising--emollient--plasticizer	masking agent--NA--Pesticide--TSCA
111-17-1	DTXSID8044200	catalyst--accelerator--catalyst/accelerator--skinconditioning	catalyst
2664-63-3	DTXSID9047960	catalyst/accelerator--catalyst--accelerator	catalyst--TSCA
77-53-2	DTXSID1041269	flavorant--fragrance--masking--skinconditioning--emollient	emollient--TSCA
122-18-9	DTXSID3041665	preservative--antimicrobial--antistatic--surfactant--biocide	antimicrobial--TSCA
124-03-8	DTXSID2041759	emulsifying--antistatic--surfactant--antimicrobial	antimicrobial
57-09-0	DTXSID5037028	antimicrobial--surfactant--preservative--emulsifying--antistatic	antimicrobial--TSCA
123-03-5	DTXSID6041761	antimicrobial--hairconditioning--emulsifying--antistatic--deodorant--surfactant--oralcare--antistatic agent	antimicrobial--NA--TSCA
55-56-1	DTXSID2033314	oralcare--antimicrobial--preservative	antimicrobial--Drug
56-95-1	DTXSID7032345	oralcare--antimicrobial--biocide--preservative--antibacterial active	antimicrobial--NA
3697-42-5	DTXSID7047144	antimicrobial--oralcare--preservative	antimicrobial
999-81-5	DTXSID6020303	antimicrobial	antimicrobial--Pesticide--TSCA
79-07-2	DTXSID9041570	preservative	preservative--TSCA
79-11-8	DTXSID4020901	keratolytic	keratolytic--TSCA
108-90-7	DTXSID4020298	colorant	colorant--Pesticide--TSCA
57-15-8	DTXSID1041217	preservative	preservative--TSCA
67-66-3	DTXSID1020306	colorant	colorant--TSCA
327-97-9	DTXSID3024786	antioxidant--skinprotecting--skinconditioning	skin protectant--Drug
2675-77-6	DTXSID2024793	antimicrobial	antimicrobial--Pesticide
120-32-1	DTXSID5020154	antimicrobial--preservative--colorant	antimicrobial--TSCA
1897-45-6	DTXSID0020319	antimicrobial	antimicrobial--Pesticide--TSCA
89-68-9	DTXSID2041547	denaturant--antiplaque--deodorant--antimicrobial--oralcare	antimicrobial
88-04-0	DTXSID0032316	preservative--deodorant--antimicrobial--fragrance	antimicrobial--TSCA
104-29-0	DTXSID0049028	antimicrobial--preservative	antimicrobial--NA--Drug
101-21-3	DTXSID7020764	flame retardant	flame retardant--Pesticide
2921-88-2	DTXSID4020458	flame retardant--antimicrobial	flame retardant--Pesticide
5598-13-0	DTXSID6032352	flame retardant	flame retardant--Pesticide
57-88-5	DTXSID3022401	fragrance--stabilising--emollient--skinconditioning--emulsifying--viscositycontrolling--skin conditioning agent--additive	emulsion stabilizer--NA--Drug
7789-12-0	DTXSID6032061	antimicrobial	antimicrobial
21679-31-2	DTXSID0051863	crosslinking catalyst--initiator--accelerator	catalyst
480-40-0	DTXSID1022396	skinconditioning	skin conditioner
915-67-3	DTXSID2021232	cosmeticcolorant--colorant	colorant--TSCA
1936-15-8	DTXSID6021082	cosmeticcolorant--colorant	colorant
3734-67-6	DTXSID9044663	cosmeticcolorant--colorant	colorant
6359-82-6	DTXSID5047451	cosmeticcolorant--colorant	colorant
129-17-9	DTXSID3026065	cosmeticcolorant--colorant	colorant
2353-45-9	DTXSID3020673	cosmeticcolorant--colorant	colorant--Pesticide--TSCA
518-47-8	DTXSID9025328	cosmeticcolorant--colorant	colorant--TSCA
17372-87-1	DTXSID0025234	cosmeticcolorant--colorant	colorant--TSCA
16423-68-0	DTXSID7021233	cosmeticcolorant--colorant	colorant--TSCA
8004-92-0	DTXSID0041721	cosmeticcolorant--colorant--dye	colorant--TSCA
1393-63-1	DTXSID7024534	cosmeticcolorant	colorant--TSCA
502-65-8	DTXSID2046593--DTXSID70859421	cosmeticcolorant--antioxidant--colorant	colorant
1343-78-8	DTXSID2045735	cosmeticcolorant--hairdyeing	colorant
41621-49-2	DTXSID6045583	antidandruff--antimicrobial	antimicrobial
84776-26-1	DTXSID2030857	skinconditioning--skinprotecting--humectant--emollient--antioxidant--antimicrobial	skin protectant
104-55-2	DTXSID1024835	flavouring--perfuming--denaturant--fragrance--flavorant	fragrance--NA--TSCA
140-10-3	DTXSID5022489	skinconditioning--perfuming--fragrance	masking agent--TSCA
1885-38-7	DTXSID8044385	perfuming--fragrance	fragrance--TSCA
103-54-8	DTXSID2044765	flavorant--fragrance--perfuming	fragrance
104-54-1	DTXSID9041491	flavorant--perfuming--flavouring--fragrance	fragrance--NA--TSCA
122-69-0	DTXSID7047647	flavorant--fragrance--perfuming	fragrance
103-59-3	DTXSID6047608	fragrance--flavorant--perfuming	fragrance
103-56-0	DTXSID1047607	perfuming--flavorant--fragrance	fragrance
104-28-9	DTXSID2025264	uvabsorber	UV absorber
25152-85-6	DTXSID3047554	fragrance--perfuming--flavorant	fragrance
31501-11-8	DTXSID7047560	perfuming--fragrance--flavorant	fragrance
41519-23-7	DTXSID0047585	fragrance--perfuming--flavorant	fragrance
33467-74-2	DTXSID6047579	fragrance--perfuming--flavorant	fragrance
67883-79-8	DTXSID7047562	perfuming--fragrance--flavorant	fragrance
933-48-2	DTXSID1047570	perfuming--fragrance	fragrance
67564-91-4	DTXSID4034601	antimicrobial	antimicrobial
21662-09-9	DTXSID5041514	fragrance--flavorant--masking--perfuming	fragrance
64275-73-6	DTXSID9047700	fragrance--flavorant	fragrance
35854-86-5	DTXSID0047587--DTXSID5047588	fragrance--perfuming--flavorant--skinconditioning	masking agent
156-59-2	DTXSID2024030	colorant	colorant--TSCA
5392-40-5	DTXSID6024836	fragrance--perfuming--flavorant--flavouring	fragrance--NA--TSCA
7492-66-2	DTXSID1024837	flavorant--perfuming--fragrance	fragrance--TSCA
7549-37-3	DTXSID8044832	perfuming--flavorant--fragrance	fragrance--TSCA
77-92-9	DTXSID3020332	chelator--buffering--water softener--ph adjuster--builder--pH adjuster--masking--chelating agent--chelating--antimicrobial--fragrance--preservative--ph stabilizer--captures soil--ph neutralizer--process aid--ph ajduster--antibacterial active--processing aid--buffering agent--additive--antioxidant--skin conditioning agent--update--foaming agent--blowing	pH stabilizer--NA--Drug--Pesticide--TSCA
106-23-0	DTXSID3041790	fragrance--masking--frangrance--update--flavorant	fragrance--TSCA
106-22-9	DTXSID3026726	frangrance--update--flavorant--perfuming--fragrance	fragrance--NA--TSCA
141-16-2	DTXSID5047405	flavorant--perfuming--fragrance	fragrance
105-85-1	DTXSID1044772	fragrance--flavorant	fragrance
97-89-2	DTXSID7052652	perfuming--fragrance--flavorant	fragrance
141-14-0	DTXSID8047187	fragrance--flavorant--perfuming	fragrance
8008-26-2	DTXSID2031532	fragrance--tonic--masking--skinconditioning--cleansing--hairconditioning--perfuming--flavouring	masking agent
8028-48-6	DTXSID1047730	skinconditioning--astringent--tonic--masking--emollient--viscositycontrolling--emulsionstabilising--binding--flavouring--hairconditioning--perfuming--skinprotecting--fragrance component--fragrance	skin protectant--Pesticide
8014-17-3	DTXSID2047721	skinconditioning--perfuming--masking--fragrance	masking agent
38083-17-9	DTXSID6046555	preservative--antimicrobial--antidandruff agent	antimicrobial--NA
369-77-7	DTXSID0048684	antimicrobial--deodorant	antimicrobial
23593-75-1	DTXSID7029871	antidandruff--antimicrobial	antimicrobial--Drug
121-69-7	DTXSID2020507	crosslinking catalyst--initiator--accelerator--colorant--fragrance	catalyst--TSCA
2457-01-4	DTXSID8044888	crosslinking catalyst--accelerator--initiator	catalyst
71-48-7	DTXSID6026373	accelerator--initiator--crosslinking catalyst	catalyst--TSCA
13870-90-1	DTXSID1046009	skinconditioning--antioxidant--skinprotecting	skin protectant
80-62-6	DTXSID2020844	acrylic--monomer--flavorant--colorant--opacifying--anticaking	ubiquitous--TSCA
108-05-4	DTXSID3021431	polyvinyl acetate emulsion--derivative--vinylic--paraffin--waxe--lubricant--acrylic--colorant--filmforming	derivative--TSCA
91-64-5	DTXSID7020348	perfuming--fragrance	fragrance--NA--Drug--TSCA
1319-77-3	DTXSID3024364	fragrance--perfuming--antimicrobial	fragrance--TSCA
140-39-6	DTXSID0046567	perfuming--fragrance--flavorant	fragrance
589-18-4	DTXSID5025574	perfuming--skinconditioning--masking--fragrance	masking agent--TSCA
26444-49-5	DTXSID3024861	flame retardant--smoke suppressant--plasticizer	flame retardant
483-63-6	DTXSID6040664	antimicrobial--solvent	solvent--Drug
98-82-8	DTXSID1021827	colorant--catalyst--accelerator--initiator--crosslinking catalyst	catalyst--TSCA
13816-33-6	DTXSID6047440	perfuming--fragrance	fragrance
80-15-9	DTXSID3024869	catalyst--accelerator--inhibitor--crosslinking catalyst--initiator--polymerization initiator--curing agent--crosslinker--hardener	catalyst--TSCA
7447-39-4	DTXSID7040449	skinconditioning	skin conditioner--Drug
420-04-2	DTXSID9034490	colorant	colorant--Drug--Pesticide--TSCA
68-19-9	DTXSID7044346	skinconditioning--skin conditioning agent	skin conditioner--NA--Drug--TSCA
5124-30-1	DTXSID3027588	polyurethane	polyurethane--Pesticide--TSCA
7585-39-9	DTXSID1020358	deodorizer--chelating--absorbent	chelator--Drug--Pesticide
110-82-7	DTXSID4021923	solvent--fragrance--catalyst--initiator--crosslinking catalyst--accelerator	catalyst--Pesticide--TSCA
4802-20-4	DTXSID2025501	fragrance	fragrance
108-93-0	DTXSID4021894	perfuming--flavorant--fragrance	fragrance--Drug--TSCA
108-94-1	DTXSID6020359	solvent--flavorant--perfuming--fragrance	fragrance--Drug--Pesticide--TSCA
4927-39-3	DTXSID8047682	perfuming--fragrance	fragrance
622-45-7	DTXSID6052299	perfuming--flavorant--fragrance	fragrance
541-02-6	DTXSID8041820--DTXSID1027184	emollient--hairconditioning--viscositycontrolling--solvent--antistatic--humectant--skinconditioning--skin conditioning agent--hair conditioning agent--supporting compound--fragrance	emollient--NA--TSCA
556-67-2	DTXSID8041820--DTXSID7027205	emollient--antistatic--humectant--viscositycontrolling--solvent--hairconditioning--skinconditioning--fragrance	emollient--Pesticide--TSCA
502-72-7	DTXSID2047141	deodorant--fragrance--masking	masking agent--TSCA
1679-07-8	DTXSID1047108	flavorant	flavorant
96-41-3	DTXSID1033371	flavorant	flavorant--TSCA
120-92-3	DTXSID3029154	flavorant--perfuming	fragrance--TSCA
541-05-9	DTXSID6027185	solvent--emollient--hairconditioning--skinconditioning--fragrance	hair conditioner--TSCA
68359-37-5	DTXSID5035957	active ingredient	active ingredient--Pesticide
52315-07-8	DTXSID1023998	active ingredient	active ingredient--Pesticide
94361-06-5	DTXSID0032601	antimicrobial	antimicrobial--Pesticide
156-57-0	DTXSID8045779	antioxidant--reducing--hairwavingorstraightening	reducer--TSCA
3374-22-9	DTXSID5046988	masking--hairwavingorstraightening--antioxidant--reducing--antistatic--hairconditioning	reducer
52-89-1	DTXSID0020367	hairwavingorstraightening--reducing--hairconditioning--antioxidant--flavorant	reducer--TSCA
56-89-3	DTXSID2046418	flavorant--masking--hairconditioning--antistatic	hair conditioner--Drug--TSCA
9007-43-6	DTXSID6046894	skinconditioning	skin conditioner--TSCA
71-30-7	DTXSID4044456	skinconditioning	skin conditioner--TSCA
7785-70-8	DTXSID7041671	fragrance--perfuming	fragrance--TSCA
526-95-4	DTXSID8027169	processing aid--additive--chelating agent--supporting compound--solvent--humectant--buffering	additive--Drug--Pesticide--TSCA
50-99-7	DTXSID7022910	fragrance--additive--processing aid--humectant--skin conditioning agent	additive--NA--Drug--Pesticide--TSCA
69-65-8	DTXSID1023235	fragrance--masking--skinconditioning--moisturising--binding--humectant--skin conditioning agent--additive	masking agent--NA--Drug--TSCA
15356-60-2	DTXSID8029733	fragrance--update--frangrance	fragrance--TSCA
89-82-7	DTXSID2025975--DTXSID3051757	perfuming--fragrance	fragrance--TSCA
50-70-4	DTXSID5023588	fragrance--additive--skinconditioning--plasticiser--processing aid--humectant--enzyme stabiliser--skin conditioning agent--solvent	additive--NA--Drug--Pesticide--TSCA
138-86-3	DTXSID2029612	perfuming--frangrance--antimicrobial--update--fragrance--flavorant--solvent--deodorant--flavour--other additives for liquid system	fragrance--NA--TSCA
89-78-1	DTXSID1020805--DTXSID8029650	perfuming--soothing--denaturant--fragrance--refreshing--flavorant--masking--frangrance--update	masking agent--TSCA
443-79-8	DTXSID2046882	flavorant--hairconditioning--skinconditioning--antistatic	hair conditioner
491-07-6	DTXSID7044475	flavorant--fragrance--perfuming	fragrance--TSCA
1490-04-6	DTXSID8029650	fragrance--antimicrobial--flavorant--soothing--masking--refreshing--denaturant--cooling agent--astringent--frangrance--update	masking agent--NA--TSCA
59-51-8	DTXSID9020821	flavorant--enzyme--stabilizer--skinconditioning--antistatic--hairconditioning	hair conditioner--Pesticide--TSCA
25152-84-5	DTXSID6024911	flavorant--perfuming	fragrance--TSCA
1163-19-5	DTXSID9020376	flame retardant--fire retardant--flame retardants/fire retardant--heat stabilizer	flame retardant--TSCA
112-31-2	DTXSID4021553	frangrance--update--flavorant--masking--fragrance	fragrance--TSCA
124-18-5	DTXSID6024913	masking--fragrance--plasticiser--viscositycontrolling--solvent	solvent--TSCA
106-79-6	DTXSID1026740	supporting compound--other additives for liquid system--plasticizer	liquid system additive--TSCA
1975-78-6	DTXSID9027449	fragrance--perfuming	fragrance--TSCA
706-14-9	DTXSID4022109	flavorant--perfuming--update--fragrance--frangrance	fragrance--TSCA
705-86-2	DTXSID0044496	flavorant--update--perfuming--frangrance--masking--fragrance	fragrance--TSCA
872-05-9	DTXSID2029747	viscositycontrolling--solvent	viscosity controlling agent--TSCA
112-17-4	DTXSID8047189	perfuming--flavorant--fragrance	fragrance
3179-47-3	DTXSID6024915	monomer	monomer
134-62-3	DTXSID2021995	active ingredient--skinprotecting	skin protectant--Pesticide--TSCA
520-45-6	DTXSID6020014	preservative--antibacterial--antioxidant	preservative--NA--TSCA
698-76-0	DTXSID5047164	perfuming--fragrance--flavorant	fragrance
710-04-3	DTXSID9047099	perfuming--fragrance--flavorant	fragrance
52918-63-5	DTXSID8020381	masking--active ingredient--skinconditioning	masking agent--Pesticide
3734-33-6	DTXSID8034376	denaturant--bittering agent--uncategorized--masking--fragrance	masking agent--NA--Pesticide--TSCA
90823-38-4	DTXSID9034361	antimicrobial--denaturant	antimicrobial--Pesticide
102-06-7	DTXSID3025178	crosslinking catalyst--accelerator--initiator	catalyst--TSCA
522-51-0	DTXSID3045144	antimicrobial--deodorant--oralcare--antiplaque	antimicrobial
103-23-1	DTXSID0020606	fragrance--plasticizer--lubricant--filmforming--solvent--emollient--skinconditioning	masking agent--TSCA
4246-51-9	DTXSID6044565	curing agent--hardener	crosslinker--TSCA
27178-16-1	DTXSID1027924	fragrance--plasticiser--skinconditioning--solvent--emollient	emollient
68515-49-1	DTXSID0028666	plasticizer	plastic--TSCA
68515-48-0	DTXSID5028665	plasticizer	plastic--TSCA
753-73-1	DTXSID5027304	catalyst/accelerator	catalyst--TSCA
105-76-0	DTXSID3026724	plasticizer--perfuming	perfumer
84-74-2	DTXSID2021781	plasticizer--fragrance	fragrance--TSCA
110-33-8	DTXSID9026841	plasticizer--skinconditioning--emollient--solvent	emollient--TSCA
126-58-9	DTXSID3027039	polyol	polyol--TSCA
110-05-4	DTXSID2024955	accelerator--inhibitor--colorant--crosslinking catalyst--polymerization initiator--catalyst--initiator--hardener--curing agent--crosslinker	catalyst--TSCA
26761-40-0	DTXSID4025082	plasticizer	plastic--TSCA
624-48-6	DTXSID4040765	plasticizer--diester--solvent--emollient	ubiquitous--TSCA
2873-97-4	DTXSID1024916	curing agent--crosslinker--hardener--monomer	crosslinker
431-03-8	DTXSID6021583	fragrance--perfuming--flavorant	fragrance--TSCA
2179-57-9	DTXSID9035206	flavorant--perfuming	fragrance--TSCA
2050-87-5	DTXSID9045972	flavorant	flavorant
3012-65-5	DTXSID5020079	buffering--chelating	buffer
78491-02-8	DTXSID0029559	preservative	preservative--NA--TSCA
132-64-9	DTXSID2021993	fragrance	fragrance--TSCA
132-65-0	DTXSID0047741	antioxidant	antioxidant--TSCA
84-69-5	DTXSID9022522	hardener--crosslinker--curing agent--plasticizer	crosslinker--TSCA
120-46-7	DTXSID3041247	heat stabilizer	heat stabilizer--TSCA
103-29-7	DTXSID8041668	perfuming	perfumer--TSCA
103-50-4	DTXSID5025819	fragrance--flavorant--perfuming	fragrance--TSCA
621-07-8	DTXSID3044702	antioxidant	antioxidant--TSCA
10222-01-2	DTXSID5032361	antimicrobial	antimicrobial
3296-90-0	DTXSID9020164	smoke suppressant--flame retardant	flame retardant--TSCA
105-99-7	DTXSID2021866	filmforming--solvent--skinconditioning--plasticiser--emollient	film forming agent--Pesticide--TSCA
102-81-8	DTXSID2024953	buffering	buffer
142-96-1	DTXSID1022007	flavorant--colorant--fragrance	colorant--TSCA
2050-60-4	DTXSID7041916	plasticiser--solvent--chelating--hairconditioning	ubiquitous
109-43-3	DTXSID1041847	skinconditioning--masking--filmforming--fragrance--plasticiser--hairconditioning--flavorant--solvent--emollient	masking agent--TSCA
141-03-7	DTXSID7021998	flavorant	flavorant
1330-20-7	DTXSID2021446	initiator--accelerator--crosslinking catalyst--anti-static agent--fluorescent whitening agents/ optical brightener--colorant--antimicrobial--perfuming--masking--solvent--fragrance	ubiquitous--Pesticide--TSCA
1067-33-0	DTXSID3020419	catalyst--initiator--crosslinking catalyst--accelerator--catalyst/accelerator	catalyst--TSCA
683-18-1	DTXSID8027292	crosslinking catalyst--accelerator--initiator	catalyst--TSCA
77-58-7	DTXSID6024961	catalyst--accelerator--initiator--lubricant--waxe--crosslinking catalyst--catalyst/accelerator	catalyst--TSCA
117-80-6	DTXSID7020425	antimicrobial	antimicrobial--TSCA
2782-57-2	DTXSID8024993	antimicrobial	antimicrobial
133-53-9	DTXSID0041359	antimicrobial--deodorant	antimicrobial
1777-82-8	DTXSID40152855	preservative--antimicrobial	antimicrobial
75-09-2	DTXSID0020868	solvent--colorant--fragrance	fragrance--TSCA
97-23-4	DTXSID6021824	antimicrobial--deodorant	antimicrobial
115-32-2	DTXSID4020450	flame retardant	flame retardant--Pesticide
80-43-3	DTXSID1025017	vulcanizing agent--polymerization initiator--inhibitor--catalyst--curing agent--crosslinker--hardener	catalyst--TSCA
461-58-5	DTXSID1020354	hardener--crosslinking--vulcanizing--curing--curing agent--crosslink/coupling/curing agent	crosslinker--TSCA
2550-40-5	DTXSID4047628	flavorant	flavorant
84-61-7	DTXSID5025021	plasticizer	plastic
23386-52-9	DTXSID8027826	hydrotrope--cleansing--surfactant--foamboosting--other additives for liquid system	surfactant
65983-31-5	DTXSID7044970	monomer	monomer--TSCA
7173-51-5	DTXSID9032537	biocide--surfactant--antibacterial active--antimicrobial--fragrance--corrosion inhibitor--antistatic agent--pesticide active--emulsifying agent--emulsifying--cleaning agent--antifoaming agent--antistatic--anitmicrobial agent--hairconditioning--anitfungal agent	surfactant--NA--Pesticide--TSCA
68959-20-6	DTXSID5035589	antimicrobial	antimicrobial
60-57-1	DTXSID9020453	flame retardant	flame retardant
112-36-7	DTXSID3025047	solvent	solvent--Drug--TSCA
462-95-3	DTXSID6052112	flavorant--solvent--other additives for liquid system--crosslinking catalyst--initiator--accelerator--catalyst/accelerator--catalyst	catalyst--TSCA
105-58-8	DTXSID3025041	flavorant	flavorant--TSCA
100-37-8	DTXSID5021837	buffering--emulsifier--dispersing agent	buffer--TSCA
623-91-6	DTXSID7027253	flavorant	flavorant--TSCA
96-22-0	DTXSID6021820	fragrance--perfuming--flavorant	fragrance--TSCA
141-05-9	DTXSID8020464	flavorant	flavorant--TSCA
105-53-3	DTXSID7021863	fragrance--perfuming--frangrance--update--flavorant	fragrance--TSCA
95-92-1	DTXSID2044472	hairconditioning--chelating--flavorant--masking--plasticiser--solvent	ubiquitous--TSCA
84-66-2	DTXSID7021780	filmforming--denaturant--solvent--plasticiser--masking--fragrance--hairconditioning--colorant--waxe--lubricant	ubiquitous--Pesticide--TSCA
110-40-7	DTXSID0021915	plasticiser--flavorant--skinconditioning--masking--emollient--fragrance--solvent	masking agent
123-25-1	DTXSID2038732	solvent--flavorant--plasticiser--fragrance--masking--emollient	masking agent--TSCA
352-93-2	DTXSID5027146	flavorant	flavorant--TSCA
87-91-2	DTXSID5052597	fragrance--flavorant	fragrance--TSCA
109-89-7	DTXSID6021909	flavorant	flavorant--TSCA
105-16-8	DTXSID4026713	monomer	monomer--TSCA
25340-17-4	DTXSID4027866	fragrance--perfuming	fragrance
111-46-6	DTXSID8020462	diol--fragrance--colorant--emulsifier--process aid--accelerator--initiator--crosslinking catalyst	catalyst--NA--Pesticide--TSCA
3524-68-3	DTXSID3025045--DTXSID2025842	monomer--oligomer--acrylic	monomer--TSCA
4074-88-8	DTXSID3025045	monomer	monomer
2358-84-1	DTXSID8044882	monomer--acrylic	monomer
112-15-2	DTXSID6026905	film forming/coalescing agent--supporting compound--solvent	film forming agent
111-77-3	DTXSID3025049	antimicrobial--other additives for liquid system--fragrance--flow/ levelling agent--film forming/coalescing agent--solvent	ubiquitous--Pesticide--TSCA
420-12-2	DTXSID3049411	flavorant	flavorant--TSCA
764-99-8	DTXSID6044985	vinylic	vinyl--TSCA
3710-84-7	DTXSID2027543	fragrance	fragrance--TSCA
68479-98-1	DTXSID0028618	crosslinking--curing--vulcanizing--antioxidant--crosslink/coupling/curing agent--hardener--curing agent	crosslinker--TSCA
498-81-7	DTXSID4041812	fragrance--perfuming--flavorant	fragrance--TSCA
17283-81-7	DTXSID4047200	fragrance--flavorant--perfuming	fragrance
2436-90-0	DTXSID8029234	fragrance--perfuming	fragrance--TSCA
473-55-2	DTXSID7025922	fragrance--perfuming	fragrance--TSCA
92-88-6	DTXSID1029120	bleaching--skinprotecting	skin protectant--TSCA
3077-12-1	DTXSID0044650	filmforming--initiator--accelerator--crosslinking catalyst	catalyst--TSCA
20018-09-1	DTXSID3032541	antimicrobial	ubiquitous
141-04-8	DTXSID9036690	fragrance--skinconditioning--masking--processing aid--solvent--emollient--plasticiser	masking agent--TSCA
127-39-9	DTXSID7029164	foamboosting--hydrotrope--surfactant--skinconditioning--other additives for liquid system	surfactant--Pesticide
71888-89-6	DTXSID70872296	plasticizer	plastic--TSCA
33703-08-1	DTXSID5027982	skinconditioning--solvent--emollient--plasticizer	emollient--TSCA
27554-26-3	DTXSID0027933	plasticizer	plastic--TSCA
6938-94-9	DTXSID5027641	plasticiser--emollient--skinconditioning--masking--solvent--fragrance--hair conditioning agent--supporting compound	masking agent--NA--Pesticide--TSCA
36673-16-2	DTXSID7044928	crosslink/coupling/curing agent--hardener--crosslinker--curing agent	crosslinker--TSCA
9016-00-6	DTXSID9023833	skinconditioning--emollient--skinprotecting--defoamer--antifoaming--slip--anti-tack agent--anti-block--film former--solvent--antifoam agent--processing aid--process aid	ubiquitous--NA--Pesticide
60-51-5	DTXSID7020479	colorant--flame retardant	flame retardant--Pesticide--TSCA
840-65-3	DTXSID6029202	skinconditioning	skin conditioner
10420-33-4	DTXSID0041692	colorant	colorant--TSCA
627-93-0	DTXSID8025096	fragrance--skinconditioning--plasticiser--emollient--solvent	emollient--Pesticide--TSCA
14433-76-2	DTXSID1027764	emulsionstabilising--solvent	emulsion stabilizer--Pesticide
616-38-6	DTXSID9029192	solvent--propellant--masking	ubiquitous--TSCA
624-92-0	DTXSID4025117	fragrance--flavorant	fragrance--Pesticide--TSCA
1119-40-0	DTXSID3025122	emollient--solvent--antistatic--fragrance	solvent--Pesticide--TSCA
106-65-0	DTXSID5025152	solvent--flavorant--skinconditioning--fragrance--emollient--masking	fragrance--Pesticide--TSCA
85264-33-1	DTXSID1032513	antimicrobial	antimicrobial
112-18-5	DTXSID1026906	hairconditioning--antistatic--antistatic agent--fragrance	hair conditioner--TSCA
108-59-8	DTXSID4029145	flavorant--update--perfuming--frangrance	fragrance--TSCA
756-79-6	DTXSID0020494	smoke suppressant--flame retardant	flame retardant--TSCA
112-75-4	DTXSID4026927	antistatic--hairconditioning--antistatic agent--fragrance	hair conditioner
112-69-6	DTXSID9026924	antistatic agent--hairconditioning--antistatic--emulsifying	emulsifier--TSCA
131-11-3	DTXSID3022455	masking--filmforming--plasticiser--solvent--curing agent--crosslinker--hardener	crosslinker--TSCA
124-28-7	DTXSID4027026	hairconditioning--antistatic--antistatic agent--emulsifying	emulsifier
67-71-0	DTXSID4043937	viscositycontrolling--solvent	viscosity controlling agent--TSCA
120-61-6	DTXSID0020498	monomer	monomer--TSCA
96-31-1	DTXSID5025156	nailconditioning	nail conditioner--TSCA
124-40-3	DTXSID5024057	flavorant	flavorant--TSCA
2867-47-2	DTXSID1027504	viscositycontrolling--filmforming--monomer--curing--crosslinking--vulcanizing	crosslinker--TSCA
2008-39-1	DTXSID0024896	antimicrobial	antimicrobial
78-62-6	DTXSID6052538	viscosity modifier--rheology	rheology modifier--TSCA
5538-94-3	DTXSID6035491	antimicrobial--antistatic agent--corrosion inhibitor--conditioning agent--anitmicrobial agent--pesticide active--anitfungal agent--antifoaming agent--emulsifying agent--biocide--surfactant	antimicrobial--Pesticide--TSCA
1459-93-4	DTXSID8027402	plasticizer	plastic
27668-52-6	DTXSID4035542	antimicrobial--wetting	antimicrobial
42594-17-2	DTXSID5044940	monomer--acrylic	monomer
140-95-4	DTXSID6025141	antimicrobial	antimicrobial--TSCA
105-08-8	DTXSID9026712	solvent	solvent--TSCA
4767-03-7	DTXSID4027577	dispersing agent--diol--vulcanizing--curing--crosslinking	crosslinker--TSCA
68928-76-7	DTXSID7044978	catalyst/accelerator--heat stabilizer	catalyst--TSCA
99-97-8	DTXSID0021832	filmforming--accelerator--initiator--crosslinking catalyst	catalyst--TSCA
520-27-4	DTXSID4045892	antioxidant	antioxidant--Drug
60506-81-2	DTXSID7041887	monomer--acrylic	monomer--TSCA
872-10-6	DTXSID8042266	flavorant	flavorant
147-24-0	DTXSID4020537	hairconditioning--skinconditioning	hair conditioner
126-00-1	DTXSID0022436	viscositycontrolling	viscosity controlling agent
1241-94-7	DTXSID1025300	flame retardant--smoke suppressant--plasticizer	flame retardant
882-33-7	DTXSID6022131	flavorant	flavorant--TSCA
101-84-8	DTXSID9021847	masking--flavorant--fragrance--update--frangrance	fragrance--TSCA
101-81-5	DTXSID1041891	solvent--masking--flavorant--fragrance	fragrance--TSCA
4712-55-4	DTXSID7041889--DTXSID80164154	antioxidant--accelerator--catalyst	catalyst
122-39-4	DTXSID4021975	colorant--antimicrobial	colorant--Pesticide--TSCA
80-10-4	DTXSID2026494	crosslinking--curing--vulcanizing	crosslinker--TSCA
6843-66-9	DTXSID2044717	crosslinking--vulcanizing--curing	crosslinker--TSCA
144-79-6	DTXSID3027116	curing--vulcanizing--crosslinking	crosslinker
106-19-4	DTXSID6044511	skinconditioning--solvent--emollient	emollient
629-19-6	DTXSID2022096	flavorant--fragrance	fragrance
136-45-8	DTXSID8032544	antimicrobial	antimicrobial--Pesticide
25265-71-8	DTXSID0027856	viscositycontrolling--perfuming--masking--solvent--fragrance component--process aid--viscosity controlling agent--fragrance--compatibilizer--adhesion promoter--antimicrobial--colorant	fragrance--NA--Pesticide--TSCA
111109-77-4	DTXSID0042327	solvent--fragrance	solvent--TSCA
88917-22-0	DTXSID4029062	film forming/coalescing agent--coalescing--solvent--supporting compound--fragrance	film forming agent--TSCA
56-18-8	DTXSID0025440	buffering	buffer--TSCA
85-83-6	DTXSID8041743	soluble dye	soluble dye
107-46-0	DTXSID4026769	antifoaming--skinconditioning	skin conditioner--TSCA
135-51-3	DTXSID8044543	colorant	colorant
3709-43-1	DTXSID7027542	colorant	colorant
7414-83-7	DTXSID1029671	chelating	chelator--TSCA
7421-40-1	DTXSID7045572	foamboosting--surfactant--skinconditioning	foam boosting agent
128-95-0	DTXSID2041252	hairdyeing	hair dye--TSCA
102-08-9	DTXSID4026139	accelerator--initiator--crosslinking catalyst	catalyst--TSCA
10595-72-9	DTXSID5027728	antioxidant--supporting compound	antioxidant
3648-20-2	DTXSID7025215	plasticizer	plastic
330-54-1	DTXSID0020446	antimicrobial	antimicrobial--Pesticide--TSCA
50-21-5	DTXSID7023192	processing aid--antioxidant--preservative--additive--cleaning--antibacterial agent--fragrance--water softener--humectant--skinconditioning--ph adjuster--buffering--skin conditioning agent--hair conditioning agent	ubiquitous--NA--Drug--Pesticide--TSCA
150-30-1	DTXSID9023463	flavorant--skinconditioning--masking--hairconditioning	masking agent
112-41-4	DTXSID5026914	flavorant--viscositycontrolling--masking--solvent	masking agent--TSCA
112-40-3	DTXSID0026913	fragrance--flavorant--perfuming	fragrance--TSCA
947-04-6	DTXSID1027344	colorant	colorant--TSCA
2437-25-4	DTXSID1022188	perfuming--fragrance	fragrance--TSCA
2305-05-7	DTXSID7047190	flavorant--fragrance--perfuming	fragrance--TSCA
143-07-7	DTXSID5021590	supporting compound--flavorant--surfactant--emulsifying--lubricant--fragrance--cleansing--emulsion stabiliser--humectant--emulsifier	surfactant--NA--Drug--Pesticide--TSCA
142-18-7	DTXSID5041275	fragrance--emulsifying--emollient--skin conditioning agent--emulsifier--anti-static agent	emollient--NA--Pesticide
26544-38-7	DTXSID8027905	surfactant--crosslinker--hardener--curing agent--viscosity modifier--rheology	crosslinker--TSCA
112-66-3	DTXSID7047641	flavorant--perfuming--fragrance	fragrance
1166-52-5	DTXSID0048189	antioxidant	antioxidant
27176-87-0	DTXSID6027923	cleansing--cleaning agent--surfactant--antifoaming agent--antimicrobial	surfactant--NA--Pesticide--TSCA
27323-41-7	DTXSID5027932	antimicrobial--cleansing--surfactant--foaming	surfactant--Pesticide--TSCA
2439-10-3	DTXSID3020548	antimicrobial	antimicrobial--Pesticide
538-71-6	DTXSID5033468	antimicrobial--oralcare--antiplaque--deodorant	antimicrobial--TSCA
67-43-6	DTXSID2023434	chelating agent--chelating	chelator--NA--TSCA
479-18-5	DTXSID6022975	skinconditioning	skin conditioner--Drug--TSCA
60-00-4	DTXSID6022977	chelating agent--chelating--chelator--sequestrant--chelating & complexing agent--metal deactivator	ubiquitous--NA--Drug--Pesticide--TSCA
10417-94-4	DTXSID9041023	emollient--skinconditioning	emollient--Drug
476-66-4	DTXSID2020557	skinconditioning	skin conditioner--Drug
518-82-1	DTXSID5025231	skinconditioning	skin conditioner--Drug
115-29-7	DTXSID1020560	flame retardant	flame retardant--Pesticide
989-51-5	DTXSID1029889	antioxidant	antioxidant--Drug
28961-43-5	DTXSID3027950	oligomer--monomer--acrylic	monomer
101-02-0	DTXSID0026252	rheology--viscosity modifier--crosslinking catalyst--accelerator--initiator--antioxidant--metal deactivator--chelating & complexing agent	ubiquitous--TSCA
50-14-6	DTXSID5020233	skinconditioning	skin conditioner--Drug--TSCA
89-65-6	DTXSID6026537	antioxidant	antioxidant--TSCA
531-75-9	DTXSID7045318	tonic	tonic--Drug
112-60-7	DTXSID9026922	supporting compound--update--solvent	liquid system additive--Pesticide--TSCA
141-43-5	DTXSID6022000	fragrance--buffering--pH regulating agent--specialized industrial--ph adjuster--solvent--preservative--surfactant--cleaning--process aid--processing aid	pH stabilizer--NA--Drug--Pesticide--TSCA
2370-63-0	DTXSID1022186	monomer	monomer--TSCA
61791-12-6	DTXSID2047696	fragrance--emollient--emulsifying--surfactant--cleaning agent--other surface modifier--lubricant--emulsifier	lubricating agent--Pesticide--TSCA
10287-53-3	DTXSID2044763	crosslink/coupling/curing agent--photoinitiator	crosslinker--TSCA
687-47-8	DTXSID9042336	fragrance	fragrance--Pesticide--TSCA
67028-40-4	DTXSID8047428	flavorant--fragrance	fragrance
692-86-4	DTXSID4044828	fragrance--flavorant--update--perfuming--frangrance--skinconditioning	masking agent
7335-26-4	DTXSID9047126	flavorant--fragrance--perfuming	fragrance
39255-32-8	DTXSID7047198	fragrance--flavorant--perfuming	fragrance
6290-17-1	DTXSID4047549	flavorant--fragrance--perfuming	fragrance
121-39-1	DTXSID8025886	flavorant--perfuming--fragrance	fragrance
94-02-0	DTXSID4047094	flavorant--fragrance--perfuming	fragrance
2021-28-5	DTXSID9047095	flavorant--fragrance	fragrance
120-47-8	DTXSID9022528	flavorant--fragrance--preservative	fragrance--NA--TSCA
539-88-8	DTXSID8047058	flavorant--perfuming--fragrance	fragrance
89-33-8	DTXSID5044738	colorant	colorant--TSCA
141-78-6	DTXSID1022001	perfuming--fragrance--flavorant--colorant--solvent--anti-blocking agent--dispersing agent	fragrance--Pesticide--TSCA
141-97-9	DTXSID2027092	perfuming--flavorant--crosslink/coupling/curing agent--fragrance	fragrance--TSCA
87-25-2	DTXSID6025272	fragrance--perfuming--flavorant	fragrance
93-89-0	DTXSID3038696	perfuming--fragrance--flavorant--preservative	fragrance--TSCA
105-95-3	DTXSID1044774	flavorant--update--masking--fragrance--tonic--frangrance	masking agent--NA--TSCA
52304-36-6	DTXSID9035753	skinconditioning--surfactant	surfactant
105-54-4	DTXSID6040111	update--flavorant--frangrance--fragrance--perfuming	fragrance--TSCA
110-38-3	DTXSID0044363	emollient--skinconditioning--perfuming--flavorant--fragrance	fragrance--TSCA
103-36-6	DTXSID9022520	fragrance--flavorant--perfuming--uvabsorber	UV absorber--TSCA
7085-85-0	DTXSID1025279	filmforming	film forming agent--TSCA
3025-30-7	DTXSID0041357	skinprotecting--skinconditioning--fragrance--flavorant	skin protectant
106-33-2	DTXSID4047044	flavorant--fragrance--perfuming--emollient	fragrance--TSCA
110-73-6	DTXSID9021922	buffering	buffer--TSCA
109-94-4	DTXSID6040117	fragrance--flavorant--perfuming	fragrance--TSCA
106-30-9	DTXSID1040112	fragrance--flavorant	fragrance
628-97-7	DTXSID2047511	flavorant--perfuming--emollient--fragrance	fragrance--TSCA
123-66-0	DTXSID3021980	flavorant--perfuming--fragrance--frangrance--update	fragrance--TSCA
118-60-5	DTXSID7040734	fragrance--uvabsorber--uvfilter	UV absorber--TSCA
4940-11-8	DTXSID5041516	perfuming--masking--fragrance--flavorant	fragrance--Pesticide
108-64-5	DTXSID3047057	flavorant--perfuming--frangrance--update--fragrance	fragrance--TSCA
97-64-3	DTXSID6029127	flavorant--solvent--fragrance component--fragrance--perfuming	fragrance--Pesticide--TSCA
1191-41-9	DTXSID6025307	fragrance--emollient--flavorant	fragrance--TSCA
39711-79-0	DTXSID5047039	tonic--flavorant--fragrance	fragrance
97-63-2	DTXSID1025308	flavorant--fragrance--viscositycontrolling--monomer	ubiquitous--TSCA
77-83-8	DTXSID8020591	viscositycontrolling--fragrance--perfuming--flavorant	fragrance
124-06-1	DTXSID6047654	perfuming--emollient--solvent--fragrance--flavorant	fragrance--TSCA
614-18-6	DTXSID9046526	perfuming--skinconditioning--flavorant	fragrance
109-95-5	DTXSID9046574	flavorant	flavorant
123-29-5	DTXSID1047651	flavorant--fragrance--perfuming--emollient	fragrance
106-32-1	DTXSID8051542	perfuming--fragrance--flavorant	fragrance--TSCA
111-62-6	DTXSID3047633	emollient--perfuming--flavorant--fragrance	fragrance--Pesticide--TSCA
94-08-6	DTXSID5048211	perfuming	perfumer
101-97-3	DTXSID6044353	perfuming--fragrance--solvent--tonic--flavorant	fragrance--TSCA
105-37-3	DTXSID1040110	flavorant--perfuming--fragrance	fragrance--TSCA
2687-91-4	DTXSID3044413	solvent	solvent--TSCA
118-61-6	DTXSID1021958	fragrance--perfuming--flavorant	fragrance--TSCA
623-51-8	DTXSID8049337	reducing--hairwavingorstraightening--depilatory	reducer--TSCA
80-39-7	DTXSID5025310	filmforming--plasticiser	film forming agent
121-32-4	DTXSID5021968	soothing--flavorant--masking--update--frangrance--fragrance	masking agent--TSCA
100-41-4	DTXSID3020596	fragrance--colorant--perfuming--anti-static agent--fluorescent whitening agents/ optical brightener	ubiquitous--TSCA
96-49-1	DTXSID2026600	solvent	solvent--TSCA
107-06-2	DTXSID6020438	fragrance	fragrance--Drug--TSCA
54982-83-1	DTXSID1044568	masking--perfuming--fragrance--update--frangrance	fragrance--TSCA
552-30-7	DTXSID7026235	curing agent--hardener--crosslinker	crosslinker--TSCA
97-90-5	DTXSID1026615	monomer--hardener--curing agent--crosslinker--acrylic--filmforming	crosslinker--TSCA
110-80-5	DTXSID7024087	other additives for liquid system	liquid system additive--Drug--TSCA
109-86-4	DTXSID5024182	driers/siccative--flow/ levelling agent--other additives for liquid system	ubiquitous--Drug--TSCA
57116-45-7	DTXSID6044696	crosslink/coupling/curing agent--vulcanizing--curing--crosslinking	crosslinker
36443-68-2	DTXSID0044236	antioxidant--inhibitor--polymerization initiator--catalyst	catalyst
5444-75-7	DTXSID4041654	solvent--skinconditioning--emollient	emollient--TSCA
113-48-4	DTXSID6032562	antimicrobial	antimicrobial--Pesticide
7664-38-2	DTXSID5024263	monomer--antimicrobial--oxidant--stabilizer--buffering--ph adjuster--additive	ubiquitous--NA--Drug--Pesticide--TSCA
17689-77-9	DTXSID3027792	rheology--curing--vulcanizing--viscosity modifier--crosslinking	crosslinker--TSCA
78-07-9	DTXSID7041962	wetting	wetting agent
2809-21-4	DTXSID6023028	chelator--chelating--chelating agent--sequestrant--fragrance	fragrance--NA--Drug--Pesticide--TSCA
8000-34-8	DTXSID8044175	fragrance--skinconditioning--tonic--perfuming--masking	masking agent--TSCA
97-53-0	DTXSID9020617	flavorant--tonic--perfuming--fragrance--colorant--denaturant--flavour	fragrance--NA--Drug--TSCA
93-15-2	DTXSID5025607	fragrance	fragrance--TSCA
10402-33-2	DTXSID0047406	perfuming--fragrance	fragrance
57-11-4	DTXSID8021642	softening agent--special effect pigment--vulcanizing agent--dispersing agent--flavorant--release agent--emulsionstabilising--emulsifying--masking--cleansing--refatting--lubricant--emulsifier--surfactant--fragrance--waxe--bulking agent--emulsion stabiliser--humectant--skin conditioning agent	NA--ubiquitous--Drug--Pesticide--TSCA
1195-79-5	DTXSID9025324	fragrance	fragrance--TSCA
1632-73-1	DTXSID1041970	flavorant--perfuming--fragrance	fragrance--TSCA
76-87-9	DTXSID1021409	antimicrobial	antimicrobial--Pesticide--TSCA
51630-58-1	DTXSID3020621	flame retardant	flame retardant--Pesticide
14024-18-1	DTXSID3051707	crosslinking catalyst--initiator--accelerator--crosslinker--hardener--curing agent	catalyst
7705-08-0	DTXSID8020622	astringent	astringent--Pesticide
486-25-9	DTXSID6049307	fragrance	fragrance--TSCA
4776-06-1	DTXSID0041985	antimicrobial	antimicrobial
59-30-3	DTXSID0022519	skinconditioning	skin conditioner--Drug--Pesticide--TSCA
107-31-3	DTXSID5025609	supporting compound--flavorant	flavorant--TSCA
485-72-3	DTXSID4022311	skinprotecting--antioxidant--skinconditioning	skin protectant
57-48-7	DTXSID5023081	humectant	humectant--Drug--Pesticide--TSCA
110-17-8	DTXSID3021518	dispersing agent--flavorant--processing aid--additive--buffering	additive--Drug--Pesticide--TSCA
98-01-1	DTXSID1020647	fragrance--flavorant--solvent	solvent--Pesticide--TSCA
623-17-6	DTXSID7025346	fragrance--flavorant	fragrance
98-00-0	DTXSID2025347	flavorant--fragrance	fragrance--TSCA
1883-78-9	DTXSID5047665	flavorant	flavorant
13678-68-7	DTXSID5047661	fragrance--flavorant	fragrance
526-99-8	DTXSID7048740	chelating	chelator
59-23-4	DTXSID0023088	skinconditioning	skin conditioner--Drug--TSCA
149-91-7	DTXSID0020650	flavorant--antioxidant	antioxidant--TSCA
695-06-7	DTXSID8041298	masking--perfuming--fragrance--update--frangrance--flavorant	fragrance--TSCA
105-21-5	DTXSID5047611	perfuming--update--fragrance--frangrance--flavorant	fragrance
104-61-0	DTXSID0034229	perfuming--frangrance--update--solvent--fragrance--flavorant	fragrance--TSCA
104-50-7	DTXSID1047609	frangrance--fragrance--perfuming--update--flavorant	fragrance
99-85-4	DTXSID6041210	perfuming--update--flavorant--frangrance--fragrance	fragrance--TSCA
104-67-6	DTXSID4034287	perfuming--update--masking--solvent--frangrance--fragrance--flavorant	fragrance--TSCA
116912-64-2	DTXSID0044783	vulcanizing--curing--crosslinking--adehesion promoter/bonding agent--compatibilizer--adhesion promoter	crosslinker--TSCA
108-29-2	DTXSID0047618	perfuming--fragrance--flavorant	fragrance--TSCA
137-16-6	DTXSID0027066	surfactant--hairconditioning--cleaning agent--viscositycontrolling--skinconditioning--corrosion inhibitor--emulsion stabilizer--foam booster--antistatic--emulsifying--cleansing--foaming	surfactant--Pesticide--TSCA
446-72-0	DTXSID5022308	skinconditioning	skin conditioner--Drug--TSCA
459-80-3	DTXSID0047115	flavorant--perfuming--fragrance	fragrance
106-24-1	DTXSID8026727	tonic--fragrance--flavorant--perfuming	fragrance--NA--TSCA
7785-33-3	DTXSID9047413	flavorant--fragrance--perfuming	fragrance
105-87-3	DTXSID0020654	tonic--flavorant--fragrance--perfuming	fragrance--TSCA
106-29-6	DTXSID1047152	fragrance--flavorant--perfuming	fragrance
105-86-2	DTXSID0047614	perfuming--fragrance--flavorant	fragrance--TSCA
105-90-8	DTXSID8051540	perfuming--fragrance--flavorant	fragrance
90045-36-6	DTXSID8031366	skinconditioning--flavouring--skinprotecting--masking--perfuming--hairconditioning--antioxidant--antimicrobial	skin protectant
79-41-4	DTXSID3025542	monomer--monoacid--acrylic--rheology modifiers / thickener	ubiquitous--TSCA
90-80-2	DTXSID0026549	processing aid--humectant--additive--solvent--hair conditioning agent	additive--NA--Drug
66-84-2	DTXSID5037236	hairconditioning--antistatic--ph adjuster	hair conditioner--NA--TSCA
32449-92-6	DTXSID6041844	skinconditioning	skin conditioner
56-86-0	DTXSID5020659	antistatic--hairconditioning--humectant	skin conditioner--Drug--Pesticide--TSCA
110-94-1	DTXSID2021654	buffering--flavorant	flavorant--Drug--TSCA
70-18-8	DTXSID6023101	reducing	reducer--Drug
26402-26-6	DTXSID8042006	emollient--moisturizer--emulsifying	emollient--Pesticide--TSCA
589-68-4	DTXSID0042454	emollient--emulsifying	emollient--Pesticide
1323-38-2	DTXSID3042007	emollient	emollient
11099-07-3	DTXSID9029304	emulsifier--skin conditioning agent--surfactant--emulsion stabiliser--emulsifying	NA--surfactant--Pesticide--TSCA
60-01-5	DTXSID4052267	flavorant	flavorant--TSCA
106-91-2	DTXSID0025361	monomer	monomer--TSCA
5919-74-4	DTXSID7057781	monomer	monomer
56-40-6	DTXSID9020667	flavorant--antistatic--additive--hairconditioning--update--buffering--processing aid--skinconditioning--solvent	hair conditioner--NA--Drug--TSCA
123-81-9	DTXSID0044527	crosslinking--vulcanizing--crosslink/coupling/curing agent--curing	crosslinker
770-35-4	DTXSID9027312	coalescing--preservative--solvent	solvent--NA--TSCA
87-28-5	DTXSID4048987	uvabsorber--fragrance	UV absorber
111-60-4	DTXSID5026881	emollient--emulsifying--surfactant--opacifying--emulsion stabiliser--viscosity controlling agent--skin conditioning agent--emulsifier	emollient--NA--TSCA
79-14-1	DTXSID0025363	buffering--pH regulating agent--pH adjuster--buffering agent--antimicrobial--cleaner--antibacterial agent--cleaning agent ph adjuster--skin conditioning agent	buffer--NA--Drug--TSCA
471-53-4	DTXSID9020669	skinconditioning	skin conditioner--Drug
1405-86-3	DTXSID8047006	humectant--flavorant--skinconditioning	skin conditioner
107-22-2	DTXSID5025364	fragrance component--antimicrobial--vulcanizing--curing--crosslinking	crosslinker--TSCA
593-85-1	DTXSID0029189	buffering--skinconditioning	buffer--TSCA
33229-34-4	DTXSID6020193	hairdyeing	hair dye
2871-01-4	DTXSID2021236	hairdyeing	hair dye--TSCA
59820-43-8	DTXSID6021458	hairdyeing	hair dye
120-57-0	DTXSID7025924	masking--perfuming--skinconditioning--fragrance--flavorant	masking agent--TSCA
868-77-9	DTXSID7022128	filmforming--acrylic--monomer	film forming agent--TSCA
76-44-8	DTXSID3020679	flame retardant	flame retardant
629-78-7	DTXSID7047061	flavorant--fragrance--perfuming	fragrance--TSCA
111-71-7	DTXSID0021597	perfuming--fragrance--flavorant	fragrance--TSCA
142-82-5	DTXSID6024127	solvent--dispersing agent--fragrance--initiator--crosslinking catalyst--catalyst--accelerator	catalyst--TSCA
111-14-8	DTXSID2021600	perfuming--supporting compound--fragrance--flavorant	fragrance--Drug--TSCA
112-06-1	DTXSID9047124	fragrance--perfuming--flavorant	fragrance
5870-93-9	DTXSID0042038	flavorant--fragrance--perfuming	fragrance
520-26-3	DTXSID9044328	emollient	emollient--Drug
6728-26-3	DTXSID1041425	flavorant--fragrance--perfuming	fragrance--TSCA
110-44-1	DTXSID3021277	flavorant--antioxidant--preservative	preservative--NA--Pesticide--TSCA
85-42-7	DTXSID8026515	vulcanizing--hardener--curing--crosslinking--curing agent	crosslinker--TSCA
3194-55-6	DTXSID4027527	fire retardant--flame retardant--flame retardants/fire retardant--smoke suppressant	flame retardant--TSCA
118-74-1	DTXSID2020682	flame retardant	flame retardant--TSCA
70-30-4	DTXSID6020690	antimicrobial	antimicrobial--Drug--TSCA
544-76-3	DTXSID0027195	flavorant--fragrance--perfuming	fragrance--TSCA
109-29-5	DTXSID4047622	flavorant--masking--perfuming--fragrance--frangrance--update	fragrance--TSCA
57-10-3	DTXSID2021602	flavorant--fragrance--colorant--emollient--lubricant--surfactant--emulsifying--processing aid--emulsifier	fragrance--NA--Drug--Pesticide--TSCA
1135-66-6	DTXSID1044518	perfuming--flavorant--fragrance	fragrance
3089-11-0	DTXSID9027520	colorant--compatibilizer--adhesion promoter	adhesion promoter--TSCA
100-97-0	DTXSID6020692	compatibilizer--adhesion promoter--colorant--preservative	adhesion promoter--Drug--Pesticide--TSCA
822-06-0	DTXSID4024143	isocyanate--polyurethane--colorant	ubiquitous--TSCA
111-27-3	DTXSID8021931	flavorant--supporting compound--antifoaming--perfuming--hydrotrope--fragrance--solvent--surfactant	fragrance--Pesticide--TSCA
591-78-6	DTXSID0022068	flavorant	flavorant
66-25-1	DTXSID2021604	frangrance--update--masking--fragrance--flavorant	fragrance--TSCA
110-54-3	DTXSID0021917	colorant--initiator--crosslinking catalyst--fragrance--accelerator--catalyst	catalyst--TSCA
111-31-9	DTXSID0051574	flavorant	flavorant--TSCA
141-17-3	DTXSID3027085	supporting compound	plastic
94-28-0	DTXSID3026564	supporting compound--plasticizer--film forming/coalescing agent	film forming agent
592-41-6	DTXSID4025402	solvent	solvent--TSCA
141-94-6	DTXSID1045297	preservative--solvent	solvent--Drug
10032-15-2	DTXSID4047599	flavorant--fragrance--perfuming	fragrance
142-92-7	DTXSID6022006	update--masking--flavouring--perfuming--fragrance--frangrance--flavorant	fragrance--TSCA
6789-88-4	DTXSID9025403	perfuming--flavorant--fragrance	fragrance
2639-63-6	DTXSID8047559	fragrance--perfuming--flavorant	fragrance
6378-65-0	DTXSID3047552	flavorant--fragrance--perfuming	fragrance
2349-07-7	DTXSID2047519	fragrance--perfuming--flavorant	fragrance
142-09-6	DTXSID4025406	fragrance--perfuming--acrylic	fragrance
23597-82-2	DTXSID3046245	emollient--antistatic	emollient
1117-55-1	DTXSID8047636	perfuming--fragrance--flavorant	fragrance
2445-76-3	DTXSID5047582	perfuming--fragrance--flavorant	fragrance
6259-76-3	DTXSID4038924	perfuming--masking--frangrance--update--fragrance--flavorant	fragrance
111-26-2	DTXSID3021930	flavorant	flavorant--TSCA
25354-97-6	DTXSID7044893	surfactant--cleansing--emulsifying	surfactant
2425-77-6	DTXSID00303482	skinconditioning--solvent--humectant	skin conditioner--TSCA
148081-72-5	DTXSID1020697	uvabsorber--antioxidant	UV absorber--Drug
136-77-6	DTXSID1020699	antimicrobial	antimicrobial--TSCA
495-69-2	DTXSID9046073	hairconditioning	hair conditioner--TSCA
645-35-2	DTXSID3020700	hairconditioning--skinconditioning--antioxidant--reducing	antioxidant--TSCA
118-56-9	DTXSID1026241	skinconditioning--uvfilter--uvabsorber	UV absorber
9004-61-9	DTXSID7046750	humectant--moisturising--skinconditioning--antistatic	skin conditioner--TSCA
67485-29-4	DTXSID6023868	fragrance	fragrance--Pesticide
7631-86-9	DTXSID1029677	processing aid--anticaking--opacifying--viscositycontrolling--bulking--viscosity modifier--rheology modifiers / thickener--rheology modifier--thickener--lubricant--moisturizer--absorbant--foam control agent--additive--skin protectant--fragrance--abrasive--emollient--viscosity controlling agent--opacifier--colorant--anticaking agent--skin conditioning agent--suspending agent--absorbent--structuran…	absorber/bulking agent--NA--Pesticide--TSCA
122-66-7	DTXSID7020710	colorant	colorant--TSCA
17832-28-9	DTXSID6044854	vinylic	vinyl--TSCA
58186-27-9	DTXSID0040678	antioxidant	antioxidant--Drug
818-61-1	DTXSID2022123	acrylic--monomer	monomer--TSCA
3699-54-5	DTXSID0029260	humectant	humectant--TSCA
119515-38-7	DTXSID0034227	antimicrobial	antimicrobial--Pesticide
5470-11-1	DTXSID7025425	antioxidant--anitoxidant	antioxidant--TSCA
10039-54-0	DTXSID2025424	inhibitor--catalyst--polymerization initiator--antioxidant--vulcanizing agent	catalyst--TSCA
2444-46-4	DTXSID1034769	masking--flavorant	masking agent
25584-83-2	DTXSID8027878	acrylic--monomer	monomer--TSCA
27813-02-1	DTXSID5027936	filmforming--acrylic--monomer	film forming agent--TSCA
106-14-9	DTXSID8026725	emulsifying--cleansing--plasticizer--surfactant	surfactant--TSCA
83-40-9	DTXSID9038686	colorant	colorant--TSCA
15687-27-1	DTXSID5020732	skinconditioning	skin conditioner--Drug
142880-36-2	DTXSID0046353	chelating--skinconditioning	skin conditioner--Drug
288-32-4	DTXSID2029616	buffering	buffer--Drug--TSCA
39236-46-9	DTXSID2040151	preservative--additive	preservative--NA--TSCA
72963-72-5	DTXSID8034669	active ingredient	active ingredient--Pesticide
3599-32-4	DTXSID2023145	uvabsorber	UV absorber--Drug--TSCA
120-72-9	DTXSID0020737	perfuming--update--flavorant--fragrance--frangrance	fragrance--Drug
87-51-4	DTXSID5020738	skinconditioning	skin conditioner--Drug--TSCA
7772-99-8	DTXSID8021351	catalyst/accelerator--reducing--crosslinking catalyst--initiator	catalyst
58-63-9	DTXSID2045993	skinconditioning--skinprotecting	skin protectant--Drug--TSCA
87-89-8	DTXSID30110000	humectant--hairconditioning--antistatic	skin conditioner--TSCA
75-47-8	DTXSID4020743	antimicrobial	antimicrobial--TSCA
91-56-5	DTXSID3038694	hairdyeing	hair dye--Drug--TSCA
106-63-8	DTXSID1021873	monomer	monomer--TSCA
109-53-5	DTXSID8029608	vinylic	vinyl--TSCA
1330-61-6	DTXSID7027386	monomer--curing--vulcanizing--crosslinking	crosslinker--TSCA
29590-42-9	DTXSID8027955	monomer	monomer--TSCA
108-22-5	DTXSID3031492	flavorant	flavorant--TSCA
21245-01-2	DTXSID3046580	photoinitiator	photoinitiator
123-92-2	DTXSID9025453	solvent--fragrance--frangrance--update--flavorant	solvent--Pesticide--TSCA
123-51-3	DTXSID3025469	solvent--supporting compound--perfuming--fragrance--flavorant	fragrance--Drug--TSCA
94-46-2	DTXSID8047185	fragrance--perfuming--flavorant	fragrance
7779-65-9	DTXSID4025454	fragrance--masking--flavorant	fragrance
124-76-5	DTXSID2042060	flavorant--perfuming--fragrance	fragrance--TSCA
125-12-2	DTXSID7042061	fragrance--flavorant--masking--perfuming	fragrance--Pesticide--TSCA
5888-33-5	DTXSID5052250	monomer--filmforming	film forming agent--TSCA
7534-94-3	DTXSID9027653	acrylic--monomer--filmforming	film forming agent--TSCA
2756-56-1	DTXSID2042062	fragrance--perfuming--flavorant	fragrance
589-66-2	DTXSID7047691	fragrance--flavorant	fragrance
97-86-9	DTXSID3025461	flavorant--filmforming--monomer--acrylic	film forming agent--TSCA
110-19-0	DTXSID5026837	frangrance--update--perfuming--flavorant--fragrance--solvent	fragrance--Pesticide--TSCA
120-50-3	DTXSID6047074	perfuming--fragrance--flavorant--preservative--solvent	fragrance
122-67-8	DTXSID2047646	fragrance--flavorant	fragrance
97-85-8	DTXSID6026612	flavorant--fragrance--perfuming	fragrance--Pesticide--TSCA
87-19-4	DTXSID3047186	update--fragrance--perfuming--flavorant--frangrance	fragrance
4247-02-3	DTXSID4020749	preservative	preservative--NA
25339-09-7	DTXSID4047179	emollient--skinconditioning	emollient--TSCA
1335-66-6	DTXSID8044541	flavorant--fragrance--update--perfuming--frangrance	fragrance--TSCA
29964-84-9	DTXSID8025466	monomer	monomer--TSCA
97-54-1	DTXSID7022413	perfuming--flavouring--fragrance--flavorant	fragrance--NA--TSCA
4390-04-9	DTXSID7052101	solvent--fragrance	fragrance--TSCA
29461-14-1	DTXSID5047168	masking	masking agent
64519-82-0	DTXSID8020753	humectant	humectant
1453-82-3	DTXSID3020756	skinconditioning	skin conditioner
30399-84-9	DTXSID2027963	supporting compound--binding--cleansing--emulsifying--surfactant	surfactant--TSCA
540-84-1	DTXSID7024370	solvent	solvent--TSCA
25103-09-7	DTXSID1027841	rheology--viscosity modifier--hairwavingorstraightening	rheology modifier--TSCA
470-99-5	DTXSID6047072	fragrance--perfuming	fragrance
505-32-8	DTXSID2025474	flavorant--fragrance--perfuming	fragrance--TSCA
67-63-0	DTXSID7020762	antimicrobial--solubilizer--flavorant--viscosity decreasing agent--antifoaming agent--solvent--surfactant--anitmicrobial agent--antimicrobial agent--deicer--update--antifoaming--carrier--fragrance--cleaning--perfuming--colorant--viscositycontrolling--process byproduct--viscosity controlling agent	fragrance--NA--Drug--Pesticide--TSCA
78-96-6	DTXSID9021764	buffering	ubiquitous--TSCA
546-80-5	DTXSID3026148	perfuming--fragrance	fragrance--TSCA
108-21-4	DTXSID2025478	solvent--flavorant--fragrance	solvent--TSCA
939-48-0	DTXSID9044746	fragrance--preservative--flavorant--perfuming	fragrance--TSCA
625-55-8	DTXSID2027258	flavorant	flavorant--TSCA
4016-14-2	DTXSID6025480	other additives for liquid system	liquid system additive
142-91-6	DTXSID9027104	flavorant--binding--skinconditioning--solvent--antistatic--fragrance component--fragrance--emollient--perfuming--viscosity controlling agent--skin conditioning agent	ubiquitous--NA--TSCA
110-27-0	DTXSID0026838	solvent--fragrance--skinconditioning--emollient--perfuming--binding--fragrance component--skin conditioning agent--hair conditioning agent--humectant--flavorant	ubiquitous--NA--Pesticide--TSCA
4861-85-2	DTXSID1025483	perfuming--flavorant	fragrance
68937-41-7	DTXSID4028880	plasticizer--flame retardant--smoke suppressant--processing aid	flame retardant--TSCA
304-17-6	DTXSID6044644	skinconditioning	skin conditioner--TSCA
5495-84-1	DTXSID50430818	photoinitiator	photoinitiator--TSCA
89-79-2	DTXSID5047116	fragrance--frangrance--masking--update--flavorant	fragrance
7786-67-6	DTXSID5047116	masking	masking agent--TSCA
119-65-3	DTXSID2047644	flavorant	flavorant--Drug--TSCA
84625-61-6	DTXSID3023180	antimicrobial	antimicrobial--Drug
520-18-3	DTXSID7020768	emollient--antioxidant	antioxidant--Drug
525-79-1	DTXSID9035175	skinconditioning	skin conditioner--TSCA
501-30-4	DTXSID2040236	antioxidant	antioxidant--Drug
7785-26-4	DTXSID2029290	fragrance--perfuming	fragrance
18172-67-3	DTXSID1041184	fragrance--perfuming	fragrance
98-79-3	DTXSID6046260	flavorant--moisturising--humectant	humectant--Drug--TSCA
464-45-9	DTXSID3022035	perfuming--fragrance	fragrance
5794-04-7	DTXSID3046538	perfuming	perfumer--TSCA
5989-54-8	DTXSID6047078	perfuming--flavorant--fragrance	fragrance
56-87-1	DTXSID6023232	flavorant--antistatic--hairconditioning--skinconditioning	hair conditioner--Drug--TSCA
14073-97-3	DTXSID3044384	perfuming--fragrance	fragrance--TSCA
2216-51-5	DTXSID1022180--DTXSID8029650	update--perfuming--fragrance--frangrance--denaturant--masking--refreshing--soothing	masking agent--Drug--TSCA
60-18-4	DTXSID1023730	flavorant--skinconditioning--masking--hairconditioning--antistatic	hair conditioner--Drug--TSCA
585-86-4	DTXSID9044247	skinconditioning--humectant	skin conditioner--Drug
96-82-2	DTXSID3048861	buffering	buffer
83-88-5	DTXSID8021777	cosmeticcolorant--hairdyeing--colorant--skinconditioning	colorant--Drug
63-42-3	DTXSID2023193	humectant--skinconditioning	skin conditioner--Drug--Pesticide
4618-18-2	DTXSID5045833	skinconditioning--humectant	skin conditioner--Drug
7281-04-1	DTXSID4048698	antistatic--preservative	hair conditioner
139-07-1	DTXSID2040787	antistatic--preservative--surfactant--biocide	hair conditioner--TSCA
120-40-1	DTXSID5025491	surfactant--antistatic--viscositycontrolling--foamboosting--anti-static agent	foam boosting agent--TSCA
3179-80-4	DTXSID8044913	antistatic	antistatic agent--Pesticide--TSCA
124-22-1	DTXSID3021984	antistatic	antistatic agent--TSCA
4536-30-5	DTXSID8044676	emulsifying--surfactant	surfactant
59227-89-3	DTXSID0042086	skinconditioning	skin conditioner
97-78-9	DTXSID7042011	hairconditioning--surfactant--antistatic--cleansing	surfactant--Pesticide--TSCA
1119-94-4	DTXSID5044366	hairconditioning--antistatic--preservative	hair conditioner--TSCA
112-00-5	DTXSID1026900	surfactant--preservative--antistatic--emulsifying--softening agent--emulsifier--antistatic agent	hair conditioner--NA--Pesticide--TSCA
142-90-5	DTXSID4027103	fragrance--viscositycontrolling--curing--crosslinking--vulcanizing--acrylic--monomer	crosslinker--TSCA
2687-96-9	DTXSID4042206	hairconditioning--cleaning agent--cleansing--solvent--solubilizing agent--surfactant--plasticizer	surfactant--Pesticide
14933-08-5	DTXSID6049222	surfactant--antistatic--cleansing--foamboosting--hairconditioning--viscositycontrolling--skinconditioning	surfactant
842-07-9	DTXSID4021135	inorganic pigment--special effect pigment	organic pigment
8052-41-3	DTXSID9026051	viscosity decreasing agent--solvent--fragrance	solvent--Pesticide--TSCA
78-70-6	DTXSID7025502	perfuming--fragrance--update--frangrance--deodorant--flavorant--flavour	fragrance--NA--TSCA
115-95-7	DTXSID7026946	flavorant--masking--fragrance--update--frangrance	fragrance--TSCA
7149-26-0	DTXSID2025503	flavorant--fragrance--perfuming	fragrance
126-64-7	DTXSID2047191	flavorant--perfuming--fragrance	fragrance
78-37-5	DTXSID4047410	fragrance--perfuming--flavorant	fragrance
115-99-1	DTXSID2047642	flavorant--fragrance--perfuming	fragrance
78-35-3	DTXSID6047490	fragrance--perfuming--flavorant	fragrance
1118-27-0	DTXSID5047160	fragrance--flavorant--perfuming	fragrance
144-39-8	DTXSID1047574	fragrance--flavorant--perfuming	fragrance
58-89-9	DTXSID2020686	flame retardant	flame retardant--Drug--Pesticide
7757-79-1	DTXSID4029692	catalyst--accelerator--vulcanizing agent--oralcare--soothing	ubiquitous--TSCA
463-40-1	DTXSID7025506	surfactant--antistatic--perfuming--skinconditioning--hairconditioning--emollient--cleansing--fragrance	surfactant--Drug--Pesticide--TSCA
8046-19-3	DTXSID4026054	perfuming--masking--fragrance	fragrance
475-20-7	DTXSID9047045	fragrance--masking--skinconditioning--flavorant	masking agent--TSCA
122-46-3	DTXSID7046041	perfuming	perfumer
108-38-3	DTXSID6026298	colorant--perfuming--masking--solvent	perfumer--TSCA
1477-55-0	DTXSID9029649	diamine	diamine--TSCA
13446-18-9	DTXSID2047484	preservative--antioxidant--update	preservative
553-70-8	DTXSID1044693	preservative	preservative
7791-18-6	DTXSID0020789	viscosity modifier--processing aid--additive	additive
121-75-5	DTXSID4020791	antimicrobial--flame retardant	flame retardant--Drug--Pesticide
110-16-7	DTXSID8021517	foamant--buffering--foaming agent--acid	buffer--NA--Drug--Pesticide--TSCA
108-31-6	DTXSID7024166	filmforming	film forming agent--Pesticide--TSCA
141-82-2	DTXSID7021659	flavorant--buffering	flavorant--Drug--TSCA
118-71-8	DTXSID0025523	fragrance--masking--flavorant--tonic	masking agent--TSCA
65416-14-0	DTXSID4047703	perfuming--tonic--masking--fragrance--flavorant	masking agent
116-25-6	DTXSID6035152	antimicrobial	antimicrobial--TSCA
73-31-4	DTXSID1022421	antioxidant	antioxidant--Drug
58-27-5	DTXSID4021715	masking	masking agent--Drug--TSCA
68917-18-0	DTXSID3047712	masking--fragrance	masking agent
8006-90-4	DTXSID6021113	masking--tonic--refreshing--perfuming--fragrance	masking agent--TSCA
134-09-8	DTXSID3047895	uvabsorber	UV absorber--TSCA
89-46-3	DTXSID8046822	flavorant--uvabsorber--masking	UV absorber
107-96-0	DTXSID8026775	hairwavingorstraightening--depilatory--reducing	reducer--TSCA
9003-11-6	DTXSID4047597	surfactant--emulsifying--cleansing--cleaning agent--humectant--solvent--hydrotrope--other surface modifier--defoamer	ubiquitous--Pesticide--TSCA
137-42-8	DTXSID2029167	antimicrobial	antimicrobial--Pesticide
51410-72-1	DTXSID2044682	acrylic	acrylate
1095-90-5	DTXSID2020501	colorant	colorant
75-75-2	DTXSID4026422	additive--update--processing aid	additive--Pesticide--TSCA
9004-73-3	DTXSID8047501	skinconditioning--antistatic--emollient	emollient
72-43-5	DTXSID9020827	flame retardant	flame retardant
3613-30-7	DTXSID7038818	perfuming--fragrance	fragrance--TSCA
112-35-6	DTXSID5026912	solvent--plasticizer	plastic--TSCA
11070-44-3	DTXSID0027729	curing--curing agent--crosslinking--vulcanizing--hardener	crosslinker--TSCA
606-45-1	DTXSID5047087	flavorant--perfuming--fragrance	fragrance
65505-17-1	DTXSID9047704	flavorant	flavorant
868-57-5	DTXSID1052587	fragrance--flavorant--perfuming	fragrance
111-80-8	DTXSID3047639	fragrance--flavorant--update--frangrance--perfuming	fragrance
111-12-6	DTXSID9047093	fragrance--flavorant--perfuming	fragrance
600-22-6	DTXSID9049326	flavorant	flavorant
96-33-3	DTXSID0024183	acrylic--flavorant--monomer	monomer--TSCA
4707-47-5	DTXSID9041653	flavorant--fragrance--perfuming	fragrance
13481-87-3	DTXSID1047659	perfuming--fragrance--flavorant	fragrance--TSCA
24851-98-7	DTXSID2029325	flavorant--frangrance--fragrance--update--masking--abrasive--skinconditioning	masking agent
2270-60-2	DTXSID0047408	fragrance--flavorant	fragrance
99-76-3	DTXSID4022529	colorant--fragrance--preservative--fragrance component	fragrance--NA--Pesticide--TSCA
121-98-2	DTXSID7047645	flavorant--fragrance--perfuming	fragrance
99-75-2	DTXSID4025668	flavorant--fragrance--monomer--perfuming	fragrance--TSCA
112-62-9	DTXSID5025811	fragrance--skinconditioning--flavorant--stabilizer--emollient--perfuming	fragrance--Pesticide--TSCA
127-25-3	DTXSID9048190	perfuming--fragrance	fragrance
79-20-9	DTXSID4021767	fragrance--flavorant--solvent--perfuming	fragrance--TSCA
105-45-3	DTXSID9026716	flavorant--perfuming--fragrance	fragrance--TSCA
1335-46-2	DTXSID0029214	perfuming--fragrance--frangrance--update	fragrance--TSCA
79416-27-6	DTXSID4045630	antioxidant--skinprotecting--antimicrobial	skin protectant
134-20-3	DTXSID6025567	flavorant--fragrance--masking	fragrance--TSCA
93-58-3	DTXSID5025572	update--frangrance--deodorant--monomer--skinconditioning--perfuming--flavorant--preservative--fragrance	ubiquitous--NA--TSCA
623-42-7	DTXSID5047083	perfuming--flavorant--fragrance	fragrance--TSCA
111-11-5	DTXSID2026864	fragrance component--perfuming--skinconditioning--emollient--flavorant--fragrance	fragrance--Pesticide--TSCA
103-26-4	DTXSID6042151	flavorant--fragrance--perfuming	fragrance--TSCA
110-42-9	DTXSID4026842	solvent--fragrance--flavorant--stabilizer--plasticizer--antifoaming agent--diluent	fragrance--Pesticide--TSCA
111-82-0	DTXSID5026889	flavorant--emollient--skinconditioning--fragrance--surfactant--perfuming--fragrance component	fragrance--Pesticide--TSCA
11013-97-1	DTXSID7020841	skinconditioning	skin conditioner
112-39-0	DTXSID4029149	fragrance--flavorant--skinconditioning--emollient--fragrance component--perfuming	fragrance--Pesticide--TSCA
141-23-1	DTXSID8027086	emollient--skinconditioning	emollient--TSCA
556-61-6	DTXSID2027204	antimicrobial	antimicrobial--TSCA
547-64-8	DTXSID0027197	masking	masking agent--TSCA
594-61-6	DTXSID4032954	masking	masking agent--TSCA
112-63-0	DTXSID7020843	fragrance--skinconditioning--flavorant--emollient--perfuming	fragrance--Pesticide--TSCA
301-00-8	DTXSID5041560	fragrance--flavorant--perfuming	fragrance--Pesticide--TSCA
7529-22-8	DTXSID3029287	surfactant--foamboosting--cleansing	surfactant--TSCA
124-10-7	DTXSID5027019	emollient--skinconditioning--fragrance--flavorant	emollient--Pesticide--TSCA
93-60-7	DTXSID7044471	fragrance--soothing--flavorant--tonic	fragrance--TSCA
554-12-1	DTXSID7027201	fragrance--perfuming--flavorant	fragrance--TSCA
119-36-8	DTXSID5025659	flavorant--soothing--perfuming--fragrance--fragrance component--denaturant--antimicrobial	masking agent--NA--TSCA
1571-08-0	DTXSID4025610	monomer	monomer--TSCA
2365-48-2	DTXSID0033673	hairwavingorstraightening	hair waving straightener--TSCA
1185-55-3	DTXSID3027370	curing agent--hardener--crosslinking--vulcanizing--filmforming--compatibilizer--adhesion promoter--curing	crosslinker--TSCA
22984-54-9	DTXSID3027823	crosslinking--curing--vulcanizing--rheology--viscosity modifier	crosslinker
111-81-9	DTXSID5046566	fragrance--perfuming--update--deodorant--frangrance	fragrance
25155-18-4	DTXSID4035708	surfactant--antimicrobial--deodorant--antistatic	antimicrobial
108-87-2	DTXSID0047749	fragrance	fragrance--TSCA
96-37-7	DTXSID3025590	colorant	colorant--TSCA
103597-45-1	DTXSID2046703	uvfilter	UV absorber
6317-18-6	DTXSID8025599	antimicrobial	antimicrobial
109-83-1	DTXSID5025603	detergent additive--buffering--dispersing agent	buffer--TSCA
6284-40-8	DTXSID0023244	hairconditioning	hair conditioner--TSCA
67-68-5	DTXSID2021735	flavorant	flavorant--Drug--Pesticide--TSCA
4253-34-3	DTXSID0027565	rheology--crosslinking--curing--vulcanizing--viscosity modifier	crosslinker--TSCA
56375-79-2	DTXSID5044443	accelerator--initiator--crosslinking catalyst	catalyst
2031-67-6	DTXSID6042490	compatibilizer--crosslinking--adhesion promoter--vulcanizing--rheology--viscosity modifier--curing	crosslinker--TSCA
620-92-8	DTXSID9022445	phenolic	phenol--TSCA
2467-02-9	DTXSID4022446	phenolic	phenol--TSCA
2467-03-0	DTXSID2044890	phenolic	phenol--TSCA
614-45-9	DTXSID9024699	hardener--curing agent--crosslinker--uvabsorber--polymerization initiator--accelerator--inhibitor--initiator--catalyst--crosslinking catalyst	catalyst--TSCA
9016-87-9	DTXSID3047473	isocyanate--polyol	polyol--TSCA
98-94-2	DTXSID9026633	polyol	polyol--TSCA
91-20-3	DTXSID8020913	dispersing agent--colorant--flavorant--antimicrobial--fragrance	colorant--Pesticide--TSCA
112-57-2	DTXSID7026108	corrosion inhibitor	corrosion inhibitor--TSCA
25167-70-8	DTXSID5027851	antioxidant	antioxidant--TSCA
42978-66-5	DTXSID7028015	oligomer--monomer	monomer--TSCA
3319-31-1	DTXSID9026265	plasticizer--skinconditioning--emollient	emollient--TSCA
29761-21-5	DTXSID3025465	plasticizer	plastic
56803-37-3	DTXSID6024701	plasticizer	plastic--TSCA
1118-46-3	DTXSID0029210	catalyst/accelerator--initiator--accelerator--crosslinking catalyst	catalyst--TSCA
5131-66-8	DTXSID8027589--DTXSID6029755	coalescing--humectant--viscositycontrolling--fragrance--solvent--film forming/coalescing agent--crosslink/coupling/curing agent	film forming agent--TSCA
57018-52-7	DTXSID8025967	coalescing--solvent	solvent--TSCA
3118-97-6	DTXSID5040706	soluble dye	soluble dye
31482-56-1	DTXSID5051999	soluble dye	soluble dye
111-15-9	DTXSID9021928	film forming/coalescing agent	film forming agent--TSCA
2210-79-9	DTXSID8024862	reactive diluent--compatibilizer--adhesion promoter--wetting--solvent	reactive diluent
3101-60-8	DTXSID1024702	reactive diluent--wetting--solvent	reactive diluent
3052-50-4	DTXSID1029251	diester	diester
31138-65-5	DTXSID7027966	chelating agent--chelating	chelator
150-68-5	DTXSID0020311	accelerator--reinforcer--catalyst	catalyst--TSCA
81-15-2	DTXSID1021405	masking--perfuming	perfumer--TSCA
123-35-3	DTXSID6025692	fragrance--flavorant--perfuming	fragrance--TSCA
1118-39-4	DTXSID4047416	perfuming--fragrance--flavorant	fragrance
124-25-4	DTXSID1021665	fragrance--perfuming--flavorant	fragrance--TSCA
544-63-8	DTXSID6021666	perfuming--emulsifying--lubricant--cleansing--fragrance--surfactant--flavorant--supporting compound	surfactant--Drug--Pesticide--TSCA
8008-45-5	DTXSID8044177	skinconditioning--masking--fragrance	masking agent
1119-97-7	DTXSID0044367	preservative	preservative--TSCA
28159-98-0	DTXSID3032416	antimicrobial	antimicrobial
112-24-3	DTXSID9023702	hardener--crosslinker--curing agent	crosslinker--Drug--Pesticide--TSCA
1760-24-3	DTXSID5027433	wetting--compatibilizer--crosslinking--vulcanizing--curing--adehesion promoter/bonding agent--adhesion promoter--crosslink/coupling/curing agent	crosslinker--TSCA
105-59-9	DTXSID8025591	dispersing agent	dispersant--TSCA
26576-46-5	DTXSID7044631	colorant	colorant--TSCA
22987-10-6	DTXSID9044877	colorant	colorant
17796-82-6	DTXSID8027793	vulcanizing agent	vulcanizer--TSCA
133-07-3	DTXSID0021385	biocide--antimicrobial--antimicrobial agent	antimicrobial--Pesticide--TSCA
111-34-2	DTXSID5051575	vinylic	vinyl--TSCA
3622-84-2	DTXSID7027540	plasticizer	plastic--Drug
109-99-9	DTXSID1021328	catalyst--accelerator--crosslinking catalyst--initiator--solvent	catalyst--TSCA
95-33-0	DTXSID5020360	vulcanizing agent--crosslinking catalyst--accelerator--initiator	catalyst--TSCA
101-72-4	DTXSID1025485	other additives for rubber	rubber additive--TSCA
2210-25-5	DTXSID0033754	monomer	monomer--TSCA
1541-67-9	DTXSID4042090	hairconditioning	hair conditioner--TSCA
23432-62-4	DTXSID3044881	adhesion promoter	adhesion promoter
100-61-8	DTXSID9021841	colorant	colorant--TSCA
4979-32-2	DTXSID3027584	vulcanizing agent--initiator--accelerator--crosslinking catalyst	catalyst--TSCA
86-30-6	DTXSID6021030	vulcanizing agent	vulcanizer--TSCA
111-65-9	DTXSID0026882	fragrance--colorant--solvent	fragrance--TSCA
2499-59-4	DTXSID8044624	monomer	monomer--TSCA
2943-75-1	DTXSID2029246	wetting--viscosity modifier--compatibilizer--rheology modifier--thickener--adhesion promoter--binding	rheology modifier--TSCA
90-30-2	DTXSID2025892	antioxidant	antioxidant--TSCA
135-88-6	DTXSID4021131	antioxidant	antioxidant--TSCA
3068-76-6	DTXSID6044648	compatibilizer--fiber--adhesion promoter--curing--vulcanizing--crosslinking	crosslinker--TSCA
15233-47-3	DTXSID0027771	other additives for rubber	rubber additive
101-54-2	DTXSID7025895	hairdyeing	hair dye--TSCA
2198-59-6	DTXSID9021132	hairdyeing	hair dye
1067-25-0	DTXSID6042494	vulcanizing--crosslinking--curing--crosslink/coupling/curing agent--wetting	crosslinker
88-12-0	DTXSID2021440	vinylic	vinyl--TSCA
2235-00-9	DTXSID1041423	vinylic	vinyl
2680-03-7	DTXSID0051944	monomer	monomer--TSCA
74-31-7	DTXSID9020538	other additives for rubber	rubber additive--TSCA
3006-93-7	DTXSID3044415	vulcanizing agent	vulcanizer--TSCA
2781-11-5	DTXSID2029242	smoke suppressant--flame retardant	flame retardant--TSCA
91-66-7	DTXSID8021800	initiator--accelerator--crosslinking catalyst	catalyst--TSCA
101-42-8	DTXSID7037551	crosslink/coupling/curing agent--crosslinking catalyst--crosslinking--initiator--vulcanizing--curing--accelerator--catalyst	catalyst--TSCA
6846-50-0	DTXSID2020507--DTXSID1027635	crosslinking catalyst--accelerator--initiator--fragrance	catalyst--TSCA
103-83-3	DTXSID8021854	corrosion inhibitor--catalyst--accelerator	catalyst--TSCA
28768-32-3	DTXSID0042248	epoxie	epoxy
142-59-6	DTXSID5020603	antimicrobial	antimicrobial
86-87-3	DTXSID8020915	antimicrobial	antimicrobial--Drug--Pesticide--TSCA
22204-53-1	DTXSID4040686	skinconditioning	skin conditioner--Drug
20702-77-6	DTXSID3025706	masking--flavouring--fragrance--perfuming--flavorant	fragrance
4196-89-8	DTXSID1038822	plasticizer	plastic
17557-23-2	DTXSID8025707	wetting--solvent	wetting agent
1985-51-9	DTXSID5044867	nailconditioning--monomer	monomer
106-25-2	DTXSID3026728	fragrance--flavorant	fragrance--TSCA
7212-44-4	DTXSID3022247	flavorant--fragrance--perfuming	fragrance--TSCA
141-12-8	DTXSID2047068	fragrance--perfuming--flavorant	fragrance--TSCA
59-67-6	DTXSID1020932	smoothing--antistatic	smoother--Drug--TSCA
98-92-0	DTXSID2020929	smoothing--skin conditioning agent--hair conditioning agent	smoother--NA--Drug--Pesticide--TSCA
13927-77-0	DTXSID2020927	antioxidant--other additives for rubber	rubber additive
53-84-9	DTXSID2045236	skinconditioning	skin conditioner
54-11-5	DTXSID1020930	antimicrobial	antimicrobial--Drug--TSCA
100-55-0	DTXSID6023367	tonic	tonic--Drug--TSCA
485-47-2	DTXSID7025716	reducing	reducer--TSCA
98-95-3	DTXSID3020964	fragrance	fragrance--TSCA
75-52-5	DTXSID2020977	fragrance--anticorrosive	fragrance--TSCA
88-75-5	DTXSID1021790	hairdyeing	hair dye--TSCA
100-02-7	DTXSID0021834	hairdyeing	hair dye--Drug--TSCA
554-84-7	DTXSID2025765	hairdyeing	hair dye--TSCA
557-48-2	DTXSID1047104	fragrance--flavorant--perfuming	fragrance
124-19-6	DTXSID9021639	frangrance--update--flavorant--fragrance--perfuming	fragrance--TSCA
111-84-2	DTXSID9025796	fragrance--perfuming	fragrance--TSCA
112-05-0	DTXSID3021641	antimicrobial--fragrance--flavorant--colorant--supporting compound--solvent--perfuming	fragrance--TSCA
143-13-5	DTXSID4047123	fragrance--flavorant--emollient--perfuming	fragrance
84852-15-3	DTXSID5029055	heat stabilizer--fragrance	heat stabilizer--TSCA
500-38-9	DTXSID5022437	antioxidant	antioxidant
95-55-6	DTXSID8024498	hairdyeing	hair dye--Drug--TSCA
90-04-0	DTXSID5023877	colorant	colorant--TSCA
95-50-1	DTXSID6020430	colorant	colorant--TSCA
95-54-5	DTXSID3025881	colorant	colorant--TSCA
90-43-7	DTXSID2021151	preservative--anitfungal agent--antimicrobial--anitmicrobial agent	antimicrobial--TSCA
88-99-3	DTXSID8021484	colorant--flavorant	colorant--Drug--TSCA
529-20-4	DTXSID1022051	flavorant--perfuming	fragrance
95-53-4	DTXSID1026164	colorant	colorant--TSCA
93-69-6	DTXSID3042051	antioxidant	antioxidant
88-19-7	DTXSID7021362	plasticizer	plastic
4312-99-6	DTXSID5047162	flavorant	flavorant--TSCA
32536-52-0	DTXSID8024236	fire retardant--flame retardant	flame retardant--TSCA
4630-07-3	DTXSID8047052	perfuming--flavorant--fragrance	fragrance--TSCA
124-13-0	DTXSID3021643	flavorant--update--fragrance--frangrance--perfuming	fragrance--Pesticide--TSCA
1191-62-4	DTXSID8047474	flavorant	flavorant
124-12-9	DTXSID1047655	fragrance	fragrance--TSCA
9002-93-1	DTXSID8034085	cleaning agent--emulsifying--surfactant--cleansing--other surface modifier--fragrance	surfactant--Pesticide
112-14-1	DTXSID8044202	frangrance--perfuming--fragrance--update--flavorant	fragrance--TSCA
26530-20-1	DTXSID1025805	pesticide active--antimicrobial	antimicrobial--TSCA
4724-48-5	DTXSID3044679	corrosion inhibitor	corrosion inhibitor
112-90-3	DTXSID8026933	antistatic	antistatic agent--TSCA
112-80-1	DTXSID1025809	surfactant--emulsifying agent--lubricant--emulsifying--solubilizer--emollient--cleaning--surface conditioner--fragrance--flavorant--tackifier	fragrance--NA--Pesticide--TSCA
110-25-8	DTXSID5042243	surfactant--hairconditioning--cleansing--antistatic	surfactant--Pesticide
9004-98-2	DTXSID1027714	emulsifying--surfactant--cleansing--perfuming--fragrance	surfactant--Pesticide
106-02-5	DTXSID6044359	fragrance--frangrance--update--perfuming--masking--flavorant	fragrance--TSCA
1113-02-6	DTXSID4037580	flame retardant	flame retardant
38051-02-4	DTXSID7048611	fragrance component	NA
[truncated: 2,951 more rows]
