# Supplementary material for: High-Throughput Screening to Predict Chemical-Assay Interference
Source: Sci Rep. 2020 Mar 4;10:3986. doi: 10.1038/s41598-020-60747-3 (PMC7055224; doi:10.1038/s41598-020-60747-3)
Supplement: Supplementary file 5 — Supplementary Dataset 4. [file 41598_2020_60747_MOESM5_ESM.xlsx]

## Sheet: predict
ID	SMILES	M-Luciferase	SD-Luciferase	M-A-All	SD-A-All	M-A-Blue	SD-A-Blue	M-A-Green	SD-A-Green	M-A-Red	SD-A-Red	M-A-Blue HepG2 Cell-based	SD-A-Blue HepG2 Cell-based	M-A-Blue HEK293 Cell-based	SD-A-Blue HEK293 Cell-based	M-A-Blue HepG2 Cell-free	SD-A-Blue HepG2 Cell-free	M-A-Blue HEK293 Cell-free	SD-A-Blue HEK293 Cell-free	M-A-Green HepG2 Cell-based	SD-A-Green HepG2 Cell-based	M-A-Green HEK293 Cell-based	SD-A-Green HEK293 Cell-based	M-A-Green HepG2 Cell-free	SD-A-Green HepG2 Cell-free	M-A-Green HEK293 Cell-free	SD-A-Green HEK293 Cell-free	M-A-Red HepG2 Cell-based	SD-A-Red HepG2 Cell-based	M-A-Red HEK293 Cell-based	SD-A-Red HEK293 Cell-based	M-A-Red HepG2 Cell-free	SD-A-Red HepG2 Cell-free	M-A-Red HEK293 Cell-free	SD-A-Red HEK293 Cell-free
1	CC(N)=O	0.08	0.04	0.11	0.05	0.21	0.08	0.11	0.07	0.2	0.06	0.25	0.07	0.12	0.05	0.15	0.06	0.16	0.07	0.1	0.06	0.13	0.08	0.09	0.04	0.11	0.05	0.17	0.12	0.11	0.05	0.1	0.05	0.19	0.12
2	CC(=O)Nc1ccc(O)cc1	0.16	0.05	0.21	0.07	0.31	0.09	0.18	0.11	0.19	0.09	0.22	0.06	0.4	0.09	0.2	0.09	0.38	0.08	0.17	0.06	0.18	0.09	0.14	0.04	0.13	0.03	0.09	0.07	0.18	0.08	0.17	0.07	0.19	0.08
3	CC(=O)c1ccc(S(=O)(=O)NC(=O)NC2CCCCC2)cc1	0.2	0.08	0.21	0.05	0.23	0.06	0.2	0.07	0.13	0.08	0.25	0.05	0.22	0.06	0.25	0.08	0.25	0.05	0.15	0.06	0.14	0.07	0.2	0.1	0.2	0.04	0.12	0.04	0.1	0.05	0.1	0.05	0.11	0.05
4	CC(=O)N[C@@H](CS)C(=O)O	0.02	0.01	0.11	0.06	0.21	0.06	0.08	0.04	0.1	0.05	0.13	0.06	0.17	0.06	0.21	0.05	0.16	0.07	0.07	0.03	0.07	0.05	0.11	0.11	0.07	0.03	0.12	0.05	0.08	0.04	0.08	0.06	0.09	0.08
5	O=C(O)c1cc(Oc2ccc(C(F)(F)F)cc2Cl)ccc1[N+](=O)[O-]	0.36	0.13	0.33	0.09	0.35	0.06	0.32	0.12	0.3	0.09	0.35	0.1	0.38	0.11	0.36	0.09	0.34	0.08	0.3	0.07	0.3	0.09	0.3	0.05	0.33	0.07	0.27	0.08	0.28	0.06	0.29	0.09	0.24	0.13
6	Cc1c2oc3c(C)ccc(C(=O)N[C@@H]4C(=O)N[C@H](C(C)C)C(=O)N5CCC[C@H]5C(=O)N(C)CC(=O)N(C)[C@@H](C(C)C)C(=O)O[C@@H]4C)c3nc-2c(C(=O)N[C@@H]2C(=O)N[C@H](C(C)C)C(=O)N3CCC[C@H]3C(=O)N(C)CC(=O)N(C)[C@@H](C(C)C)C(=O)O[C@@H]2C)c(N)c1=O	0.26	0.06	0.62	0.07	0.51	0.06	0.61	0.08	0.55	0.07	0.58	0.13	0.51	0.09	0.51	0.05	0.52	0.05	0.66	0.1	0.63	0.08	0.66	0.08	0.58	0.13	0.6	0.06	0.53	0.08	0.61	0.08	0.59	0.12
7	C=CCOc1ccc(CC(=O)O)cc1Cl	0.29	0.06	0.11	0.04	0.19	0.03	0.07	0.02	0.08	0.03	0.13	0.05	0.18	0.05	0.13	0.04	0.21	0.05	0.03	0.02	0.06	0.03	0.06	0.04	0.06	0.04	0.03	0.03	0.06	0.03	0.06	0.04	0.06	0.04
8	NCCCCCC(=O)O	0.03	0.02	0.09	0.04	0.14	0.03	0.09	0.05	0.15	0.07	0.09	0.02	0.11	0.05	0.08	0.01	0.11	0.05	0.08	0.03	0.08	0.03	0.11	0.05	0.06	0.04	0.18	0.09	0.05	0.03	0.08	0.04	0.06	0.04
9	NCC1(CC(=O)O)CCCCC1	0.06	0.03	0.08	0.03	0.18	0.03	0.1	0.04	0.13	0.07	0.07	0.03	0.09	0.03	0.07	0.03	0.16	0.06	0.11	0.04	0.11	0.05	0.13	0.05	0.1	0.04	0.14	0.07	0.04	0.02	0.06	0.04	0.05	0.04
11	CCC1(CCC(C)C)C(=O)NC(=O)NC1=O	0.09	0.03	0.11	0.03	0.18	0.07	0.14	0.07	0.11	0.04	0.16	0.06	0.14	0.05	0.13	0.02	0.19	0.05	0.06	0.04	0.13	0.05	0.14	0.06	0.15	0.06	0.09	0.04	0.07	0.04	0.08	0.04	0.11	0.06
12	Nc1ccccc1	0.26	0.07	0.23	0.09	0.14	0.07	0.32	0.12	0.38	0.12	0.24	0.08	0.14	0.05	0.16	0.08	0.09	0.04	0.42	0.08	0.36	0.04	0.32	0.05	0.32	0.09	0.23	0.09	0.23	0.06	0.26	0.12	0.35	0.17
13	Nc1ccccc1C(=O)O	0.19	0.04	0.28	0.07	0.2	0.07	0.3	0.12	0.4	0.13	0.17	0.08	0.26	0.08	0.27	0.1	0.25	0.08	0.36	0.12	0.23	0.11	0.35	0.1	0.21	0.12	0.23	0.09	0.18	0.06	0.24	0.11	0.31	0.17
14	O=C1O[C@H]([C@@H](O)CO)C(O)=C1O	0.02	0.01	0.23	0.09	0.35	0.08	0.25	0.1	0.21	0.06	0.21	0.07	0.33	0.12	0.31	0.08	0.35	0.09	0.24	0.07	0.14	0.09	0.2	0.08	0.18	0.08	0.21	0.09	0.2	0.06	0.17	0.08	0.12	0.05
15	COC(=O)[C@H](Cc1ccccc1)NC(=O)[C@@H](N)CC(=O)O	0.11	0.04	0.32	0.06	0.49	0.07	0.19	0.05	0.16	0.07	0.4	0.09	0.44	0.07	0.46	0.06	0.48	0.08	0.18	0.05	0.16	0.04	0.23	0.08	0.21	0.05	0.18	0.06	0.11	0.03	0.14	0.05	0.1	0.07
16	CC(=O)Oc1ccccc1C(=O)O	0.05	0.04	0.08	0.05	0.21	0.05	0.07	0.04	0.09	0.05	0.13	0.04	0.16	0.05	0.13	0.04	0.2	0.06	0.05	0.02	0.09	0.05	0.03	0.02	0.07	0.04	0.04	0.03	0.05	0.03	0.08	0.05	0.04	0.04
17	COc1ccc(CCN2CCC(Nc3nc4ccccc4n3Cc3ccc(F)cc3)CC2)cc1	0.23	0.08	0.52	0.05	0.38	0.09	0.48	0.05	0.32	0.1	0.47	0.07	0.44	0.09	0.49	0.08	0.44	0.11	0.44	0.06	0.38	0.12	0.33	0.08	0.42	0.07	0.42	0.11	0.46	0.1	0.44	0.12	0.43	0.13
18	CCNc1nc(Cl)nc(NC(C)C)n1	0.09	0.05	0.12	0.05	0.17	0.07	0.15	0.09	0.1	0.06	0.15	0.05	0.12	0.06	0.14	0.07	0.11	0.06	0.14	0.05	0.14	0.05	0.15	0.07	0.16	0.06	0.08	0.05	0.06	0.03	0.1	0.04	0.07	0.05
19	CN1[C@H]2CC[C@@H]1C[C@H](OC(=O)C(CO)c1ccccc1)C2	0.08	0.05	0.13	0.03	0.18	0.06	0.13	0.05	0.05	0.04	0.17	0.05	0.14	0.05	0.13	0.04	0.15	0.07	0.06	0.04	0.07	0.05	0.09	0.06	0.15	0.05	0.05	0.04	0.07	0.03	0.07	0.04	0.05	0.04
21	Nc1ncn([C@@H]2O[C@H](CO)[C@@H](O)[C@H]2O)c(=O)n1	0.02	0.02	0.39	0.08	0.31	0.08	0.24	0.13	0.15	0.05	0.3	0.1	0.4	0.1	0.38	0.11	0.33	0.1	0.19	0.09	0.14	0.08	0.22	0.08	0.2	0.08	0.2	0.07	0.15	0.08	0.17	0.08	0.12	0.09
22	Cn1cnc([N+](=O)[O-])c1Sc1ncnc2nc[nH]c12	0.32	0.08	0.37	0.04	0.42	0.05	0.24	0.08	0.13	0.04	0.37	0.11	0.39	0.08	0.41	0.06	0.43	0.06	0.2	0.05	0.24	0.05	0.22	0.05	0.26	0.04	0.17	0.05	0.13	0.06	0.16	0.06	0.13	0.08
23	CC1=C(C(=O)OC(C)C)C(c2cccc([N+](=O)[O-])c2)C(C(=O)OC2CN(C(c3ccccc3)c3ccccc3)C2)=C(N)N1	0.26	0.08	0.48	0.05	0.39	0.11	0.41	0.14	0.46	0.07	0.45	0.1	0.44	0.09	0.34	0.08	0.42	0.13	0.5	0.06	0.39	0.22	0.43	0.1	0.52	0.14	0.46	0.11	0.46	0.07	0.5	0.06	0.48	0.12
24	Cc1cn([C@H]2C[C@H](N=[N+]=[N-])[C@@H](CO)O2)c(=O)[nH]c1=O	0.07	0.03	0.33	0.05	0.31	0.03	0.15	0.06	0.1	0.04	0.34	0.07	0.35	0.05	0.36	0.08	0.36	0.12	0.13	0.03	0.14	0.04	0.14	0.04	0.18	0.05	0.1	0.05	0.11	0.05	0.1	0.02	0.09	0.03
25	c1ccc2occc2c1	0.14	0.07	0.22	0.05	0.26	0.08	0.18	0.04	0.1	0.05	0.23	0.07	0.28	0.03	0.29	0.08	0.23	0.09	0.16	0.06	0.26	0.13	0.12	0.07	0.16	0.06	0.11	0.07	0.13	0.07	0.09	0.05	0.1	0.06
26	O=C(O)c1ccccc1	0.1	0.04	0.06	0.03	0.1	0.04	0.08	0.04	0.15	0.05	0.06	0.03	0.08	0.04	0.04	0.02	0.1	0.06	0.06	0.02	0.09	0.05	0.08	0.04	0.08	0.05	0.09	0.05	0.09	0.03	0.11	0.06	0.1	0.06
27	OCc1ccccc1	0.09	0.04	0.03	0.02	0.04	0.02	0.08	0.03	0.13	0.06	0.04	0.03	0.03	0.02	0.02	0.02	0.06	0.04	0.03	0.02	0.12	0.05	0.03	0.03	0.09	0.04	0.06	0.04	0.12	0.07	0.1	0.06	0.08	0.06
28	CC(C)(c1ccc(O)cc1)c1ccc(O)cc1	0.82	0.08	0.2	0.06	0.19	0.06	0.28	0.11	0.18	0.1	0.15	0.07	0.29	0.11	0.13	0.06	0.19	0.06	0.2	0.09	0.27	0.11	0.19	0.06	0.19	0.03	0.14	0.07	0.24	0.1	0.2	0.08	0.19	0.15
29	CCCC1O[C@@H]2C[C@H]3[C@@H]4CCC5=CC(=O)C=C[C@]5(C)[C@H]4[C@@H](O)C[C@]3(C)[C@]2(C(=O)CO)O1	0.04	0.02	0.23	0.08	0.15	0.08	0.27	0.08	0.23	0.07	0.14	0.07	0.16	0.05	0.2	0.12	0.16	0.05	0.25	0.11	0.18	0.11	0.37	0.15	0.33	0.11	0.23	0.06	0.3	0.1	0.25	0.08	0.3	0.16
30	CC(C)(C)O	0.01	0.01	0.07	0.05	0.11	0.03	0.04	0.03	0.09	0.08	0.13	0.07	0.05	0.03	0.05	0.02	0.07	0.02	0.03	0.02	0.07	0.05	0.04	0.02	0.06	0.04	0.13	0.11	0.09	0.06	0.06	0.04	0.05	0.04
31	CC(C)(C)c1cc(O)ccc1O	0.19	0.08	0.14	0.03	0.17	0.06	0.22	0.11	0.23	0.13	0.11	0.03	0.21	0.06	0.08	0.05	0.16	0.04	0.2	0.08	0.25	0.08	0.17	0.02	0.16	0.04	0.11	0.08	0.24	0.08	0.19	0.07	0.15	0.11
32	O=C1CCCO1	0.02	0.01	0.06	0.03	0.11	0.02	0.02	0.02	0.08	0.05	0.1	0.08	0.07	0.03	0.07	0.04	0.08	0.03	0.02	0.01	0.06	0.05	0.04	0.03	0.04	0.03	0.14	0.08	0.09	0.06	0.04	0.03	0.03	0.02
33	O=C(O)C=Cc1ccc(O)c(O)c1	0.22	0.05	0.26	0.09	0.74	0.09	0.23	0.06	0.18	0.07	0.24	0.05	0.48	0.1	0.3	0.05	0.69	0.14	0.29	0.06	0.17	0.06	0.12	0.05	0.15	0.05	0.14	0.08	0.16	0.08	0.16	0.04	0.15	0.1
34	Cn1c(=O)c2c(ncn2C)n(C)c1=O	0.12	0.06	0.26	0.08	0.34	0.08	0.2	0.05	0.14	0.06	0.3	0.07	0.36	0.06	0.3	0.09	0.36	0.08	0.17	0.06	0.3	0.1	0.2	0.07	0.19	0.03	0.14	0.07	0.15	0.04	0.17	0.07	0.12	0.07
35	C=C1CC[C@H](O)C/C1=C/C=C1\CCC[C@@]2(C)[C@H]1CC[C@@H]2[C@H](C)/C=C/[C@H](C)C(C)C	0.11	0.04	0.15	0.06	0.74	0.06	0.08	0.04	0.12	0.06	0.18	0.08	0.58	0.21	0.41	0.05	0.61	0.19	0.06	0.03	0.13	0.06	0.13	0.05	0.15	0.06	0.09	0.05	0.14	0.07	0.16	0.08	0.14	0.1
38	COc1cc(CNC(=O)CCCC/C=C/C(C)C)ccc1O	0.22	0.06	0.16	0.05	0.28	0.06	0.16	0.05	0.11	0.06	0.17	0.04	0.29	0.09	0.17	0.03	0.3	0.1	0.16	0.08	0.07	0.05	0.15	0.07	0.13	0.03	0.12	0.07	0.13	0.04	0.13	0.04	0.12	0.05
39	c1ccc2c(c1)[nH]c1ccccc12	0.57	0.12	0.57	0.08	0.62	0.15	0.44	0.1	0.34	0.07	0.68	0.14	0.64	0.11	0.65	0.07	0.53	0.09	0.41	0.09	0.43	0.1	0.42	0.09	0.3	0.06	0.38	0.11	0.24	0.06	0.3	0.08	0.27	0.1
40	Oc1ccccc1O	0.2	0.06	0.14	0.05	0.19	0.08	0.28	0.11	0.22	0.09	0.1	0.05	0.22	0.08	0.11	0.03	0.21	0.06	0.34	0.07	0.3	0.11	0.18	0.05	0.27	0.06	0.14	0.09	0.22	0.06	0.18	0.06	0.2	0.1
41	CCN(CC)C(=O)Nc1ccc(OCC(O)CNC(C)(C)C)c(C(C)=O)c1	0.12	0.04	0.14	0.07	0.21	0.04	0.16	0.06	0.1	0.05	0.17	0.05	0.2	0.09	0.15	0.04	0.21	0.03	0.12	0.06	0.18	0.09	0.16	0.08	0.23	0.07	0.13	0.06	0.12	0.07	0.14	0.05	0.14	0.13
42	C[C@H](CCC(=O)O)[C@H]1CC[C@H]2[C@H]3[C@H](CC[C@@]21C)[C@@]1(C)CC[C@@H](O)C[C@H]1C[C@H]3O	0.1	0.05	0.14	0.07	0.17	0.07	0.16	0.05	0.16	0.07	0.1	0.05	0.1	0.04	0.17	0.06	0.15	0.06	0.12	0.06	0.08	0.05	0.24	0.07	0.18	0.07	0.14	0.06	0.13	0.05	0.13	0.08	0.17	0.13
43	OC(O)C(Cl)(Cl)Cl	0.21	0.07	0.07	0.02	0.12	0.06	0.11	0.05	0.12	0.05	0.09	0.04	0.12	0.04	0.12	0.04	0.1	0.05	0.15	0.06	0.1	0.06	0.11	0.08	0.12	0.04	0.16	0.1	0.09	0.03	0.06	0.04	0.05	0.05
44	O=C(O)CCCc1ccc(N(CCCl)CCCl)cc1	0.23	0.07	0.15	0.06	0.26	0.07	0.16	0.08	0.18	0.06	0.26	0.06	0.17	0.07	0.2	0.08	0.17	0.04	0.12	0.08	0.12	0.03	0.14	0.08	0.13	0.05	0.11	0.05	0.09	0.04	0.09	0.05	0.18	0.14
45	O=C(N[C@H](CO)[C@H](O)c1ccc([N+](=O)[O-])cc1)C(Cl)Cl	0.1	0.06	0.27	0.08	0.32	0.08	0.17	0.07	0.14	0.05	0.33	0.08	0.35	0.06	0.38	0.08	0.32	0.08	0.11	0.04	0.12	0.07	0.17	0.08	0.2	0.06	0.11	0.05	0.1	0.05	0.12	0.05	0.09	0.06
46	O=[N+]([O-])c1ccc(Cl)c([N+](=O)[O-])c1	0.14	0.07	0.09	0.03	0.14	0.06	0.11	0.04	0.1	0.05	0.11	0.05	0.16	0.08	0.1	0.03	0.12	0.04	0.13	0.06	0.12	0.06	0.14	0.06	0.07	0.05	0.08	0.05	0.06	0.04	0.1	0.06	0.06	0.05
47	O=S(=O)(Oc1ccc(Cl)cc1)c1ccc(Cl)cc1	0.44	0.14	0.19	0.04	0.22	0.04	0.17	0.05	0.16	0.07	0.17	0.08	0.19	0.07	0.19	0.08	0.15	0.06	0.17	0.06	0.22	0.12	0.13	0.06	0.12	0.03	0.19	0.06	0.13	0.06	0.19	0.07	0.18	0.05
48	Clc1ccc(Sc2cc(Cl)c(Cl)cc2Cl)cc1	0.37	0.1	0.19	0.04	0.35	0.05	0.19	0.06	0.24	0.11	0.21	0.08	0.27	0.1	0.26	0.07	0.18	0.05	0.27	0.07	0.3	0.12	0.19	0.07	0.19	0.06	0.21	0.08	0.21	0.05	0.19	0.05	0.2	0.07
49	CCCNC(=O)NS(=O)(=O)c1ccc(Cl)cc1	0.17	0.07	0.15	0.06	0.19	0.06	0.1	0.06	0.1	0.06	0.21	0.06	0.18	0.06	0.23	0.08	0.19	0.04	0.1	0.04	0.09	0.05	0.12	0.07	0.12	0.03	0.09	0.04	0.08	0.03	0.11	0.05	0.08	0.03
50	O=C1c2cccc(O)c2C(=O)c2c(O)cccc21	0.75	0.2	0.72	0.08	0.36	0.12	0.79	0.07	0.41	0.12	0.37	0.08	0.47	0.14	0.31	0.09	0.39	0.13	0.68	0.12	0.59	0.14	0.69	0.11	0.56	0.11	0.4	0.13	0.45	0.08	0.43	0.11	0.44	0.06
51	CN/C(=N\C#N)NCCSCc1nc[nH]c1C	0.08	0.03	0.21	0.05	0.22	0.05	0.16	0.05	0.12	0.06	0.21	0.06	0.21	0.06	0.24	0.07	0.23	0.04	0.15	0.04	0.12	0.06	0.2	0.05	0.21	0.03	0.11	0.05	0.14	0.02	0.13	0.06	0.09	0.07
52	O=C(O)CC(O)(CC(=O)O)C(=O)O	0.02	0.02	0.14	0.04	0.59	0.17	0.16	0.07	0.2	0.11	0.18	0.09	0.28	0.06	0.15	0.07	0.62	0.12	0.2	0.05	0.12	0.06	0.18	0.09	0.17	0.08	0.2	0.09	0.14	0.06	0.13	0.05	0.09	0.09
53	CCOC(=O)C(C)(C)Oc1ccc(Cl)cc1	0.49	0.12	0.03	0.02	0.12	0.05	0.08	0.03	0.08	0.06	0.09	0.05	0.08	0.03	0.04	0.01	0.06	0.03	0.05	0.02	0.09	0.05	0.04	0.03	0.07	0.03	0.05	0.05	0.08	0.03	0.06	0.04	0.08	0.1
54	COc1ccc2c3c1O[C@H]1[C@@H](O)C=C[C@H]4[C@@H](C2)N(C)CC[C@]314	0.07	0.05	0.46	0.14	0.35	0.11	0.33	0.14	0.22	0.07	0.38	0.12	0.37	0.08	0.39	0.12	0.39	0.14	0.36	0.08	0.31	0.12	0.31	0.11	0.32	0.08	0.27	0.08	0.25	0.06	0.24	0.06	0.28	0.1
55	O=c1ccc2ccccc2o1	0.25	0.08	0.45	0.07	0.34	0.12	0.22	0.09	0.14	0.06	0.37	0.09	0.43	0.11	0.41	0.09	0.4	0.11	0.17	0.06	0.29	0.08	0.11	0.05	0.2	0.05	0.13	0.08	0.08	0.05	0.11	0.07	0.11	0.06
56	C/C=C/C=O	0.04	0.03	0.03	0.02	0.07	0.03	0.06	0.03	0.1	0.05	0.07	0.04	0.03	0.01	0.04	0.02	0.09	0.04	0.05	0.03	0.11	0.17	0.04	0.03	0.08	0.04	0.14	0.1	0.11	0.05	0.07	0.05	0.08	0.05
57	N#C[N-2]	0.48	0.06	0.22	0.05	0.36	0.07	0.25	0.09	0.3	0.1	0.4	0.05	0.21	0.04	0.32	0.09	0.32	0.08	0.31	0.06	0.26	0.07	0.26	0.06	0.26	0.09	0.29	0.1	0.22	0.07	0.23	0.09	0.27	0.13
58	OC[C@H]1O[C@@H]2O[C@@H]3[C@@H](CO)O[C@H](O[C@@H]4[C@@H](CO)O[C@H](O[C@@H]5[C@@H](CO)O[C@H](O[C@@H]6[C@@H](CO)O[C@H](O[C@@H]7[C@@H](CO)O[C@H](O[C@@H]8[C@@H](CO)O[C@H](O[C@H]1[C@H](O)[C@H]2O)[C@H](O)[C@H]8O)[C@H](O)[C@H]7O)[C@H](O)[C@H]6O)[C@H](O)[C@H]5O)[C@H](O)[C@H]4O)[C@H](O)[C@H]3O	0.23	0.05	0.36	0.05	0.35	0.08	0.48	0.09	0.29	0.13	0.33	0.07	0.31	0.06	0.34	0.08	0.3	0.05	0.37	0.09	0.34	0.09	0.53	0.14	0.42	0.16	0.3	0.08	0.33	0.1	0.36	0.08	0.3	0.1
59	O=C1CCCCC1	0.03	0.03	0.07	0.03	0.06	0.02	0.06	0.02	0.11	0.07	0.06	0.03	0.04	0.03	0.05	0.02	0.08	0.04	0.05	0.03	0.08	0.06	0.05	0.03	0.09	0.04	0.14	0.06	0.1	0.04	0.07	0.04	0.08	0.04
60	O=P1(N(CCCl)CCCl)NCCCO1	0.11	0.05	0.06	0.03	0.15	0.06	0.1	0.04	0.14	0.07	0.11	0.03	0.08	0.05	0.14	0.04	0.1	0.02	0.06	0.02	0.12	0.07	0.11	0.05	0.08	0.03	0.13	0.06	0.08	0.05	0.08	0.04	0.07	0.04
61	C/C=C/C[C@@H](C)[C@@H](O)[C@H]1C(=O)N[C@@H](CC)C(=O)N(C)CC(=O)N(C)[C@@H](CC(C)C)C(=O)N[C@@H](C(C)C)C(=O)N(C)[C@@H](CC(C)C)C(=O)N[C@@H](C)C(=O)N[C@H](C)C(=O)N(C)[C@@H](CC(C)C)C(=O)N(C)[C@@H](CC(C)C)C(=O)N(C)[C@@H](C(C)C)C(=O)N1C	0.26	0.06	0.35	0.06	0.42	0.07	0.35	0.13	0.28	0.08	0.39	0.1	0.39	0.03	0.32	0.07	0.35	0.09	0.35	0.11	0.39	0.07	0.43	0.09	0.44	0.1	0.3	0.08	0.25	0.1	0.33	0.06	0.32	0.09
62	CC(=O)O[C@]1(C(C)=O)CC[C@H]2[C@@H]3C=C(Cl)C4=CC(=O)[C@@H]5C[C@@H]5[C@]4(C)[C@H]3CC[C@@]21C	0.07	0.03	0.32	0.07	0.21	0.1	0.31	0.1	0.27	0.1	0.26	0.06	0.23	0.07	0.27	0.11	0.32	0.09	0.28	0.08	0.29	0.11	0.33	0.09	0.32	0.07	0.28	0.1	0.32	0.06	0.27	0.08	0.34	0.11
63	CN(C)N=Nc1nc[nH]c1C(N)=O	0.1	0.03	0.26	0.06	0.36	0.04	0.18	0.04	0.16	0.05	0.25	0.06	0.37	0.05	0.28	0.04	0.36	0.06	0.15	0.04	0.15	0.1	0.24	0.09	0.15	0.06	0.15	0.05	0.12	0.04	0.12	0.05	0.1	0.09
64	Nc1ccc(S(=O)(=O)c2ccc(N)cc2)cc1	0.52	0.14	0.44	0.1	0.39	0.09	0.53	0.07	0.49	0.12	0.46	0.12	0.42	0.12	0.42	0.09	0.37	0.08	0.62	0.07	0.43	0.1	0.57	0.09	0.36	0.11	0.48	0.07	0.29	0.05	0.42	0.09	0.45	0.21
65	Clc1ccc(C(c2ccccc2Cl)C(Cl)Cl)cc1	0.33	0.11	0.17	0.04	0.25	0.06	0.19	0.09	0.16	0.07	0.18	0.06	0.25	0.07	0.18	0.07	0.12	0.06	0.15	0.05	0.22	0.07	0.12	0.05	0.19	0.09	0.14	0.08	0.12	0.04	0.14	0.06	0.13	0.04
66	CC(=O)OCC(=O)[C@@]12N=C(C)O[C@@H]1C[C@H]1[C@@H]3CCC4=CC(=O)C=C[C@]4(C)[C@H]3[C@@H](O)C[C@@]12C	0.06	0.03	0.3	0.09	0.26	0.06	0.32	0.1	0.28	0.05	0.27	0.08	0.24	0.08	0.26	0.11	0.28	0.1	0.29	0.11	0.21	0.12	0.38	0.14	0.38	0.1	0.22	0.07	0.31	0.08	0.3	0.07	0.3	0.11
67	C[C@]12CC[C@H]3[C@@H](CC=C4C[C@@H](O)CC[C@@]43C)[C@@H]1CCC2=O	0.06	0.05	0.12	0.06	0.13	0.06	0.07	0.05	0.08	0.03	0.09	0.07	0.07	0.04	0.15	0.08	0.12	0.05	0.05	0.04	0.07	0.05	0.12	0.06	0.12	0.07	0.07	0.05	0.08	0.05	0.07	0.05	0.07	0.04
68	COC(=O)[C@H]1[C@H]2C[C@@H]3c4[nH]c5ccccc5c4CCN3C[C@H]2C[C@@H](OC(=O)c2cc(OC)c(OC)c(OC)c2)[C@@H]1OC	0.13	0.04	0.85	0.14	0.87	0.06	0.83	0.09	0.52	0.14	0.81	0.15	0.83	0.11	0.83	0.07	0.93	0.03	0.73	0.11	0.76	0.16	0.72	0.07	0.6	0.13	0.72	0.1	0.65	0.1	0.64	0.14	0.63	0.19
69	C[C@@H]1C[C@H]2[C@@H]3CCC4=CC(=O)C=C[C@]4(C)[C@@]3(F)[C@@H](O)C[C@]2(C)[C@@]1(O)C(=O)CO	0.03	0.01	0.22	0.1	0.15	0.05	0.3	0.11	0.23	0.05	0.15	0.08	0.17	0.07	0.22	0.15	0.17	0.06	0.25	0.12	0.19	0.11	0.33	0.18	0.34	0.09	0.22	0.07	0.28	0.1	0.25	0.09	0.23	0.11
70	CN1C(=O)CN=C(c2ccccc2)c2cc(Cl)ccc21	0.38	0.14	0.22	0.06	0.22	0.04	0.19	0.07	0.11	0.06	0.21	0.08	0.28	0.08	0.27	0.07	0.21	0.06	0.11	0.06	0.17	0.09	0.12	0.08	0.18	0.07	0.16	0.08	0.14	0.07	0.13	0.05	0.17	0.06
71	O[C@H](CBr)[C@H](O)[C@H](O)[C@@H](O)CBr	0.25	0.05	0.12	0.04	0.22	0.08	0.12	0.05	0.12	0.07	0.12	0.03	0.2	0.07	0.18	0.05	0.22	0.08	0.12	0.04	0.16	0.09	0.15	0.07	0.14	0.05	0.12	0.06	0.09	0.05	0.1	0.07	0.09	0.05
72	O=C(O)C(Cl)Cl	0.13	0.05	0.11	0.04	0.13	0.07	0.08	0.04	0.13	0.05	0.14	0.07	0.12	0.05	0.15	0.05	0.13	0.04	0.12	0.06	0.1	0.06	0.09	0.06	0.08	0.04	0.18	0.12	0.11	0.04	0.06	0.04	0.06	0.06
73	ClCCCl	0.07	0.03	0.04	0.02	0.24	0.06	0.05	0.04	0.1	0.07	0.17	0.12	0.07	0.05	0.11	0.05	0.07	0.03	0.07	0.02	0.07	0.03	0.04	0.03	0.07	0.03	0.16	0.08	0.05	0.04	0.03	0.02	0.08	0.08
74	CC(Cl)CCl	0.04	0.02	0.03	0.03	0.12	0.02	0.04	0.05	0.06	0.04	0.09	0.05	0.05	0.04	0.08	0.02	0.04	0.02	0.04	0.02	0.06	0.03	0.02	0.02	0.05	0.03	0.12	0.08	0.04	0.03	0.02	0.02	0.04	0.06
75	NCCCC(N)(C(=O)O)C(F)F	0.05	0.01	0.21	0.1	0.24	0.07	0.15	0.04	0.18	0.05	0.21	0.06	0.25	0.09	0.24	0.07	0.23	0.08	0.17	0.04	0.14	0.05	0.18	0.08	0.16	0.11	0.18	0.07	0.11	0.06	0.16	0.06	0.14	0.05
76	Cc1c(N(C)C)c(=O)n(-c2ccccc2)n1C	0.21	0.06	0.21	0.05	0.21	0.06	0.21	0.05	0.1	0.04	0.24	0.05	0.23	0.08	0.24	0.06	0.22	0.04	0.14	0.07	0.17	0.1	0.11	0.04	0.15	0.06	0.09	0.06	0.08	0.04	0.1	0.03	0.09	0.05
77	C[As](C)(=O)O	0.34	0.13	0.09	0.03	0.22	0.04	0.12	0.06	0.13	0.06	0.19	0.07	0.12	0.03	0.14	0.03	0.18	0.06	0.12	0.04	0.16	0.05	0.14	0.07	0.14	0.06	0.15	0.09	0.13	0.04	0.11	0.04	0.16	0.08
78	CCCCCCCCCCCC[N+](C)(C)[O-]	0.37	0.07	0.15	0.07	0.14	0.04	0.14	0.07	0.23	0.06	0.15	0.05	0.14	0.06	0.13	0.05	0.11	0.04	0.13	0.05	0.15	0.06	0.2	0.09	0.14	0.06	0.16	0.07	0.19	0.07	0.15	0.09	0.2	0.13
79	CN(C)C=O	0.08	0.04	0.05	0.03	0.14	0.05	0.04	0.03	0.12	0.03	0.14	0.06	0.06	0.02	0.11	0.03	0.19	0.09	0.05	0.03	0.11	0.11	0.07	0.04	0.05	0.04	0.17	0.1	0.12	0.05	0.08	0.06	0.07	0.03
80	O=[N+]([O-])c1ccc(O)c([N+](=O)[O-])c1	0.12	0.04	0.18	0.06	0.23	0.07	0.16	0.07	0.18	0.07	0.13	0.04	0.21	0.08	0.16	0.06	0.24	0.06	0.18	0.08	0.15	0.08	0.15	0.02	0.11	0.04	0.13	0.08	0.14	0.05	0.16	0.04	0.12	0.1
81	C1COCCO1	0.03	0.02	0.07	0.03	0.24	0.06	0.06	0.03	0.07	0.05	0.12	0.03	0.07	0.03	0.13	0.06	0.24	0.09	0.05	0.02	0.12	0.06	0.06	0.04	0.09	0.06	0.16	0.11	0.09	0.03	0.05	0.03	0.06	0.06
82	O=C1NC(=O)C(c2ccccc2)(c2ccccc2)N1	0.36	0.12	0.23	0.05	0.25	0.06	0.21	0.07	0.15	0.09	0.23	0.07	0.23	0.06	0.24	0.06	0.19	0.05	0.19	0.06	0.19	0.08	0.15	0.06	0.23	0.08	0.2	0.07	0.14	0.05	0.14	0.06	0.14	0.09
83	Cc1c(N(C)CS(=O)(=O)[O-])c(=O)n(-c2ccccc2)n1C	0.33	0.07	0.29	0.07	0.42	0.05	0.25	0.1	0.22	0.05	0.43	0.04	0.35	0.05	0.42	0.07	0.45	0.05	0.21	0.04	0.25	0.09	0.22	0.06	0.21	0.06	0.18	0.09	0.19	0.05	0.23	0.05	0.22	0.12
84	O=c1oc2c(O)c(O)cc3c(=O)oc4c(O)c(O)cc1c4c23	0.54	0.05	0.73	0.14	0.69	0.06	0.73	0.07	0.69	0.06	0.73	0.05	0.64	0.18	0.73	0.06	0.63	0.16	0.8	0.08	0.7	0.15	0.73	0.09	0.62	0.11	0.72	0.09	0.63	0.08	0.68	0.09	0.65	0.13
85	FC(F)OC(F)(F)C(F)Cl	0.17	0.03	0.18	0.05	0.2	0.07	0.14	0.04	0.14	0.04	0.24	0.08	0.17	0.07	0.15	0.06	0.15	0.03	0.18	0.04	0.17	0.06	0.18	0.09	0.17	0.06	0.19	0.08	0.12	0.03	0.1	0.04	0.07	0.04
86	Clc1ccc2c(c1)C(c1ccccc1)=NCc1nncn1-2	0.44	0.07	0.27	0.07	0.23	0.08	0.28	0.05	0.17	0.09	0.29	0.09	0.33	0.09	0.32	0.1	0.24	0.08	0.23	0.09	0.25	0.08	0.18	0.1	0.26	0.07	0.24	0.08	0.24	0.08	0.21	0.06	0.19	0.13
87	C[C@]12CC[C@@H]3c4ccc(O)cc4CC[C@H]3[C@@H]1CC[C@@H]2O	0.61	0.16	0.32	0.09	0.3	0.09	0.18	0.07	0.19	0.07	0.27	0.08	0.21	0.08	0.27	0.12	0.26	0.13	0.16	0.04	0.15	0.08	0.2	0.07	0.25	0.08	0.15	0.06	0.23	0.04	0.2	0.08	0.21	0.09
88	C#C[C@]1(O)CC[C@H]2[C@@H]3CCc4cc(O)ccc4[C@H]3CC[C@@]21C	0.39	0.12	0.46	0.08	0.34	0.08	0.22	0.09	0.22	0.07	0.32	0.05	0.31	0.07	0.34	0.1	0.33	0.07	0.22	0.06	0.18	0.12	0.25	0.09	0.29	0.1	0.2	0.09	0.3	0.08	0.23	0.07	0.23	0.09
89	CCc1cc(C(N)=S)ccn1	0.17	0.05	0.24	0.05	0.24	0.09	0.17	0.07	0.21	0.08	0.22	0.05	0.26	0.05	0.23	0.04	0.25	0.05	0.23	0.08	0.23	0.05	0.22	0.06	0.19	0.06	0.19	0.07	0.14	0.05	0.13	0.06	0.13	0.1
91	C#C[C@]1(OC(C)=O)CC[C@H]2[C@@H]3CCC4=C[C@@H](OC(C)=O)CC[C@@H]4[C@H]3CC[C@@]21C	0.07	0.03	0.22	0.07	0.21	0.08	0.1	0.04	0.09	0.03	0.17	0.05	0.19	0.06	0.17	0.08	0.19	0.09	0.09	0.05	0.12	0.08	0.16	0.09	0.18	0.08	0.09	0.06	0.14	0.06	0.13	0.05	0.14	0.07
92	CCc1cccc2c3c([nH]c12)C(CC)(CC(=O)O)OCC3	0.32	0.08	0.45	0.11	0.53	0.05	0.42	0.1	0.19	0.07	0.62	0.11	0.53	0.14	0.54	0.1	0.56	0.09	0.38	0.1	0.3	0.08	0.41	0.11	0.3	0.06	0.29	0.09	0.23	0.05	0.18	0.06	0.23	0.11
93	CC12CCC(CC1)C(C)(C)O2	0.07	0.03	0.12	0.03	0.15	0.04	0.08	0.04	0.09	0.05	0.14	0.04	0.1	0.03	0.12	0.03	0.13	0.05	0.07	0.03	0.1	0.06	0.07	0.05	0.1	0.04	0.13	0.05	0.08	0.03	0.06	0.03	0.06	0.06
94	C=CCc1ccc(O)c(OC)c1	0.12	0.07	0.14	0.07	0.16	0.07	0.13	0.06	0.13	0.07	0.11	0.05	0.2	0.05	0.14	0.07	0.29	0.1	0.11	0.05	0.17	0.08	0.07	0.06	0.1	0.04	0.08	0.06	0.18	0.08	0.1	0.03	0.12	0.07
95	CC(C)(C)NC(=O)[C@H]1CC[C@H]2[C@@H]3CC[C@H]4NC(=O)C=C[C@]4(C)[C@H]3CC[C@]12C	0.09	0.04	0.15	0.06	0.19	0.06	0.19	0.07	0.11	0.06	0.15	0.05	0.14	0.04	0.17	0.06	0.14	0.05	0.14	0.06	0.13	0.07	0.24	0.12	0.23	0.05	0.09	0.06	0.12	0.05	0.13	0.05	0.15	0.09
96	OC(Cn1cncn1)(Cn1cncn1)c1ccc(F)cc1F	0.24	0.03	0.28	0.06	0.38	0.05	0.24	0.12	0.11	0.07	0.35	0.04	0.33	0.04	0.37	0.06	0.32	0.05	0.2	0.06	0.22	0.04	0.16	0.08	0.25	0.05	0.13	0.07	0.15	0.07	0.19	0.08	0.14	0.07
98	O=c1[nH]cc(F)c(=O)[nH]1	0.17	0.06	0.19	0.05	0.28	0.08	0.18	0.05	0.26	0.12	0.2	0.05	0.29	0.06	0.19	0.06	0.28	0.04	0.28	0.09	0.21	0.08	0.26	0.08	0.15	0.06	0.35	0.13	0.18	0.06	0.18	0.08	0.13	0.06
99	CC(C)n1c(/C=C/[C@@H](O)C[C@@H](O)CC(=O)O)c(-c2ccc(F)cc2)c2ccccc21	0.26	0.11	0.53	0.14	0.51	0.1	0.63	0.09	0.42	0.09	0.63	0.06	0.63	0.08	0.63	0.07	0.56	0.13	0.63	0.09	0.52	0.1	0.61	0.09	0.47	0.08	0.54	0.1	0.52	0.08	0.47	0.13	0.53	0.09
101	NS(=O)(=O)c1cc(C(=O)O)c(NCc2ccco2)cc1Cl	0.27	0.13	0.39	0.05	0.34	0.12	0.2	0.07	0.22	0.08	0.38	0.1	0.35	0.08	0.43	0.11	0.39	0.05	0.22	0.07	0.18	0.05	0.21	0.1	0.19	0.09	0.21	0.09	0.18	0.05	0.22	0.07	0.2	0.1
102	Cc1ccc(C)c(OCCCC(C)(C)C(=O)O)c1	0.44	0.11	0.04	0.02	0.12	0.04	0.07	0.04	0.06	0.05	0.08	0.03	0.08	0.04	0.05	0.03	0.08	0.02	0.02	0.02	0.04	0.04	0.03	0.02	0.06	0.03	0.04	0.03	0.05	0.03	0.05	0.05	0.05	0.06
103	C=C1C[C@]23C[C@@]1(O)CC[C@H]2[C@@]12C=C[C@H](O)[C@@](C)(C(=O)O1)[C@H]2[C@@H]3C(=O)O	0.08	0.03	0.34	0.08	0.37	0.14	0.39	0.09	0.35	0.06	0.36	0.07	0.36	0.04	0.36	0.09	0.36	0.07	0.32	0.1	0.3	0.06	0.44	0.1	0.42	0.08	0.29	0.09	0.35	0.1	0.34	0.07	0.3	0.12
104	N[C@@H](CCC(=O)O)C(=O)O	0.01	0.01	0.13	0.05	0.17	0.08	0.1	0.05	0.19	0.1	0.12	0.05	0.19	0.11	0.16	0.06	0.19	0.07	0.13	0.06	0.07	0.03	0.13	0.07	0.07	0.05	0.24	0.06	0.09	0.06	0.11	0.04	0.08	0.06
105	OCC(O)CO	0.03	0.02	0.06	0.03	0.14	0.06	0.15	0.07	0.16	0.1	0.12	0.06	0.12	0.04	0.13	0.05	0.11	0.06	0.13	0.04	0.14	0.03	0.13	0.07	0.16	0.09	0.15	0.1	0.13	0.05	0.09	0.06	0.15	0.09
106	NCC(=O)O	0.02	0.01	0.13	0.05	0.15	0.04	0.11	0.04	0.17	0.09	0.16	0.08	0.15	0.04	0.15	0.04	0.15	0.04	0.11	0.04	0.1	0.04	0.09	0.03	0.09	0.06	0.24	0.14	0.12	0.05	0.09	0.04	0.08	0.06
107	CC1(C)[C@@H](O)CC[C@@]2(C)[C@H]1CC[C@]1(C)[C@@H]2C(=O)C=C2[C@@H]3C[C@@](C)(C(=O)O)CC[C@]3(C)CC[C@]21C	0.12	0.06	0.26	0.05	0.23	0.08	0.29	0.07	0.29	0.09	0.18	0.05	0.22	0.06	0.22	0.07	0.26	0.1	0.28	0.08	0.23	0.07	0.37	0.09	0.34	0.08	0.27	0.1	0.29	0.06	0.29	0.06	0.32	0.09
108	COC1=CC(=O)C[C@@H](C)[C@]12Oc1c(Cl)c(OC)cc(OC)c1C2=O	0.16	0.06	0.28	0.1	0.31	0.08	0.27	0.06	0.21	0.07	0.32	0.05	0.33	0.05	0.29	0.03	0.34	0.05	0.27	0.1	0.37	0.12	0.27	0.07	0.36	0.07	0.23	0.09	0.28	0.04	0.24	0.08	0.25	0.1
109	Cl[C@H]1[C@H](Cl)[C@@H](Cl)[C@@H](Cl)[C@H](Cl)[C@H]1Cl	0.21	0.08	0.09	0.03	0.21	0.07	0.19	0.05	0.18	0.13	0.1	0.04	0.13	0.06	0.1	0.04	0.1	0.04	0.24	0.07	0.24	0.09	0.19	0.09	0.16	0.06	0.29	0.13	0.13	0.06	0.09	0.05	0.11	0.1
110	Oc1c(Cl)cc(Cl)c(Cl)c1Cc1c(O)c(Cl)cc(Cl)c1Cl	0.31	0.07	0.25	0.06	0.39	0.09	0.36	0.12	0.37	0.08	0.24	0.07	0.35	0.13	0.29	0.1	0.37	0.05	0.37	0.1	0.36	0.07	0.28	0.06	0.34	0.06	0.32	0.07	0.4	0.06	0.35	0.05	0.39	0.1
111	C1N2CN3CN1CN(C2)C3	0.12	0.06	0.36	0.11	0.35	0.06	0.16	0.08	0.16	0.06	0.35	0.08	0.29	0.09	0.32	0.09	0.36	0.1	0.13	0.04	0.21	0.07	0.16	0.08	0.23	0.08	0.14	0.07	0.14	0.06	0.14	0.06	0.16	0.07
112	CCCCCCOc1cc(C)c(O)c(C)c1C	0.29	0.1	0.11	0.04	0.18	0.04	0.17	0.07	0.2	0.12	0.09	0.02	0.17	0.05	0.11	0.06	0.17	0.06	0.18	0.07	0.16	0.06	0.14	0.04	0.1	0.04	0.22	0.13	0.2	0.05	0.15	0.06	0.08	0.06
113	NS(=O)(=O)c1cc2c(cc1Cl)NCNS2(=O)=O	0.14	0.05	0.36	0.07	0.38	0.05	0.26	0.06	0.25	0.08	0.32	0.12	0.37	0.07	0.42	0.09	0.37	0.1	0.25	0.07	0.25	0.05	0.25	0.11	0.21	0.06	0.24	0.08	0.17	0.05	0.24	0.1	0.23	0.13
114	C[C@]12C[C@H](O)[C@H]3[C@@H](CCC4=CC(=O)CC[C@@]43C)[C@@H]1CC[C@]2(O)C(=O)CO	0.02	0.01	0.18	0.06	0.13	0.05	0.23	0.08	0.18	0.06	0.13	0.08	0.13	0.05	0.17	0.13	0.13	0.07	0.18	0.07	0.16	0.1	0.34	0.14	0.27	0.1	0.13	0.06	0.21	0.09	0.16	0.08	0.22	0.13
115	Oc1ccc(O)cc1	0.41	0.09	0.21	0.06	0.25	0.09	0.33	0.13	0.42	0.12	0.14	0.03	0.31	0.12	0.12	0.04	0.26	0.08	0.47	0.06	0.33	0.06	0.32	0.09	0.25	0.04	0.38	0.12	0.39	0.08	0.29	0.1	0.37	0.13
116	Oc1ccc(OCc2ccccc2)cc1	0.88	0.07	0.2	0.06	0.18	0.04	0.31	0.09	0.28	0.14	0.15	0.06	0.27	0.09	0.17	0.07	0.19	0.06	0.29	0.1	0.3	0.08	0.2	0.07	0.15	0.05	0.27	0.12	0.27	0.04	0.23	0.07	0.22	0.09
117	CC(C)Cc1ccc(C(C)C(=O)O)cc1	0.4	0.1	0.02	0.01	0.09	0.03	0.05	0.03	0.04	0.03	0.05	0.03	0.05	0.02	0.03	0.01	0.07	0.04	0.01	0.01	0.03	0.03	0.05	0.03	0.04	0.03	0.08	0.05	0.02	0.02	0.02	0.02	0.01	0.01
118	c1ccc2[nH]ccc2c1	0.17	0.1	0.29	0.07	0.31	0.12	0.33	0.08	0.19	0.07	0.29	0.09	0.3	0.09	0.37	0.07	0.27	0.1	0.26	0.09	0.37	0.13	0.22	0.04	0.22	0.08	0.16	0.09	0.14	0.05	0.19	0.05	0.18	0.08
119	O=C(O)Cc1c[nH]c2ccccc12	0.21	0.07	0.36	0.1	0.46	0.11	0.43	0.08	0.2	0.08	0.3	0.09	0.37	0.1	0.56	0.11	0.46	0.08	0.25	0.07	0.32	0.15	0.27	0.11	0.22	0.07	0.19	0.07	0.11	0.04	0.13	0.05	0.19	0.07
120	COc1ccc2c(c1)c(CC(=O)O)c(C)n2C(=O)c1ccc(Cl)cc1	0.43	0.12	0.5	0.05	0.44	0.07	0.44	0.06	0.31	0.1	0.52	0.14	0.48	0.14	0.58	0.06	0.48	0.12	0.41	0.06	0.33	0.09	0.38	0.09	0.36	0.07	0.37	0.1	0.35	0.09	0.34	0.08	0.36	0.12
121	FC(F)OC(Cl)C(F)(F)F	0.2	0.06	0.17	0.04	0.18	0.07	0.15	0.04	0.17	0.06	0.24	0.1	0.18	0.09	0.16	0.05	0.15	0.04	0.25	0.07	0.22	0.09	0.21	0.09	0.18	0.06	0.25	0.13	0.13	0.05	0.11	0.04	0.08	0.05
122	NNC(=O)c1ccncc1	0.17	0.07	0.2	0.05	0.26	0.09	0.14	0.04	0.15	0.06	0.17	0.06	0.32	0.08	0.24	0.07	0.24	0.1	0.12	0.03	0.11	0.07	0.16	0.11	0.14	0.05	0.11	0.06	0.12	0.04	0.09	0.03	0.1	0.08
123	O=P1(NCCCl)OCCCN1CCCl	0.12	0.05	0.1	0.03	0.18	0.06	0.11	0.04	0.17	0.07	0.15	0.04	0.1	0.05	0.17	0.06	0.13	0.03	0.09	0.02	0.15	0.07	0.12	0.05	0.11	0.04	0.14	0.07	0.09	0.06	0.1	0.04	0.1	0.05
124	CC(C)O	0.02	0.01	0.06	0.05	0.18	0.06	0.05	0.03	0.1	0.08	0.2	0.11	0.06	0.03	0.07	0.02	0.08	0.04	0.04	0.03	0.06	0.05	0.03	0.01	0.04	0.03	0.14	0.11	0.08	0.04	0.05	0.02	0.05	0.04
125	O=c1c(O)c(-c2ccc(O)cc2)oc2cc(O)cc(O)c12	0.87	0.09	0.78	0.09	0.76	0.08	0.79	0.14	0.68	0.12	0.79	0.09	0.76	0.11	0.78	0.12	0.6	0.18	0.84	0.07	0.77	0.06	0.83	0.08	0.56	0.14	0.71	0.15	0.65	0.11	0.67	0.08	0.71	0.12
126	CC(C(=O)O)c1cccc(C(=O)c2ccccc2)c1	0.64	0.19	0.15	0.06	0.19	0.09	0.21	0.08	0.12	0.06	0.15	0.05	0.23	0.07	0.2	0.04	0.17	0.06	0.12	0.06	0.25	0.09	0.12	0.04	0.14	0.04	0.12	0.05	0.1	0.05	0.12	0.06	0.11	0.05
127	CC[C@H](C)C(=O)O[C@H]1C[C@@H](C)C=C2C=C[C@H](C)[C@H](CC[C@@H]3C[C@@H](O)CC(=O)O3)[C@H]21	0.05	0.03	0.17	0.06	0.19	0.07	0.14	0.06	0.12	0.07	0.13	0.06	0.19	0.06	0.18	0.05	0.15	0.07	0.12	0.07	0.12	0.06	0.19	0.07	0.19	0.07	0.08	0.07	0.17	0.08	0.14	0.04	0.17	0.11
128	Cn1nc(CO)nc1NCCCOc1cccc(CN2CCCCC2)c1	0.12	0.04	0.29	0.07	0.33	0.07	0.24	0.08	0.08	0.06	0.31	0.07	0.28	0.06	0.31	0.06	0.33	0.06	0.22	0.09	0.14	0.06	0.27	0.06	0.28	0.12	0.11	0.07	0.15	0.05	0.13	0.07	0.11	0.06
129	CCOC(=O)CC(SP(=S)(OC)OC)C(=O)OCC	0.18	0.06	0.09	0.03	0.15	0.03	0.14	0.06	0.14	0.07	0.11	0.04	0.13	0.06	0.1	0.05	0.14	0.04	0.14	0.05	0.13	0.08	0.19	0.12	0.15	0.05	0.18	0.09	0.13	0.05	0.09	0.06	0.16	0.05
130	Cc1cnc(NC(=O)C2=C(O)c3ccccc3S(=O)(=O)N2C)s1	0.66	0.07	0.39	0.07	0.53	0.1	0.39	0.09	0.27	0.08	0.5	0.06	0.41	0.05	0.57	0.13	0.57	0.08	0.34	0.03	0.38	0.08	0.4	0.07	0.35	0.11	0.32	0.08	0.29	0.03	0.33	0.05	0.3	0.07
131	N[C@@H](Cc1ccc(N(CCCl)CCCl)cc1)C(=O)O	0.11	0.04	0.19	0.05	0.58	0.16	0.12	0.06	0.12	0.04	0.6	0.17	0.29	0.07	0.24	0.1	0.23	0.07	0.16	0.07	0.11	0.06	0.15	0.06	0.14	0.04	0.14	0.06	0.07	0.04	0.09	0.04	0.11	0.08
132	S=c1[nH]cnc2[nH]cnc12	0.19	0.05	0.25	0.04	0.35	0.08	0.21	0.09	0.12	0.05	0.24	0.08	0.35	0.07	0.36	0.09	0.3	0.07	0.21	0.06	0.21	0.07	0.15	0.08	0.19	0.08	0.12	0.1	0.12	0.05	0.13	0.07	0.08	0.07
133	C#C[C@]1(O)CC[C@H]2[C@@H]3CCc4cc(OC)ccc4[C@H]3CC[C@@]21C	0.24	0.09	0.44	0.08	0.32	0.06	0.18	0.07	0.12	0.04	0.32	0.06	0.26	0.08	0.32	0.12	0.31	0.1	0.14	0.04	0.11	0.08	0.15	0.06	0.23	0.09	0.14	0.08	0.2	0.06	0.14	0.05	0.12	0.07
134	CN(C)CCN(Cc1cccs1)c1ccccn1	0.18	0.05	0.12	0.05	0.28	0.04	0.12	0.05	0.07	0.05	0.18	0.03	0.2	0.06	0.18	0.04	0.16	0.03	0.08	0.05	0.08	0.05	0.1	0.09	0.13	0.06	0.06	0.07	0.07	0.05	0.08	0.05	0.06	0.04
135	Cn1cc[nH]c1=S	0.1	0.07	0.14	0.07	0.2	0.06	0.09	0.05	0.1	0.07	0.23	0.06	0.13	0.04	0.16	0.04	0.15	0.05	0.06	0.04	0.12	0.03	0.05	0.03	0.11	0.06	0.07	0.03	0.1	0.04	0.09	0.03	0.12	0.08
136	CN(Cc1cnc2nc(N)nc(N)c2n1)c1ccc(C(=O)N[C@@H](CCC(=O)O)C(=O)O)cc1	0.24	0.07	0.71	0.11	0.65	0.16	0.46	0.08	0.33	0.07	0.73	0.1	0.7	0.05	0.66	0.18	0.74	0.06	0.48	0.07	0.46	0.09	0.47	0.11	0.51	0.08	0.4	0.1	0.35	0.09	0.46	0.06	0.37	0.07
137	COc1c2occc2cc2ccc(=O)oc12	0.41	0.16	0.7	0.11	0.75	0.14	0.44	0.12	0.32	0.06	0.83	0.05	0.81	0.05	0.74	0.13	0.73	0.08	0.45	0.08	0.48	0.11	0.41	0.13	0.31	0.04	0.36	0.08	0.24	0.08	0.28	0.07	0.29	0.13
138	CN1CCCC1=O	0.02	0.01	0.04	0.02	0.1	0.03	0.05	0.04	0.08	0.02	0.1	0.03	0.04	0.04	0.08	0.03	0.08	0.04	0.02	0.01	0.09	0.08	0.06	0.02	0.06	0.04	0.09	0.05	0.09	0.04	0.06	0.03	0.07	0.05
139	Cc1ccc(O)c(O)c1	0.15	0.05	0.19	0.05	0.23	0.07	0.29	0.11	0.27	0.12	0.1	0.03	0.27	0.09	0.15	0.04	0.31	0.09	0.26	0.1	0.29	0.12	0.15	0.08	0.17	0.03	0.11	0.09	0.28	0.08	0.24	0.05	0.23	0.11
140	Cc1ncc([N+](=O)[O-])n1CCO	0.05	0.02	0.14	0.06	0.23	0.03	0.08	0.04	0.12	0.05	0.11	0.03	0.19	0.05	0.18	0.07	0.21	0.07	0.04	0.02	0.06	0.03	0.06	0.03	0.07	0.03	0.04	0.03	0.06	0.03	0.06	0.02	0.07	0.04
141	CCCCC(C)(O)C/C=C/[C@H]1[C@H](O)CC(=O)[C@@H]1CCCCCCC(=O)OC	0.07	0.03	0.06	0.03	0.13	0.04	0.16	0.13	0.12	0.04	0.06	0.02	0.13	0.03	0.06	0.02	0.09	0.03	0.07	0.04	0.09	0.06	0.2	0.09	0.16	0.07	0.09	0.05	0.16	0.07	0.14	0.05	0.13	0.1
142	CO[C@@]12[C@H](COC(N)=O)C3=C(C(=O)C(C)=C(N)C3=O)N1C[C@@H]1N[C@@H]12	0.09	0.02	0.42	0.12	0.49	0.07	0.3	0.08	0.3	0.1	0.49	0.07	0.44	0.09	0.51	0.06	0.43	0.11	0.32	0.05	0.3	0.08	0.38	0.1	0.39	0.1	0.27	0.06	0.26	0.09	0.26	0.08	0.24	0.09
143	CS(=O)(=O)OCCCCOS(C)(=O)=O	0.07	0.02	0.09	0.05	0.16	0.07	0.09	0.03	0.07	0.04	0.15	0.05	0.12	0.04	0.1	0.03	0.16	0.03	0.05	0.03	0.12	0.05	0.13	0.1	0.1	0.06	0.09	0.04	0.06	0.03	0.07	0.04	0.07	0.06
144	CCn1cc(C(=O)O)c(=O)c2ccc(C)nc21	0.19	0.04	0.49	0.13	0.41	0.13	0.32	0.09	0.22	0.05	0.55	0.08	0.49	0.1	0.57	0.13	0.57	0.09	0.26	0.08	0.34	0.05	0.26	0.09	0.29	0.05	0.2	0.07	0.18	0.05	0.2	0.07	0.24	0.1
145	O=C(O)Cc1cccc2ccccc12	0.35	0.11	0.47	0.13	0.37	0.12	0.35	0.11	0.24	0.05	0.4	0.13	0.44	0.1	0.38	0.12	0.46	0.1	0.22	0.11	0.34	0.13	0.18	0.12	0.23	0.05	0.28	0.08	0.11	0.05	0.17	0.07	0.17	0.09
146	Cc1cccc(C)c1NC(=O)CN1CCCC1=O	0.18	0.06	0.1	0.02	0.22	0.08	0.11	0.08	0.04	0.03	0.13	0.04	0.22	0.05	0.14	0.03	0.19	0.04	0.07	0.05	0.06	0.04	0.08	0.04	0.08	0.04	0.04	0.03	0.04	0.02	0.04	0.02	0.03	0.03
147	NC(=O)c1cccnc1	0.06	0.04	0.22	0.1	0.25	0.06	0.15	0.04	0.19	0.06	0.23	0.07	0.28	0.08	0.28	0.08	0.27	0.08	0.12	0.05	0.17	0.08	0.13	0.05	0.13	0.06	0.1	0.05	0.1	0.04	0.12	0.05	0.11	0.03
148	CN1CCC[C@H]1c1cccnc1	0.09	0.03	0.15	0.04	0.22	0.05	0.15	0.06	0.11	0.04	0.19	0.06	0.17	0.05	0.2	0.05	0.22	0.05	0.07	0.03	0.18	0.06	0.13	0.05	0.17	0.08	0.04	0.05	0.11	0.08	0.07	0.05	0.11	0.05
149	O=C(O)c1cccnc1	0.09	0.04	0.17	0.08	0.14	0.04	0.08	0.04	0.15	0.05	0.16	0.05	0.17	0.06	0.16	0.08	0.19	0.05	0.08	0.03	0.11	0.05	0.05	0.04	0.08	0.04	0.09	0.06	0.08	0.03	0.1	0.05	0.11	0.04
150	O=C(O)CN(CC(=O)O)CC(=O)O	0.05	0.02	0.16	0.04	0.38	0.12	0.13	0.06	0.19	0.08	0.26	0.08	0.31	0.1	0.16	0.07	0.36	0.05	0.18	0.06	0.08	0.05	0.18	0.08	0.14	0.09	0.21	0.1	0.12	0.04	0.12	0.04	0.11	0.07
151	O=N[O-]	0.48	0.11	0.15	0.04	0.36	0.1	0.12	0.05	0.14	0.06	0.43	0.13	0.16	0.04	0.18	0.06	0.28	0.09	0.14	0.05	0.15	0.04	0.16	0.05	0.15	0.05	0.2	0.08	0.14	0.05	0.1	0.04	0.11	0.09
152	NC(=O)NN=Cc1ccc([N+](=O)[O-])o1	0.15	0.06	0.51	0.08	0.45	0.06	0.17	0.07	0.13	0.04	0.38	0.1	0.51	0.07	0.46	0.11	0.48	0.08	0.17	0.07	0.14	0.1	0.17	0.06	0.14	0.06	0.14	0.08	0.1	0.04	0.14	0.09	0.11	0.04
153	O=C1CN(N=Cc2ccc([N+](=O)[O-])o2)C(=O)N1	0.17	0.09	0.39	0.05	0.4	0.1	0.14	0.04	0.14	0.06	0.37	0.07	0.42	0.07	0.4	0.06	0.43	0.06	0.11	0.05	0.14	0.08	0.16	0.03	0.16	0.07	0.12	0.07	0.12	0.03	0.12	0.04	0.12	0.06
154	CN(CCCl)CCCl	0.09	0.04	0.04	0.01	0.1	0.03	0.04	0.03	0.12	0.05	0.07	0.04	0.04	0.02	0.07	0.04	0.04	0.02	0.02	0.02	0.07	0.04	0.05	0.04	0.05	0.04	0.1	0.06	0.09	0.06	0.07	0.03	0.11	0.07
155	N#[N+][O-]	0.37	0.08	0.17	0.05	0.39	0.07	0.15	0.04	0.16	0.09	0.45	0.08	0.23	0.07	0.21	0.05	0.27	0.07	0.17	0.04	0.18	0.06	0.13	0.03	0.14	0.03	0.24	0.1	0.14	0.06	0.09	0.03	0.11	0.05
156	Cc1c(-c2cnccn2)ssc1=S	0.47	0.08	0.24	0.04	0.34	0.05	0.17	0.05	0.13	0.04	0.3	0.04	0.33	0.06	0.33	0.08	0.28	0.03	0.15	0.03	0.21	0.07	0.14	0.07	0.14	0.04	0.14	0.07	0.13	0.06	0.11	0.05	0.13	0.06
157	COc1ccc2[nH]c([S+]([O-])Cc3ncc(C)c(OC)c3C)nc2c1	0.44	0.09	0.43	0.05	0.38	0.12	0.32	0.1	0.27	0.09	0.44	0.12	0.43	0.08	0.43	0.05	0.45	0.08	0.31	0.09	0.36	0.12	0.27	0.07	0.34	0.06	0.3	0.1	0.34	0.1	0.31	0.09	0.35	0.11
158	O=C1Nc2ccc(Cl)cc2C(c2ccccc2)=NC1O	0.44	0.15	0.31	0.08	0.29	0.08	0.25	0.07	0.14	0.06	0.3	0.07	0.32	0.07	0.36	0.07	0.26	0.04	0.21	0.09	0.23	0.11	0.18	0.09	0.24	0.06	0.16	0.06	0.16	0.06	0.16	0.05	0.15	0.07
159	O=[O+][O-]	0.46	0.08	0.16	0.06	0.36	0.09	0.13	0.05	0.15	0.07	0.47	0.09	0.16	0.03	0.2	0.04	0.29	0.06	0.16	0.05	0.15	0.07	0.14	0.06	0.16	0.04	0.19	0.1	0.13	0.04	0.1	0.04	0.11	0.08
160	CCOc1ccc(NC(C)=O)cc1	0.26	0.06	0.08	0.03	0.15	0.05	0.09	0.06	0.1	0.05	0.11	0.04	0.18	0.06	0.08	0.04	0.11	0.04	0.07	0.05	0.09	0.05	0.07	0.04	0.07	0.04	0.09	0.05	0.06	0.04	0.07	0.03	0.08	0.05
161	Cc1cc(=O)n(-c2ccccc2)n1C	0.21	0.05	0.13	0.04	0.22	0.06	0.15	0.06	0.05	0.03	0.18	0.04	0.24	0.06	0.2	0.06	0.2	0.05	0.06	0.03	0.13	0.05	0.03	0.03	0.1	0.05	0.07	0.06	0.05	0.03	0.05	0.03	0.05	0.04
162	S=C=NCCc1ccccc1	0.64	0.12	0.04	0.02	0.15	0.02	0.06	0.03	0.05	0.04	0.08	0.04	0.05	0.03	0.07	0.03	0.1	0.03	0.04	0.02	0.07	0.05	0.04	0.04	0.08	0.05	0.09	0.04	0.04	0.04	0.04	0.03	0.06	0.08
163	CCC1(c2ccccc2)C(=O)NC(=O)NC1=O	0.21	0.06	0.21	0.07	0.24	0.04	0.16	0.08	0.13	0.04	0.29	0.07	0.24	0.07	0.22	0.07	0.26	0.06	0.1	0.03	0.21	0.07	0.15	0.06	0.21	0.07	0.11	0.05	0.11	0.03	0.12	0.05	0.14	0.06
164	Oc1ccccc1	0.16	0.05	0.16	0.06	0.09	0.03	0.16	0.07	0.25	0.09	0.14	0.05	0.16	0.07	0.1	0.04	0.12	0.04	0.19	0.05	0.2	0.07	0.14	0.05	0.18	0.06	0.15	0.08	0.3	0.09	0.23	0.09	0.25	0.11
165	O=C1OC(c2ccc(O)cc2)(c2ccc(O)cc2)c2ccccc21	0.69	0.17	0.54	0.11	0.35	0.11	0.72	0.09	0.53	0.05	0.43	0.12	0.4	0.15	0.41	0.11	0.39	0.07	0.66	0.08	0.51	0.09	0.58	0.12	0.52	0.09	0.53	0.11	0.56	0.11	0.52	0.08	0.5	0.13
166	CC1=NN(c2ccccc2)C(=O)C1	0.18	0.08	0.05	0.02	0.13	0.04	0.08	0.05	0.06	0.04	0.1	0.04	0.12	0.05	0.06	0.03	0.1	0.03	0.03	0.01	0.09	0.02	0.04	0.03	0.07	0.03	0.05	0.05	0.04	0.03	0.05	0.04	0.03	0.03
167	NC(=S)Nc1ccccc1	0.23	0.06	0.21	0.07	0.3	0.06	0.24	0.07	0.21	0.05	0.22	0.06	0.28	0.09	0.23	0.04	0.2	0.06	0.23	0.1	0.22	0.08	0.22	0.08	0.19	0.08	0.13	0.09	0.11	0.06	0.17	0.05	0.12	0.07
168	CCCCC1C(=O)N(c2ccccc2)N(c2ccccc2)C1=O	0.39	0.14	0.11	0.05	0.13	0.06	0.15	0.07	0.1	0.04	0.15	0.04	0.15	0.07	0.12	0.05	0.12	0.05	0.11	0.06	0.15	0.06	0.12	0.08	0.18	0.05	0.17	0.06	0.12	0.06	0.12	0.03	0.13	0.04
169	CC[C@@H]1C(=O)OC[C@@H]1Cc1cncn1C	0.07	0.03	0.11	0.04	0.19	0.03	0.06	0.04	0.05	0.03	0.17	0.05	0.14	0.05	0.15	0.02	0.15	0.04	0.03	0.02	0.05	0.03	0.06	0.03	0.06	0.03	0.04	0.04	0.03	0.02	0.03	0.03	0.05	0.04
171	C1CNCCN1	0.03	0.02	0.08	0.04	0.19	0.08	0.1	0.04	0.13	0.08	0.14	0.06	0.09	0.04	0.13	0.04	0.13	0.03	0.11	0.05	0.12	0.05	0.13	0.07	0.11	0.06	0.16	0.09	0.12	0.06	0.1	0.06	0.09	0.06
172	CCCCOCCOCCOCc1cc2c(cc1CCC)OCO2	0.13	0.03	0.13	0.05	0.18	0.02	0.12	0.04	0.07	0.03	0.12	0.03	0.16	0.03	0.12	0.05	0.19	0.05	0.06	0.03	0.13	0.06	0.13	0.06	0.11	0.04	0.12	0.05	0.12	0.07	0.09	0.06	0.09	0.09
173	CN1C(C(=O)Nc2ccccn2)=C(O)c2ccccc2S1(=O)=O	0.49	0.11	0.43	0.09	0.69	0.14	0.44	0.11	0.27	0.09	0.5	0.07	0.43	0.06	0.73	0.09	0.69	0.15	0.42	0.05	0.42	0.05	0.46	0.09	0.39	0.08	0.36	0.08	0.3	0.06	0.36	0.07	0.31	0.07
174	O=C([O-])O	0.33	0.09	0.15	0.03	0.27	0.07	0.14	0.05	0.22	0.07	0.3	0.09	0.2	0.05	0.22	0.05	0.22	0.06	0.19	0.06	0.15	0.04	0.17	0.05	0.16	0.04	0.24	0.09	0.2	0.08	0.14	0.06	0.13	0.06
176	CC(=O)Nc1ccc(OCC(O)CNC(C)C)cc1	0.08	0.03	0.13	0.04	0.27	0.06	0.12	0.04	0.08	0.04	0.22	0.06	0.25	0.04	0.18	0.04	0.2	0.05	0.11	0.05	0.1	0.06	0.11	0.05	0.17	0.07	0.09	0.04	0.08	0.05	0.1	0.04	0.1	0.07
177	O=C1CN=C(c2ccccc2)c2cc(Cl)ccc2N1CC1CC1	0.3	0.08	0.21	0.05	0.22	0.06	0.18	0.08	0.16	0.08	0.2	0.09	0.27	0.08	0.31	0.07	0.24	0.05	0.12	0.06	0.11	0.04	0.15	0.06	0.23	0.04	0.2	0.08	0.17	0.08	0.17	0.06	0.2	0.06
178	O=C(C1CCCCC1)N1CC(=O)N2CCc3ccccc3C2C1	0.11	0.05	0.27	0.05	0.24	0.06	0.22	0.07	0.1	0.05	0.24	0.07	0.24	0.06	0.22	0.04	0.25	0.06	0.16	0.06	0.17	0.09	0.2	0.09	0.25	0.03	0.12	0.06	0.11	0.06	0.1	0.04	0.11	0.06
179	C[C@]12C[C@H](O)[C@H]3[C@@H](CCC4=CC(=O)C=C[C@@]43C)[C@@H]1CC[C@]2(O)C(=O)COC(=O)CCCc1ccc(N(CCCl)CCCl)cc1	0.2	0.03	0.44	0.06	0.35	0.09	0.42	0.08	0.36	0.08	0.34	0.07	0.34	0.06	0.36	0.1	0.36	0.06	0.43	0.08	0.33	0.13	0.47	0.1	0.46	0.09	0.36	0.07	0.36	0.1	0.38	0.06	0.43	0.09
180	C[C@]12C[C@H](O)[C@H]3[C@@H](CCC4=CC(=O)C=C[C@@]43C)[C@@H]1CC[C@]2(O)C(=O)CO	0.03	0.02	0.2	0.06	0.14	0.06	0.26	0.08	0.2	0.06	0.15	0.08	0.16	0.06	0.19	0.14	0.16	0.07	0.2	0.08	0.17	0.11	0.36	0.14	0.31	0.09	0.15	0.05	0.23	0.1	0.19	0.1	0.22	0.13
181	C[C@]12CC(=O)[C@H]3[C@@H](CCC4=CC(=O)C=C[C@@]43C)[C@@H]1CC[C@]2(O)C(=O)CO	0.04	0.01	0.26	0.08	0.19	0.07	0.29	0.09	0.22	0.05	0.2	0.08	0.2	0.08	0.22	0.13	0.22	0.08	0.2	0.07	0.19	0.11	0.36	0.16	0.32	0.1	0.15	0.07	0.26	0.12	0.19	0.1	0.23	0.11
182	CCCN(CCC)S(=O)(=O)c1ccc(C(=O)O)cc1	0.23	0.06	0.11	0.05	0.2	0.05	0.11	0.06	0.06	0.03	0.14	0.05	0.21	0.06	0.14	0.06	0.2	0.05	0.07	0.03	0.12	0.04	0.09	0.03	0.1	0.03	0.07	0.03	0.05	0.03	0.07	0.04	0.06	0.04
183	CNNCc1ccc(C(=O)NC(C)C)cc1	0.17	0.09	0.14	0.05	0.17	0.08	0.16	0.05	0.07	0.03	0.16	0.02	0.2	0.07	0.14	0.05	0.16	0.06	0.15	0.04	0.11	0.05	0.15	0.05	0.16	0.04	0.1	0.05	0.05	0.03	0.08	0.04	0.07	0.05
184	O=C1CCO1	0.04	0.02	0.07	0.03	0.13	0.03	0.02	0.02	0.09	0.05	0.13	0.08	0.08	0.02	0.07	0.03	0.12	0.05	0.04	0.02	0.07	0.06	0.04	0.03	0.06	0.05	0.16	0.09	0.1	0.06	0.05	0.03	0.04	0.03
185	CCCOC(=O)c1cc(O)c(O)c(O)c1	0.15	0.04	0.21	0.03	0.4	0.1	0.26	0.06	0.23	0.1	0.18	0.05	0.37	0.07	0.2	0.05	0.45	0.05	0.34	0.12	0.2	0.08	0.24	0.08	0.16	0.06	0.22	0.08	0.26	0.05	0.2	0.05	0.17	0.08
186	CC(O)CO	0.01	0.01	0.05	0.02	0.1	0.04	0.06	0.03	0.08	0.05	0.14	0.1	0.06	0.03	0.12	0.04	0.08	0.05	0.04	0.03	0.09	0.05	0.05	0.04	0.07	0.05	0.11	0.11	0.07	0.04	0.05	0.03	0.07	0.06
187	CCCc1cc(=O)[nH]c(=S)[nH]1	0.04	0.02	0.12	0.03	0.17	0.06	0.08	0.06	0.06	0.04	0.15	0.03	0.15	0.04	0.18	0.07	0.15	0.04	0.04	0.03	0.07	0.04	0.05	0.02	0.09	0.05	0.05	0.03	0.04	0.03	0.04	0.03	0.04	0.04
188	O=C(O)c1ccc(O)c(O)c1	0.1	0.07	0.19	0.07	0.45	0.09	0.21	0.05	0.19	0.05	0.13	0.05	0.39	0.06	0.19	0.06	0.41	0.1	0.27	0.07	0.14	0.07	0.17	0.06	0.14	0.05	0.15	0.09	0.18	0.06	0.16	0.04	0.11	0.09
189	NC(=O)c1cnccn1	0.07	0.03	0.21	0.06	0.29	0.08	0.13	0.05	0.16	0.05	0.22	0.06	0.33	0.08	0.3	0.07	0.27	0.08	0.14	0.07	0.12	0.03	0.14	0.03	0.1	0.05	0.08	0.07	0.11	0.06	0.11	0.03	0.11	0.04
190	CCc1nc(N)nc(N)c1-c1ccc(Cl)cc1	0.31	0.06	0.42	0.08	0.4	0.09	0.33	0.06	0.27	0.08	0.5	0.06	0.44	0.06	0.41	0.07	0.39	0.06	0.38	0.09	0.28	0.07	0.36	0.13	0.28	0.1	0.28	0.07	0.21	0.05	0.21	0.08	0.22	0.09
191	O=c1c(O)c(-c2ccc(O)c(O)c2)oc2cc(O)cc(O)c12	0.79	0.09	0.78	0.06	0.77	0.07	0.87	0.12	0.71	0.08	0.77	0.14	0.74	0.18	0.81	0.07	0.56	0.19	0.88	0.1	0.81	0.07	0.85	0.08	0.58	0.14	0.73	0.14	0.67	0.12	0.7	0.08	0.75	0.11
192	COC(=O)[C@H]1[C@H]2C[C@@H]3c4[nH]c5cc(OC)ccc5c4CCN3C[C@H]2C[C@@H](OC(=O)c2cc(OC)c(OC)c(OC)c2)[C@@H]1OC	0.15	0.06	0.9	0.05	0.8	0.16	0.79	0.09	0.56	0.13	0.84	0.17	0.86	0.11	0.88	0.04	0.88	0.06	0.75	0.14	0.75	0.14	0.69	0.13	0.61	0.15	0.73	0.1	0.66	0.08	0.64	0.15	0.68	0.23
193	CC1=C(/C=C/C(C)=C/C=C/C(C)=C/C(=O)O)C(C)(C)CCC1	0.75	0.11	0.14	0.06	0.46	0.05	0.1	0.04	0.08	0.04	0.19	0.07	0.43	0.17	0.15	0.06	0.37	0.09	0.06	0.04	0.06	0.04	0.14	0.07	0.07	0.04	0.11	0.04	0.08	0.04	0.09	0.05	0.06	0.04
194	CCNc1cc2[o+]c3cc(NCC)c(C)cc3c(-c3ccccc3C(=O)OCC)c2cc1C	0.64	0.05	0.82	0.06	0.57	0.09	0.73	0.09	0.68	0.13	0.74	0.07	0.68	0.07	0.71	0.08	0.68	0.13	0.79	0.07	0.69	0.16	0.75	0.11	0.65	0.09	0.78	0.08	0.75	0.09	0.69	0.1	0.78	0.07
196	O=C1NS(=O)(=O)c2ccccc21	0.19	0.05	0.18	0.05	0.32	0.09	0.18	0.06	0.15	0.04	0.22	0.04	0.29	0.1	0.3	0.08	0.26	0.07	0.14	0.07	0.21	0.07	0.14	0.07	0.12	0.05	0.13	0.08	0.09	0.04	0.11	0.05	0.09	0.06
197	CC(C)(C)NCC(O)c1ccc(O)c(CO)c1	0.11	0.05	0.15	0.04	0.42	0.06	0.19	0.08	0.14	0.07	0.19	0.05	0.4	0.13	0.2	0.05	0.43	0.06	0.18	0.06	0.17	0.08	0.14	0.08	0.14	0.05	0.09	0.04	0.19	0.05	0.18	0.07	0.18	0.1
198	O=C(O)c1cc(/N=N/c2ccc(S(=O)(=O)Nc3ccccn3)cc2)ccc1O	0.61	0.04	0.41	0.06	0.47	0.07	0.43	0.09	0.39	0.13	0.4	0.08	0.45	0.1	0.44	0.09	0.44	0.12	0.45	0.07	0.42	0.07	0.45	0.07	0.42	0.08	0.45	0.11	0.39	0.08	0.5	0.07	0.46	0.11
199	O=C([O-])O	0.33	0.09	0.15	0.03	0.27	0.07	0.14	0.05	0.22	0.07	0.3	0.09	0.2	0.05	0.22	0.05	0.22	0.06	0.19	0.06	0.15	0.04	0.17	0.05	0.16	0.04	0.24	0.09	0.2	0.08	0.14	0.06	0.13	0.06
201	CN(N=O)C(=O)N[C@H]1[C@@H](O)O[C@H](CO)[C@@H](O)[C@@H]1O	0.04	0.01	0.27	0.08	0.28	0.05	0.28	0.07	0.2	0.08	0.23	0.1	0.3	0.08	0.3	0.06	0.29	0.07	0.22	0.08	0.16	0.1	0.28	0.09	0.24	0.06	0.17	0.07	0.17	0.06	0.21	0.1	0.18	0.13
202	OC[C@H]1O[C@H](O[C@]2(CO)O[C@H](CO)[C@@H](O)[C@@H]2O)[C@H](O)[C@@H](O)[C@@H]1O	0.05	0.04	0.21	0.07	0.18	0.1	0.29	0.12	0.2	0.1	0.19	0.1	0.22	0.09	0.19	0.09	0.13	0.07	0.25	0.09	0.19	0.11	0.37	0.09	0.3	0.08	0.2	0.07	0.2	0.09	0.24	0.1	0.19	0.15
203	Cc1cc(C)nc(NS(=O)(=O)c2ccc(N)cc2)n1	0.19	0.1	0.31	0.1	0.29	0.09	0.3	0.09	0.23	0.08	0.33	0.1	0.27	0.12	0.3	0.07	0.29	0.09	0.36	0.09	0.27	0.11	0.28	0.09	0.25	0.06	0.25	0.09	0.18	0.05	0.21	0.05	0.22	0.08
205	Cc1noc(NS(=O)(=O)c2ccc(N)cc2)c1C	0.19	0.08	0.28	0.08	0.22	0.08	0.27	0.07	0.2	0.08	0.27	0.07	0.24	0.08	0.31	0.06	0.29	0.08	0.36	0.08	0.2	0.06	0.28	0.08	0.21	0.07	0.18	0.08	0.14	0.04	0.18	0.05	0.17	0.1
206	COc1ccc(C(Cl)=C(c2ccc(OC)cc2)c2ccc(OC)cc2)cc1	0.51	0.13	0.35	0.09	0.3	0.05	0.35	0.07	0.34	0.08	0.29	0.11	0.38	0.08	0.37	0.03	0.29	0.09	0.36	0.11	0.4	0.09	0.29	0.06	0.36	0.1	0.4	0.08	0.44	0.09	0.42	0.08	0.42	0.14
207	NCCS(=O)(=O)O	0.03	0.03	0.07	0.02	0.16	0.04	0.09	0.04	0.12	0.06	0.13	0.06	0.13	0.03	0.16	0.05	0.13	0.05	0.08	0.04	0.08	0.05	0.09	0.08	0.07	0.06	0.12	0.04	0.08	0.05	0.08	0.04	0.09	0.07
208	O=c1[nH]c(=O)n([C@H]2CCCO2)cc1F	0.1	0.04	0.2	0.06	0.26	0.08	0.1	0.04	0.09	0.04	0.23	0.07	0.27	0.05	0.23	0.06	0.28	0.07	0.07	0.04	0.11	0.07	0.06	0.03	0.11	0.03	0.07	0.04	0.08	0.04	0.1	0.06	0.08	0.04
209	CN1C(=O)C(O)N=C(c2ccccc2)c2cc(Cl)ccc21	0.36	0.15	0.27	0.07	0.25	0.08	0.21	0.06	0.13	0.06	0.28	0.06	0.29	0.07	0.34	0.07	0.24	0.05	0.15	0.08	0.21	0.08	0.16	0.09	0.22	0.06	0.16	0.06	0.15	0.07	0.15	0.05	0.17	0.05
210	CC(C)(C)NCC(O)c1cc(O)cc(O)c1	0.07	0.04	0.15	0.05	0.44	0.13	0.23	0.07	0.16	0.1	0.19	0.06	0.48	0.14	0.2	0.04	0.52	0.07	0.23	0.09	0.22	0.08	0.21	0.06	0.17	0.05	0.12	0.07	0.2	0.06	0.19	0.08	0.18	0.09
211	CCN(CC)C(=S)SSC(=S)N(CC)CC	0.72	0.15	0.07	0.03	0.18	0.05	0.13	0.05	0.13	0.05	0.13	0.04	0.11	0.05	0.1	0.06	0.1	0.05	0.12	0.05	0.14	0.04	0.16	0.07	0.14	0.07	0.16	0.07	0.11	0.05	0.09	0.05	0.17	0.14
212	FCC(F)(F)F	0.17	0.05	0.15	0.05	0.25	0.08	0.13	0.03	0.14	0.04	0.34	0.1	0.17	0.07	0.13	0.05	0.15	0.04	0.18	0.06	0.15	0.05	0.16	0.09	0.16	0.05	0.23	0.1	0.12	0.05	0.08	0.04	0.1	0.11
213	CCCCCc1cc(O)c2c(c1)OC(C)(C)[C@@H]1CCC(C)=C[C@@H]21	0.19	0.04	0.22	0.06	0.23	0.07	0.13	0.08	0.16	0.06	0.15	0.05	0.22	0.05	0.22	0.07	0.24	0.06	0.14	0.03	0.12	0.06	0.17	0.08	0.23	0.08	0.14	0.07	0.22	0.06	0.17	0.07	0.16	0.06
214	Cn1c(=O)c2[nH]cnc2n(C)c1=O	0.1	0.05	0.26	0.07	0.32	0.08	0.21	0.06	0.17	0.06	0.28	0.07	0.35	0.06	0.29	0.09	0.35	0.08	0.15	0.04	0.27	0.11	0.19	0.09	0.19	0.05	0.14	0.07	0.14	0.04	0.18	0.06	0.15	0.08
215	c1ccc2[nH]c(-c3cscn3)nc2c1	0.8	0.09	0.37	0.11	0.54	0.1	0.31	0.06	0.18	0.04	0.57	0.07	0.46	0.12	0.54	0.05	0.4	0.11	0.27	0.07	0.31	0.08	0.27	0.11	0.26	0.07	0.23	0.09	0.17	0.07	0.2	0.06	0.16	0.1
216	CS(=O)(=O)c1ccc([C@@H](O)[C@@H](CO)NC(=O)C(Cl)Cl)cc1	0.12	0.05	0.3	0.11	0.33	0.08	0.3	0.08	0.2	0.05	0.38	0.12	0.31	0.09	0.43	0.17	0.35	0.04	0.22	0.04	0.24	0.07	0.29	0.1	0.3	0.08	0.22	0.1	0.18	0.07	0.2	0.07	0.21	0.08
217	S=P(N1CC1)(N1CC1)N1CC1	0.16	0.06	0.15	0.04	0.32	0.09	0.14	0.03	0.13	0.04	0.22	0.05	0.2	0.06	0.29	0.1	0.21	0.05	0.11	0.04	0.16	0.06	0.15	0.04	0.17	0.03	0.14	0.07	0.11	0.04	0.13	0.03	0.19	0.09
218	Oc1c(Cl)cc(Cl)cc1Sc1cc(Cl)cc(Cl)c1O	0.32	0.08	0.27	0.09	0.5	0.07	0.35	0.12	0.33	0.1	0.27	0.11	0.39	0.12	0.41	0.09	0.39	0.07	0.4	0.09	0.34	0.11	0.3	0.06	0.32	0.08	0.3	0.1	0.35	0.05	0.31	0.04	0.38	0.13
220	Cc1ccc(S(=O)(=O)NC(=O)NN2CCCCCC2)cc1	0.14	0.05	0.17	0.04	0.21	0.04	0.11	0.08	0.1	0.07	0.22	0.05	0.21	0.05	0.21	0.08	0.2	0.05	0.09	0.04	0.11	0.06	0.17	0.09	0.13	0.05	0.09	0.03	0.06	0.04	0.06	0.05	0.12	0.11
221	CCCCNC(=O)NS(=O)(=O)c1ccc(C)cc1	0.18	0.05	0.11	0.06	0.18	0.03	0.11	0.05	0.07	0.03	0.2	0.06	0.16	0.04	0.18	0.06	0.14	0.06	0.08	0.03	0.09	0.06	0.11	0.09	0.12	0.03	0.07	0.04	0.06	0.03	0.08	0.04	0.08	0.05
222	Cc1ccccc1	0.08	0.03	0.04	0.03	0.16	0.05	0.05	0.03	0.09	0.07	0.22	0.1	0.04	0.02	0.19	0.08	0.19	0.04	0.04	0.02	0.12	0.04	0.06	0.05	0.1	0.03	0.11	0.06	0.06	0.03	0.06	0.04	0.05	0.03
223	Nc1nc(N)c2nc(-c3ccccc3)c(N)nc2n1	0.38	0.15	0.82	0.08	0.69	0.1	0.51	0.12	0.31	0.1	0.82	0.09	0.8	0.1	0.81	0.07	0.75	0.12	0.53	0.04	0.43	0.16	0.47	0.07	0.45	0.08	0.38	0.09	0.31	0.09	0.35	0.08	0.3	0.1
224	BrC(Br)Br	0.52	0.12	0.08	0.03	0.28	0.07	0.11	0.09	0.1	0.02	0.24	0.08	0.16	0.09	0.13	0.03	0.18	0.05	0.09	0.04	0.09	0.05	0.13	0.08	0.1	0.05	0.17	0.07	0.1	0.05	0.07	0.04	0.07	0.05
225	CCCCCCCC(=O)OCC(COC(=O)CCCCCCC)OC(=O)CCCCCCC	0.11	0.04	0.08	0.03	0.16	0.05	0.14	0.04	0.15	0.05	0.06	0.03	0.22	0.08	0.06	0.03	0.21	0.06	0.08	0.04	0.19	0.07	0.24	0.07	0.21	0.07	0.17	0.06	0.16	0.05	0.13	0.05	0.14	0.08
226	OCCOCCOCCO	0.03	0.01	0.06	0.03	0.22	0.06	0.08	0.04	0.11	0.06	0.13	0.05	0.11	0.04	0.16	0.03	0.12	0.05	0.07	0.03	0.09	0.05	0.08	0.04	0.08	0.05	0.18	0.08	0.12	0.03	0.09	0.05	0.11	0.05
227	CN1C(=O)OC(C)(C)C1=O	0.01	0.01	0.04	0.02	0.11	0.05	0.05	0.03	0.07	0.04	0.05	0.02	0.06	0.02	0.08	0.02	0.1	0.05	0.04	0.02	0.11	0.07	0.05	0.03	0.1	0.07	0.06	0.04	0.08	0.05	0.08	0.06	0.05	0.04
228	O=[N+]([O-])OCC(CO[N+](=O)[O-])O[N+](=O)[O-]	0.11	0.04	0.16	0.04	0.27	0.05	0.13	0.05	0.15	0.05	0.22	0.06	0.25	0.05	0.16	0.05	0.24	0.06	0.12	0.05	0.15	0.03	0.18	0.07	0.16	0.04	0.18	0.07	0.12	0.04	0.12	0.05	0.09	0.05
229	N[C@@H](Cc1c[nH]c2ccccc12)C(=O)O	0.22	0.1	0.44	0.06	0.44	0.16	0.34	0.08	0.21	0.05	0.39	0.1	0.4	0.13	0.54	0.11	0.52	0.14	0.3	0.06	0.23	0.08	0.3	0.12	0.24	0.05	0.23	0.07	0.14	0.06	0.17	0.07	0.21	0.09
230	O=c1cc[nH]c(=O)[nH]1	0.08	0.03	0.18	0.07	0.22	0.06	0.16	0.08	0.16	0.07	0.22	0.07	0.24	0.05	0.22	0.06	0.27	0.04	0.17	0.05	0.19	0.07	0.16	0.05	0.18	0.07	0.12	0.06	0.13	0.05	0.13	0.05	0.14	0.06
231	COc1ccccc1N1CCN(CCCNc2cc(=O)n(C)c(=O)n2C)CC1	0.15	0.05	0.35	0.1	0.34	0.07	0.29	0.08	0.18	0.06	0.39	0.08	0.36	0.09	0.42	0.05	0.38	0.09	0.28	0.07	0.23	0.07	0.28	0.06	0.31	0.06	0.19	0.06	0.19	0.08	0.22	0.06	0.19	0.04
232	NC(N)=O	0.15	0.09	0.18	0.08	0.29	0.14	0.19	0.13	0.23	0.12	0.3	0.11	0.25	0.1	0.22	0.08	0.24	0.08	0.26	0.08	0.16	0.08	0.21	0.09	0.18	0.06	0.27	0.09	0.16	0.06	0.14	0.06	0.13	0.05
233	CCOC(N)=O	0.02	0.03	0.08	0.04	0.1	0.03	0.05	0.02	0.11	0.04	0.09	0.06	0.08	0.03	0.1	0.03	0.09	0.04	0.05	0.03	0.07	0.06	0.08	0.03	0.07	0.03	0.16	0.08	0.09	0.04	0.06	0.02	0.07	0.03
234	CC[C@]1(O)C[C@@H]2CN(CCc3c([nH]c4ccccc34)[C@@](C(=O)OC)(c3cc4c(cc3OC)N(C)[C@H]3[C@@](O)(C(=O)OC)[C@H](OC(C)=O)[C@]5(CC)C=CCN6CC[C@]43[C@@H]65)C2)C1	0.2	0.06	0.67	0.06	0.58	0.08	0.63	0.16	0.49	0.1	0.64	0.12	0.56	0.09	0.6	0.08	0.6	0.06	0.73	0.07	0.62	0.1	0.65	0.1	0.59	0.11	0.63	0.08	0.58	0.07	0.56	0.15	0.65	0.11
235	OCC(CO)N[C@H]1C[C@](O)(CO)[C@@H](O)[C@H](O)[C@H]1O	0.04	0.02	0.23	0.05	0.22	0.07	0.22	0.06	0.16	0.07	0.23	0.09	0.22	0.08	0.22	0.06	0.19	0.07	0.21	0.08	0.18	0.1	0.26	0.08	0.27	0.08	0.17	0.09	0.18	0.06	0.21	0.12	0.18	0.15
236	C#C[C@@]1(O)CC[C@H]2[C@@H]3CCC4=CCCC[C@@H]4[C@H]3CC[C@@]21C	0.14	0.03	0.19	0.05	0.19	0.04	0.09	0.05	0.07	0.02	0.13	0.09	0.12	0.06	0.2	0.06	0.16	0.06	0.06	0.03	0.07	0.04	0.11	0.06	0.14	0.07	0.09	0.07	0.11	0.07	0.1	0.05	0.07	0.04
237	COc1cccc2c1C(=O)c1c(O)c3c(c(O)c1C2=O)C[C@@](O)(C(=O)CO)C[C@@H]3O[C@H]1C[C@H](N)[C@H](O)[C@H](C)O1	0.17	0.07	0.97	0.03	0.62	0.08	0.97	0.02	0.96	0.03	0.65	0.12	0.63	0.16	0.59	0.18	0.56	0.14	0.98	0.01	0.97	0.04	0.96	0.06	0.96	0.03	0.98	0.02	0.97	0.02	0.97	0.03	0.99	0.01
238	O=CCc1ccccc1	0.06	0.03	0.05	0.04	0.1	0.02	0.06	0.04	0.11	0.06	0.06	0.04	0.06	0.04	0.03	0.02	0.15	0.07	0.04	0.02	0.14	0.06	0.04	0.04	0.08	0.02	0.05	0.03	0.06	0.02	0.05	0.03	0.07	0.05
239	O=C(O)c1ccccc1C(=O)O	0.09	0.07	0.11	0.02	0.22	0.09	0.18	0.06	0.19	0.09	0.1	0.03	0.19	0.06	0.11	0.06	0.16	0.09	0.2	0.04	0.2	0.08	0.16	0.05	0.13	0.05	0.14	0.08	0.14	0.06	0.13	0.08	0.07	0.06
240	O=C(O)c1cc(C(=O)O)cc(C(=O)O)c1	0.13	0.06	0.18	0.06	0.37	0.1	0.2	0.05	0.15	0.06	0.17	0.06	0.34	0.08	0.24	0.07	0.3	0.14	0.24	0.08	0.15	0.05	0.2	0.06	0.15	0.07	0.15	0.08	0.11	0.05	0.15	0.06	0.1	0.06
241	O=C(O)CBr	0.18	0.04	0.1	0.04	0.12	0.04	0.06	0.04	0.12	0.07	0.15	0.07	0.11	0.05	0.09	0.04	0.12	0.05	0.08	0.02	0.08	0.05	0.03	0.04	0.06	0.03	0.16	0.12	0.09	0.04	0.05	0.04	0.06	0.06
242	CCCC(=O)O	0.01	0.01	0.05	0.04	0.06	0.02	0.04	0.02	0.12	0.09	0.06	0.04	0.06	0.04	0.06	0.03	0.06	0.03	0.02	0.02	0.06	0.08	0.04	0.03	0.04	0.04	0.16	0.11	0.07	0.05	0.05	0.02	0.05	0.04
245	Oc1ccccc1Cl	0.05	0.03	0.09	0.05	0.06	0.01	0.13	0.08	0.17	0.09	0.09	0.04	0.1	0.06	0.06	0.03	0.09	0.04	0.17	0.08	0.16	0.07	0.1	0.06	0.15	0.05	0.12	0.08	0.19	0.06	0.18	0.07	0.16	0.08
246	CCCCCCCCCC(=O)O	0.32	0.05	0.02	0.01	0.14	0.06	0.14	0.08	0.06	0.04	0.03	0.01	0.04	0.02	0.02	0.01	0.09	0.03	0.01	0.01	0.03	0.03	0.15	0.09	0.02	0.02	0.14	0.04	0.02	0.02	0.01	0.01	0.02	0.03
247	CCCCCCCCCCCC(=O)O	0.86	0.07	0.01	0.01	0.09	0.06	0.1	0.07	0.05	0.03	0.03	0.03	0.03	0.01	0.01	0.01	0.07	0.04	0.01	0.01	0.02	0.02	0.16	0.09	0.03	0.03	0.12	0.04	0.03	0.03	0.02	0.01	0.02	0.03
248	O=CC(=O)O	0.14	0.06	0.14	0.03	0.25	0.09	0.11	0.04	0.15	0.07	0.24	0.08	0.19	0.07	0.21	0.05	0.19	0.05	0.15	0.05	0.14	0.06	0.11	0.06	0.13	0.03	0.21	0.14	0.14	0.04	0.08	0.04	0.08	0.07
249	O=C(O)CCCCCC(=O)O	0.02	0.01	0.08	0.03	0.17	0.04	0.08	0.05	0.11	0.04	0.07	0.03	0.14	0.03	0.07	0.02	0.15	0.05	0.08	0.04	0.09	0.04	0.06	0.05	0.1	0.03	0.12	0.06	0.07	0.03	0.08	0.04	0.09	0.08
250	CCCCCCC(=O)O	0.05	0.03	0.06	0.04	0.11	0.05	0.07	0.04	0.13	0.08	0.06	0.04	0.07	0.04	0.03	0.02	0.11	0.05	0.02	0.01	0.07	0.05	0.07	0.03	0.04	0.02	0.16	0.06	0.03	0.02	0.02	0.02	0.04	0.04
251	CCCCCCCCCCCCCCCC(=O)O	0.36	0.14	0.02	0.02	0.08	0.04	0.08	0.06	0.07	0.03	0.02	0.01	0.05	0.03	0.01	0.01	0.09	0.04	0.01	0.01	0.05	0.03	0.15	0.06	0.06	0.04	0.12	0.04	0.06	0.05	0.04	0.02	0.05	0.04
252	CC(=O)C=O	0.04	0.02	0.04	0.02	0.15	0.05	0.09	0.06	0.07	0.04	0.16	0.09	0.09	0.04	0.11	0.04	0.14	0.05	0.05	0.01	0.11	0.07	0.04	0.03	0.07	0.03	0.14	0.11	0.09	0.03	0.04	0.02	0.07	0.06
253	CC(C)C(=O)O	0.01	0.01	0.05	0.02	0.05	0.01	0.03	0.02	0.1	0.05	0.08	0.04	0.06	0.04	0.06	0.02	0.05	0.02	0.02	0.01	0.05	0.04	0.04	0.03	0.03	0.02	0.16	0.1	0.07	0.04	0.04	0.03	0.03	0.03
254	O=C(O)CCCCCCCC(=O)O	0.05	0.02	0.05	0.03	0.14	0.05	0.08	0.03	0.08	0.07	0.04	0.02	0.09	0.04	0.04	0.02	0.12	0.06	0.04	0.03	0.06	0.04	0.07	0.03	0.06	0.04	0.1	0.05	0.03	0.02	0.03	0.02	0.05	0.04
255	CCCCCCCCCCCCCCCCCC(=O)O	0.27	0.13	0.03	0.03	0.1	0.04	0.08	0.06	0.08	0.03	0.02	0.02	0.05	0.02	0.02	0.02	0.13	0.05	0.02	0.01	0.07	0.04	0.16	0.06	0.08	0.05	0.12	0.03	0.09	0.06	0.07	0.04	0.04	0.03
256	CCCCCCCC(=O)O	0.1	0.04	0.06	0.03	0.13	0.05	0.1	0.05	0.11	0.08	0.06	0.02	0.06	0.03	0.04	0.02	0.14	0.04	0.01	0.01	0.05	0.06	0.08	0.06	0.02	0.02	0.17	0.08	0.04	0.02	0.03	0.03	0.04	0.04
257	CC(=O)CCC(=O)O	0.01	0.01	0.02	0.01	0.07	0.02	0.04	0.03	0.14	0.08	0.03	0.02	0.05	0.04	0.03	0.02	0.07	0.04	0.03	0.01	0.08	0.05	0.04	0.02	0.06	0.03	0.14	0.1	0.09	0.05	0.08	0.06	0.07	0.05
258	O=C(O)C(=O)C(=O)O	0.2	0.08	0.14	0.03	0.32	0.08	0.22	0.07	0.21	0.06	0.18	0.07	0.3	0.06	0.19	0.03	0.3	0.06	0.27	0.05	0.21	0.06	0.24	0.11	0.24	0.08	0.21	0.11	0.21	0.07	0.15	0.08	0.14	0.05
259	CC(=O)C(=O)O	0.02	0.02	0.06	0.02	0.13	0.03	0.07	0.03	0.09	0.05	0.09	0.03	0.09	0.03	0.08	0.04	0.1	0.04	0.09	0.03	0.1	0.06	0.05	0.03	0.08	0.05	0.18	0.11	0.1	0.04	0.06	0.05	0.08	0.06
260	CCCCC=O	0	0	0.04	0.02	0.06	0.02	0.03	0.02	0.13	0.07	0.06	0.03	0.06	0.03	0.07	0.05	0.07	0.04	0.01	0.01	0.07	0.03	0.04	0.02	0.02	0.02	0.11	0.1	0.08	0.07	0.06	0.03	0.06	0.03
261	O=C(O)CCCC(=O)O	0.02	0.01	0.05	0.02	0.12	0.04	0.07	0.03	0.12	0.06	0.06	0.04	0.13	0.06	0.06	0.03	0.12	0.06	0.07	0.04	0.05	0.03	0.06	0.04	0.07	0.03	0.15	0.09	0.09	0.08	0.06	0.02	0.08	0.05
262	CCCCC(=O)O	0.01	0.01	0.06	0.04	0.07	0.03	0.03	0.01	0.14	0.05	0.07	0.04	0.08	0.04	0.05	0.02	0.07	0.04	0.01	0.01	0.04	0.04	0.02	0.02	0.02	0.02	0.17	0.08	0.06	0.04	0.06	0.04	0.05	0.03
263	O=C(O)Cc1ccccc1	0.09	0.04	0.05	0.03	0.21	0.07	0.07	0.04	0.12	0.06	0.04	0.04	0.06	0.03	0.05	0.02	0.22	0.1	0.04	0.02	0.09	0.04	0.06	0.04	0.08	0.03	0.07	0.03	0.06	0.03	0.07	0.04	0.07	0.03
264	O=C(O)CC(=O)O	0.04	0.03	0.09	0.02	0.17	0.06	0.14	0.07	0.18	0.06	0.11	0.03	0.17	0.04	0.14	0.03	0.21	0.06	0.17	0.03	0.18	0.06	0.14	0.08	0.18	0.08	0.21	0.12	0.16	0.07	0.12	0.05	0.14	0.06
265	CCCCCCCCCCCCCC(=O)O	0.77	0.07	0.01	0.01	0.07	0.07	0.09	0.06	0.06	0.03	0.01	0.01	0.03	0.02	0.01	0.01	0.07	0.04	0.01	0.01	0.04	0.03	0.13	0.07	0.04	0.03	0.12	0.04	0.05	0.04	0.02	0.01	0.02	0.03
266	CCCCCCCCCCCCC(=O)O	0.85	0.09	0.01	0.01	0.07	0.05	0.09	0.07	0.06	0.03	0.02	0.01	0.03	0.01	0.01	0.01	0.07	0.03	0.01	0.01	0.03	0.03	0.15	0.08	0.04	0.03	0.13	0.05	0.04	0.03	0.02	0.01	0.02	0.03
267	CCCCCCCCCCC=O	0.32	0.07	0.01	0.03	0.09	0.04	0.1	0.08	0.06	0.04	0.03	0.02	0.01	0.02	0.01	0.01	0.05	0.03	0.01	0.01	0.04	0.03	0.14	0.08	0.03	0.02	0.12	0.04	0.03	0.02	0.02	0.02	0.04	0.04
268	CC1=CC(=O)c2ccccc2C1=O	0.36	0.1	0.19	0.05	0.56	0.19	0.55	0.16	0.16	0.13	0.14	0.04	0.65	0.17	0.14	0.04	0.28	0.06	0.21	0.06	0.67	0.13	0.17	0.05	0.14	0.03	0.15	0.1	0.13	0.06	0.11	0.05	0.07	0.06
269	NC(=O)c1ccccc1O	0.09	0.02	0.25	0.08	0.24	0.08	0.29	0.07	0.31	0.07	0.21	0.05	0.29	0.08	0.27	0.07	0.33	0.1	0.27	0.11	0.19	0.07	0.24	0.09	0.17	0.05	0.16	0.06	0.21	0.06	0.23	0.05	0.24	0.08
270	O=c1oc2ccccc2c(O)c1Cc1c(O)c2ccccc2oc1=O	0.54	0.15	0.65	0.13	0.55	0.09	0.65	0.09	0.64	0.08	0.66	0.08	0.58	0.12	0.61	0.12	0.6	0.14	0.72	0.08	0.61	0.15	0.63	0.09	0.61	0.06	0.67	0.1	0.62	0.08	0.68	0.1	0.67	0.11
271	C[S+](C)[O-]	0.18	0.07	0.12	0.05	0.27	0.06	0.1	0.03	0.2	0.07	0.22	0.09	0.19	0.06	0.15	0.04	0.19	0.08	0.12	0.02	0.09	0.06	0.12	0.03	0.09	0.04	0.15	0.1	0.21	0.09	0.13	0.06	0.19	0.1
272	CCCO	0.01	0.02	0.08	0.05	0.1	0.04	0.03	0.02	0.07	0.04	0.17	0.09	0.05	0.03	0.06	0.03	0.1	0.05	0.03	0.02	0.09	0.12	0.04	0.03	0.04	0.04	0.17	0.12	0.08	0.05	0.04	0.02	0.06	0.04
273	CCCCO	0.01	0.01	0.07	0.04	0.06	0.02	0.04	0.02	0.1	0.07	0.09	0.06	0.04	0.04	0.05	0.02	0.05	0.03	0.04	0.03	0.08	0.08	0.04	0.03	0.06	0.03	0.15	0.1	0.09	0.04	0.05	0.03	0.07	0.05
274	OCC(F)(F)F	0.08	0.05	0.13	0.04	0.15	0.06	0.1	0.03	0.11	0.03	0.16	0.1	0.14	0.05	0.13	0.04	0.15	0.05	0.15	0.05	0.11	0.05	0.11	0.07	0.13	0.05	0.19	0.11	0.1	0.05	0.07	0.03	0.1	0.09
275	Cc1cc2nc3c(=O)[nH]c(=O)nc-3n(C[C@H](O)[C@H](O)[C@H](O)CO)c2cc1C	0.13	0.05	0.81	0.09	0.72	0.11	0.73	0.12	0.34	0.07	0.81	0.07	0.86	0.05	0.82	0.08	0.74	0.14	0.71	0.13	0.76	0.06	0.72	0.07	0.71	0.08	0.41	0.06	0.37	0.07	0.43	0.07	0.35	0.14
276	CCOC(=O)c1ccc(N)cc1	0.25	0.1	0.25	0.06	0.16	0.05	0.25	0.11	0.3	0.15	0.2	0.07	0.19	0.03	0.18	0.07	0.16	0.07	0.33	0.1	0.16	0.05	0.3	0.1	0.17	0.13	0.19	0.09	0.15	0.05	0.2	0.11	0.29	0.19
277	O=C(/C=C/C=C/c1ccc2c(c1)OCO2)N1CCCCC1	0.67	0.03	0.2	0.06	0.27	0.05	0.17	0.08	0.09	0.04	0.22	0.04	0.23	0.07	0.26	0.07	0.23	0.05	0.12	0.08	0.12	0.08	0.11	0.06	0.16	0.04	0.09	0.05	0.13	0.07	0.12	0.06	0.1	0.06
278	CC(=O)c1ccccc1	0.02	0.01	0.02	0.01	0.05	0.03	0.06	0.03	0.11	0.07	0.04	0.03	0.03	0.03	0.02	0.01	0.07	0.05	0.03	0.02	0.07	0.03	0.04	0.04	0.05	0.02	0.05	0.03	0.07	0.05	0.07	0.05	0.06	0.03
279	O=[N+]([O-])c1ccc(O)cc1	0.12	0.04	0.11	0.04	0.12	0.04	0.13	0.06	0.2	0.07	0.09	0.05	0.16	0.05	0.09	0.05	0.15	0.06	0.16	0.08	0.13	0.08	0.1	0.04	0.1	0.04	0.09	0.08	0.19	0.06	0.18	0.04	0.19	0.07
280	NCc1ccccc1	0.16	0.06	0.09	0.04	0.09	0.03	0.1	0.03	0.17	0.07	0.09	0.04	0.07	0.03	0.08	0.03	0.11	0.04	0.07	0.04	0.17	0.05	0.07	0.04	0.14	0.03	0.1	0.06	0.11	0.04	0.14	0.05	0.12	0.08
281	Cc1ccc(O)cc1	0.09	0.05	0.18	0.08	0.06	0.04	0.15	0.06	0.28	0.15	0.11	0.04	0.16	0.06	0.09	0.03	0.14	0.06	0.13	0.08	0.19	0.07	0.13	0.05	0.13	0.04	0.09	0.06	0.3	0.08	0.24	0.07	0.26	0.08
282	Oc1ccc(Cl)cc1	0.15	0.06	0.16	0.05	0.07	0.02	0.16	0.09	0.28	0.13	0.12	0.04	0.17	0.07	0.09	0.04	0.12	0.04	0.24	0.08	0.18	0.09	0.17	0.05	0.14	0.05	0.17	0.09	0.28	0.08	0.24	0.09	0.28	0.13
283	OC1CCCCC1	0.02	0.01	0.06	0.03	0.05	0.01	0.05	0.02	0.11	0.07	0.04	0.02	0.03	0.02	0.04	0.02	0.03	0.02	0.05	0.03	0.06	0.05	0.05	0.03	0.1	0.05	0.15	0.06	0.1	0.04	0.06	0.03	0.07	0.06
284	Cc1cccnc1	0.03	0.02	0.05	0.03	0.08	0.03	0.05	0.03	0.08	0.05	0.11	0.04	0.05	0.02	0.09	0.04	0.07	0.03	0.05	0.04	0.17	0.09	0.04	0.04	0.1	0.06	0.1	0.06	0.13	0.07	0.07	0.05	0.07	0.05
285	CCCOC(C)=O	0	0.01	0.07	0.05	0.07	0.03	0.03	0.02	0.07	0.05	0.11	0.06	0.12	0.05	0.1	0.03	0.09	0.05	0.01	0.01	0.03	0.06	0.03	0.02	0.02	0.02	0.15	0.12	0.05	0.04	0.03	0.03	0.02	0.02
286	CCCCN	0.01	0.01	0.08	0.04	0.12	0.04	0.04	0.01	0.12	0.06	0.21	0.04	0.05	0.02	0.07	0.03	0.06	0.03	0.05	0.04	0.09	0.07	0.05	0.03	0.08	0.03	0.16	0.11	0.09	0.03	0.06	0.04	0.08	0.06
287	CCCCCN	0.01	0.01	0.06	0.02	0.11	0.05	0.05	0.02	0.14	0.06	0.17	0.06	0.06	0.04	0.07	0.03	0.06	0.03	0.03	0.03	0.1	0.04	0.04	0.02	0.05	0.03	0.14	0.11	0.08	0.06	0.07	0.04	0.07	0.03
288	CCCCCCCCO	0.04	0.02	0.05	0.03	0.13	0.06	0.09	0.05	0.07	0.04	0.08	0.04	0.05	0.03	0.05	0.02	0.12	0.05	0.01	0.01	0.07	0.05	0.08	0.04	0.05	0.02	0.15	0.07	0.06	0.03	0.03	0.03	0.07	0.05
289	CCCCCCCCCC(C)=O	0.18	0.08	0	0	0.06	0.03	0.12	0.09	0.04	0.03	0.02	0.02	0.01	0.01	0.01	0.01	0.03	0.01	0.01	0.01	0.03	0.03	0.13	0.07	0.02	0.02	0.1	0.03	0.02	0.02	0.01	0.02	0.03	0.04
290	Oc1c(Br)cc(Br)cc1Br	0.25	0.07	0.13	0.04	0.19	0.04	0.24	0.13	0.25	0.11	0.17	0.06	0.22	0.07	0.18	0.07	0.22	0.06	0.29	0.08	0.21	0.09	0.18	0.11	0.18	0.05	0.18	0.11	0.22	0.1	0.19	0.06	0.23	0.13
291	O=C(c1ccccc1)c1ccccc1	0.65	0.15	0.11	0.05	0.25	0.07	0.16	0.08	0.08	0.06	0.12	0.05	0.22	0.09	0.13	0.05	0.21	0.09	0.11	0.04	0.23	0.1	0.05	0.05	0.1	0.04	0.13	0.06	0.1	0.05	0.07	0.04	0.07	0.04
292	NCCO	0.02	0.01	0.09	0.03	0.17	0.07	0.1	0.04	0.14	0.08	0.21	0.12	0.1	0.03	0.14	0.05	0.13	0.06	0.07	0.03	0.11	0.04	0.08	0.05	0.09	0.06	0.17	0.12	0.11	0.05	0.08	0.05	0.11	0.07
293	CCCCCCCCCO	0.06	0.04	0.02	0.02	0.18	0.09	0.11	0.08	0.06	0.04	0.08	0.06	0.03	0.02	0.02	0.01	0.15	0.05	0.01	0.01	0.05	0.04	0.11	0.06	0.04	0.03	0.15	0.05	0.04	0.03	0.02	0.02	0.04	0.04
294	C1C2CC3CC1CC(C2)C3	0.14	0.05	0.22	0.07	0.23	0.06	0.14	0.06	0.12	0.07	0.21	0.06	0.17	0.05	0.2	0.06	0.21	0.06	0.11	0.04	0.18	0.08	0.13	0.07	0.16	0.04	0.15	0.07	0.11	0.04	0.11	0.03	0.11	0.07
295	O=C(O)c1cccc(C(=O)O)n1	0.09	0.04	0.13	0.05	0.28	0.12	0.12	0.04	0.15	0.05	0.16	0.06	0.29	0.09	0.18	0.04	0.24	0.07	0.14	0.07	0.09	0.06	0.1	0.03	0.11	0.05	0.11	0.07	0.09	0.06	0.1	0.05	0.09	0.05
296	O=c1cc(-c2ccccc2)oc2ccccc12	0.95	0.02	0.57	0.1	0.54	0.05	0.45	0.09	0.26	0.1	0.64	0.06	0.64	0.11	0.6	0.09	0.51	0.13	0.32	0.11	0.49	0.08	0.27	0.1	0.31	0.06	0.37	0.06	0.24	0.12	0.27	0.09	0.25	0.09
297	C=CCNc1ccccc1	0.19	0.03	0.18	0.05	0.2	0.05	0.24	0.09	0.28	0.11	0.21	0.06	0.16	0.06	0.16	0.05	0.14	0.04	0.2	0.09	0.23	0.11	0.23	0.05	0.16	0.06	0.16	0.08	0.15	0.05	0.15	0.07	0.21	0.13
298	Oc1c(Br)c(Br)c(Br)c(Br)c1Br	0.22	0.09	0.19	0.06	0.34	0.06	0.23	0.07	0.33	0.1	0.19	0.06	0.3	0.1	0.23	0.05	0.27	0.04	0.28	0.04	0.26	0.06	0.22	0.07	0.23	0.05	0.27	0.13	0.31	0.08	0.24	0.06	0.23	0.08
299	O=C1C2CC3CC(C2)CC1C3	0.09	0.03	0.18	0.07	0.19	0.05	0.11	0.05	0.16	0.08	0.15	0.04	0.13	0.04	0.15	0.03	0.19	0.06	0.07	0.03	0.15	0.1	0.08	0.05	0.1	0.05	0.12	0.04	0.11	0.04	0.11	0.04	0.12	0.1
300	NC12CC3CC(CC(C3)C1)C2	0.09	0.03	0.2	0.06	0.2	0.05	0.11	0.05	0.13	0.03	0.19	0.05	0.15	0.04	0.16	0.03	0.16	0.07	0.12	0.06	0.17	0.07	0.11	0.07	0.15	0.06	0.15	0.07	0.11	0.03	0.12	0.04	0.11	0.05
301	C=CCc1ccccc1O	0.05	0.02	0.13	0.07	0.1	0.05	0.13	0.07	0.2	0.07	0.1	0.02	0.16	0.05	0.09	0.04	0.15	0.05	0.11	0.05	0.16	0.08	0.09	0.05	0.11	0.05	0.08	0.06	0.21	0.09	0.18	0.07	0.15	0.08
302	CC(C)[C@@H]1CC[C@@H](C)C[C@H]1O	0	0.01	0.06	0.03	0.04	0.02	0.03	0.02	0.05	0.02	0.04	0.02	0.05	0.02	0.04	0.02	0.05	0.04	0.01	0.01	0.05	0.04	0.04	0.02	0.04	0.02	0.04	0.03	0.05	0.03	0.03	0.03	0.02	0.02
303	CC1(C)C(C=C(Cl)Cl)C1C(=O)OCc1cccc(Oc2ccccc2)c1	0.3	0.06	0.19	0.06	0.17	0.06	0.19	0.07	0.21	0.07	0.17	0.06	0.21	0.06	0.23	0.05	0.18	0.1	0.15	0.05	0.15	0.09	0.21	0.1	0.21	0.05	0.25	0.08	0.27	0.05	0.23	0.07	0.24	0.08
304	O=c1c(-c2ccc(O)cc2)coc2cc(O)cc(O)c12	0.93	0.04	0.75	0.09	0.68	0.15	0.61	0.14	0.62	0.12	0.74	0.1	0.74	0.11	0.71	0.12	0.64	0.15	0.77	0.06	0.68	0.07	0.7	0.07	0.56	0.11	0.64	0.13	0.59	0.13	0.62	0.09	0.65	0.1
305	Oc1ccc([C@H]2COc3cc(O)ccc3C2)cc1	0.73	0.04	0.32	0.05	0.32	0.06	0.38	0.09	0.27	0.11	0.28	0.06	0.37	0.08	0.29	0.06	0.32	0.06	0.37	0.12	0.33	0.14	0.31	0.08	0.31	0.12	0.27	0.15	0.38	0.06	0.27	0.11	0.35	0.09
306	O=c1c(O)c(-c2ccc(O)c(O)c2)oc2cc(O)ccc12	0.82	0.09	0.76	0.06	0.72	0.08	0.79	0.11	0.68	0.11	0.75	0.09	0.72	0.12	0.77	0.08	0.57	0.18	0.85	0.06	0.75	0.08	0.8	0.08	0.57	0.12	0.72	0.15	0.65	0.12	0.69	0.07	0.72	0.11
307	COc1ccc([C@@H]2CC(=O)c3c(O)cc(O)cc3O2)cc1O	0.67	0.07	0.62	0.07	0.55	0.09	0.64	0.09	0.49	0.13	0.54	0.05	0.54	0.09	0.53	0.06	0.58	0.06	0.64	0.12	0.49	0.13	0.66	0.06	0.53	0.13	0.5	0.15	0.54	0.07	0.55	0.08	0.6	0.14
308	C[C@@H]1O[C@@H](OC[C@H]2O[C@@H](Oc3c(-c4ccc(O)c(O)c4)oc4cc(O)cc(O)c4c3=O)[C@H](O)[C@@H](O)[C@@H]2O)[C@H](O)[C@H](O)[C@H]1O	0.28	0.08	0.74	0.1	0.63	0.06	0.72	0.13	0.73	0.11	0.62	0.2	0.59	0.13	0.66	0.12	0.52	0.12	0.79	0.19	0.73	0.1	0.82	0.09	0.7	0.13	0.83	0.1	0.78	0.07	0.82	0.04	0.82	0.14
309	C[C@]12CC[C@H]3[C@@H](CCC4=CC(=O)CC[C@@]43C)[C@@H]1CC[C@H]2O	0.07	0.05	0.11	0.05	0.12	0.05	0.07	0.06	0.08	0.03	0.09	0.07	0.05	0.03	0.14	0.07	0.1	0.06	0.05	0.04	0.06	0.04	0.13	0.07	0.11	0.06	0.07	0.05	0.08	0.05	0.08	0.04	0.06	0.04
310	Oc1c(Cl)cc(-c2cc(Cl)c(O)c(Cl)c2)cc1Cl	0.45	0.04	0.34	0.05	0.42	0.05	0.33	0.09	0.33	0.11	0.31	0.05	0.42	0.08	0.34	0.06	0.39	0.05	0.4	0.09	0.38	0.1	0.3	0.07	0.32	0.06	0.3	0.09	0.32	0.06	0.29	0.06	0.35	0.09
311	C[C@]12CC[C@H]3[C@@H](CC[C@H]4CC(=O)CC[C@@]43C)[C@@H]1CC[C@@H]2O	0.08	0.04	0.1	0.05	0.12	0.05	0.08	0.05	0.07	0.03	0.11	0.07	0.05	0.04	0.13	0.06	0.12	0.05	0.04	0.03	0.06	0.05	0.14	0.07	0.11	0.07	0.07	0.05	0.09	0.06	0.07	0.05	0.07	0.05
312	C[C@]12CC[C@@H]3c4ccc(O)cc4CC[C@H]3[C@@H]1C[C@@H](O)[C@@H]2O	0.28	0.13	0.35	0.07	0.33	0.08	0.22	0.07	0.21	0.06	0.29	0.08	0.26	0.1	0.24	0.1	0.35	0.11	0.2	0.05	0.18	0.1	0.25	0.09	0.28	0.1	0.14	0.07	0.26	0.05	0.22	0.07	0.26	0.1
313	C[C@]12CC[C@@H]3c4ccc(O)cc4CC[C@H]3[C@@H]1CCC2=O	0.51	0.12	0.32	0.11	0.3	0.09	0.17	0.09	0.19	0.07	0.3	0.07	0.24	0.11	0.28	0.1	0.27	0.09	0.13	0.04	0.16	0.06	0.17	0.08	0.24	0.09	0.16	0.09	0.2	0.04	0.17	0.08	0.18	0.12
314	C[C@]12CC[C@@H]3c4ccc(O)cc4C[C@@H](CCCCCCCCC[S+]([O-])CCCC(F)(F)C(F)(F)F)[C@H]3[C@@H]1CC[C@@H]2O	0.23	0.09	0.34	0.07	0.35	0.07	0.35	0.06	0.39	0.09	0.3	0.06	0.31	0.06	0.34	0.03	0.39	0.04	0.32	0.05	0.31	0.06	0.39	0.07	0.39	0.05	0.28	0.11	0.4	0.06	0.41	0.07	0.38	0.1
315	CC(=O)[C@H]1CC[C@H]2[C@@H]3CCC4=CC(=O)CC[C@]4(C)[C@H]3CC[C@]12C	0.05	0.03	0.12	0.07	0.15	0.06	0.09	0.05	0.09	0.03	0.09	0.06	0.1	0.03	0.14	0.06	0.14	0.09	0.06	0.04	0.09	0.05	0.14	0.08	0.15	0.07	0.09	0.05	0.07	0.04	0.09	0.06	0.08	0.05
316	C[C@]12CC[C@H]3[C@@H](CCC4=CC(=O)CC[C@@]43C)[C@@H]1CC[C@@H]2O	0.07	0.05	0.11	0.05	0.12	0.05	0.07	0.06	0.08	0.03	0.09	0.07	0.05	0.03	0.14	0.07	0.1	0.06	0.05	0.04	0.06	0.04	0.13	0.07	0.11	0.06	0.07	0.05	0.08	0.05	0.08	0.04	0.06	0.04
317	C[C@]12CC[C@@H]3c4cc(O)c(O)cc4CC[C@H]3[C@@H]1CC[C@@H]2O	0.26	0.09	0.33	0.09	0.35	0.05	0.22	0.07	0.22	0.07	0.27	0.08	0.27	0.06	0.25	0.08	0.37	0.05	0.22	0.06	0.19	0.1	0.25	0.07	0.28	0.08	0.16	0.05	0.23	0.04	0.22	0.06	0.23	0.1
318	CCCCN(C)C(=O)CCCCCCCCCC[C@@H]1Cc2cc(O)ccc2[C@H]2CC[C@]3(C)[C@@H](O)CC[C@H]3[C@@H]21	0.16	0.04	0.32	0.08	0.29	0.04	0.25	0.06	0.3	0.08	0.25	0.06	0.29	0.07	0.3	0.06	0.31	0.05	0.24	0.05	0.23	0.12	0.32	0.07	0.32	0.05	0.25	0.08	0.34	0.08	0.34	0.09	0.32	0.11
319	C[C@]12CC[C@H]3[C@@H](CC[C@H]4C[C@H](O)CC[C@@]43C)[C@@H]1CC[C@@H]2O	0.09	0.04	0.11	0.06	0.13	0.03	0.09	0.04	0.07	0.03	0.1	0.06	0.07	0.04	0.13	0.04	0.14	0.06	0.06	0.04	0.09	0.05	0.12	0.05	0.13	0.06	0.07	0.04	0.11	0.07	0.08	0.04	0.07	0.05
320	C[C@]12CC[C@H]3[C@@H](CC[C@H]4C[C@@H](O)CC[C@@]43C)[C@@H]1CC[C@@H]2O	0.09	0.04	0.11	0.06	0.13	0.03	0.09	0.04	0.07	0.03	0.1	0.06	0.07	0.04	0.13	0.04	0.14	0.06	0.06	0.04	0.09	0.05	0.12	0.05	0.13	0.06	0.07	0.04	0.11	0.07	0.08	0.04	0.07	0.05
321	CC[C@H](c1ccc(O)cc1)[C@@H](CC)c1ccc(O)cc1	0.33	0.15	0.22	0.05	0.15	0.04	0.2	0.09	0.18	0.09	0.13	0.04	0.26	0.09	0.15	0.07	0.2	0.07	0.17	0.09	0.16	0.08	0.2	0.05	0.19	0.04	0.17	0.08	0.28	0.09	0.2	0.08	0.22	0.12
322	CC=C(C(=CC)c1ccc(O)cc1)c1ccc(O)cc1	0.51	0.21	0.26	0.05	0.26	0.07	0.29	0.12	0.25	0.09	0.23	0.06	0.38	0.11	0.26	0.06	0.28	0.08	0.24	0.1	0.29	0.12	0.26	0.05	0.24	0.05	0.26	0.1	0.32	0.11	0.27	0.07	0.28	0.1
323	CC/C(=C(\c1ccc(O)cc1)c1ccc(OCCN(C)C)cc1)c1ccccc1	0.29	0.09	0.35	0.1	0.27	0.05	0.28	0.1	0.33	0.1	0.32	0.07	0.35	0.1	0.35	0.06	0.41	0.11	0.33	0.09	0.3	0.1	0.3	0.06	0.33	0.07	0.4	0.11	0.42	0.07	0.4	0.1	0.4	0.06
324	O=c1cc(-c2ccc(O)cc2)oc2cc(O)cc(O)c12	0.92	0.05	0.67	0.17	0.64	0.16	0.76	0.1	0.6	0.18	0.72	0.11	0.67	0.16	0.69	0.16	0.57	0.15	0.81	0.07	0.74	0.04	0.77	0.08	0.58	0.13	0.63	0.12	0.6	0.14	0.63	0.08	0.66	0.08
325	O=C1C[C@@H](c2ccc(O)cc2)Oc2cc(O)cc(O)c21	0.78	0.06	0.52	0.08	0.5	0.11	0.63	0.15	0.47	0.15	0.5	0.06	0.48	0.09	0.48	0.05	0.51	0.06	0.6	0.11	0.5	0.13	0.62	0.09	0.48	0.08	0.45	0.13	0.5	0.08	0.5	0.1	0.55	0.1
326	O=C(CCc1ccc(O)cc1)c1c(O)cc(O)cc1O	0.92	0.03	0.44	0.08	0.47	0.1	0.59	0.14	0.44	0.16	0.43	0.09	0.44	0.18	0.44	0.06	0.45	0.07	0.54	0.11	0.46	0.16	0.56	0.11	0.44	0.05	0.44	0.12	0.44	0.06	0.47	0.05	0.49	0.12
327	O=c1c(O)c(-c2cc(O)c(O)c(O)c2)oc2cc(O)cc(O)c12	0.68	0.1	0.74	0.05	0.72	0.07	0.81	0.07	0.74	0.08	0.72	0.14	0.71	0.11	0.76	0.07	0.52	0.15	0.86	0.09	0.78	0.07	0.82	0.08	0.59	0.12	0.73	0.12	0.68	0.1	0.73	0.08	0.76	0.08
328	CC(C)CCC[C@@H](C)[C@H]1CC[C@H]2[C@@H]3CC=C4C[C@@H](O)CC[C@]4(C)[C@H]3CC[C@@]21C	0.11	0.02	0.13	0.06	0.26	0.05	0.09	0.04	0.13	0.05	0.09	0.05	0.15	0.08	0.22	0.06	0.22	0.07	0.08	0.04	0.1	0.05	0.15	0.05	0.15	0.06	0.11	0.07	0.15	0.06	0.14	0.08	0.17	0.12
329	COc1ccc(C(=O)c2ccccc2)c(O)c1	0.8	0.21	0.21	0.07	0.25	0.07	0.33	0.1	0.2	0.09	0.24	0.07	0.36	0.11	0.26	0.07	0.24	0.09	0.23	0.09	0.29	0.08	0.16	0.08	0.19	0.07	0.14	0.07	0.22	0.06	0.19	0.06	0.18	0.07
330	C[C@]12CCC(=O)C=C1CC[C@@H]1[C@@H]2[C@@H](O)C[C@]2(C=O)[C@@H](C(=O)CO)CC[C@@H]12	0.04	0.01	0.21	0.06	0.19	0.06	0.25	0.08	0.17	0.04	0.17	0.08	0.17	0.07	0.19	0.09	0.19	0.06	0.18	0.07	0.18	0.1	0.31	0.12	0.29	0.09	0.12	0.06	0.21	0.08	0.17	0.08	0.19	0.13
331	NCCc1ccc(O)c(O)c1	0.17	0.05	0.32	0.09	0.72	0.08	0.26	0.07	0.21	0.11	0.27	0.09	0.72	0.11	0.34	0.09	0.78	0.03	0.24	0.07	0.21	0.08	0.14	0.05	0.18	0.04	0.14	0.09	0.21	0.08	0.2	0.06	0.17	0.08
332	COc1ccc2[nH]cc(CCNC(C)=O)c2c1	0.23	0.09	0.38	0.09	0.5	0.07	0.42	0.14	0.2	0.07	0.44	0.07	0.47	0.05	0.48	0.14	0.48	0.09	0.35	0.12	0.27	0.12	0.37	0.17	0.23	0.07	0.2	0.06	0.17	0.06	0.16	0.06	0.24	0.14
333	O=C(c1ccc(O)cc1)c1ccc(O)cc1	0.84	0.06	0.33	0.08	0.33	0.06	0.48	0.07	0.25	0.11	0.28	0.06	0.45	0.14	0.29	0.04	0.32	0.08	0.4	0.08	0.32	0.17	0.26	0.1	0.24	0.06	0.2	0.08	0.26	0.04	0.27	0.06	0.24	0.09
334	O=C1c2c(O)cc(O)cc2O[C@H](c2ccc(O)c(O)c2)[C@H]1O	0.61	0.06	0.66	0.06	0.64	0.07	0.69	0.09	0.56	0.11	0.58	0.06	0.65	0.1	0.56	0.06	0.62	0.1	0.67	0.12	0.52	0.09	0.64	0.06	0.49	0.16	0.55	0.13	0.57	0.06	0.57	0.07	0.62	0.12
335	O=C(/C=C/c1ccc(O)cc1)c1ccc(O)cc1O	0.91	0.05	0.4	0.06	0.46	0.1	0.59	0.09	0.32	0.12	0.38	0.07	0.48	0.15	0.41	0.04	0.41	0.06	0.59	0.1	0.4	0.14	0.39	0.1	0.34	0.07	0.36	0.12	0.38	0.05	0.4	0.08	0.37	0.1
336	C[C@]12C[C@H](O)[C@H]3[C@@H](CCC4=CC(=O)CC[C@@]43C)[C@@H]1CC[C@@H]2C(=O)CO	0.05	0.02	0.16	0.06	0.16	0.05	0.19	0.08	0.14	0.04	0.12	0.06	0.12	0.04	0.14	0.07	0.17	0.08	0.12	0.07	0.14	0.07	0.3	0.1	0.23	0.07	0.09	0.05	0.15	0.04	0.13	0.06	0.18	0.13
337	O=C1CC(c2ccc(O)cc2)Oc2ccccc21	0.8	0.08	0.31	0.07	0.29	0.05	0.37	0.14	0.2	0.1	0.28	0.07	0.36	0.07	0.33	0.07	0.32	0.08	0.28	0.12	0.28	0.07	0.19	0.07	0.27	0.06	0.19	0.09	0.28	0.07	0.24	0.07	0.22	0.1
338	C[C@]12CC[C@H]3[C@@H](CC[C@@H]4CC(=O)CC[C@]34C)[C@@H]1CC[C@@H]2O	0.08	0.04	0.1	0.05	0.12	0.05	0.08	0.05	0.07	0.03	0.11	0.07	0.05	0.04	0.13	0.06	0.12	0.05	0.04	0.03	0.06	0.05	0.14	0.07	0.11	0.07	0.07	0.05	0.09	0.06	0.07	0.05	0.07	0.05
339	Nc1nc(=O)c2nc(CNc3ccc(C(=O)N[C@@H](CCC(=O)O)C(=O)O)cc3)cnc2[nH]1	0.26	0.06	0.79	0.06	0.79	0.06	0.42	0.1	0.31	0.07	0.82	0.05	0.82	0.04	0.85	0.06	0.8	0.08	0.42	0.06	0.46	0.11	0.44	0.11	0.54	0.11	0.37	0.13	0.35	0.08	0.46	0.09	0.33	0.07
340	O=C1CCC(N2C(=O)c3ccccc3C2=O)C(=O)N1	0.19	0.07	0.29	0.1	0.39	0.09	0.27	0.07	0.12	0.06	0.39	0.09	0.4	0.09	0.34	0.1	0.35	0.09	0.17	0.05	0.2	0.08	0.24	0.1	0.24	0.07	0.09	0.05	0.11	0.04	0.13	0.06	0.09	0.04
341	CC(C)(c1ccccc1)c1ccc(O)cc1	0.66	0.19	0.19	0.06	0.18	0.06	0.19	0.08	0.18	0.08	0.13	0.08	0.26	0.11	0.14	0.06	0.19	0.06	0.13	0.06	0.23	0.09	0.12	0.07	0.17	0.05	0.12	0.05	0.23	0.09	0.17	0.07	0.18	0.13
342	CC(=O)CC(c1ccc([N+](=O)[O-])cc1)c1c(O)c2ccccc2oc1=O	0.59	0.09	0.71	0.07	0.56	0.07	0.65	0.12	0.53	0.1	0.64	0.09	0.63	0.09	0.65	0.08	0.64	0.17	0.62	0.09	0.57	0.13	0.55	0.07	0.55	0.1	0.56	0.12	0.51	0.08	0.59	0.09	0.52	0.08
343	CC(=O)Nc1nnc(S(N)(=O)=O)s1	0.14	0.05	0.21	0.05	0.3	0.03	0.1	0.05	0.11	0.05	0.25	0.09	0.27	0.04	0.28	0.07	0.22	0.1	0.12	0.05	0.12	0.05	0.13	0.05	0.13	0.07	0.13	0.09	0.11	0.03	0.09	0.04	0.08	0.06
344	CC(=O)NO	0.03	0.01	0.09	0.03	0.16	0.05	0.07	0.03	0.08	0.03	0.17	0.08	0.13	0.05	0.16	0.05	0.14	0.04	0.08	0.02	0.12	0.1	0.05	0.04	0.07	0.04	0.12	0.1	0.1	0.05	0.06	0.03	0.07	0.04
345	CC(=O)c1ccc2c(c1)N(CCCN1CCN(CCO)CC1)c1ccccc1S2	0.06	0.03	0.34	0.11	0.3	0.07	0.27	0.13	0.14	0.07	0.34	0.08	0.32	0.1	0.33	0.12	0.35	0.1	0.23	0.1	0.2	0.06	0.18	0.08	0.27	0.06	0.18	0.09	0.21	0.09	0.21	0.09	0.22	0.06
346	CC(=O)Nc1c(I)cc(I)c(C(=O)O)c1I	0.32	0.09	0.21	0.07	0.32	0.06	0.16	0.06	0.16	0.05	0.23	0.07	0.27	0.06	0.33	0.06	0.31	0.06	0.16	0.06	0.15	0.07	0.18	0.06	0.19	0.03	0.14	0.06	0.14	0.06	0.14	0.04	0.15	0.08
347	CC(=O)O[C@H]1C[C@H](O[C@H]2[C@@H](O)C[C@H](O[C@H]3[C@@H](O)C[C@H](O[C@H]4CC[C@]5(C)[C@H]6CC[C@]7(C)[C@@H](C8=CC(=O)OC8)CC[C@]7(O)[C@@H]6CC[C@@H]5C4)O[C@@H]3C)O[C@@H]2C)O[C@H](C)[C@H]1O	0.09	0.04	0.38	0.1	0.25	0.07	0.43	0.15	0.31	0.09	0.28	0.07	0.27	0.07	0.27	0.06	0.29	0.07	0.41	0.1	0.42	0.09	0.52	0.12	0.46	0.12	0.35	0.11	0.42	0.13	0.37	0.09	0.43	0.16
348	CC(=O)c1ccc2c(c1)N(CCCN(C)C)c1ccccc1S2	0.17	0.08	0.27	0.09	0.32	0.09	0.19	0.06	0.09	0.06	0.33	0.05	0.33	0.1	0.31	0.08	0.3	0.08	0.13	0.07	0.17	0.04	0.13	0.06	0.2	0.06	0.12	0.07	0.14	0.08	0.13	0.07	0.13	0.05
349	COc1cc(C)c(/C=C/C(C)=C/C=C/C(C)=C/C(=O)O)c(C)c1C	0.37	0.03	0.16	0.04	0.33	0.05	0.13	0.07	0.07	0.03	0.19	0.07	0.36	0.06	0.21	0.06	0.36	0.08	0.08	0.04	0.12	0.06	0.1	0.04	0.12	0.03	0.07	0.04	0.09	0.05	0.09	0.03	0.05	0.03
350	CC[C@@]1(O)C[C@H](O[C@H]2C[C@H](N(C)C)[C@H](O[C@H]3C[C@H](O)[C@H](O[C@H]4CCC(=O)[C@H](C)O4)[C@H](C)O3)[C@H](C)O2)c2c(cc3c(c2O)C(=O)c2c(O)cccc2C3=O)[C@H]1C(=O)OC	0.18	0.04	0.79	0.07	0.55	0.08	0.86	0.07	0.78	0.04	0.5	0.17	0.53	0.11	0.52	0.09	0.44	0.14	0.89	0.05	0.75	0.08	0.85	0.11	0.74	0.09	0.82	0.07	0.8	0.06	0.79	0.04	0.87	0.07
351	Cc1ccc(/C(=C\CN2CCCC2)c2cccc(/C=C/C(=O)O)n2)cc1	0.31	0.06	0.33	0.06	0.31	0.07	0.23	0.08	0.1	0.05	0.33	0.04	0.4	0.05	0.39	0.05	0.41	0.07	0.18	0.06	0.18	0.12	0.2	0.08	0.25	0.07	0.17	0.06	0.14	0.06	0.14	0.06	0.15	0.06
352	Nc1nc2c(ncn2COCCO)c(=O)[nH]1	0.08	0.03	0.41	0.09	0.37	0.07	0.21	0.08	0.15	0.04	0.34	0.09	0.42	0.06	0.38	0.12	0.4	0.09	0.17	0.03	0.16	0.04	0.23	0.06	0.21	0.06	0.19	0.11	0.15	0.04	0.16	0.04	0.17	0.08
353	Nc1ncnc2[nH]cnc12	0.14	0.04	0.4	0.09	0.43	0.07	0.28	0.08	0.2	0.05	0.35	0.05	0.42	0.11	0.4	0.1	0.43	0.08	0.28	0.09	0.26	0.03	0.31	0.07	0.26	0.07	0.2	0.1	0.23	0.06	0.18	0.07	0.13	0.06
354	Nc1ncnc2c1ncn2[C@@H]1O[C@H](CO)[C@@H](O)[C@H]1O	0.06	0.03	0.46	0.09	0.43	0.08	0.26	0.09	0.17	0.06	0.42	0.1	0.45	0.1	0.46	0.11	0.47	0.09	0.25	0.08	0.24	0.04	0.31	0.1	0.25	0.06	0.2	0.09	0.21	0.07	0.22	0.05	0.16	0.09
355	Nc1ncnc2c1ncn2[C@@H]1O[C@H](COP(=O)(O)OP(=O)(O)OP(=O)(O)O)[C@@H](O)[C@H]1O	0.24	0.06	0.42	0.05	0.36	0.11	0.38	0.09	0.34	0.07	0.46	0.06	0.38	0.11	0.44	0.08	0.44	0.11	0.33	0.06	0.4	0.07	0.41	0.05	0.36	0.1	0.31	0.1	0.32	0.09	0.37	0.09	0.31	0.11
356	Nc1ncnc2c1ncn2[C@@H]1O[C@H](COP(=O)(O)O)[C@@H](O)[C@H]1O	0.13	0.05	0.46	0.07	0.4	0.08	0.32	0.08	0.22	0.09	0.43	0.07	0.41	0.11	0.43	0.13	0.44	0.12	0.26	0.09	0.31	0.05	0.36	0.08	0.33	0.07	0.25	0.1	0.23	0.07	0.26	0.07	0.22	0.12
357	CCCSc1ccc2[nH]c(NC(=O)OC)nc2c1	0.37	0.05	0.25	0.06	0.29	0.09	0.17	0.05	0.1	0.04	0.31	0.06	0.27	0.08	0.29	0.07	0.37	0.09	0.14	0.06	0.17	0.06	0.18	0.09	0.2	0.02	0.08	0.04	0.1	0.06	0.1	0.04	0.1	0.07
358	NCCCC(O)(P(=O)(O)O)P(=O)(O)O	0.08	0.03	0.2	0.07	0.29	0.03	0.25	0.07	0.24	0.05	0.27	0.09	0.26	0.08	0.28	0.05	0.27	0.04	0.23	0.05	0.22	0.09	0.31	0.11	0.25	0.07	0.31	0.08	0.24	0.06	0.24	0.08	0.18	0.06
359	C=C1/C(=C\C=C2/CCC[C@@]3(C)[C@H]2CC[C@@H]3[C@H](C)CCCC(C)C)C[C@@H](O)C[C@@H]1O	0.12	0.05	0.12	0.05	0.45	0.11	0.12	0.04	0.12	0.05	0.14	0.04	0.25	0.09	0.42	0.14	0.27	0.1	0.1	0.04	0.14	0.06	0.17	0.07	0.2	0.07	0.11	0.06	0.18	0.07	0.17	0.06	0.16	0.1
360	CCC(=O)N(c1ccccc1)C1(COC)CCN(CCn2nnn(CC)c2=O)CC1	0.07	0.02	0.2	0.07	0.23	0.07	0.23	0.08	0.1	0.05	0.23	0.06	0.19	0.05	0.19	0.02	0.24	0.07	0.19	0.06	0.15	0.07	0.21	0.05	0.22	0.06	0.12	0.07	0.12	0.07	0.14	0.04	0.13	0.1
361	Oc1ncnc2[nH]ncc12	0.14	0.04	0.31	0.06	0.39	0.07	0.24	0.09	0.15	0.04	0.32	0.05	0.41	0.08	0.39	0.08	0.38	0.07	0.2	0.05	0.22	0.05	0.17	0.07	0.23	0.07	0.11	0.07	0.16	0.04	0.14	0.06	0.14	0.06
362	C=CC[C@]1(O)CC[C@H]2[C@@H]3CCC4=CCCC[C@@H]4[C@H]3CC[C@@]21C	0.13	0.03	0.16	0.07	0.17	0.05	0.09	0.04	0.09	0.03	0.12	0.07	0.12	0.05	0.2	0.08	0.16	0.07	0.05	0.03	0.07	0.04	0.14	0.06	0.13	0.07	0.09	0.06	0.11	0.04	0.12	0.05	0.09	0.04
363	CCC(=O)O[C@]1(c2ccccc2)CCN(C)C[C@@H]1C	0.13	0.03	0.08	0.03	0.47	0.21	0.07	0.03	0.04	0.03	0.56	0.15	0.11	0.04	0.1	0.02	0.08	0.04	0.04	0.03	0.05	0.04	0.05	0.05	0.07	0.04	0.04	0.05	0.03	0.02	0.03	0.02	0.03	0.02
364	CC(=O)[C@H]1CC[C@H]2[C@@H]3CC[C@H]4C[C@H](O)CC[C@]4(C)[C@H]3C(=O)C[C@]12C	0.04	0.02	0.11	0.05	0.15	0.04	0.12	0.06	0.12	0.05	0.09	0.04	0.08	0.04	0.13	0.04	0.12	0.05	0.08	0.06	0.1	0.05	0.18	0.08	0.16	0.07	0.08	0.05	0.09	0.04	0.08	0.06	0.11	0.06
365	Cc1nnc2n1-c1ccc(Cl)cc1C(c1ccccc1)=NC2	0.37	0.06	0.27	0.07	0.24	0.07	0.28	0.05	0.21	0.09	0.28	0.07	0.31	0.09	0.32	0.08	0.27	0.07	0.24	0.08	0.25	0.09	0.19	0.09	0.29	0.06	0.27	0.1	0.27	0.08	0.23	0.06	0.22	0.16
366	CCCCC[C@H](O)/C=C/[C@H]1[C@H](O)CC(=O)[C@@H]1CCCCCCC(=O)O	0.12	0.05	0.07	0.03	0.15	0.05	0.17	0.06	0.12	0.04	0.07	0.04	0.15	0.03	0.07	0.02	0.11	0.04	0.09	0.04	0.08	0.04	0.2	0.09	0.17	0.06	0.11	0.05	0.15	0.06	0.13	0.03	0.15	0.1
367	CN(C)c1nc(N(C)C)nc(N(C)C)n1	0.22	0.09	0.25	0.05	0.31	0.07	0.25	0.09	0.16	0.05	0.26	0.07	0.3	0.06	0.28	0.06	0.3	0.11	0.23	0.05	0.25	0.1	0.24	0.06	0.21	0.06	0.15	0.06	0.19	0.05	0.21	0.05	0.17	0.06
368	Nc1c(Br)cc(Br)cc1CN[C@H]1CC[C@H](O)CC1	0.26	0.04	0.28	0.09	0.42	0.08	0.24	0.07	0.24	0.08	0.29	0.07	0.31	0.08	0.42	0.11	0.28	0.06	0.31	0.08	0.24	0.05	0.28	0.08	0.27	0.07	0.2	0.06	0.2	0.07	0.19	0.06	0.2	0.06
369	CC1(C)S[C@@H]2[C@H](/N=C/N3CCCCCC3)C(=O)N2[C@H]1C(=O)O	0.07	0.01	0.14	0.06	0.28	0.09	0.14	0.05	0.07	0.04	0.27	0.05	0.21	0.06	0.25	0.07	0.27	0.07	0.13	0.05	0.13	0.03	0.23	0.09	0.17	0.08	0.08	0.04	0.08	0.03	0.09	0.05	0.06	0.05
370	NCCCNCCSP(=O)(O)O	0.07	0.02	0.13	0.03	0.2	0.06	0.12	0.05	0.14	0.06	0.13	0.04	0.19	0.03	0.2	0.03	0.15	0.04	0.12	0.05	0.11	0.06	0.17	0.06	0.11	0.07	0.16	0.06	0.11	0.05	0.08	0.05	0.09	0.04
371	NCC[C@H](O)C(=O)N[C@@H]1C[C@H](N)[C@@H](O[C@H]2O[C@H](CN)[C@@H](O)[C@H](O)[C@H]2O)[C@H](O)[C@H]1O[C@H]1O[C@H](CO)[C@@H](O)[C@H](N)[C@H]1O	0.11	0.05	0.35	0.1	0.27	0.12	0.45	0.11	0.27	0.08	0.27	0.06	0.25	0.1	0.28	0.11	0.23	0.09	0.35	0.12	0.37	0.11	0.57	0.1	0.45	0.1	0.35	0.07	0.31	0.08	0.39	0.1	0.33	0.15
372	Nc1nc(N)c2nc(CNc3ccc(C(=O)N[C@@H](CCC(=O)O)C(=O)O)cc3)cnc2n1	0.26	0.07	0.7	0.17	0.69	0.11	0.45	0.09	0.35	0.07	0.73	0.15	0.74	0.04	0.73	0.12	0.77	0.06	0.47	0.07	0.46	0.11	0.46	0.12	0.53	0.11	0.43	0.13	0.36	0.08	0.47	0.08	0.37	0.08
373	CCC1(c2ccc(N)cc2)CCC(=O)NC1=O	0.16	0.05	0.28	0.09	0.3	0.05	0.17	0.07	0.15	0.08	0.33	0.11	0.29	0.09	0.26	0.07	0.31	0.05	0.2	0.06	0.17	0.03	0.2	0.07	0.17	0.07	0.14	0.09	0.1	0.03	0.12	0.05	0.13	0.09
374	Nc1ccc(C(=O)NCC(=O)O)cc1	0.16	0.04	0.36	0.09	0.42	0.11	0.22	0.08	0.29	0.09	0.33	0.07	0.47	0.1	0.41	0.09	0.42	0.11	0.32	0.07	0.18	0.08	0.31	0.11	0.19	0.09	0.21	0.06	0.16	0.05	0.16	0.04	0.19	0.09
375	Nc1ccc(C(=O)O)c(O)c1	0.16	0.05	0.39	0.12	0.37	0.08	0.33	0.1	0.43	0.13	0.31	0.09	0.34	0.09	0.39	0.08	0.43	0.09	0.43	0.12	0.22	0.06	0.35	0.1	0.23	0.12	0.26	0.09	0.27	0.07	0.29	0.1	0.39	0.13
376	CCCCc1oc2ccccc2c1C(=O)c1cc(I)c(OCCN(CC)CC)c(I)c1	0.19	0.08	0.47	0.07	0.35	0.11	0.44	0.17	0.47	0.13	0.29	0.11	0.39	0.05	0.41	0.07	0.43	0.08	0.42	0.04	0.39	0.1	0.44	0.09	0.42	0.07	0.57	0.12	0.53	0.1	0.48	0.12	0.55	0.15
377	CC(=O)Nc1ccc(/C=N/NC(N)=S)cc1	0.3	0.05	0.28	0.05	0.39	0.07	0.18	0.08	0.11	0.05	0.3	0.07	0.4	0.07	0.36	0.08	0.4	0.05	0.14	0.04	0.12	0.06	0.1	0.05	0.15	0.04	0.08	0.05	0.12	0.06	0.12	0.05	0.09	0.05
378	CN(C)CCC=C1c2ccccc2CCc2ccccc21	0.23	0.08	0.21	0.06	0.36	0.12	0.16	0.07	0.19	0.05	0.19	0.07	0.33	0.11	0.3	0.09	0.36	0.11	0.12	0.05	0.16	0.1	0.18	0.08	0.18	0.03	0.2	0.09	0.14	0.04	0.13	0.07	0.2	0.1
379	CC(C)c1ccc2oc3nc(N)c(C(=O)O)cc3c(=O)c2c1	0.72	0.05	0.59	0.11	0.59	0.09	0.52	0.07	0.34	0.07	0.67	0.14	0.64	0.16	0.68	0.08	0.59	0.17	0.58	0.05	0.48	0.09	0.57	0.12	0.47	0.09	0.47	0.07	0.35	0.04	0.41	0.1	0.38	0.09
380	CCOC(=O)C1=C(COCCN)NC(C)=C(C(=O)OC)C1c1ccccc1Cl	0.09	0.03	0.54	0.06	0.52	0.06	0.2	0.07	0.15	0.04	0.6	0.07	0.58	0.08	0.51	0.1	0.56	0.11	0.26	0.06	0.23	0.08	0.26	0.08	0.29	0.07	0.15	0.05	0.17	0.07	0.2	0.08	0.16	0.07
381	CCN(CC)Cc1cc(Nc2ccnc3cc(Cl)ccc23)ccc1O	0.38	0.13	0.62	0.06	0.43	0.08	0.45	0.09	0.29	0.09	0.53	0.08	0.51	0.09	0.58	0.07	0.52	0.09	0.49	0.08	0.34	0.09	0.39	0.08	0.39	0.07	0.4	0.13	0.45	0.09	0.36	0.11	0.39	0.1
382	Clc1ccc2c(c1)C(N1CCNCC1)=Nc1ccccc1O2	0.32	0.08	0.28	0.06	0.32	0.04	0.23	0.06	0.2	0.08	0.26	0.08	0.28	0.07	0.34	0.06	0.24	0.08	0.21	0.12	0.23	0.11	0.22	0.06	0.26	0.04	0.21	0.1	0.25	0.06	0.23	0.06	0.2	0.08
383	CC(N)Cc1ccccc1	0.07	0.03	0.08	0.04	0.1	0.03	0.05	0.04	0.11	0.03	0.1	0.05	0.06	0.03	0.06	0.03	0.1	0.05	0.06	0.02	0.09	0.04	0.04	0.03	0.1	0.04	0.09	0.06	0.06	0.05	0.06	0.04	0.05	0.04
385	CC1(C)S[C@@H]2[C@H](NC(=O)[C@H](N)c3ccccc3)C(=O)N2[C@H]1C(=O)O	0.09	0.04	0.33	0.14	0.9	0.04	0.2	0.06	0.13	0.04	0.53	0.17	0.39	0.09	0.73	0.15	0.83	0.14	0.18	0.06	0.19	0.06	0.24	0.04	0.28	0.09	0.14	0.06	0.16	0.06	0.19	0.07	0.14	0.07
386	Nc1cc(-c2ccncc2)c[nH]c1=O	0.36	0.12	0.7	0.08	0.65	0.13	0.29	0.07	0.28	0.1	0.69	0.11	0.82	0.05	0.65	0.13	0.67	0.13	0.33	0.09	0.25	0.06	0.27	0.07	0.26	0.07	0.19	0.08	0.15	0.04	0.19	0.05	0.21	0.07
387	COc1cc(NS(C)(=O)=O)ccc1Nc1c2ccccc2nc2ccccc12	0.66	0.08	0.86	0.08	0.81	0.05	0.63	0.07	0.47	0.12	0.88	0.04	0.84	0.09	0.87	0.07	0.85	0.06	0.62	0.09	0.53	0.16	0.52	0.14	0.45	0.05	0.55	0.11	0.53	0.08	0.49	0.11	0.52	0.19
388	CC(C)(C#N)c1cc(Cn2cncn2)cc(C(C)(C)C#N)c1	0.25	0.08	0.19	0.05	0.19	0.06	0.18	0.05	0.08	0.05	0.2	0.04	0.28	0.05	0.18	0.08	0.22	0.05	0.12	0.04	0.17	0.06	0.11	0.07	0.19	0.05	0.12	0.07	0.09	0.07	0.07	0.04	0.1	0.11
389	C[C@]12CC[C@H]3[C@@H](CC=C4C[C@@H](O)CC[C@@]43C)[C@@H]1CC[C@@H]2O	0.07	0.04	0.11	0.07	0.13	0.03	0.08	0.04	0.09	0.03	0.09	0.06	0.08	0.04	0.13	0.06	0.12	0.05	0.06	0.04	0.07	0.05	0.13	0.06	0.14	0.06	0.08	0.05	0.1	0.07	0.08	0.04	0.09	0.04
390	CCOC(=O)C1(c2ccccc2)CCN(CCc2ccc(N)cc2)CC1	0.13	0.04	0.31	0.06	0.24	0.05	0.24	0.07	0.19	0.09	0.24	0.07	0.28	0.07	0.24	0.04	0.24	0.06	0.34	0.07	0.18	0.1	0.29	0.08	0.25	0.07	0.25	0.08	0.16	0.07	0.19	0.08	0.23	0.08
391	COc1ccc(C2C(=O)c3ccccc3C2=O)cc1	0.88	0.07	0.19	0.08	0.26	0.04	0.37	0.08	0.15	0.09	0.21	0.06	0.29	0.09	0.21	0.06	0.23	0.05	0.17	0.08	0.35	0.11	0.17	0.07	0.2	0.08	0.16	0.06	0.17	0.07	0.18	0.06	0.16	0.04
392	CCCC(CCC)C(=O)O[C@@H]1C[C@@H]2CC[C@H](C1)[N+]2(C)C	0.1	0.03	0.07	0.02	0.11	0.04	0.07	0.04	0.06	0.03	0.09	0.02	0.05	0.04	0.08	0.02	0.09	0.04	0.03	0.03	0.05	0.04	0.09	0.05	0.07	0.03	0.06	0.04	0.05	0.04	0.05	0.03	0.06	0.05
393	c1ccc(CN(CC2=NCCN2)c2ccccc2)cc1	0.3	0.1	0.24	0.04	0.27	0.04	0.2	0.08	0.12	0.07	0.23	0.08	0.23	0.05	0.25	0.06	0.27	0.04	0.14	0.06	0.15	0.07	0.18	0.08	0.17	0.07	0.12	0.07	0.11	0.05	0.15	0.04	0.11	0.02
394	CN1CCc2cccc3c2[C@H]1Cc1ccc(O)c(O)c1-3	0.36	0.15	0.57	0.09	0.74	0.08	0.48	0.04	0.38	0.13	0.49	0.06	0.7	0.11	0.43	0.13	0.71	0.15	0.51	0.09	0.44	0.19	0.41	0.12	0.47	0.06	0.4	0.11	0.44	0.09	0.35	0.09	0.43	0.15
395	CCN(CC)CCCN(c1ccccc1)C1Cc2ccccc2C1	0.16	0.06	0.21	0.05	0.33	0.06	0.19	0.05	0.17	0.07	0.21	0.06	0.34	0.07	0.42	0.06	0.34	0.07	0.13	0.05	0.21	0.07	0.24	0.06	0.24	0.05	0.15	0.07	0.2	0.07	0.16	0.04	0.18	0.05
396	C=CCC1(C(C)C)C(=O)NC(=O)NC1=O	0.05	0.02	0.11	0.04	0.22	0.07	0.08	0.03	0.12	0.06	0.17	0.07	0.16	0.05	0.15	0.04	0.25	0.07	0.05	0.03	0.13	0.04	0.09	0.05	0.15	0.05	0.1	0.05	0.06	0.04	0.08	0.04	0.07	0.06
397	COC(=O)C1=CCCN(C)C1	0.02	0.01	0.08	0.03	0.12	0.03	0.04	0.03	0.13	0.04	0.11	0.03	0.07	0.04	0.1	0.05	0.12	0.04	0.03	0.01	0.09	0.05	0.08	0.04	0.1	0.05	0.06	0.03	0.08	0.04	0.08	0.05	0.08	0.08
398	CC(C)(C)NCC(O)CSc1nc(-c2ccc(C(N)=O)s2)cs1	0.16	0.03	0.26	0.07	0.37	0.04	0.22	0.04	0.15	0.04	0.32	0.09	0.26	0.06	0.3	0.1	0.33	0.03	0.17	0.04	0.19	0.07	0.25	0.05	0.24	0.06	0.17	0.06	0.13	0.06	0.16	0.06	0.14	0.08
399	N[C@@H](CC(=O)O)C(=O)O	0.06	0.02	0.14	0.05	0.21	0.1	0.19	0.06	0.36	0.16	0.12	0.05	0.24	0.1	0.2	0.05	0.25	0.05	0.27	0.11	0.17	0.06	0.27	0.1	0.13	0.06	0.49	0.13	0.17	0.08	0.17	0.08	0.12	0.07
400	CCN(CC)CCCC(C)Nc1c2ccc(Cl)cc2nc2ccc(OC)cc12	0.2	0.09	0.82	0.09	0.75	0.1	0.51	0.11	0.37	0.09	0.82	0.1	0.75	0.13	0.78	0.1	0.8	0.06	0.58	0.08	0.39	0.13	0.57	0.15	0.39	0.11	0.49	0.09	0.44	0.08	0.41	0.13	0.46	0.09
401	CC(C)NCC(O)COc1ccc(CC(N)=O)cc1	0.1	0.04	0.19	0.06	0.27	0.08	0.13	0.05	0.12	0.05	0.26	0.06	0.28	0.06	0.24	0.07	0.29	0.05	0.12	0.04	0.14	0.09	0.15	0.06	0.19	0.06	0.13	0.07	0.08	0.04	0.1	0.03	0.12	0.07
402	O=C1C(O)=C([C@H]2CC[C@H](c3ccc(Cl)cc3)CC2)C(=O)c2ccccc21	0.33	0.06	0.3	0.07	0.26	0.04	0.31	0.07	0.25	0.06	0.21	0.03	0.3	0.09	0.3	0.06	0.35	0.05	0.3	0.08	0.23	0.09	0.26	0.08	0.35	0.05	0.34	0.09	0.34	0.07	0.35	0.08	0.35	0.08
404	CN1CCC(=C2c3ccccc3CCc3cccnc32)CC1	0.14	0.06	0.27	0.06	0.34	0.06	0.2	0.08	0.13	0.05	0.24	0.08	0.32	0.06	0.29	0.05	0.32	0.06	0.16	0.06	0.14	0.06	0.17	0.06	0.2	0.06	0.16	0.07	0.14	0.05	0.15	0.05	0.17	0.06
405	CN1CCCC(n2nc(Cc3ccc(Cl)cc3)c3ccccc3c2=O)CC1	0.12	0.05	0.52	0.04	0.39	0.07	0.44	0.07	0.25	0.09	0.52	0.1	0.42	0.11	0.46	0.1	0.49	0.08	0.36	0.08	0.33	0.1	0.33	0.1	0.35	0.08	0.4	0.12	0.36	0.06	0.33	0.09	0.32	0.13
406	CC1(C)S[C@@H]2[C@H](NC(=O)[C@@H](NC(=O)N3CCNC3=O)c3ccccc3)C(=O)N2[C@H]1C(=O)O	0.08	0.03	0.35	0.1	0.54	0.1	0.29	0.08	0.21	0.06	0.57	0.13	0.39	0.11	0.56	0.08	0.57	0.05	0.26	0.07	0.32	0.09	0.34	0.08	0.43	0.07	0.21	0.08	0.25	0.07	0.33	0.09	0.22	0.1
407	C[C@H]1[C@H](NC(=O)C(=NOC(C)(C)C(=O)O)c2csc(N)n2)C(=O)N1S(=O)(=O)O	0.12	0.04	0.31	0.06	0.46	0.06	0.27	0.05	0.26	0.1	0.43	0.07	0.34	0.13	0.44	0.05	0.36	0.1	0.24	0.08	0.3	0.08	0.31	0.06	0.31	0.06	0.25	0.11	0.23	0.09	0.29	0.08	0.23	0.07
408	NCC(CC(=O)O)c1ccc(Cl)cc1	0.18	0.05	0.15	0.05	0.24	0.07	0.09	0.05	0.12	0.03	0.17	0.07	0.19	0.06	0.2	0.07	0.28	0.06	0.1	0.03	0.09	0.06	0.08	0.06	0.1	0.05	0.11	0.05	0.06	0.03	0.06	0.03	0.11	0.06
409	CCC1(CC)C(=O)NC(=O)NC1=O	0.05	0.02	0.09	0.03	0.19	0.06	0.09	0.05	0.1	0.03	0.14	0.06	0.14	0.05	0.1	0.03	0.27	0.08	0.1	0.04	0.12	0.05	0.12	0.07	0.15	0.1	0.08	0.04	0.07	0.05	0.08	0.03	0.09	0.05
410	CCN(CC)CCOC(=O)C(O)(c1ccccc1)c1ccccc1	0.13	0.04	0.09	0.04	0.1	0.04	0.11	0.05	0.09	0.08	0.1	0.04	0.14	0.05	0.11	0.04	0.13	0.03	0.07	0.05	0.1	0.05	0.06	0.03	0.14	0.05	0.08	0.05	0.09	0.05	0.08	0.03	0.11	0.1
411	CCOC(=O)[C@H](CCc1ccccc1)N[C@H]1CCc2ccccc2N(CC(=O)O)C1=O	0.15	0.04	0.63	0.15	0.61	0.19	0.23	0.1	0.18	0.06	0.6	0.16	0.67	0.03	0.63	0.18	0.55	0.19	0.26	0.05	0.2	0.08	0.22	0.12	0.33	0.07	0.24	0.1	0.22	0.09	0.26	0.06	0.22	0.09
412	NS(=O)(=O)c1cc2c(cc1C(F)(F)F)NC(Cc1ccccc1)NS2(=O)=O	0.27	0.12	0.45	0.05	0.44	0.08	0.39	0.12	0.36	0.07	0.46	0.12	0.44	0.07	0.53	0.08	0.38	0.1	0.42	0.09	0.39	0.09	0.43	0.07	0.4	0.1	0.45	0.12	0.37	0.1	0.41	0.06	0.38	0.1
413	COC(=O)C1=C(C)NC(C)=C(C(=O)O[C@@H]2CCCN(Cc3ccccc3)C2)[C@@H]1c1cccc([N+](=O)[O-])c1	0.15	0.06	0.4	0.07	0.37	0.09	0.3	0.12	0.3	0.09	0.38	0.15	0.43	0.08	0.27	0.08	0.43	0.11	0.36	0.09	0.26	0.17	0.31	0.13	0.42	0.08	0.34	0.08	0.36	0.1	0.38	0.09	0.33	0.11
414	CC(C(=O)O)c1ccc2oc(-c3ccc(Cl)cc3)nc2c1	0.64	0.09	0.45	0.1	0.41	0.06	0.26	0.09	0.2	0.05	0.48	0.08	0.45	0.08	0.53	0.04	0.37	0.06	0.24	0.08	0.24	0.06	0.23	0.09	0.26	0.05	0.25	0.07	0.22	0.1	0.19	0.08	0.18	0.08
415	NC(CO)C(=O)NNCc1ccc(O)c(O)c1O	0.12	0.04	0.5	0.11	0.53	0.18	0.34	0.08	0.28	0.08	0.46	0.08	0.52	0.15	0.54	0.06	0.62	0.1	0.41	0.08	0.24	0.06	0.29	0.11	0.31	0.05	0.32	0.09	0.31	0.04	0.29	0.06	0.28	0.12
416	CCc1oc2ccccc2c1C(=O)c1cc(Br)c(O)c(Br)c1	0.56	0.16	0.55	0.07	0.43	0.13	0.5	0.15	0.45	0.16	0.44	0.09	0.53	0.06	0.54	0.06	0.47	0.15	0.44	0.08	0.45	0.07	0.49	0.08	0.42	0.06	0.55	0.1	0.55	0.09	0.45	0.1	0.51	0.15
417	CNCC12CCC(c3ccccc31)c1ccccc12	0.28	0.05	0.36	0.09	0.38	0.05	0.29	0.09	0.25	0.07	0.41	0.06	0.34	0.07	0.34	0.05	0.32	0.07	0.26	0.09	0.32	0.14	0.26	0.07	0.27	0.08	0.26	0.1	0.2	0.04	0.2	0.06	0.24	0.07
418	CCCCNc1ccc(C(=O)OCCOCCOCCOCCOCCOCCOCCOCCOCCOC)cc1	0.37	0.03	0.28	0.05	0.3	0.04	0.25	0.1	0.27	0.09	0.28	0.06	0.29	0.04	0.25	0.06	0.26	0.05	0.31	0.06	0.27	0.08	0.35	0.09	0.32	0.08	0.25	0.05	0.25	0.06	0.23	0.05	0.33	0.14
419	C[C@@H](Cc1ccccc1)N(C)Cc1ccccc1	0.27	0.05	0.09	0.03	0.18	0.07	0.08	0.04	0.07	0.05	0.09	0.03	0.14	0.05	0.13	0.04	0.17	0.04	0.03	0.02	0.09	0.07	0.08	0.06	0.09	0.05	0.1	0.05	0.1	0.05	0.09	0.04	0.1	0.03
420	CCN(CC)C(=O)C1CN2CCc3cc(OC)c(OC)cc3C2CC1OC(C)=O	0.04	0.02	0.35	0.07	0.33	0.06	0.22	0.06	0.14	0.05	0.35	0.05	0.32	0.08	0.32	0.04	0.35	0.08	0.22	0.06	0.19	0.09	0.23	0.11	0.27	0.08	0.16	0.06	0.22	0.07	0.17	0.07	0.19	0.1
421	NS(=O)(=O)c1cc2c(cc1Cl)N=C(CSCc1ccccc1)NS2(=O)=O	0.34	0.11	0.39	0.06	0.41	0.13	0.33	0.12	0.3	0.09	0.44	0.11	0.37	0.04	0.46	0.1	0.34	0.07	0.31	0.09	0.33	0.07	0.36	0.1	0.34	0.05	0.39	0.11	0.33	0.08	0.4	0.08	0.36	0.1
422	CN1[C@H]2CC[C@@H]1C[C@H](OC(c1ccccc1)c1ccccc1)C2	0.15	0.04	0.13	0.05	0.22	0.06	0.11	0.04	0.12	0.09	0.13	0.04	0.17	0.05	0.21	0.06	0.21	0.06	0.08	0.04	0.08	0.05	0.1	0.05	0.15	0.06	0.13	0.06	0.15	0.07	0.14	0.04	0.14	0.08
423	CC(C)COCC(CN(Cc1ccccc1)c1ccccc1)N1CCCC1	0.06	0.03	0.2	0.04	0.23	0.05	0.12	0.04	0.13	0.05	0.19	0.06	0.19	0.04	0.27	0.04	0.27	0.08	0.09	0.04	0.12	0.04	0.17	0.05	0.16	0.03	0.14	0.06	0.16	0.07	0.18	0.05	0.15	0.08
424	CNCCc1ccccn1	0.08	0.03	0.1	0.03	0.19	0.04	0.16	0.07	0.13	0.06	0.16	0.05	0.14	0.05	0.15	0.06	0.19	0.05	0.08	0.03	0.18	0.06	0.12	0.05	0.18	0.08	0.06	0.06	0.12	0.09	0.09	0.05	0.13	0.04
425	C[N+](C)(C)CC(=O)[O-]	0.1	0.06	0.13	0.06	0.12	0.06	0.1	0.03	0.18	0.08	0.12	0.02	0.14	0.05	0.16	0.04	0.13	0.04	0.12	0.06	0.1	0.06	0.13	0.05	0.11	0.03	0.15	0.07	0.2	0.06	0.14	0.07	0.18	0.12
426	C[C@H]1C[C@H]2[C@@H]3CCC4=CC(=O)C=C[C@]4(C)[C@@]3(F)[C@@H](O)C[C@]2(C)[C@@]1(O)C(=O)CO	0.03	0.01	0.22	0.1	0.15	0.05	0.3	0.11	0.23	0.05	0.15	0.08	0.17	0.07	0.22	0.15	0.17	0.06	0.25	0.12	0.19	0.11	0.33	0.18	0.34	0.09	0.22	0.07	0.28	0.1	0.25	0.09	0.23	0.11
427	CC(C)NCC(O)COc1ccc(CCOCC2CC2)cc1	0.11	0.04	0.11	0.06	0.22	0.07	0.1	0.05	0.07	0.03	0.14	0.06	0.17	0.02	0.14	0.04	0.16	0.05	0.09	0.05	0.09	0.06	0.11	0.07	0.16	0.06	0.08	0.05	0.08	0.07	0.05	0.04	0.07	0.05
428	NCCc1cc[nH]n1	0.04	0.01	0.24	0.09	0.3	0.06	0.15	0.04	0.16	0.06	0.25	0.07	0.23	0.04	0.25	0.08	0.23	0.06	0.09	0.04	0.15	0.05	0.12	0.07	0.15	0.08	0.14	0.04	0.15	0.06	0.12	0.08	0.13	0.06
429	C/N=C(\NC)NCc1ccccc1	0.19	0.03	0.11	0.03	0.17	0.07	0.16	0.05	0.09	0.05	0.16	0.04	0.12	0.05	0.12	0.04	0.17	0.04	0.09	0.05	0.12	0.07	0.16	0.05	0.14	0.07	0.08	0.05	0.04	0.03	0.08	0.06	0.06	0.05
430	O=C(O)CCCC[C@@H]1SC[C@@H]2NC(=O)N[C@H]12	0.05	0.02	0.15	0.04	0.23	0.06	0.11	0.05	0.12	0.04	0.18	0.03	0.14	0.05	0.2	0.03	0.21	0.04	0.08	0.02	0.08	0.04	0.13	0.07	0.12	0.05	0.1	0.06	0.09	0.04	0.08	0.04	0.11	0.07
431	OC(CCN1CCCCC1)(c1ccccc1)C1CC2C=CC1C2	0.15	0.04	0.11	0.05	0.21	0.06	0.1	0.04	0.09	0.05	0.13	0.03	0.15	0.05	0.17	0.06	0.17	0.06	0.06	0.05	0.12	0.07	0.14	0.07	0.13	0.06	0.08	0.05	0.1	0.06	0.1	0.04	0.09	0.06
432	CC(=O)Oc1ccc(C(c2ccc(OC(C)=O)cc2)c2ccccn2)cc1	0.37	0.16	0.29	0.09	0.23	0.05	0.32	0.1	0.25	0.08	0.24	0.07	0.33	0.05	0.29	0.04	0.29	0.05	0.31	0.09	0.3	0.09	0.21	0.06	0.3	0.08	0.31	0.13	0.32	0.09	0.35	0.08	0.3	0.11
433	CC(C)NCC(O)COc1ccc(COCCOC(C)C)cc1	0.12	0.04	0.07	0.05	0.17	0.06	0.08	0.05	0.06	0.04	0.09	0.05	0.13	0.04	0.09	0.02	0.13	0.04	0.08	0.04	0.08	0.04	0.08	0.05	0.11	0.05	0.09	0.06	0.08	0.07	0.06	0.03	0.08	0.05
434	Cc1ccc(C(=O)Oc2ccc(C(O)CNC(C)(C)C)cc2OC(=O)c2ccc(C)cc2)cc1	0.28	0.06	0.3	0.07	0.22	0.06	0.27	0.13	0.33	0.07	0.22	0.05	0.26	0.06	0.26	0.05	0.27	0.06	0.38	0.09	0.33	0.11	0.32	0.1	0.4	0.07	0.43	0.15	0.42	0.06	0.44	0.08	0.48	0.13
435	Cc1cc2c(OCC(CNC(C)(C)C)OC(=O)c3ccccc3)cccc2[nH]1	0.21	0.07	0.46	0.06	0.36	0.04	0.46	0.06	0.29	0.08	0.45	0.09	0.35	0.11	0.45	0.11	0.43	0.09	0.37	0.12	0.36	0.1	0.4	0.09	0.36	0.06	0.38	0.12	0.33	0.09	0.35	0.13	0.34	0.07
436	CN(Cc1cc(Br)cc(Br)c1N)C1CCCCC1	0.28	0.06	0.26	0.05	0.6	0.13	0.25	0.06	0.23	0.08	0.29	0.06	0.25	0.06	0.61	0.16	0.26	0.07	0.28	0.08	0.24	0.08	0.27	0.06	0.27	0.06	0.21	0.09	0.22	0.07	0.17	0.07	0.18	0.1
437	CC(C)C[C@H]1C(=O)N2CCC[C@H]2[C@]2(O)O[C@](NC(=O)[C@@H]3C=C4c5cccc6[nH]c(Br)c(c56)C[C@H]4N(C)C3)(C(C)C)C(=O)N12	0.16	0.07	0.92	0.03	0.92	0.04	0.77	0.06	0.39	0.07	0.93	0.03	0.86	0.16	0.91	0.04	0.88	0.06	0.67	0.15	0.56	0.07	0.8	0.08	0.55	0.15	0.44	0.09	0.47	0.05	0.44	0.08	0.44	0.13
438	CN(C)CCOC(c1ccccc1)c1ccc(Br)cc1	0.16	0.05	0.09	0.03	0.18	0.06	0.1	0.07	0.08	0.04	0.1	0.04	0.15	0.06	0.15	0.06	0.11	0.04	0.04	0.03	0.08	0.06	0.09	0.07	0.08	0.04	0.08	0.04	0.11	0.03	0.1	0.06	0.1	0.05
439	O=C(CCCN1CCC(O)(c2ccc(Br)cc2)CC1)c1ccc(F)cc1	0.1	0.05	0.19	0.06	0.23	0.06	0.19	0.09	0.13	0.07	0.18	0.07	0.23	0.08	0.21	0.1	0.21	0.04	0.14	0.09	0.14	0.08	0.13	0.07	0.25	0.07	0.18	0.11	0.23	0.1	0.19	0.09	0.23	0.05
440	CN(C)CCC(c1ccc(Br)cc1)c1ccccn1	0.18	0.06	0.16	0.05	0.28	0.08	0.16	0.1	0.09	0.05	0.18	0.07	0.24	0.07	0.2	0.07	0.18	0.06	0.08	0.05	0.13	0.08	0.13	0.09	0.15	0.08	0.08	0.06	0.1	0.05	0.11	0.05	0.08	0.04
441	Cc1nnc2n1-c1sc(Br)cc1C(c1ccccc1Cl)=NC2	0.4	0.04	0.33	0.05	0.32	0.06	0.29	0.07	0.23	0.09	0.32	0.07	0.3	0.05	0.38	0.07	0.25	0.08	0.23	0.07	0.32	0.08	0.29	0.04	0.33	0.06	0.28	0.08	0.33	0.07	0.26	0.07	0.31	0.1
442	CC(C)(C)c1ccc(CN2CCN(C(c3ccccc3)c3ccc(Cl)cc3)CC2)cc1	0.14	0.05	0.23	0.07	0.32	0.04	0.18	0.07	0.26	0.14	0.2	0.06	0.25	0.08	0.33	0.07	0.36	0.08	0.18	0.07	0.19	0.06	0.19	0.07	0.27	0.06	0.28	0.09	0.34	0.06	0.28	0.08	0.34	0.13
443	CCCCNc1cc(C(=O)O)cc(S(N)(=O)=O)c1Oc1ccccc1	0.41	0.09	0.38	0.07	0.32	0.09	0.3	0.11	0.26	0.09	0.36	0.04	0.36	0.08	0.41	0.08	0.34	0.08	0.32	0.07	0.3	0.07	0.35	0.1	0.32	0.09	0.32	0.09	0.29	0.03	0.34	0.07	0.32	0.09
444	CCCC(=O)N1CCCN(c2nc(N)c3cc(OC)c(OC)cc3n2)CC1	0.09	0.03	0.54	0.1	0.49	0.08	0.46	0.09	0.15	0.04	0.61	0.09	0.48	0.08	0.53	0.1	0.55	0.08	0.43	0.06	0.32	0.13	0.41	0.09	0.37	0.11	0.23	0.06	0.24	0.09	0.23	0.07	0.24	0.15
445	CCCCN1CCCCC1C(=O)Nc1c(C)cccc1C	0.14	0.05	0.12	0.02	0.13	0.05	0.14	0.09	0.05	0.03	0.1	0.04	0.14	0.04	0.11	0.03	0.13	0.02	0.05	0.03	0.06	0.06	0.15	0.08	0.08	0.03	0.06	0.04	0.03	0.02	0.03	0.02	0.03	0.03
446	Cc1ccc(Cl)c(OCC(O)CNC(C)(C)C)c1	0.17	0.07	0.06	0.03	0.14	0.04	0.08	0.04	0.06	0.03	0.09	0.04	0.1	0.03	0.1	0.03	0.11	0.05	0.06	0.03	0.07	0.04	0.05	0.03	0.11	0.04	0.05	0.04	0.06	0.04	0.04	0.03	0.06	0.05
448	CC(NC(C)(C)C)C(=O)c1cccc(Cl)c1	0.2	0.05	0.03	0.03	0.09	0.04	0.1	0.04	0.04	0.04	0.06	0.02	0.07	0.04	0.04	0.02	0.06	0.03	0.04	0.03	0.09	0.04	0.06	0.04	0.07	0.04	0.03	0.03	0.03	0.03	0.03	0.03	0.02	0.02
449	O=C1CC2(CCCC2)CC(=O)N1CCCCN1CCN(c2ncccn2)CC1	0.12	0.03	0.2	0.05	0.22	0.06	0.2	0.07	0.09	0.04	0.19	0.05	0.22	0.05	0.2	0.04	0.18	0.04	0.16	0.07	0.13	0.04	0.2	0.05	0.28	0.08	0.1	0.07	0.12	0.05	0.14	0.06	0.14	0.08
450	CCC(C)C1(CC)C(=O)NC(=O)NC1=O	0.06	0.02	0.09	0.02	0.19	0.07	0.08	0.03	0.12	0.06	0.12	0.05	0.14	0.04	0.1	0.03	0.2	0.06	0.05	0.03	0.11	0.05	0.09	0.05	0.15	0.07	0.1	0.05	0.06	0.04	0.07	0.04	0.06	0.04
451	C=CCC1(CC(C)C)C(=O)NC(=O)NC1=O	0.08	0.03	0.11	0.04	0.21	0.06	0.14	0.07	0.14	0.03	0.16	0.07	0.16	0.04	0.18	0.04	0.24	0.06	0.07	0.03	0.14	0.06	0.15	0.07	0.15	0.06	0.1	0.05	0.08	0.04	0.11	0.06	0.1	0.05
452	Oc1ccc2c(c1)[C@@]13CCCC[C@@]1(O)[C@@H](C2)N(CC1CCC1)CC3	0.18	0.04	0.36	0.07	0.3	0.07	0.24	0.08	0.23	0.06	0.27	0.04	0.27	0.07	0.3	0.06	0.32	0.06	0.23	0.05	0.23	0.15	0.25	0.06	0.3	0.08	0.19	0.08	0.27	0.06	0.26	0.07	0.27	0.15
453	CC(CC1c2ccccc2CCc2ccccc21)CN(C)C	0.13	0.05	0.16	0.05	0.32	0.11	0.14	0.06	0.16	0.04	0.17	0.04	0.27	0.06	0.28	0.07	0.32	0.08	0.08	0.04	0.12	0.04	0.13	0.07	0.17	0.05	0.15	0.06	0.13	0.05	0.13	0.07	0.17	0.09
454	CCCC[N+]1(C)[C@H]2C[C@H](OC(=O)[C@H](CO)c3ccccc3)C[C@@H]1[C@H]1O[C@@H]21	0.09	0.03	0.15	0.08	0.22	0.06	0.13	0.07	0.06	0.03	0.2	0.06	0.17	0.07	0.23	0.06	0.21	0.04	0.07	0.04	0.08	0.04	0.11	0.07	0.19	0.04	0.1	0.05	0.1	0.05	0.1	0.05	0.09	0.09
455	C=CCN1C[C@H](C(=O)N(CCCN(C)C)C(=O)NCC)C[C@@H]2c3cccc4[nH]cc(c34)C[C@H]21	0.2	0.08	0.63	0.07	0.7	0.07	0.66	0.07	0.25	0.06	0.67	0.19	0.66	0.11	0.64	0.06	0.64	0.18	0.67	0.12	0.34	0.08	0.65	0.07	0.52	0.15	0.29	0.08	0.32	0.08	0.3	0.08	0.36	0.1
456	C=C1CC[C@H](O)C/C1=C/C=C1\CCC[C@@]2(C)[C@H]1CC[C@@H]2[C@H](C)CCCC(C)(C)O	0.13	0.06	0.14	0.07	0.35	0.1	0.1	0.04	0.11	0.06	0.16	0.06	0.32	0.13	0.33	0.13	0.31	0.1	0.08	0.03	0.1	0.06	0.14	0.06	0.16	0.05	0.12	0.06	0.15	0.07	0.15	0.06	0.13	0.07
457	C=C1/C(=C\C=C2/CCC[C@@]3(C)[C@H]2CC[C@@H]3[C@H](C)CCCC(C)(C)O)C[C@@H](O)C[C@@H]1O	0.1	0.04	0.12	0.05	0.3	0.08	0.14	0.06	0.12	0.08	0.12	0.05	0.2	0.05	0.29	0.09	0.22	0.09	0.1	0.04	0.11	0.07	0.17	0.07	0.18	0.07	0.1	0.06	0.17	0.07	0.14	0.04	0.16	0.09
458	C[C@H]1CC2=CC(=O)CC[C@]2(C)[C@H]2CC[C@@]3(C)[C@@H](CC[C@]3(C)O)[C@H]12	0.06	0.03	0.13	0.06	0.13	0.04	0.09	0.05	0.1	0.03	0.09	0.07	0.06	0.04	0.15	0.07	0.13	0.04	0.06	0.04	0.07	0.05	0.13	0.04	0.14	0.05	0.09	0.05	0.08	0.04	0.07	0.04	0.09	0.05
459	CCOc1nc2cccc(C(=O)O)c2n1Cc1ccc(-c2ccccc2-c2nnn[nH]2)cc1	0.54	0.16	0.58	0.15	0.44	0.1	0.6	0.05	0.41	0.1	0.55	0.13	0.54	0.06	0.58	0.07	0.58	0.05	0.62	0.09	0.56	0.11	0.49	0.12	0.54	0.06	0.53	0.12	0.49	0.13	0.52	0.1	0.51	0.18
460	C[C@]12CC[C@H]3[C@@H](C=CC4=CC(=O)CC[C@@]43C)[C@@H]1CC[C@@]2(O)CCC(=O)O	0.1	0.02	0.25	0.08	0.21	0.06	0.22	0.07	0.12	0.05	0.17	0.06	0.2	0.06	0.21	0.08	0.23	0.08	0.14	0.07	0.14	0.08	0.27	0.09	0.23	0.07	0.1	0.06	0.14	0.05	0.12	0.05	0.12	0.05
461	C[N+](C)(C)CCOC(N)=O	0.04	0.02	0.11	0.03	0.14	0.02	0.08	0.04	0.2	0.11	0.11	0.04	0.09	0.03	0.1	0.04	0.15	0.04	0.14	0.05	0.14	0.05	0.13	0.06	0.11	0.05	0.19	0.07	0.13	0.06	0.1	0.06	0.12	0.06
462	NC(=O)N1c2ccccc2C=Cc2ccccc21	0.52	0.15	0.35	0.05	0.33	0.1	0.28	0.04	0.24	0.06	0.37	0.09	0.45	0.12	0.38	0.08	0.31	0.09	0.3	0.09	0.27	0.09	0.26	0.1	0.23	0.04	0.31	0.09	0.15	0.03	0.17	0.04	0.16	0.06
463	CC1(C)[C@@H](OC(=O)CCC(=O)O)CC[C@@]2(C)[C@H]1CC[C@]1(C)[C@@H]2C(=O)C=C2[C@@H]3C[C@@](C)(C(=O)O)CC[C@]3(C)CC[C@]21C	0.14	0.04	0.33	0.07	0.31	0.06	0.4	0.06	0.37	0.09	0.25	0.06	0.32	0.07	0.25	0.08	0.38	0.11	0.35	0.09	0.29	0.08	0.44	0.11	0.38	0.1	0.33	0.13	0.36	0.07	0.37	0.07	0.37	0.09
464	C[C@@](Cc1ccc(O)c(O)c1)(NN)C(=O)O	0.16	0.05	0.4	0.07	0.49	0.12	0.2	0.07	0.21	0.06	0.4	0.1	0.54	0.09	0.45	0.1	0.69	0.04	0.22	0.08	0.16	0.09	0.13	0.04	0.23	0.06	0.19	0.07	0.21	0.05	0.19	0.06	0.18	0.08
465	CCOC(=O)n1ccn(C)c1=S	0.07	0.03	0.06	0.03	0.17	0.02	0.06	0.02	0.06	0.05	0.14	0.05	0.11	0.03	0.13	0.04	0.13	0.04	0.04	0.02	0.1	0.04	0.06	0.03	0.08	0.03	0.06	0.03	0.05	0.02	0.06	0.06	0.04	0.04
466	CN(C)CCOC(c1ccc(Cl)cc1)c1ccccn1	0.15	0.08	0.13	0.05	0.18	0.04	0.09	0.05	0.05	0.04	0.12	0.05	0.15	0.06	0.14	0.04	0.11	0.03	0.05	0.03	0.07	0.04	0.07	0.05	0.08	0.04	0.07	0.06	0.08	0.04	0.05	0.03	0.06	0.04
467	O=NN(CCCl)C(=O)NCCCl	0.12	0.04	0.07	0.03	0.15	0.03	0.07	0.05	0.13	0.08	0.08	0.03	0.08	0.05	0.09	0.03	0.12	0.03	0.06	0.03	0.1	0.05	0.05	0.03	0.09	0.04	0.13	0.07	0.07	0.04	0.08	0.04	0.07	0.05
468	CCC(=O)c1ccc2c(c1)N(CCCN1CCN(CCO)CC1)c1ccccc1S2	0.06	0.04	0.33	0.1	0.29	0.08	0.26	0.11	0.15	0.07	0.32	0.08	0.29	0.1	0.31	0.1	0.34	0.08	0.23	0.1	0.19	0.08	0.18	0.07	0.28	0.06	0.19	0.09	0.23	0.09	0.22	0.1	0.24	0.06
469	CC(C)(C)NCC(O)COc1cccc2c1CCC(=O)N2	0.07	0.03	0.19	0.06	0.23	0.08	0.14	0.06	0.09	0.05	0.25	0.04	0.24	0.08	0.2	0.03	0.2	0.03	0.12	0.05	0.12	0.08	0.14	0.08	0.16	0.07	0.1	0.05	0.1	0.04	0.1	0.05	0.12	0.12
470	COc1ccccc1OCCNCC(O)COc1cccc2[nH]c3ccccc3c12	0.36	0.06	0.64	0.07	0.58	0.06	0.61	0.08	0.48	0.09	0.65	0.15	0.62	0.09	0.65	0.09	0.58	0.07	0.64	0.08	0.57	0.13	0.53	0.17	0.52	0.11	0.61	0.13	0.61	0.09	0.56	0.16	0.6	0.18
471	N[C@@H](C(=O)N[C@@H]1C(=O)N2C(C(=O)O)=C(Cl)CS[C@H]12)c1ccccc1	0.14	0.04	0.68	0.14	0.77	0.14	0.22	0.06	0.15	0.04	0.73	0.13	0.68	0.15	0.81	0.07	0.76	0.16	0.19	0.05	0.24	0.12	0.24	0.04	0.34	0.07	0.16	0.09	0.17	0.06	0.2	0.05	0.17	0.1
472	CC1=C(C(=O)O)N2C(=O)[C@@H](NC(=O)[C@H](N)c3ccc(O)cc3)[C@H]2SC1	0.15	0.07	0.53	0.09	0.6	0.11	0.29	0.06	0.3	0.07	0.63	0.11	0.56	0.12	0.73	0.07	0.62	0.13	0.29	0.08	0.32	0.09	0.33	0.12	0.42	0.08	0.23	0.08	0.29	0.07	0.33	0.09	0.32	0.13
473	Cn1nnnc1SCC1=C(C(=O)O)N2C(=O)[C@@H](NC(=O)[C@H](O)c3ccccc3)[C@H]2SC1	0.19	0.05	0.39	0.08	0.52	0.12	0.29	0.12	0.23	0.05	0.56	0.09	0.39	0.11	0.63	0.07	0.55	0.11	0.28	0.05	0.32	0.07	0.34	0.05	0.43	0.09	0.25	0.08	0.29	0.08	0.35	0.05	0.26	0.1
474	Cc1nnc(SCC2=C(C(=O)O)N3C(=O)[C@@H](NC(=O)Cn4cnnn4)[C@H]3SC2)s1	0.2	0.07	0.31	0.07	0.5	0.06	0.24	0.06	0.16	0.05	0.49	0.12	0.34	0.11	0.51	0.12	0.45	0.16	0.22	0.05	0.25	0.1	0.3	0.06	0.31	0.08	0.17	0.09	0.2	0.07	0.27	0.08	0.17	0.08
475	C=CC1=C(C(=O)O)N2C(=O)[C@@H](NC(=O)C(=NOCC(=O)O)c3csc(N)n3)[C@H]2SC1	0.19	0.03	0.4	0.13	0.47	0.14	0.28	0.06	0.26	0.07	0.56	0.15	0.42	0.15	0.53	0.15	0.48	0.1	0.26	0.06	0.34	0.09	0.31	0.08	0.38	0.08	0.27	0.14	0.24	0.09	0.33	0.08	0.24	0.07
476	CO/N=C(\C(=O)N[C@@H]1C(=O)N2C(C(=O)O)=C(CSc3nnnn3C)CS[C@H]12)c1csc(N)n1	0.17	0.04	0.34	0.1	0.41	0.1	0.27	0.08	0.27	0.05	0.51	0.13	0.31	0.13	0.46	0.1	0.45	0.12	0.27	0.06	0.34	0.09	0.35	0.08	0.42	0.07	0.29	0.11	0.28	0.08	0.37	0.07	0.26	0.09
477	CO[C@@]1(NC(=O)CSCC#N)C(=O)N2C(C(=O)O)=C(CSc3nnnn3C)CS[C@@H]21	0.12	0.02	0.27	0.08	0.46	0.08	0.18	0.06	0.18	0.05	0.48	0.1	0.31	0.11	0.48	0.05	0.4	0.11	0.17	0.06	0.25	0.1	0.25	0.05	0.31	0.06	0.18	0.11	0.19	0.08	0.27	0.06	0.21	0.13
478	O=C(O)C1=C(CSc2nnnn2CS(=O)(=O)O)CS[C@@H]2[C@H](NC(=O)[C@H](O)c3ccccc3)C(=O)N12	0.21	0.05	0.42	0.09	0.57	0.08	0.36	0.08	0.31	0.08	0.62	0.09	0.41	0.1	0.67	0.08	0.56	0.09	0.31	0.06	0.38	0.1	0.37	0.07	0.45	0.08	0.3	0.1	0.33	0.08	0.36	0.05	0.31	0.08
479	CCN1CCN(C(=O)N[C@@H](C(=O)N[C@@H]2C(=O)N3C(C(=O)O)=C(CSc4nnnn4C)CS[C@H]23)c2ccc(O)cc2)C(=O)C1=O	0.2	0.07	0.52	0.11	0.58	0.09	0.41	0.09	0.44	0.09	0.65	0.1	0.43	0.11	0.63	0.07	0.56	0.09	0.44	0.07	0.49	0.11	0.48	0.11	0.61	0.09	0.41	0.12	0.43	0.07	0.53	0.07	0.41	0.12
480	NCc1ccccc1CC(=O)N[C@@H]1C(=O)N2C(C(=O)O)=C(CSc3nnnn3CC(=O)O)CS[C@H]12	0.19	0.08	0.47	0.11	0.74	0.08	0.34	0.1	0.28	0.08	0.83	0.06	0.45	0.09	0.8	0.09	0.77	0.12	0.33	0.05	0.38	0.1	0.38	0.1	0.47	0.06	0.3	0.13	0.32	0.07	0.4	0.06	0.32	0.12
481	CO/N=C(/C(=O)N[C@@H]1C(=O)N2C(C(=O)O)=C(COC(C)=O)CS[C@H]12)c1csc(N)n1	0.11	0.03	0.38	0.12	0.49	0.09	0.25	0.07	0.27	0.06	0.56	0.13	0.37	0.14	0.54	0.1	0.47	0.09	0.24	0.07	0.32	0.09	0.31	0.09	0.38	0.09	0.22	0.11	0.25	0.07	0.33	0.08	0.26	0.06
482	CO[C@@]1(NC(=O)C2SC(=C(C(N)=O)C(=O)O)S2)C(=O)N2C(C(=O)O)=C(CSc3nnnn3C)CS[C@@H]21	0.19	0.06	0.36	0.08	0.5	0.07	0.29	0.08	0.29	0.09	0.55	0.14	0.35	0.11	0.49	0.1	0.45	0.14	0.25	0.08	0.31	0.09	0.33	0.06	0.39	0.07	0.25	0.1	0.24	0.08	0.33	0.08	0.27	0.1
483	CN(C)CCn1nnnc1SCC1=C(C(=O)O)N2C(=O)[C@@H](NC(=O)Cc3csc(N)n3)[C@H]2SC1	0.15	0.05	0.36	0.08	0.45	0.11	0.26	0.06	0.25	0.04	0.53	0.1	0.32	0.12	0.47	0.11	0.48	0.08	0.25	0.06	0.29	0.08	0.33	0.07	0.39	0.09	0.24	0.08	0.26	0.07	0.34	0.07	0.26	0.07
484	CO[C@@]1(NC(=O)Cc2cccs2)C(=O)N2C(C(=O)O)=C(COC(N)=O)CS[C@@H]21	0.09	0.03	0.39	0.12	0.66	0.13	0.23	0.06	0.21	0.05	0.73	0.1	0.39	0.14	0.71	0.15	0.55	0.13	0.2	0.07	0.27	0.08	0.28	0.04	0.33	0.09	0.19	0.09	0.2	0.08	0.26	0.07	0.22	0.07
485	COCC1=C(C(=O)O)N2C(=O)[C@@H](NC(=O)/C(=N\OC)c3csc(N)n3)[C@H]2SC1	0.09	0.03	0.38	0.12	0.47	0.1	0.22	0.06	0.22	0.04	0.55	0.12	0.36	0.16	0.53	0.12	0.47	0.1	0.2	0.07	0.27	0.1	0.29	0.08	0.34	0.09	0.2	0.11	0.23	0.06	0.29	0.07	0.22	0.06
486	CC=CC1=C(C(=O)O)N2C(=O)[C@@H](NC(=O)[C@H](N)c3ccc(O)cc3)[C@H]2SC1	0.18	0.04	0.5	0.12	0.56	0.19	0.3	0.08	0.3	0.07	0.62	0.12	0.55	0.09	0.69	0.07	0.62	0.13	0.29	0.09	0.33	0.11	0.35	0.08	0.44	0.07	0.23	0.09	0.29	0.07	0.37	0.09	0.34	0.14
487	COC1=C(C(=O)O)N2C(=O)[C@@H](NC(=O)[C@H](N)C3=CCC=CC3)[C@H]2SC1	0.08	0.03	0.45	0.09	0.53	0.12	0.23	0.09	0.18	0.05	0.52	0.11	0.49	0.13	0.56	0.14	0.55	0.11	0.2	0.04	0.25	0.07	0.26	0.08	0.35	0.09	0.16	0.08	0.19	0.07	0.22	0.06	0.2	0.08
488	CC(C)(O/N=C(\C(=O)N[C@@H]1C(=O)N2C(C(=O)[O-])=C(C[n+]3ccccc3)CS[C@H]12)c1csc(N)n1)C(=O)O	0.21	0.06	0.51	0.09	0.53	0.14	0.42	0.1	0.41	0.08	0.63	0.12	0.43	0.1	0.63	0.06	0.48	0.1	0.4	0.09	0.5	0.08	0.46	0.13	0.56	0.08	0.42	0.11	0.42	0.1	0.52	0.06	0.4	0.09
489	CO/N=C(\C(=O)N[C@@H]1C(=O)N2C(C(=O)O)=CCS[C@H]12)c1csc(N)n1	0.15	0.03	0.41	0.14	0.47	0.09	0.22	0.06	0.21	0.07	0.51	0.11	0.4	0.16	0.5	0.13	0.47	0.12	0.2	0.07	0.24	0.1	0.27	0.06	0.31	0.06	0.2	0.12	0.21	0.06	0.25	0.06	0.21	0.05
490	CO/N=C(\C(=O)N[C@@H]1C(=O)N2C(C(=O)O)=C(CSc3nc(=O)c(=O)[nH]n3C)CS[C@H]12)c1csc(N)n1	0.19	0.04	0.42	0.09	0.49	0.08	0.32	0.08	0.34	0.07	0.57	0.12	0.38	0.12	0.53	0.04	0.47	0.1	0.33	0.06	0.42	0.09	0.39	0.09	0.48	0.1	0.37	0.11	0.36	0.09	0.42	0.06	0.34	0.08
491	CON=C(C(=O)N[C@@H]1C(=O)N2C(C(=O)O)=C(COC(N)=O)CS[C@H]12)c1ccco1	0.13	0.03	0.38	0.11	0.48	0.09	0.25	0.06	0.24	0.06	0.58	0.1	0.4	0.12	0.54	0.14	0.48	0.1	0.24	0.05	0.31	0.08	0.27	0.07	0.38	0.08	0.24	0.13	0.22	0.1	0.31	0.07	0.25	0.06
492	Cc1ccc(-c2cc(C(F)(F)F)nn2-c2ccc(S(N)(=O)=O)cc2)cc1	0.44	0.04	0.35	0.08	0.33	0.1	0.33	0.06	0.29	0.1	0.4	0.11	0.44	0.06	0.45	0.06	0.38	0.07	0.34	0.08	0.35	0.1	0.33	0.07	0.32	0.09	0.38	0.12	0.31	0.08	0.34	0.07	0.32	0.15
493	CC(=O)OCC1=C(C(=O)O)N2C(=O)[C@@H](NC(=O)CC#N)[C@H]2SC1	0.07	0.03	0.36	0.06	0.57	0.06	0.19	0.05	0.19	0.06	0.55	0.09	0.46	0.13	0.61	0.08	0.53	0.07	0.17	0.06	0.23	0.08	0.2	0.08	0.3	0.07	0.15	0.07	0.15	0.05	0.21	0.07	0.17	0.08
494	CC1=C(C(=O)O)N2C(=O)[C@@H](NC(=O)[C@H](N)c3ccccc3)[C@H]2SC1	0.12	0.05	0.52	0.12	0.61	0.16	0.24	0.07	0.13	0.04	0.56	0.2	0.53	0.11	0.68	0.12	0.7	0.12	0.23	0.05	0.23	0.1	0.23	0.07	0.33	0.07	0.14	0.06	0.18	0.06	0.2	0.05	0.16	0.08
495	CC(=O)OCC1=C(C(=O)O)N2C(=O)[C@@H](NC(=O)[C@H](N)c3ccccc3)[C@H]2SC1	0.1	0.04	0.51	0.08	0.7	0.11	0.3	0.08	0.22	0.06	0.71	0.08	0.51	0.11	0.78	0.07	0.7	0.09	0.25	0.06	0.3	0.08	0.3	0.1	0.42	0.09	0.19	0.1	0.23	0.07	0.28	0.06	0.22	0.08
496	O=C(Cc1cccs1)N[C@@H]1C(=O)N2C(C(=O)[O-])=C(C[n+]3ccccc3)CS[C@H]12	0.28	0.05	0.65	0.11	0.72	0.09	0.35	0.07	0.3	0.04	0.74	0.07	0.6	0.13	0.7	0.13	0.74	0.09	0.3	0.06	0.34	0.11	0.39	0.08	0.42	0.06	0.33	0.07	0.36	0.09	0.42	0.06	0.33	0.14
497	CC(=O)OCC1=C(C(=O)O)N2C(=O)[C@@H](NC(=O)Cc3cccs3)[C@H]2SC1	0.08	0.03	0.41	0.08	0.83	0.07	0.22	0.05	0.19	0.04	0.78	0.1	0.46	0.14	0.86	0.06	0.79	0.07	0.16	0.06	0.25	0.12	0.24	0.07	0.3	0.06	0.16	0.08	0.17	0.08	0.24	0.06	0.18	0.06
498	CC(=O)OCC1=C(C(=O)O)N2C(=O)[C@@H](NC(=O)CSc3ccncc3)[C@H]2SC1	0.11	0.04	0.42	0.08	0.66	0.08	0.25	0.06	0.17	0.05	0.65	0.07	0.47	0.1	0.69	0.09	0.59	0.08	0.19	0.06	0.25	0.1	0.23	0.09	0.32	0.07	0.16	0.08	0.19	0.06	0.24	0.07	0.18	0.08
499	CC1=C(C(=O)O)N2C(=O)[C@@H](NC(=O)[C@H](N)C3=CCC=CC3)[C@H]2SC1	0.09	0.04	0.45	0.11	0.53	0.13	0.22	0.09	0.15	0.05	0.53	0.1	0.49	0.09	0.55	0.16	0.58	0.09	0.21	0.04	0.22	0.06	0.24	0.06	0.29	0.08	0.15	0.05	0.17	0.05	0.19	0.05	0.18	0.08
500	COCc1c(C(C)C)nc(C(C)C)c(/C=C/[C@@H](O)C[C@@H](O)CC(=O)O)c1-c1ccc(F)cc1	0.19	0.04	0.47	0.1	0.37	0.05	0.34	0.09	0.29	0.07	0.41	0.07	0.48	0.07	0.43	0.05	0.4	0.07	0.4	0.1	0.38	0.08	0.46	0.09	0.44	0.06	0.35	0.08	0.34	0.08	0.32	0.05	0.4	0.11
501	O=C(O)COCCN1CCN(C(c2ccccc2)c2ccc(Cl)cc2)CC1	0.32	0.12	0.19	0.05	0.25	0.06	0.2	0.06	0.11	0.07	0.21	0.06	0.27	0.08	0.25	0.07	0.26	0.07	0.12	0.06	0.1	0.06	0.13	0.09	0.2	0.07	0.12	0.09	0.14	0.05	0.14	0.07	0.17	0.08
502	CN(C)CCC(O)(c1ccccc1)c1ccccc1Cl	0.21	0.06	0.12	0.05	0.19	0.04	0.15	0.06	0.07	0.05	0.12	0.04	0.21	0.05	0.15	0.05	0.12	0.04	0.07	0.04	0.16	0.07	0.11	0.06	0.11	0.04	0.09	0.07	0.11	0.06	0.07	0.05	0.09	0.06
503	CC(C)NC(=N)NC(=N)Nc1ccc(Cl)cc1	0.28	0.07	0.14	0.04	0.24	0.04	0.2	0.03	0.12	0.06	0.18	0.04	0.2	0.06	0.16	0.05	0.23	0.03	0.15	0.04	0.17	0.06	0.18	0.06	0.19	0.05	0.1	0.04	0.14	0.05	0.15	0.09	0.08	0.1
504	CC(CC(C)(C)O)OC(O)C(Cl)(Cl)Cl	0.15	0.04	0.04	0.01	0.11	0.04	0.07	0.04	0.1	0.07	0.08	0.04	0.06	0.02	0.1	0.03	0.08	0.03	0.06	0.02	0.08	0.06	0.06	0.04	0.07	0.04	0.09	0.05	0.05	0.03	0.05	0.03	0.06	0.09
505	CN1C(=O)CCS(=O)(=O)C1c1ccc(Cl)cc1	0.24	0.07	0.25	0.06	0.28	0.06	0.21	0.07	0.1	0.04	0.25	0.1	0.32	0.08	0.32	0.07	0.25	0.08	0.15	0.04	0.24	0.07	0.14	0.06	0.18	0.03	0.12	0.04	0.14	0.07	0.13	0.05	0.16	0.06
506	CCN(CC)CCOC(=O)c1ccc(N)cc1Cl	0.15	0.04	0.15	0.05	0.19	0.06	0.13	0.03	0.13	0.06	0.15	0.06	0.18	0.07	0.14	0.07	0.18	0.05	0.2	0.08	0.11	0.06	0.16	0.08	0.13	0.06	0.12	0.07	0.09	0.04	0.1	0.03	0.11	0.07
507	NS(=O)(=O)c1cc2c(cc1Cl)N=CNS2(=O)=O	0.18	0.05	0.35	0.08	0.42	0.06	0.26	0.06	0.24	0.07	0.34	0.08	0.39	0.08	0.45	0.07	0.37	0.09	0.25	0.06	0.27	0.07	0.26	0.1	0.2	0.04	0.25	0.09	0.16	0.04	0.22	0.06	0.22	0.13
508	Oc1c(Cl)cc(Cl)c2cccnc12	0.31	0.11	0.49	0.1	0.5	0.12	0.23	0.1	0.19	0.05	0.46	0.1	0.48	0.13	0.52	0.13	0.52	0.11	0.24	0.06	0.26	0.06	0.15	0.06	0.17	0.03	0.12	0.07	0.18	0.1	0.15	0.07	0.17	0.08
509	CN(C)CCC(c1ccc(Cl)cc1)c1ccccn1	0.17	0.07	0.12	0.03	0.21	0.06	0.12	0.05	0.06	0.05	0.13	0.05	0.17	0.06	0.13	0.07	0.13	0.06	0.07	0.05	0.11	0.06	0.1	0.07	0.11	0.06	0.06	0.07	0.08	0.05	0.06	0.04	0.06	0.04
510	CN(C)CCOC(C)(c1ccccc1)c1ccc(Cl)cc1	0.1	0.04	0.08	0.04	0.14	0.04	0.09	0.04	0.05	0.05	0.08	0.03	0.12	0.04	0.11	0.03	0.09	0.04	0.04	0.04	0.08	0.06	0.05	0.05	0.07	0.03	0.08	0.06	0.09	0.05	0.07	0.04	0.08	0.05
511	CC(C)(N)Cc1ccc(Cl)cc1	0.13	0.07	0.08	0.05	0.12	0.04	0.1	0.05	0.11	0.04	0.1	0.05	0.08	0.04	0.08	0.04	0.09	0.04	0.1	0.05	0.11	0.08	0.08	0.07	0.11	0.03	0.13	0.08	0.07	0.04	0.07	0.04	0.12	0.11
512	CC(C)NC(=N)NC(=N)Nc1ccc(Cl)c(Cl)c1	0.28	0.04	0.15	0.04	0.25	0.04	0.18	0.03	0.12	0.06	0.18	0.06	0.21	0.04	0.19	0.04	0.22	0.04	0.16	0.05	0.16	0.06	0.17	0.05	0.18	0.05	0.1	0.05	0.13	0.06	0.14	0.08	0.08	0.1
513	CN(C)CCCN1c2ccccc2Sc2ccc(Cl)cc21	0.21	0.06	0.2	0.08	0.25	0.07	0.16	0.05	0.16	0.08	0.23	0.08	0.26	0.08	0.31	0.08	0.19	0.08	0.15	0.08	0.19	0.05	0.13	0.07	0.21	0.07	0.12	0.08	0.16	0.09	0.16	0.08	0.15	0.06
514	CN(C)CC/C=C1\c2ccccc2Sc2ccc(Cl)cc21	0.25	0.1	0.25	0.09	0.29	0.08	0.24	0.08	0.21	0.07	0.26	0.08	0.29	0.09	0.25	0.08	0.23	0.09	0.18	0.08	0.23	0.09	0.18	0.07	0.25	0.07	0.21	0.11	0.19	0.1	0.19	0.09	0.21	0.07
515	CN(C)[C@@H]1C(O)=C(C(N)=O)C(=O)[C@@]2(O)C(O)=C3C(=O)c4c(O)ccc(Cl)c4[C@@](C)(O)[C@H]3C[C@@H]12	0.09	0.04	0.8	0.13	0.85	0.04	0.73	0.16	0.62	0.11	0.83	0.03	0.87	0.04	0.85	0.05	0.76	0.09	0.73	0.08	0.71	0.07	0.68	0.18	0.69	0.13	0.45	0.11	0.59	0.08	0.68	0.11	0.51	0.14
516	NS(=O)(=O)c1cc(C2(O)NC(=O)c3ccccc32)ccc1Cl	0.37	0.13	0.37	0.1	0.36	0.1	0.37	0.1	0.26	0.07	0.38	0.09	0.37	0.1	0.49	0.11	0.35	0.1	0.34	0.06	0.34	0.07	0.3	0.06	0.31	0.07	0.33	0.05	0.26	0.07	0.3	0.08	0.26	0.1
517	O=c1[nH]c2cc(Cl)ccc2o1	0.27	0.08	0.27	0.06	0.29	0.1	0.17	0.04	0.15	0.04	0.25	0.07	0.28	0.07	0.34	0.11	0.34	0.11	0.15	0.03	0.19	0.06	0.12	0.07	0.13	0.03	0.1	0.07	0.08	0.05	0.11	0.08	0.1	0.04
518	CCn1nc(C(=O)O)c(=O)c2cc3c(cc21)OCO3	0.21	0.08	0.51	0.11	0.46	0.13	0.38	0.1	0.26	0.06	0.56	0.07	0.55	0.08	0.6	0.08	0.57	0.09	0.33	0.11	0.37	0.09	0.32	0.08	0.34	0.06	0.27	0.06	0.25	0.07	0.25	0.08	0.25	0.13
519	O=C(O)c1cn(C2CC2)c2cc(N3CCNCC3)c(F)cc2c1=O	0.07	0.04	0.6	0.11	0.49	0.2	0.5	0.15	0.27	0.1	0.62	0.13	0.57	0.14	0.68	0.12	0.57	0.16	0.54	0.12	0.39	0.09	0.52	0.16	0.49	0.1	0.37	0.1	0.3	0.07	0.34	0.1	0.35	0.17
520	COc1cc(N)c(Cl)cc1C(=O)NC1CCN(CCCOc2ccc(F)cc2)CC1OC	0.11	0.05	0.43	0.07	0.46	0.06	0.37	0.05	0.3	0.11	0.42	0.08	0.37	0.05	0.41	0.1	0.43	0.04	0.4	0.12	0.35	0.13	0.38	0.08	0.48	0.08	0.34	0.09	0.36	0.14	0.33	0.11	0.34	0.13
521	CN(C)CCCC1(c2ccc(F)cc2)OCc2cc(C#N)ccc21	0.15	0.04	0.24	0.06	0.25	0.06	0.15	0.04	0.08	0.05	0.25	0.04	0.29	0.05	0.27	0.07	0.24	0.03	0.12	0.06	0.16	0.08	0.12	0.07	0.19	0.05	0.12	0.06	0.13	0.07	0.1	0.05	0.11	0.04
522	Nc1nc(Cl)nc2c1ncn2[C@H]1C[C@H](O)[C@@H](CO)O1	0.07	0.02	0.45	0.08	0.38	0.06	0.22	0.08	0.15	0.07	0.4	0.11	0.39	0.13	0.41	0.09	0.43	0.08	0.19	0.08	0.21	0.07	0.24	0.09	0.24	0.06	0.16	0.1	0.18	0.06	0.19	0.05	0.15	0.07
523	CC[C@H]1OC(=O)[C@H](C)[C@@H](O[C@H]2C[C@@](C)(OC)[C@@H](O)[C@H](C)O2)[C@H](C)[C@@H](O[C@@H]2O[C@H](C)C[C@H](N(C)C)[C@H]2O)[C@](C)(OC)C[C@@H](C)C(=O)[C@H](C)[C@@H](O)[C@]1(C)O	0.1	0.04	0.2	0.06	0.18	0.07	0.33	0.13	0.24	0.11	0.19	0.09	0.19	0.08	0.2	0.08	0.19	0.07	0.32	0.08	0.31	0.09	0.41	0.14	0.4	0.14	0.26	0.11	0.32	0.12	0.29	0.1	0.36	0.15
524	O=C(O)[C@H]1/C(=C/CO)O[C@@H]2CC(=O)N21	0.06	0.02	0.27	0.08	0.35	0.04	0.18	0.05	0.15	0.09	0.27	0.05	0.38	0.08	0.35	0.06	0.39	0.08	0.13	0.05	0.14	0.04	0.17	0.06	0.15	0.04	0.13	0.07	0.11	0.06	0.12	0.03	0.1	0.07
525	CN1CCC[C@@H]1CCO[C@](C)(c1ccccc1)c1ccc(Cl)cc1	0.07	0.06	0.12	0.05	0.19	0.06	0.08	0.06	0.08	0.07	0.14	0.05	0.15	0.05	0.17	0.04	0.17	0.04	0.05	0.04	0.1	0.08	0.05	0.04	0.1	0.03	0.06	0.05	0.12	0.06	0.1	0.05	0.08	0.02
526	CC(C)(C)NCC(O)c1cc(Cl)c(N)c(Cl)c1	0.16	0.04	0.18	0.05	0.27	0.04	0.19	0.05	0.15	0.06	0.17	0.08	0.22	0.03	0.19	0.06	0.21	0.04	0.21	0.08	0.19	0.05	0.2	0.08	0.15	0.05	0.13	0.09	0.11	0.04	0.11	0.05	0.13	0.07
527	CCC[C@@H]1C[C@@H](C(=O)N[C@H]([C@H](C)Cl)[C@H]2O[C@H](SC)[C@H](O)[C@@H](O)[C@H]2O)N(C)C1	0.06	0.02	0.18	0.05	0.26	0.05	0.2	0.05	0.12	0.04	0.19	0.07	0.19	0.07	0.25	0.07	0.18	0.03	0.13	0.04	0.14	0.09	0.26	0.06	0.29	0.06	0.13	0.06	0.17	0.08	0.18	0.07	0.15	0.08
528	Oc1c(I)cc(Cl)c2cccnc12	0.46	0.12	0.47	0.1	0.41	0.12	0.28	0.06	0.24	0.07	0.47	0.11	0.42	0.14	0.44	0.16	0.45	0.13	0.26	0.04	0.28	0.07	0.19	0.06	0.23	0.04	0.16	0.07	0.21	0.09	0.19	0.08	0.22	0.08
529	CC(CN(C)C)C(C)(O)Cc1ccc(Cl)cc1	0.16	0.06	0.04	0.03	0.13	0.04	0.08	0.03	0.04	0.03	0.1	0.05	0.08	0.02	0.08	0.03	0.07	0.04	0.03	0.02	0.07	0.05	0.07	0.04	0.1	0.04	0.04	0.04	0.06	0.05	0.04	0.03	0.07	0.08
530	CC(C)/N=c1/cc2n(-c3ccc(Cl)cc3)c3ccccc3nc-2cc1Nc1ccc(Cl)cc1	0.46	0.07	0.66	0.08	0.46	0.1	0.56	0.06	0.52	0.09	0.6	0.11	0.53	0.11	0.59	0.14	0.54	0.16	0.58	0.12	0.58	0.1	0.53	0.11	0.51	0.09	0.58	0.16	0.61	0.07	0.56	0.11	0.58	0.12
531	CCN(CC)CCOc1ccc(C(=C(Cl)c2ccccc2)c2ccccc2)cc1	0.24	0.05	0.24	0.09	0.21	0.03	0.22	0.06	0.24	0.09	0.18	0.03	0.21	0.07	0.24	0.07	0.23	0.09	0.18	0.04	0.22	0.06	0.18	0.05	0.23	0.08	0.25	0.09	0.33	0.06	0.29	0.09	0.28	0.1
532	CN(C)CCCN1c2ccccc2CCc2ccc(Cl)cc21	0.13	0.05	0.16	0.07	0.27	0.1	0.14	0.05	0.11	0.06	0.22	0.06	0.31	0.08	0.35	0.1	0.26	0.06	0.12	0.06	0.16	0.07	0.17	0.08	0.21	0.08	0.1	0.08	0.14	0.08	0.13	0.06	0.12	0.06
533	O=C1CN=C(c2ccccc2Cl)c2cc([N+](=O)[O-])ccc2N1	0.56	0.08	0.39	0.06	0.39	0.03	0.31	0.12	0.19	0.08	0.36	0.07	0.41	0.07	0.4	0.11	0.39	0.04	0.25	0.08	0.25	0.07	0.22	0.08	0.31	0.06	0.21	0.06	0.19	0.07	0.22	0.06	0.18	0.09
534	Clc1cccc(Cl)c1N=C1NCCN1	0.24	0.07	0.1	0.04	0.16	0.03	0.15	0.08	0.11	0.05	0.12	0.05	0.12	0.04	0.14	0.06	0.1	0.03	0.12	0.07	0.12	0.07	0.13	0.04	0.13	0.06	0.08	0.05	0.1	0.05	0.12	0.08	0.07	0.05
535	COC(=O)[C@H](c1ccccc1Cl)N1CCc2sccc2C1	0.27	0.07	0.21	0.06	0.27	0.07	0.11	0.06	0.06	0.04	0.3	0.06	0.23	0.06	0.3	0.08	0.23	0.05	0.07	0.04	0.07	0.04	0.08	0.06	0.18	0.05	0.05	0.06	0.08	0.04	0.07	0.03	0.06	0.04
536	CC(C)(N)Cc1ccccc1Cl	0.12	0.05	0.06	0.04	0.11	0.04	0.09	0.04	0.1	0.04	0.09	0.04	0.08	0.03	0.06	0.03	0.08	0.03	0.06	0.04	0.12	0.07	0.06	0.06	0.09	0.02	0.11	0.06	0.06	0.04	0.06	0.05	0.09	0.08
537	CCc1cc2c(s1)N(C)C(=O)CN=C2c1ccccc1Cl	0.36	0.05	0.22	0.05	0.26	0.05	0.17	0.04	0.07	0.05	0.27	0.06	0.22	0.06	0.3	0.1	0.22	0.04	0.09	0.04	0.1	0.05	0.13	0.06	0.18	0.05	0.07	0.05	0.09	0.04	0.08	0.02	0.12	0.08
538	Cc1onc(-c2ccccc2Cl)c1C(=O)N[C@@H]1C(=O)N2[C@@H](C(=O)O)C(C)(C)S[C@H]12	0.2	0.05	0.37	0.11	0.47	0.12	0.3	0.03	0.22	0.06	0.48	0.12	0.41	0.07	0.54	0.09	0.48	0.09	0.27	0.07	0.33	0.09	0.32	0.08	0.39	0.08	0.23	0.08	0.26	0.07	0.3	0.08	0.25	0.1
539	O=C1CN2CCOC2(c2ccccc2Cl)c2cc(Cl)ccc2N1	0.3	0.1	0.26	0.11	0.27	0.05	0.24	0.07	0.15	0.06	0.27	0.07	0.27	0.06	0.34	0.07	0.24	0.07	0.19	0.11	0.17	0.06	0.21	0.06	0.3	0.09	0.19	0.08	0.24	0.05	0.23	0.08	0.2	0.04
540	CN1CCN(C2=Nc3cc(Cl)ccc3Nc3ccccc32)CC1	0.18	0.07	0.3	0.08	0.32	0.04	0.24	0.08	0.14	0.07	0.32	0.08	0.26	0.09	0.32	0.07	0.27	0.03	0.25	0.11	0.22	0.12	0.2	0.06	0.23	0.06	0.17	0.09	0.19	0.06	0.2	0.06	0.17	0.07
541	CC(=O)OCC(=O)[C@@]1(O)CC[C@H]2[C@@H]3CCC4=CC(=O)CC[C@]4(C)[C@H]3C(=O)C[C@@]21C	0.04	0.02	0.24	0.09	0.17	0.06	0.27	0.1	0.17	0.04	0.19	0.07	0.2	0.09	0.2	0.1	0.18	0.11	0.19	0.1	0.2	0.11	0.3	0.16	0.3	0.07	0.13	0.07	0.26	0.12	0.18	0.08	0.23	0.1
542	O=C(O)c1cc(=O)c2c(OCC(O)COc3cccc4oc(C(=O)O)cc(=O)c34)cccc2o1	0.39	0.1	0.75	0.06	0.61	0.06	0.64	0.07	0.58	0.09	0.66	0.11	0.64	0.06	0.69	0.06	0.61	0.09	0.69	0.07	0.68	0.11	0.65	0.09	0.63	0.1	0.68	0.09	0.61	0.08	0.68	0.09	0.6	0.13
543	CC1(C)S[C@@H]2[C@H](NC(=O)C3(N)CCCCC3)C(=O)N2[C@H]1C(=O)O	0.05	0.03	0.23	0.08	0.45	0.06	0.16	0.07	0.09	0.04	0.35	0.07	0.27	0.08	0.37	0.1	0.42	0.1	0.14	0.03	0.14	0.06	0.23	0.07	0.24	0.06	0.13	0.04	0.12	0.05	0.14	0.07	0.12	0.07
544	CC1CC(OC(=O)C(O)c2ccccc2)CC(C)(C)C1	0.36	0.05	0.08	0.03	0.14	0.04	0.07	0.03	0.06	0.05	0.13	0.04	0.1	0.04	0.1	0.03	0.09	0.04	0.04	0.02	0.06	0.03	0.06	0.06	0.09	0.05	0.06	0.03	0.04	0.03	0.04	0.03	0.05	0.05
545	CN1CCN(C(c2ccccc2)c2ccccc2)CC1	0.13	0.06	0.15	0.03	0.24	0.06	0.12	0.05	0.09	0.08	0.16	0.04	0.21	0.07	0.21	0.05	0.19	0.05	0.07	0.04	0.11	0.05	0.12	0.06	0.13	0.06	0.12	0.06	0.12	0.05	0.12	0.05	0.11	0.05
546	N[C@@H]1CONC1=O	0.03	0.01	0.5	0.21	0.65	0.03	0.1	0.03	0.12	0.06	0.5	0.19	0.6	0.02	0.58	0.14	0.6	0.17	0.12	0.04	0.08	0.03	0.09	0.05	0.1	0.05	0.15	0.08	0.13	0.07	0.08	0.02	0.1	0.05
547	NS(=O)(=O)c1cc2c(cc1Cl)NC(C1CC3C=CC1C3)NS2(=O)=O	0.12	0.05	0.37	0.06	0.36	0.09	0.31	0.1	0.25	0.05	0.42	0.08	0.37	0.03	0.44	0.05	0.32	0.1	0.26	0.04	0.24	0.05	0.36	0.07	0.32	0.06	0.28	0.05	0.27	0.04	0.29	0.07	0.27	0.14
548	CN1CCC(=C2c3ccccc3C=Cc3ccccc32)CC1	0.29	0.07	0.41	0.06	0.41	0.11	0.28	0.1	0.29	0.07	0.34	0.1	0.41	0.12	0.4	0.11	0.5	0.1	0.27	0.09	0.28	0.09	0.32	0.12	0.28	0.04	0.29	0.08	0.27	0.04	0.28	0.09	0.33	0.12
549	NCCS	0.1	0.04	0.08	0.04	0.18	0.06	0.07	0.04	0.1	0.04	0.19	0.09	0.09	0.03	0.14	0.03	0.1	0.03	0.06	0.04	0.1	0.04	0.06	0.03	0.1	0.05	0.15	0.09	0.09	0.05	0.05	0.04	0.09	0.05
550	N[C@@H](CS)C(=O)O	0.03	0.02	0.15	0.07	0.14	0.05	0.09	0.03	0.13	0.06	0.11	0.04	0.13	0.03	0.17	0.06	0.13	0.05	0.08	0.04	0.04	0.04	0.07	0.03	0.08	0.04	0.17	0.05	0.09	0.03	0.07	0.03	0.08	0.05
551	Nc1ccn([C@@H]2O[C@H](CO)[C@@H](O)[C@@H]2O)c(=O)n1	0.02	0.02	0.45	0.07	0.37	0.09	0.25	0.1	0.17	0.06	0.34	0.13	0.45	0.13	0.44	0.09	0.39	0.12	0.22	0.09	0.16	0.06	0.24	0.12	0.2	0.06	0.19	0.07	0.17	0.07	0.18	0.08	0.13	0.09
552	C#C[C@]1(O)CC[C@H]2[C@@H]3CCC4=Cc5oncc5C[C@]4(C)[C@H]3CC[C@@]21C	0.18	0.04	0.38	0.08	0.27	0.1	0.19	0.08	0.12	0.04	0.26	0.09	0.23	0.09	0.36	0.09	0.31	0.07	0.14	0.04	0.13	0.06	0.18	0.06	0.21	0.08	0.12	0.08	0.17	0.06	0.15	0.05	0.18	0.08
553	O=C1CN(N=Cc2ccc(-c3ccc([N+](=O)[O-])cc3)o2)C(=O)N1	0.43	0.09	0.45	0.07	0.55	0.06	0.23	0.13	0.18	0.08	0.52	0.1	0.49	0.09	0.51	0.1	0.54	0.03	0.2	0.05	0.24	0.05	0.21	0.06	0.3	0.06	0.21	0.06	0.16	0.06	0.24	0.09	0.18	0.08
554	COc1cccc2c1C(=O)c1c(O)c3c(c(O)c1C2=O)C[C@@](O)(C(C)=O)C[C@@H]3O[C@H]1C[C@H](N)[C@H](O)[C@H](C)O1	0.15	0.07	0.99	0.01	0.55	0.13	0.99	0.01	0.98	0.03	0.61	0.15	0.61	0.14	0.53	0.21	0.49	0.19	0.99	0.01	0.98	0.04	0.99	0.01	0.98	0.03	0.98	0.01	0.99	0.01	0.98	0.03	0.99	0.03
555	N=C(N)N1CCc2ccccc2C1	0.22	0.06	0.28	0.08	0.3	0.05	0.21	0.07	0.18	0.08	0.26	0.06	0.29	0.06	0.25	0.08	0.3	0.07	0.19	0.05	0.18	0.06	0.23	0.05	0.17	0.05	0.15	0.06	0.08	0.05	0.1	0.03	0.09	0.05
556	CC(=O)N(O)CCCCCNC(=O)CCC(=O)N(O)CCCCCNC(=O)CCC(=O)N(O)CCCCCN	0.09	0.04	0.28	0.04	0.35	0.12	0.31	0.08	0.21	0.07	0.33	0.06	0.36	0.07	0.28	0.05	0.32	0.07	0.29	0.06	0.32	0.09	0.38	0.08	0.41	0.09	0.24	0.11	0.21	0.08	0.24	0.08	0.26	0.12
557	C[C@H](CCC(=O)O)[C@H]1CC[C@H]2[C@@H]3C(=O)C[C@@H]4CC(=O)CC[C@]4(C)[C@H]3CC(=O)[C@@]21C	0.11	0.03	0.22	0.05	0.19	0.05	0.24	0.05	0.19	0.06	0.22	0.03	0.21	0.05	0.21	0.07	0.22	0.09	0.18	0.04	0.15	0.07	0.25	0.09	0.26	0.06	0.11	0.07	0.18	0.07	0.14	0.07	0.15	0.08
558	CC(C)Nc1cccnc1N1CCN(C(=O)c2cc3cc(NS(C)(=O)=O)ccc3[nH]2)CC1	0.13	0.08	0.6	0.06	0.48	0.12	0.54	0.07	0.34	0.09	0.61	0.11	0.52	0.05	0.57	0.05	0.51	0.11	0.56	0.08	0.43	0.11	0.5	0.11	0.49	0.11	0.42	0.07	0.42	0.06	0.4	0.13	0.41	0.14
559	CN(C)[C@@H]1C(O)=C(C(N)=O)C(=O)[C@@]2(O)C(O)=C3C(=O)c4c(O)ccc(Cl)c4[C@@H](O)[C@H]3C[C@@H]12	0.07	0.06	0.82	0.12	0.9	0.05	0.66	0.15	0.58	0.1	0.91	0.03	0.9	0.03	0.93	0.04	0.76	0.14	0.68	0.11	0.65	0.1	0.66	0.18	0.69	0.14	0.42	0.11	0.57	0.11	0.66	0.11	0.48	0.13
560	CNCCCN1c2ccccc2CCc2ccccc21	0.19	0.07	0.23	0.06	0.42	0.09	0.24	0.07	0.18	0.06	0.25	0.05	0.46	0.06	0.53	0.08	0.44	0.05	0.16	0.07	0.24	0.08	0.24	0.07	0.22	0.07	0.2	0.08	0.2	0.08	0.17	0.05	0.2	0.05
561	C[C@H]1O[C@@H](O[C@H]2[C@@H](O)C[C@H](O[C@H]3CC[C@]4(C)[C@H]5C[C@@H](O)[C@]6(C)[C@@H](C7=CC(=O)OC7)CC[C@]6(O)[C@@H]5CC[C@@H]4C3)O[C@@H]2C)C[C@H](O)[C@@H]1O[C@H]1C[C@H](O)[C@H](O[C@@H]2O[C@H](CO)[C@@H](O)[C@H](O)[C@H]2O)[C@@H](C)O1	0.13	0.03	0.4	0.11	0.31	0.07	0.43	0.13	0.36	0.06	0.31	0.07	0.27	0.06	0.33	0.06	0.3	0.06	0.43	0.12	0.39	0.09	0.54	0.1	0.45	0.16	0.35	0.12	0.43	0.11	0.42	0.08	0.42	0.14
562	C#C[C@]1(O)CC[C@H]2[C@@H]3CCC4=CCCC[C@@H]4[C@H]3C(=C)C[C@@]21CC	0.12	0.03	0.25	0.07	0.24	0.06	0.09	0.04	0.09	0.03	0.18	0.06	0.17	0.06	0.25	0.08	0.21	0.06	0.07	0.03	0.08	0.04	0.13	0.05	0.16	0.08	0.11	0.05	0.13	0.07	0.12	0.05	0.1	0.04
563	CN(C)CC[C@@H](c1ccc(Br)cc1)c1ccccn1	0.18	0.06	0.16	0.05	0.28	0.08	0.16	0.1	0.09	0.05	0.18	0.07	0.24	0.07	0.2	0.07	0.18	0.06	0.08	0.05	0.13	0.08	0.13	0.09	0.15	0.08	0.08	0.06	0.1	0.05	0.11	0.05	0.08	0.04
564	CC(C)(CO)[C@@H](O)C(=O)NCCCO	0.03	0.02	0.09	0.03	0.18	0.05	0.1	0.04	0.11	0.04	0.13	0.04	0.19	0.04	0.14	0.06	0.25	0.07	0.09	0.05	0.09	0.06	0.15	0.07	0.1	0.06	0.09	0.05	0.11	0.04	0.09	0.04	0.1	0.04
565	C[C@H](N)Cc1ccccc1	0.07	0.03	0.08	0.04	0.1	0.03	0.05	0.04	0.11	0.03	0.1	0.05	0.06	0.03	0.06	0.03	0.1	0.05	0.06	0.02	0.09	0.04	0.04	0.03	0.1	0.04	0.09	0.06	0.06	0.05	0.06	0.04	0.05	0.04
566	COc1ccc2c(c1)[C@]13CCCC[C@@H]1[C@H](C2)N(C)CC3	0.23	0.05	0.3	0.05	0.3	0.06	0.16	0.08	0.1	0.06	0.3	0.07	0.21	0.04	0.21	0.07	0.27	0.09	0.12	0.03	0.12	0.05	0.18	0.05	0.17	0.06	0.13	0.03	0.12	0.04	0.1	0.03	0.13	0.06
567	C[C@H](CN1CCOCC1)C(C(=O)N1CCCC1)(c1ccccc1)c1ccccc1	0.08	0.02	0.26	0.04	0.19	0.05	0.19	0.05	0.11	0.06	0.22	0.07	0.19	0.05	0.24	0.03	0.24	0.07	0.16	0.07	0.12	0.04	0.18	0.08	0.25	0.03	0.13	0.1	0.19	0.08	0.17	0.09	0.19	0.05
568	O=C[C@H](O)[C@@H](O)[C@H](O)[C@H](O)CO	0.03	0.03	0.16	0.07	0.16	0.1	0.22	0.08	0.14	0.07	0.13	0.09	0.18	0.1	0.17	0.08	0.15	0.07	0.17	0.06	0.13	0.07	0.2	0.08	0.15	0.08	0.16	0.06	0.15	0.06	0.16	0.08	0.12	0.12
569	C[C@@]12CCCCC[C@@H](Cc3ccc(O)cc31)[C@@H]2N	0.38	0.05	0.31	0.07	0.33	0.07	0.2	0.09	0.27	0.09	0.31	0.05	0.31	0.05	0.26	0.07	0.31	0.06	0.23	0.06	0.18	0.08	0.25	0.05	0.21	0.07	0.21	0.08	0.24	0.1	0.21	0.08	0.26	0.12
570	CC1=Nc2ccc(Cl)cc2S(=O)(=O)N1	0.25	0.06	0.24	0.06	0.33	0.04	0.19	0.06	0.17	0.05	0.3	0.03	0.27	0.05	0.32	0.06	0.29	0.06	0.14	0.04	0.25	0.08	0.17	0.08	0.15	0.05	0.14	0.05	0.11	0.04	0.14	0.04	0.13	0.06
572	NS(=O)(=O)c1cc(Cl)c(Cl)c(S(N)(=O)=O)c1	0.2	0.05	0.24	0.05	0.33	0.07	0.23	0.06	0.21	0.05	0.26	0.07	0.29	0.09	0.31	0.05	0.29	0.07	0.24	0.09	0.25	0.11	0.23	0.09	0.18	0.05	0.23	0.07	0.14	0.03	0.2	0.05	0.2	0.13
573	O=C(O)Cc1ccccc1Nc1c(Cl)cccc1Cl	0.52	0.11	0.32	0.03	0.34	0.05	0.24	0.07	0.18	0.07	0.34	0.07	0.39	0.09	0.39	0.06	0.3	0.03	0.27	0.1	0.2	0.06	0.21	0.05	0.25	0.05	0.18	0.07	0.17	0.07	0.16	0.05	0.18	0.06
574	Cc1onc(-c2c(Cl)cccc2Cl)c1C(=O)N[C@@H]1C(=O)N2[C@@H](C(=O)O)C(C)(C)S[C@H]12	0.22	0.08	0.37	0.09	0.46	0.09	0.29	0.04	0.25	0.05	0.48	0.11	0.39	0.06	0.54	0.1	0.46	0.09	0.28	0.07	0.34	0.08	0.33	0.06	0.39	0.11	0.26	0.09	0.31	0.07	0.32	0.08	0.28	0.11
575	CCN(CC)CCOC(=O)C1(C2CCCCC2)CCCCC1	0.12	0.04	0.07	0.02	0.09	0.03	0.06	0.04	0.04	0.04	0.07	0.03	0.07	0.04	0.05	0.02	0.08	0.03	0.04	0.03	0.06	0.08	0.11	0.05	0.1	0.04	0.05	0.04	0.05	0.04	0.03	0.03	0.04	0.04
576	O=c1[nH]cnc2c1ncn2[C@H]1CC[C@@H](CO)O1	0.08	0.01	0.39	0.05	0.39	0.05	0.2	0.07	0.12	0.05	0.35	0.11	0.37	0.1	0.31	0.1	0.41	0.07	0.12	0.05	0.13	0.05	0.18	0.05	0.2	0.06	0.12	0.07	0.13	0.04	0.12	0.02	0.12	0.03
577	CCN(CC)C(=O)N1CCN(C)CC1	0.08	0.03	0.08	0.02	0.16	0.05	0.12	0.05	0.14	0.13	0.14	0.04	0.1	0.04	0.12	0.05	0.11	0.04	0.14	0.06	0.17	0.07	0.16	0.06	0.11	0.05	0.2	0.12	0.09	0.04	0.08	0.05	0.07	0.05
578	CCN(CC)C(C)C(=O)c1ccccc1	0.14	0.06	0.02	0.02	0.12	0.05	0.07	0.03	0.03	0.02	0.05	0.03	0.05	0.02	0.02	0.02	0.06	0.02	0.03	0.02	0.06	0.04	0.04	0.03	0.06	0.03	0.04	0.04	0.03	0.03	0.01	0.01	0.03	0.03
579	N#CC(CCN1CCC(C(=O)O)(c2ccccc2)CC1)(c1ccccc1)c1ccccc1	0.27	0.09	0.28	0.06	0.24	0.06	0.29	0.07	0.23	0.11	0.22	0.07	0.27	0.05	0.3	0.06	0.29	0.05	0.31	0.09	0.27	0.1	0.25	0.1	0.31	0.05	0.31	0.11	0.31	0.07	0.31	0.07	0.36	0.1
580	O=C(O)c1cc(-c2ccc(F)cc2F)ccc1O	0.84	0.06	0.43	0.11	0.45	0.06	0.38	0.12	0.3	0.07	0.44	0.09	0.53	0.09	0.45	0.07	0.44	0.07	0.36	0.09	0.37	0.12	0.32	0.11	0.33	0.09	0.25	0.11	0.31	0.06	0.29	0.05	0.3	0.1
581	C[C@H]1O[C@@H](O[C@H]2[C@@H](O)C[C@H](O[C@H]3[C@@H](O)C[C@H](O[C@H]4CC[C@]5(C)[C@H]6CC[C@]7(C)[C@@H](C8=CC(=O)OC8)CC[C@]7(O)[C@@H]6CC[C@@H]5C4)O[C@@H]3C)O[C@@H]2C)C[C@H](O)[C@@H]1O	0.08	0.04	0.36	0.08	0.23	0.09	0.42	0.14	0.32	0.09	0.27	0.07	0.25	0.07	0.26	0.07	0.27	0.05	0.41	0.09	0.4	0.11	0.51	0.1	0.46	0.13	0.34	0.1	0.41	0.13	0.38	0.07	0.42	0.16
582	C[C@H]1O[C@@H](O[C@H]2[C@@H](O)C[C@H](O[C@H]3[C@@H](O)C[C@H](O[C@H]4CC[C@]5(C)[C@H]6C[C@@H](O)[C@]7(C)[C@@H](C8=CC(=O)OC8)CC[C@]7(O)[C@@H]6CC[C@@H]5C4)O[C@@H]3C)O[C@@H]2C)C[C@H](O)[C@@H]1O	0.07	0.03	0.36	0.11	0.22	0.07	0.4	0.15	0.33	0.06	0.28	0.07	0.23	0.07	0.28	0.06	0.24	0.06	0.42	0.1	0.38	0.11	0.49	0.13	0.46	0.14	0.35	0.11	0.44	0.12	0.4	0.07	0.43	0.15
583	NNc1nnc(NN)c2ccccc12	0.53	0.08	0.58	0.1	0.52	0.11	0.42	0.07	0.32	0.04	0.54	0.08	0.61	0.09	0.56	0.08	0.58	0.08	0.41	0.06	0.44	0.09	0.39	0.11	0.38	0.04	0.32	0.08	0.21	0.08	0.28	0.09	0.26	0.17
584	COc1ccc2c3c1O[C@H]1[C@@H](O)CC[C@H]4[C@@H](C2)N(C)CC[C@]314	0.07	0.03	0.43	0.1	0.33	0.08	0.31	0.11	0.2	0.06	0.34	0.1	0.29	0.12	0.37	0.11	0.37	0.13	0.34	0.07	0.27	0.13	0.28	0.12	0.28	0.07	0.25	0.09	0.23	0.06	0.2	0.06	0.25	0.11
585	CC(C)[C@@H](C)/C=C/[C@@H](C)[C@H]1CC[C@H]2/C(=C/C=C3\C[C@@H](O)CC[C@@H]3C)CCC[C@@]21C	0.09	0.03	0.12	0.04	0.52	0.09	0.09	0.04	0.12	0.06	0.12	0.05	0.32	0.13	0.33	0.05	0.39	0.15	0.06	0.03	0.13	0.06	0.14	0.06	0.14	0.05	0.09	0.06	0.14	0.07	0.16	0.08	0.15	0.1
586	CN(C(=O)C(Cl)Cl)c1ccc(O)cc1	0.36	0.05	0.19	0.04	0.28	0.03	0.14	0.07	0.19	0.06	0.24	0.04	0.3	0.07	0.19	0.04	0.31	0.06	0.14	0.05	0.15	0.07	0.12	0.04	0.14	0.06	0.11	0.05	0.15	0.06	0.16	0.03	0.19	0.08
587	COc1ccc([C@@H]2Sc3ccccc3N(CCN(C)C)C(=O)[C@@H]2OC(C)=O)cc1	0.16	0.07	0.28	0.07	0.27	0.06	0.22	0.08	0.17	0.07	0.3	0.08	0.26	0.09	0.28	0.08	0.32	0.05	0.18	0.08	0.17	0.08	0.17	0.07	0.26	0.05	0.23	0.07	0.25	0.07	0.24	0.09	0.26	0.12
588	CN(C)CCCN1c2ccccc2C(C)(C)c2ccccc21	0.14	0.03	0.32	0.06	0.37	0.13	0.22	0.06	0.19	0.05	0.29	0.08	0.38	0.06	0.41	0.06	0.33	0.1	0.19	0.05	0.21	0.07	0.25	0.05	0.24	0.06	0.19	0.07	0.22	0.07	0.19	0.06	0.19	0.05
589	CC(C1=C(CCN(C)C)Cc2ccccc21)c1ccccn1	0.15	0.07	0.22	0.07	0.33	0.06	0.17	0.06	0.1	0.04	0.27	0.07	0.28	0.07	0.27	0.04	0.3	0.06	0.12	0.04	0.11	0.05	0.16	0.05	0.15	0.06	0.13	0.06	0.12	0.06	0.11	0.06	0.13	0.07
590	COc1ccc2cc1Oc1cc3c(cc1OC)CC[N+](C)(C)[C@H]3Cc1ccc(cc1)Oc1c(OC)c(OC)cc3c1[C@@H](C2)[N+](C)(C)CC3	0.27	0.08	0.61	0.08	0.41	0.09	0.46	0.07	0.52	0.06	0.47	0.06	0.45	0.07	0.5	0.06	0.52	0.06	0.54	0.09	0.55	0.14	0.43	0.13	0.55	0.08	0.58	0.17	0.61	0.13	0.61	0.1	0.66	0.13
591	CCCCC[C@H](O)/C=C/[C@H]1[C@H](O)C[C@H](O)[C@@H]1C/C=C\CCCC(=O)O	0.13	0.05	0.08	0.03	0.19	0.05	0.18	0.12	0.12	0.05	0.07	0.05	0.18	0.04	0.09	0.02	0.13	0.05	0.1	0.05	0.09	0.05	0.2	0.07	0.15	0.07	0.13	0.07	0.16	0.06	0.13	0.05	0.13	0.06
592	CCCCC[C@H](O)/C=C/[C@H]1[C@H](O)CC(=O)[C@@H]1C/C=C\CCCC(=O)O	0.11	0.04	0.08	0.03	0.19	0.05	0.19	0.11	0.13	0.05	0.08	0.03	0.17	0.04	0.09	0.02	0.14	0.05	0.09	0.04	0.08	0.05	0.22	0.08	0.17	0.06	0.13	0.07	0.15	0.08	0.14	0.03	0.15	0.1
594	CN(C)CCOC(c1ccccc1)c1ccccc1	0.19	0.08	0.08	0.03	0.13	0.06	0.08	0.04	0.05	0.04	0.07	0.03	0.12	0.06	0.1	0.04	0.11	0.04	0.04	0.03	0.08	0.06	0.05	0.04	0.08	0.04	0.07	0.04	0.08	0.04	0.07	0.03	0.07	0.05
595	OC(CCCN1CCCCC1)(c1ccccc1)c1ccccc1	0.11	0.03	0.13	0.05	0.18	0.03	0.12	0.05	0.07	0.04	0.1	0.04	0.13	0.04	0.13	0.05	0.15	0.03	0.12	0.05	0.14	0.06	0.11	0.05	0.15	0.04	0.14	0.07	0.11	0.06	0.11	0.05	0.1	0.05
596	CCOC(=O)C1(c2ccccc2)CCN(CCC(C#N)(c2ccccc2)c2ccccc2)CC1	0.12	0.08	0.27	0.06	0.19	0.06	0.27	0.06	0.22	0.1	0.2	0.06	0.24	0.05	0.28	0.06	0.28	0.05	0.29	0.08	0.22	0.08	0.2	0.09	0.29	0.05	0.3	0.11	0.32	0.08	0.29	0.1	0.37	0.1
597	CN1CCC(OC(c2ccccc2)c2ccccc2)CC1	0.13	0.09	0.12	0.04	0.22	0.08	0.08	0.05	0.08	0.06	0.13	0.04	0.18	0.05	0.2	0.04	0.2	0.03	0.07	0.04	0.09	0.06	0.08	0.05	0.11	0.05	0.1	0.05	0.12	0.05	0.09	0.05	0.1	0.06
598	OCCN(CCO)c1nc(-c2ccccc2)c(-c2ccccc2)o1	0.47	0.09	0.41	0.05	0.34	0.05	0.36	0.09	0.22	0.1	0.36	0.06	0.41	0.05	0.4	0.05	0.33	0.07	0.39	0.1	0.34	0.12	0.32	0.05	0.33	0.05	0.32	0.09	0.27	0.05	0.27	0.08	0.27	0.07
599	CC(CCc1ccc(O)cc1)NCCc1ccc(O)c(O)c1	0.2	0.08	0.28	0.06	0.67	0.13	0.32	0.09	0.23	0.11	0.22	0.07	0.37	0.09	0.24	0.07	0.67	0.15	0.39	0.14	0.23	0.11	0.28	0.06	0.29	0.07	0.26	0.11	0.33	0.06	0.3	0.08	0.3	0.12
600	CCN[C@H]1C[C@H](C)S(=O)(=O)c2sc(S(N)(=O)=O)cc21	0.09	0.04	0.27	0.06	0.31	0.08	0.3	0.04	0.19	0.06	0.32	0.06	0.31	0.04	0.36	0.06	0.31	0.07	0.22	0.06	0.29	0.1	0.3	0.08	0.23	0.08	0.23	0.1	0.21	0.05	0.22	0.08	0.23	0.09
601	COc1cc(C[C@H]2c3c(cc(OC)c(OC)c3OC)CC[N@+]2(C)CCCOC(=O)CCC(=O)OCCC[N@+]2(C)CCc3cc(OC)c(OC)c(OC)c3[C@H]2Cc2cc(OC)c(OC)c(OC)c2)cc(OC)c1OC	0.31	0.05	0.59	0.08	0.4	0.1	0.49	0.07	0.53	0.09	0.45	0.1	0.48	0.09	0.45	0.08	0.45	0.06	0.57	0.11	0.58	0.12	0.44	0.15	0.57	0.1	0.59	0.2	0.57	0.13	0.58	0.13	0.67	0.16
602	CCN1CC(CCN2CCOCC2)C(c2ccccc2)(c2ccccc2)C1=O	0.03	0.02	0.2	0.04	0.16	0.05	0.18	0.06	0.12	0.06	0.18	0.05	0.14	0.07	0.22	0.03	0.19	0.06	0.13	0.05	0.12	0.04	0.17	0.07	0.22	0.02	0.15	0.1	0.18	0.08	0.17	0.09	0.21	0.06
603	COc1cc2nc(N3CCN(C(=O)C4COc5ccccc5O4)CC3)nc(N)c2cc1OC	0.2	0.06	0.54	0.11	0.47	0.08	0.47	0.06	0.39	0.09	0.53	0.1	0.46	0.11	0.49	0.11	0.44	0.09	0.56	0.07	0.51	0.07	0.45	0.14	0.58	0.07	0.52	0.11	0.49	0.1	0.49	0.11	0.43	0.12
604	CN(C)CC/C=C1\c2ccccc2COc2ccccc21	0.24	0.08	0.16	0.06	0.28	0.06	0.14	0.07	0.09	0.05	0.17	0.06	0.27	0.07	0.25	0.05	0.25	0.04	0.07	0.04	0.13	0.06	0.13	0.06	0.11	0.04	0.1	0.05	0.12	0.06	0.1	0.04	0.09	0.04
605	C[C@H]1O[C@@H](n2cc(F)c(=O)[nH]c2=O)[C@H](O)[C@@H]1O	0.05	0.02	0.34	0.07	0.35	0.07	0.22	0.07	0.17	0.06	0.31	0.06	0.37	0.07	0.4	0.06	0.4	0.08	0.19	0.07	0.16	0.06	0.21	0.07	0.2	0.08	0.16	0.07	0.15	0.05	0.17	0.07	0.12	0.09
606	Cn1c(=O)c2c(ncn2CC2OCCO2)n(C)c1=O	0.11	0.03	0.34	0.05	0.38	0.04	0.29	0.08	0.17	0.05	0.34	0.05	0.41	0.08	0.32	0.11	0.38	0.08	0.19	0.04	0.2	0.07	0.22	0.07	0.21	0.05	0.18	0.07	0.17	0.04	0.19	0.09	0.21	0.12
607	CN(C)CCOC(C)(c1ccccc1)c1ccccn1	0.15	0.04	0.12	0.06	0.19	0.04	0.1	0.03	0.06	0.05	0.13	0.05	0.16	0.08	0.14	0.04	0.14	0.04	0.07	0.03	0.08	0.04	0.06	0.04	0.09	0.04	0.07	0.05	0.06	0.04	0.05	0.03	0.06	0.05
608	C[C@@H]1C[C@@]2(C)[C@@H](CC[C@H]3[C@@H]4CC[C@H](O)[C@@]4(C)CC[C@@H]32)CC1=O	0.07	0.04	0.1	0.06	0.12	0.05	0.1	0.05	0.07	0.03	0.09	0.06	0.06	0.03	0.13	0.05	0.11	0.05	0.04	0.03	0.06	0.05	0.14	0.06	0.12	0.07	0.07	0.05	0.09	0.06	0.07	0.04	0.07	0.05
609	O=C(CCCN1CC=C(n2c(=O)[nH]c3ccccc32)CC1)c1ccc(F)cc1	0.28	0.13	0.53	0.08	0.43	0.07	0.53	0.06	0.24	0.11	0.55	0.08	0.49	0.13	0.51	0.1	0.49	0.15	0.45	0.06	0.36	0.11	0.42	0.08	0.44	0.09	0.39	0.1	0.41	0.1	0.39	0.11	0.35	0.16
610	CC(=O)[C@H]1CC[C@H]2[C@@H]3C=CC4=CC(=O)CC[C@@]4(C)[C@@H]3CC[C@]12C	0.06	0.03	0.19	0.08	0.22	0.04	0.1	0.06	0.09	0.04	0.12	0.07	0.17	0.04	0.2	0.11	0.22	0.1	0.07	0.04	0.09	0.05	0.15	0.07	0.16	0.07	0.1	0.06	0.07	0.05	0.1	0.06	0.09	0.05
611	Cn1c(=O)c2c(ncn2CC(O)CO)n(C)c1=O	0.06	0.02	0.37	0.08	0.39	0.05	0.23	0.04	0.17	0.04	0.34	0.1	0.45	0.07	0.38	0.1	0.45	0.11	0.18	0.06	0.21	0.04	0.23	0.11	0.21	0.07	0.16	0.06	0.14	0.03	0.16	0.05	0.18	0.1
612	O=C(O)CN(CCN(CC(=O)O)CC(=O)O)CC(=O)O	0.08	0.03	0.24	0.06	0.67	0.15	0.16	0.06	0.2	0.09	0.69	0.06	0.68	0.14	0.27	0.1	0.34	0.08	0.19	0.07	0.17	0.06	0.23	0.05	0.21	0.1	0.23	0.07	0.15	0.05	0.18	0.05	0.16	0.06
613	CCOC(=O)[C@H](CCc1ccccc1)N[C@@H](C)C(=O)N1CCC[C@H]1C(=O)O	0.06	0.02	0.21	0.08	0.52	0.14	0.14	0.06	0.07	0.04	0.31	0.06	0.36	0.05	0.39	0.12	0.29	0.08	0.1	0.07	0.1	0.09	0.17	0.07	0.2	0.04	0.07	0.04	0.1	0.05	0.12	0.05	0.11	0.08
614	COc1ccc(C(=O)Nc2ccccc2CCC2CCCCN2C)cc1	0.16	0.05	0.26	0.06	0.25	0.06	0.2	0.05	0.09	0.06	0.21	0.06	0.22	0.08	0.28	0.04	0.26	0.05	0.15	0.08	0.08	0.06	0.16	0.07	0.21	0.04	0.17	0.07	0.17	0.07	0.18	0.06	0.2	0.05
615	CCn1cc(C(=O)O)c(=O)c2cc(F)c(N3CCNCC3)nc21	0.07	0.02	0.49	0.16	0.42	0.16	0.44	0.1	0.21	0.08	0.56	0.13	0.45	0.13	0.61	0.09	0.53	0.1	0.39	0.11	0.33	0.11	0.33	0.14	0.37	0.08	0.27	0.06	0.26	0.05	0.28	0.09	0.24	0.14
616	CN[C@@H](C)[C@H](O)c1ccccc1	0.07	0.02	0.04	0.03	0.12	0.05	0.13	0.04	0.06	0.05	0.07	0.03	0.08	0.04	0.07	0.03	0.08	0.04	0.07	0.03	0.08	0.04	0.07	0.03	0.09	0.05	0.05	0.05	0.05	0.03	0.05	0.04	0.04	0.04
617	CNC[C@H](O)c1ccc(O)c(O)c1	0.07	0.03	0.24	0.08	0.77	0.13	0.21	0.07	0.14	0.08	0.24	0.07	0.8	0.11	0.37	0.09	0.84	0.04	0.23	0.08	0.18	0.09	0.11	0.07	0.14	0.05	0.11	0.07	0.21	0.06	0.15	0.05	0.15	0.05
618	COc1cccc2c1C(=O)c1c(O)c3c(c(O)c1C2=O)C[C@@](O)(C(=O)CO)C[C@@H]3O[C@H]1C[C@H](N)[C@@H](O)[C@H](C)O1	0.17	0.07	0.97	0.03	0.62	0.08	0.97	0.02	0.96	0.03	0.65	0.12	0.63	0.16	0.59	0.18	0.56	0.14	0.98	0.01	0.97	0.04	0.96	0.06	0.96	0.03	0.98	0.02	0.97	0.02	0.97	0.03	0.99	0.01
619	CCCCC[C@H](O)/C=C/[C@H]1[C@H](O)C[C@@H]2O/C(=C\CCCC(=O)O)C[C@@H]21	0.13	0.04	0.1	0.04	0.23	0.04	0.17	0.06	0.13	0.04	0.12	0.04	0.18	0.05	0.13	0.03	0.14	0.05	0.1	0.05	0.08	0.05	0.22	0.07	0.17	0.05	0.12	0.06	0.17	0.08	0.14	0.06	0.15	0.08
620	CCCCc1ncc(/C=C(\Cc2cccs2)C(=O)O)n1Cc1ccc(C(=O)O)cc1	0.32	0.14	0.31	0.1	0.4	0.04	0.26	0.04	0.16	0.07	0.35	0.05	0.33	0.05	0.39	0.05	0.41	0.05	0.26	0.06	0.21	0.06	0.25	0.07	0.29	0.07	0.2	0.06	0.23	0.05	0.25	0.05	0.19	0.06
621	O=[N+]([O-])OC[C@H](O[N+](=O)[O-])[C@@H](CO[N+](=O)[O-])O[N+](=O)[O-]	0.15	0.04	0.23	0.07	0.31	0.07	0.2	0.06	0.17	0.07	0.3	0.06	0.31	0.06	0.22	0.05	0.28	0.07	0.19	0.06	0.21	0.06	0.25	0.08	0.21	0.08	0.24	0.09	0.17	0.04	0.17	0.05	0.15	0.09
622	CC[C@H]1OC(=O)[C@H](C)[C@@H](O[C@H]2C[C@@](C)(OC)[C@@H](O)[C@H](C)O2)[C@H](C)[C@@H](O[C@@H]2O[C@H](C)C[C@H](N(C)C)[C@H]2O)[C@](C)(O)C[C@@H](C)C(=O)[C@H](C)[C@@H](O)[C@]1(C)O	0.09	0.04	0.19	0.06	0.19	0.08	0.33	0.13	0.23	0.11	0.2	0.09	0.19	0.09	0.2	0.09	0.18	0.06	0.31	0.08	0.29	0.08	0.4	0.14	0.39	0.15	0.26	0.11	0.31	0.12	0.3	0.09	0.34	0.15
623	COC(=O)CCc1ccc(OCC(O)CNC(C)C)cc1	0.07	0.02	0.12	0.03	0.22	0.05	0.09	0.05	0.07	0.04	0.18	0.07	0.17	0.04	0.12	0.04	0.17	0.06	0.08	0.05	0.06	0.04	0.07	0.04	0.16	0.05	0.11	0.05	0.06	0.04	0.06	0.02	0.06	0.05
624	CC[C@@H](CO)NCCN[C@@H](CC)CO	0.03	0.02	0.05	0.02	0.16	0.05	0.1	0.04	0.07	0.04	0.08	0.04	0.12	0.03	0.1	0.03	0.14	0.05	0.07	0.03	0.07	0.05	0.12	0.05	0.1	0.04	0.08	0.06	0.08	0.04	0.06	0.04	0.1	0.08
625	CCN(CC)C(=O)c1ccc(O)c(OC)c1	0.11	0.05	0.13	0.04	0.28	0.09	0.17	0.08	0.15	0.1	0.17	0.08	0.31	0.08	0.16	0.05	0.34	0.11	0.19	0.08	0.15	0.04	0.16	0.06	0.12	0.03	0.11	0.05	0.16	0.04	0.14	0.05	0.11	0.05
627	C#CC(O)(C=CCl)CC	0.05	0.02	0.07	0.03	0.09	0.03	0.08	0.05	0.1	0.04	0.08	0.03	0.09	0.03	0.09	0.04	0.11	0.03	0.06	0.02	0.12	0.06	0.04	0.03	0.09	0.05	0.06	0.04	0.09	0.05	0.08	0.03	0.08	0.04
628	C#CC1(OC(N)=O)CCCCC1	0.09	0.02	0.12	0.04	0.16	0.03	0.09	0.05	0.12	0.05	0.12	0.03	0.13	0.05	0.08	0.02	0.15	0.03	0.07	0.03	0.09	0.06	0.09	0.05	0.11	0.03	0.11	0.05	0.06	0.04	0.06	0.03	0.06	0.04
629	CCOC(=O)C1(c2ccccc2)CCCN(C)CC1	0.14	0.02	0.04	0.02	0.17	0.06	0.06	0.05	0.02	0.03	0.18	0.05	0.08	0.04	0.06	0.02	0.06	0.04	0.03	0.02	0.04	0.04	0.04	0.04	0.06	0.03	0.02	0.03	0.02	0.02	0.01	0.01	0.01	0.01
630	CCN(CC)C(C)CN1c2ccccc2Sc2ccccc21	0.14	0.04	0.15	0.05	0.23	0.06	0.11	0.04	0.17	0.12	0.18	0.06	0.17	0.05	0.24	0.06	0.17	0.06	0.1	0.06	0.13	0.05	0.11	0.07	0.14	0.04	0.13	0.07	0.15	0.06	0.15	0.07	0.16	0.05
631	CCC1(C)CC(=O)NC1=O	0.02	0.01	0.03	0.01	0.09	0.02	0.04	0.03	0.1	0.05	0.06	0.02	0.06	0.04	0.05	0.01	0.09	0.03	0.01	0.01	0.07	0.03	0.04	0.03	0.04	0.02	0.06	0.02	0.05	0.03	0.07	0.06	0.04	0.03
632	CCN1C(=O)NC(c2ccccc2)C1=O	0.14	0.04	0.06	0.03	0.16	0.04	0.07	0.06	0.05	0.03	0.14	0.05	0.08	0.04	0.11	0.03	0.15	0.05	0.03	0.03	0.06	0.04	0.05	0.03	0.1	0.05	0.05	0.03	0.03	0.02	0.05	0.05	0.03	0.02
633	CCOc1ccc2nc(S(N)(=O)=O)sc2c1	0.37	0.07	0.29	0.03	0.29	0.07	0.2	0.03	0.16	0.06	0.25	0.11	0.3	0.09	0.39	0.07	0.34	0.09	0.17	0.05	0.13	0.05	0.18	0.07	0.15	0.03	0.17	0.06	0.15	0.03	0.15	0.05	0.17	0.07
634	CC[C@]1(O)CC[C@H]2[C@@H]3CCC4=CCCC[C@@H]4[C@H]3CC[C@@]21C	0.14	0.04	0.13	0.07	0.14	0.04	0.08	0.04	0.08	0.03	0.1	0.07	0.1	0.05	0.17	0.07	0.14	0.06	0.05	0.03	0.07	0.04	0.13	0.06	0.12	0.06	0.1	0.05	0.1	0.05	0.1	0.05	0.08	0.04
635	C#C[C@]1(O)CC[C@H]2[C@@H]3CCC4=C[C@@H](O)CC[C@@H]4[C@H]3CC[C@@]21C	0.1	0.02	0.26	0.07	0.21	0.06	0.12	0.05	0.1	0.03	0.17	0.1	0.14	0.06	0.24	0.08	0.2	0.08	0.09	0.04	0.09	0.06	0.18	0.09	0.19	0.08	0.1	0.08	0.14	0.05	0.11	0.04	0.09	0.06
636	CCCN(CC)C(CC)C(=O)Nc1c(C)cccc1C	0.21	0.04	0.09	0.03	0.16	0.06	0.11	0.07	0.08	0.03	0.09	0.04	0.15	0.05	0.07	0.04	0.12	0.04	0.04	0.02	0.06	0.05	0.14	0.06	0.07	0.04	0.05	0.03	0.04	0.02	0.03	0.02	0.04	0.03
637	CC(O)(P(=O)(O)O)P(=O)(O)O	0.08	0.04	0.15	0.06	0.28	0.05	0.24	0.06	0.24	0.07	0.19	0.1	0.22	0.07	0.24	0.07	0.23	0.07	0.23	0.05	0.22	0.08	0.31	0.11	0.26	0.06	0.28	0.08	0.26	0.11	0.22	0.06	0.18	0.07
638	CCNCC(O)c1cccc(O)c1	0.11	0.03	0.22	0.07	0.4	0.06	0.21	0.07	0.15	0.09	0.22	0.06	0.38	0.12	0.24	0.09	0.38	0.09	0.17	0.07	0.16	0.09	0.16	0.08	0.15	0.04	0.1	0.05	0.19	0.06	0.15	0.06	0.2	0.09
639	CCc1cc2c(s1)-n1c(C)nnc1CN=C2c1ccccc1Cl	0.28	0.08	0.29	0.04	0.29	0.05	0.24	0.06	0.23	0.09	0.32	0.05	0.27	0.05	0.34	0.08	0.26	0.06	0.21	0.07	0.26	0.06	0.28	0.04	0.3	0.08	0.29	0.08	0.34	0.07	0.24	0.06	0.32	0.09
640	CCOC(=O)c1cncn1C(C)c1ccccc1	0.32	0.1	0.12	0.03	0.18	0.07	0.08	0.03	0.05	0.04	0.19	0.07	0.18	0.07	0.17	0.03	0.18	0.08	0.04	0.03	0.07	0.06	0.05	0.04	0.1	0.06	0.07	0.06	0.05	0.03	0.04	0.02	0.09	0.07
641	CCc1nn(CCCN2CCN(c3cccc(Cl)c3)CC2)c(=O)n1CC	0.1	0.02	0.21	0.07	0.19	0.07	0.19	0.06	0.08	0.03	0.21	0.07	0.19	0.04	0.23	0.03	0.2	0.06	0.15	0.06	0.14	0.04	0.18	0.08	0.17	0.05	0.11	0.05	0.1	0.05	0.12	0.05	0.09	0.04
642	COc1cc([C@@H]2c3cc4c(cc3C(O[C@@H]3O[C@@H]5CO[C@@H](C)O[C@H]5[C@H](O)[C@H]3O)C3COC(=O)[C@@H]32)OCO4)cc(OC)c1O	0.24	0.06	0.71	0.17	0.57	0.05	0.67	0.1	0.6	0.17	0.53	0.15	0.56	0.09	0.56	0.12	0.5	0.13	0.7	0.07	0.64	0.16	0.7	0.11	0.68	0.13	0.69	0.06	0.7	0.14	0.73	0.11	0.69	0.12
643	C=C1C[C@@H]2[C@H](CC[C@]3(C)C(=O)CC[C@@H]23)[C@@]2(C)C=CC(=O)C=C12	0.1	0.03	0.35	0.07	0.39	0.06	0.16	0.07	0.11	0.03	0.31	0.08	0.33	0.1	0.35	0.15	0.4	0.07	0.09	0.05	0.15	0.05	0.15	0.07	0.16	0.08	0.09	0.05	0.1	0.04	0.11	0.03	0.11	0.04
644	CC(=O)OCC(CCn1cnc2cnc(N)nc21)COC(C)=O	0.07	0.02	0.32	0.09	0.39	0.09	0.22	0.05	0.11	0.1	0.33	0.11	0.35	0.09	0.35	0.06	0.44	0.06	0.19	0.06	0.18	0.07	0.22	0.03	0.29	0.07	0.14	0.07	0.13	0.05	0.13	0.04	0.14	0.06
645	NC(N)=Nc1nc(CSCCC(N)=NS(N)(=O)=O)cs1	0.13	0.06	0.31	0.09	0.38	0.09	0.22	0.06	0.27	0.07	0.39	0.07	0.38	0.05	0.34	0.1	0.38	0.1	0.3	0.07	0.23	0.09	0.36	0.15	0.26	0.07	0.29	0.07	0.26	0.06	0.22	0.08	0.22	0.09
646	NC(=O)OCC(COC(N)=O)c1ccccc1	0.17	0.07	0.23	0.1	0.28	0.09	0.21	0.08	0.19	0.08	0.28	0.05	0.25	0.05	0.23	0.05	0.26	0.08	0.23	0.06	0.18	0.08	0.22	0.09	0.18	0.07	0.21	0.05	0.1	0.04	0.13	0.05	0.12	0.08
647	CCOC(=O)C1=C(C)NC(C)=C(C(=O)OC)C1c1cccc(Cl)c1Cl	0.22	0.04	0.65	0.05	0.64	0.09	0.17	0.08	0.15	0.05	0.69	0.11	0.67	0.1	0.62	0.16	0.66	0.12	0.18	0.07	0.2	0.06	0.19	0.08	0.21	0.07	0.1	0.06	0.16	0.05	0.16	0.04	0.21	0.1
648	O=C(O)CCC(=O)c1ccc(-c2ccccc2)cc1	0.83	0.08	0.26	0.04	0.22	0.08	0.24	0.12	0.21	0.1	0.25	0.06	0.37	0.06	0.26	0.06	0.27	0.06	0.21	0.09	0.32	0.08	0.19	0.07	0.19	0.06	0.21	0.09	0.18	0.04	0.15	0.05	0.14	0.08
649	CCNC(C)Cc1cccc(C(F)(F)F)c1	0.26	0.12	0.06	0.02	0.12	0.05	0.08	0.03	0.05	0.04	0.09	0.03	0.08	0.05	0.07	0.03	0.12	0.06	0.06	0.04	0.07	0.03	0.08	0.05	0.09	0.02	0.06	0.03	0.04	0.03	0.03	0.02	0.04	0.03
650	CC(C(=O)O)c1cccc(Oc2ccccc2)c1	0.76	0.07	0.15	0.04	0.19	0.05	0.17	0.07	0.12	0.07	0.16	0.06	0.22	0.07	0.2	0.06	0.14	0.06	0.1	0.07	0.18	0.1	0.08	0.05	0.1	0.06	0.11	0.06	0.13	0.07	0.1	0.06	0.1	0.04
651	CC(Cc1ccc(O)cc1)NCC(O)c1cc(O)cc(O)c1	0.33	0.05	0.38	0.09	0.46	0.07	0.43	0.07	0.29	0.13	0.35	0.06	0.46	0.1	0.34	0.05	0.54	0.09	0.43	0.14	0.33	0.13	0.39	0.11	0.39	0.08	0.28	0.11	0.37	0.06	0.35	0.08	0.35	0.11
652	O=C1NCC2(CCN(CCc3ccccc3)CC2)O1	0.21	0.05	0.17	0.04	0.27	0.04	0.13	0.08	0.07	0.04	0.19	0.06	0.2	0.06	0.2	0.04	0.18	0.05	0.07	0.03	0.07	0.04	0.14	0.07	0.12	0.05	0.07	0.05	0.07	0.04	0.07	0.02	0.08	0.05
653	CCC(=O)N(c1ccccc1)C1CCN(CCc2ccccc2)CC1	0.07	0.04	0.13	0.06	0.15	0.06	0.14	0.06	0.09	0.04	0.11	0.03	0.13	0.04	0.17	0.04	0.18	0.06	0.08	0.04	0.1	0.07	0.11	0.05	0.15	0.05	0.12	0.1	0.11	0.06	0.11	0.05	0.13	0.05
654	Cc1c(-c2ccccc2)oc2c(C(=O)OCCN3CCCCC3)cccc2c1=O	0.23	0.07	0.53	0.06	0.4	0.08	0.52	0.09	0.36	0.09	0.5	0.12	0.49	0.07	0.52	0.06	0.57	0.11	0.5	0.06	0.39	0.09	0.45	0.16	0.42	0.07	0.53	0.11	0.52	0.09	0.44	0.11	0.49	0.13
655	O=C(NCC1CCCCN1)c1cc(OCC(F)(F)F)ccc1OCC(F)(F)F	0.2	0.05	0.28	0.05	0.27	0.11	0.29	0.07	0.18	0.06	0.32	0.09	0.28	0.12	0.27	0.1	0.3	0.03	0.27	0.04	0.26	0.07	0.29	0.08	0.35	0.06	0.19	0.07	0.19	0.06	0.23	0.07	0.16	0.14
656	O=C(O)CCC(=O)c1ccc2c(c1)-c1cccc3cccc-2c13	0.67	0.06	0.73	0.05	0.63	0.08	0.65	0.09	0.49	0.09	0.79	0.04	0.77	0.06	0.75	0.05	0.74	0.09	0.62	0.11	0.56	0.14	0.56	0.07	0.51	0.09	0.55	0.1	0.47	0.09	0.38	0.12	0.44	0.15
657	Cc1onc(-c2c(F)cccc2Cl)c1C(=O)N[C@@H]1C(=O)N2[C@@H](C(=O)O)C(C)(C)S[C@H]12	0.21	0.06	0.37	0.09	0.45	0.1	0.28	0.09	0.26	0.06	0.5	0.11	0.36	0.05	0.52	0.08	0.44	0.1	0.28	0.06	0.38	0.11	0.36	0.05	0.4	0.1	0.29	0.08	0.3	0.07	0.33	0.08	0.3	0.1
658	O=c1[nH]c(=O)n([C@H]2C[C@H](O)[C@@H](CO)O2)cc1F	0.04	0.02	0.34	0.08	0.27	0.07	0.2	0.06	0.14	0.04	0.3	0.08	0.36	0.06	0.35	0.07	0.37	0.12	0.15	0.06	0.14	0.08	0.17	0.07	0.22	0.03	0.12	0.06	0.13	0.06	0.13	0.06	0.11	0.06
659	COC(=O)Nc1nc2ccc(C(=O)c3ccc(F)cc3)cc2[nH]1	0.61	0.09	0.51	0.07	0.47	0.09	0.4	0.07	0.25	0.05	0.53	0.06	0.51	0.1	0.56	0.05	0.49	0.07	0.37	0.08	0.31	0.04	0.32	0.07	0.38	0.08	0.32	0.07	0.27	0.08	0.34	0.06	0.24	0.11
660	Nc1nc(=O)[nH]cc1F	0.2	0.08	0.31	0.07	0.32	0.08	0.23	0.07	0.37	0.11	0.23	0.05	0.32	0.05	0.36	0.06	0.32	0.07	0.33	0.09	0.24	0.09	0.33	0.1	0.18	0.08	0.4	0.11	0.25	0.05	0.26	0.1	0.22	0.09
661	C[C@]12C[C@H](O)[C@@]3(F)[C@@H](CCC4=CC(=O)CC[C@@]43C)[C@@H]1CC[C@]2(O)C(=O)CO	0.02	0.01	0.2	0.07	0.13	0.06	0.28	0.09	0.24	0.1	0.15	0.08	0.13	0.06	0.18	0.13	0.15	0.07	0.2	0.09	0.19	0.11	0.34	0.15	0.34	0.08	0.15	0.08	0.24	0.08	0.19	0.07	0.24	0.13
662	O=C(O)c1ccccc1Nc1cccc(C(F)(F)F)c1	0.6	0.07	0.32	0.04	0.32	0.1	0.27	0.08	0.22	0.11	0.34	0.11	0.36	0.09	0.32	0.07	0.3	0.06	0.28	0.1	0.2	0.05	0.25	0.05	0.24	0.08	0.15	0.06	0.19	0.05	0.21	0.07	0.17	0.04
663	CCOC(=O)c1ncn2c1CN(C)C(=O)c1cc(F)ccc1-2	0.22	0.04	0.3	0.06	0.34	0.09	0.27	0.08	0.13	0.08	0.36	0.07	0.32	0.08	0.37	0.06	0.41	0.09	0.2	0.07	0.22	0.06	0.22	0.06	0.3	0.07	0.12	0.07	0.16	0.04	0.14	0.07	0.12	0.08
664	CN1C(=O)CN=C(c2ccccc2F)c2cc([N+](=O)[O-])ccc21	0.48	0.09	0.37	0.08	0.43	0.09	0.34	0.15	0.17	0.08	0.41	0.08	0.42	0.08	0.38	0.06	0.38	0.04	0.26	0.08	0.27	0.06	0.23	0.08	0.37	0.06	0.19	0.07	0.19	0.07	0.26	0.06	0.18	0.1
665	CNCCC(Oc1ccc(C(F)(F)F)cc1)c1ccccc1	0.37	0.14	0.16	0.04	0.17	0.05	0.14	0.06	0.11	0.07	0.16	0.09	0.17	0.06	0.17	0.05	0.16	0.04	0.12	0.06	0.09	0.05	0.1	0.07	0.13	0.07	0.13	0.06	0.12	0.04	0.13	0.03	0.09	0.05
666	OCCN1CCN(CCCN2c3ccccc3Sc3ccc(C(F)(F)F)cc32)CC1	0.11	0.04	0.3	0.06	0.28	0.09	0.24	0.07	0.16	0.11	0.32	0.09	0.28	0.09	0.26	0.1	0.29	0.06	0.26	0.07	0.18	0.09	0.23	0.07	0.29	0.06	0.14	0.08	0.2	0.08	0.2	0.11	0.21	0.11
667	CCN(CC)CCN1C(=O)CN=C(c2ccccc2F)c2cc(Cl)ccc21	0.07	0.03	0.15	0.07	0.16	0.05	0.15	0.07	0.1	0.05	0.16	0.07	0.19	0.06	0.21	0.06	0.19	0.07	0.13	0.06	0.14	0.07	0.12	0.06	0.24	0.06	0.13	0.07	0.15	0.07	0.14	0.06	0.14	0.08
668	CN(CC(=O)N1CCOCC1)Cc1c(Cl)cccc1NC(=O)c1ccccc1	0.1	0.03	0.21	0.08	0.21	0.07	0.2	0.07	0.13	0.07	0.21	0.03	0.19	0.07	0.26	0.08	0.19	0.05	0.22	0.07	0.14	0.04	0.16	0.07	0.28	0.09	0.2	0.07	0.21	0.07	0.19	0.09	0.27	0.09
669	CC(CN1c2ccccc2Sc2ccc(S(=O)(=O)N(C)C)cc21)N(C)C	0.21	0.06	0.29	0.06	0.29	0.06	0.28	0.1	0.22	0.07	0.31	0.05	0.22	0.08	0.28	0.08	0.25	0.06	0.27	0.07	0.26	0.05	0.26	0.08	0.25	0.06	0.28	0.09	0.24	0.06	0.24	0.06	0.24	0.11
670	CCC(=O)OC(OP(=O)(CCCCc1ccccc1)CC(=O)N1C[C@H](C2CCCCC2)C[C@H]1C(=O)O)C(C)C	0.2	0.03	0.26	0.05	0.29	0.07	0.34	0.06	0.29	0.05	0.24	0.05	0.26	0.06	0.28	0.05	0.28	0.05	0.26	0.08	0.29	0.06	0.34	0.07	0.38	0.07	0.28	0.06	0.35	0.12	0.34	0.07	0.34	0.09
671	CN[C@@H]1CCc2[nH]c3ccc(C(N)=O)cc3c2C1	0.2	0.05	0.61	0.06	0.63	0.06	0.53	0.09	0.26	0.08	0.71	0.06	0.65	0.04	0.7	0.1	0.65	0.1	0.47	0.09	0.34	0.06	0.49	0.11	0.39	0.08	0.31	0.09	0.22	0.05	0.2	0.07	0.23	0.11
672	OC[C@H]1O[C@](O)(CO)[C@@H](O)[C@@H]1O	0.02	0.02	0.18	0.08	0.2	0.08	0.2	0.08	0.13	0.06	0.15	0.1	0.2	0.07	0.19	0.04	0.17	0.08	0.19	0.07	0.12	0.09	0.21	0.08	0.17	0.08	0.14	0.07	0.15	0.06	0.15	0.09	0.11	0.1
673	OC[C@@]1(O)OC[C@@H](O)[C@@H](O)[C@@H]1O	0.02	0.01	0.18	0.08	0.17	0.1	0.19	0.08	0.14	0.06	0.16	0.1	0.19	0.07	0.18	0.04	0.17	0.06	0.18	0.06	0.12	0.09	0.18	0.07	0.17	0.08	0.14	0.06	0.14	0.07	0.15	0.1	0.13	0.12
674	CC(=C(CCO)SSCC1CCCO1)N(C=O)Cc1cnc(C)nc1N	0.14	0.04	0.3	0.06	0.27	0.09	0.2	0.06	0.16	0.07	0.3	0.05	0.28	0.05	0.26	0.1	0.29	0.06	0.26	0.07	0.17	0.07	0.27	0.09	0.26	0.07	0.15	0.06	0.17	0.06	0.16	0.08	0.2	0.1
675	CC(=O)O[C@H]1C[C@@]2(C)[C@@H](C[C@@H](O)[C@H]3[C@@]4(C)CC[C@@H](O)[C@@H](C)[C@@H]4CC[C@@]32C)/C1=C(\CCC=C(C)C)C(=O)O	0.1	0.03	0.27	0.08	0.25	0.07	0.32	0.06	0.28	0.06	0.2	0.05	0.29	0.06	0.23	0.07	0.29	0.09	0.28	0.11	0.24	0.07	0.36	0.12	0.32	0.07	0.22	0.08	0.27	0.06	0.29	0.1	0.29	0.09
676	OC[C@H]1OC(O)[C@H](O)[C@@H](O)[C@H]1O	0.03	0.02	0.19	0.07	0.18	0.09	0.26	0.09	0.15	0.07	0.15	0.09	0.21	0.07	0.18	0.04	0.18	0.07	0.22	0.07	0.15	0.09	0.24	0.1	0.19	0.08	0.16	0.08	0.16	0.08	0.17	0.09	0.13	0.12
677	CC[N+](CC)(CC)CCOc1cccc(OCC[N+](CC)(CC)CC)c1OCC[N+](CC)(CC)CC	0.3	0.03	0.17	0.04	0.31	0.05	0.21	0.06	0.22	0.05	0.16	0.06	0.25	0.05	0.18	0.03	0.29	0.05	0.17	0.07	0.23	0.06	0.21	0.09	0.25	0.07	0.22	0.08	0.23	0.06	0.18	0.08	0.21	0.07
678	CN[C@@H]1[C@@H](O)[C@@H](O[C@@H]2[C@@H](O)[C@H](O[C@H]3O[C@H](CN)CC[C@H]3N)[C@@H](N)C[C@H]2N)OC[C@]1(C)O	0.06	0.04	0.29	0.09	0.25	0.08	0.34	0.13	0.21	0.08	0.23	0.07	0.25	0.1	0.26	0.1	0.21	0.07	0.3	0.07	0.32	0.08	0.42	0.12	0.39	0.1	0.27	0.08	0.26	0.09	0.3	0.08	0.29	0.16
679	C#C[C@]1(O)CC[C@H]2[C@@H]3CCC4=CC(=O)CCC4=C3C=C[C@@]21CC	0.16	0.05	0.77	0.06	0.76	0.06	0.18	0.1	0.13	0.03	0.71	0.19	0.73	0.15	0.7	0.2	0.75	0.13	0.15	0.05	0.1	0.06	0.2	0.08	0.2	0.09	0.13	0.08	0.15	0.04	0.13	0.05	0.13	0.06
680	Cc1ccc(S(=O)(=O)NC(=O)NN2CC3CCCC3C2)cc1	0.17	0.07	0.21	0.06	0.29	0.06	0.14	0.08	0.12	0.06	0.29	0.06	0.24	0.06	0.29	0.08	0.27	0.06	0.12	0.04	0.12	0.05	0.22	0.1	0.19	0.07	0.12	0.04	0.09	0.05	0.12	0.05	0.11	0.07
681	COc1ccc2c(c1)C(=O)N(CCc1ccc(S(=O)(=O)NC(=O)NC3CCCCC3)cc1)C(=O)C2(C)C	0.19	0.04	0.39	0.07	0.39	0.09	0.34	0.11	0.27	0.1	0.41	0.07	0.4	0.09	0.39	0.1	0.38	0.07	0.36	0.06	0.34	0.12	0.42	0.07	0.45	0.04	0.37	0.1	0.35	0.1	0.39	0.06	0.36	0.1
682	Cc1cc(C(=O)NCCc2ccc(S(=O)(=O)NC(=O)NN3CCCCCC3)cc2)no1	0.12	0.04	0.3	0.09	0.3	0.1	0.26	0.1	0.18	0.05	0.33	0.09	0.28	0.06	0.28	0.11	0.35	0.04	0.22	0.04	0.23	0.08	0.3	0.06	0.35	0.09	0.2	0.07	0.2	0.07	0.23	0.05	0.23	0.08
683	N[C@H]1[C@H](O)O[C@H](CO)[C@@H](O)[C@@H]1O	0.03	0.02	0.26	0.08	0.19	0.09	0.25	0.08	0.25	0.13	0.18	0.1	0.2	0.05	0.24	0.08	0.22	0.06	0.25	0.09	0.2	0.08	0.28	0.1	0.18	0.07	0.24	0.05	0.2	0.09	0.19	0.11	0.15	0.12
684	NC(=O)CC[C@H](N)C(=O)O	0.03	0.02	0.21	0.12	0.28	0.1	0.18	0.1	0.28	0.09	0.18	0.04	0.31	0.13	0.26	0.04	0.27	0.08	0.21	0.06	0.13	0.04	0.23	0.09	0.12	0.08	0.3	0.05	0.12	0.07	0.17	0.06	0.16	0.08
685	N[C@@H](CCC(=O)N[C@@H](CS)C(=O)NCC(=O)O)C(=O)O	0.04	0.03	0.34	0.09	0.47	0.07	0.22	0.08	0.18	0.05	0.41	0.1	0.47	0.14	0.46	0.13	0.38	0.12	0.17	0.06	0.22	0.08	0.21	0.08	0.26	0.07	0.21	0.07	0.17	0.07	0.2	0.08	0.18	0.13
686	CCC1(c2ccccc2)CCC(=O)NC1=O	0.2	0.05	0.12	0.06	0.16	0.05	0.09	0.06	0.07	0.04	0.17	0.05	0.19	0.05	0.13	0.04	0.15	0.05	0.05	0.04	0.13	0.06	0.07	0.03	0.12	0.05	0.08	0.05	0.07	0.03	0.06	0.03	0.07	0.03
687	O=P(O)(O)OC(CO)CO	0.03	0.01	0.12	0.04	0.21	0.04	0.18	0.05	0.21	0.11	0.13	0.06	0.16	0.05	0.14	0.05	0.2	0.06	0.23	0.09	0.18	0.06	0.23	0.1	0.13	0.07	0.25	0.09	0.14	0.05	0.13	0.06	0.11	0.03
688	COCCOc1cnc(NS(=O)(=O)c2ccccc2)nc1	0.23	0.07	0.21	0.07	0.26	0.05	0.14	0.05	0.1	0.05	0.27	0.03	0.22	0.06	0.3	0.06	0.24	0.05	0.11	0.06	0.11	0.06	0.1	0.06	0.13	0.06	0.13	0.06	0.11	0.03	0.15	0.07	0.13	0.07
689	Cc1cc2c(C(C)C)c(O)c(O)c(C=O)c2c(O)c1-c1c(C)cc2c(C(C)C)c(O)c(O)c(C=O)c2c1O	0.41	0.12	0.7	0.15	0.55	0.07	0.72	0.06	0.77	0.05	0.63	0.08	0.62	0.09	0.61	0.08	0.51	0.14	0.8	0.06	0.75	0.06	0.76	0.05	0.67	0.07	0.78	0.11	0.74	0.08	0.78	0.08	0.85	0.08
690	CN1[C@H]2CCC[C@@H]1C[C@H](NC(=O)c1nn(C)c3ccccc13)C2	0.22	0.04	0.41	0.06	0.4	0.08	0.36	0.1	0.14	0.07	0.49	0.08	0.4	0.09	0.45	0.07	0.47	0.1	0.26	0.07	0.19	0.05	0.22	0.09	0.28	0.07	0.18	0.06	0.16	0.07	0.18	0.06	0.15	0.07
691	COc1ccccc1O	0.08	0.04	0.12	0.04	0.15	0.06	0.16	0.06	0.19	0.11	0.11	0.03	0.16	0.05	0.1	0.04	0.18	0.06	0.17	0.07	0.2	0.07	0.12	0.07	0.14	0.05	0.09	0.06	0.2	0.06	0.2	0.07	0.18	0.1
692	COc1ccccc1OCC(O)CO	0.09	0.03	0.16	0.04	0.27	0.06	0.15	0.04	0.1	0.05	0.18	0.05	0.27	0.09	0.16	0.05	0.25	0.04	0.14	0.07	0.15	0.07	0.1	0.06	0.15	0.05	0.1	0.07	0.13	0.06	0.11	0.06	0.12	0.09
693	N=C(N)NCCN1CCCCCCC1	0.11	0.04	0.16	0.08	0.22	0.04	0.19	0.13	0.27	0.11	0.22	0.05	0.16	0.06	0.14	0.04	0.17	0.05	0.24	0.05	0.19	0.1	0.3	0.09	0.15	0.06	0.31	0.07	0.1	0.06	0.13	0.07	0.12	0.09
694	N=C(N)N	0.14	0.09	0.23	0.1	0.33	0.1	0.21	0.12	0.26	0.09	0.33	0.07	0.27	0.1	0.26	0.07	0.3	0.09	0.28	0.08	0.2	0.09	0.29	0.08	0.21	0.11	0.32	0.09	0.17	0.06	0.16	0.07	0.15	0.1
695	O=C1CN=C(c2ccccc2)c2cc(Cl)ccc2N1CC(F)(F)F	0.34	0.06	0.27	0.04	0.25	0.04	0.23	0.09	0.17	0.09	0.27	0.06	0.31	0.06	0.25	0.05	0.27	0.06	0.16	0.08	0.18	0.08	0.19	0.1	0.28	0.05	0.15	0.08	0.18	0.06	0.17	0.04	0.16	0.08
696	CCCCN(CCCC)CCC(O)c1cc2c(Cl)cc(Cl)cc2c2cc(C(F)(F)F)ccc12	0.28	0.04	0.5	0.09	0.48	0.06	0.51	0.08	0.37	0.11	0.5	0.09	0.51	0.03	0.49	0.12	0.43	0.12	0.51	0.09	0.43	0.1	0.46	0.11	0.41	0.06	0.49	0.13	0.45	0.04	0.41	0.12	0.48	0.08
697	CC1(C)S[C@@H]2[C@H](N3C(=O)C(c4ccccc4)NC3(C)C)C(=O)N2[C@H]1C(=O)O	0.12	0.02	0.27	0.1	0.61	0.06	0.24	0.11	0.14	0.05	0.59	0.03	0.33	0.07	0.45	0.08	0.62	0.07	0.17	0.07	0.19	0.06	0.27	0.08	0.32	0.05	0.14	0.08	0.2	0.06	0.2	0.06	0.18	0.08
698	CN1C(=O)C(C)(C2=CCCCC2)C(=O)N=C1O	0.12	0.03	0.2	0.07	0.22	0.05	0.19	0.09	0.13	0.07	0.28	0.08	0.25	0.07	0.22	0.05	0.28	0.05	0.1	0.05	0.17	0.07	0.16	0.04	0.18	0.05	0.09	0.04	0.09	0.04	0.09	0.03	0.11	0.05
699	NCCc1cnc[nH]1	0.03	0.02	0.21	0.07	0.28	0.06	0.18	0.05	0.18	0.06	0.24	0.05	0.19	0.07	0.23	0.06	0.21	0.07	0.13	0.04	0.14	0.07	0.21	0.07	0.13	0.08	0.14	0.04	0.15	0.05	0.18	0.04	0.12	0.08
700	N[C@@H](Cc1cnc[nH]1)C(=O)O	0.03	0.02	0.28	0.1	0.26	0.06	0.1	0.03	0.15	0.08	0.22	0.05	0.26	0.08	0.31	0.06	0.33	0.06	0.08	0.04	0.05	0.03	0.09	0.03	0.11	0.03	0.14	0.06	0.08	0.02	0.09	0.04	0.1	0.07
701	C[N+]1(C)[C@H]2CC[C@@H]1C[C@H](OC(=O)C(O)c1ccccc1)C2	0.16	0.04	0.1	0.03	0.16	0.05	0.11	0.05	0.07	0.02	0.13	0.05	0.13	0.06	0.14	0.04	0.12	0.05	0.06	0.03	0.06	0.05	0.08	0.07	0.12	0.05	0.07	0.04	0.07	0.05	0.09	0.05	0.09	0.06
702	NNc1nncc2ccccc12	0.36	0.1	0.41	0.08	0.38	0.1	0.27	0.12	0.2	0.06	0.32	0.05	0.45	0.09	0.37	0.09	0.41	0.11	0.23	0.05	0.28	0.09	0.19	0.08	0.24	0.07	0.14	0.09	0.11	0.06	0.14	0.06	0.12	0.07
703	COc1ccc2c3c1O[C@H]1C(=O)CC[C@H]4[C@@H](C2)N(C)CC[C@]314	0.09	0.04	0.46	0.12	0.3	0.11	0.33	0.13	0.2	0.07	0.4	0.07	0.34	0.1	0.37	0.12	0.41	0.12	0.37	0.08	0.27	0.11	0.3	0.1	0.3	0.06	0.26	0.09	0.25	0.05	0.23	0.05	0.26	0.12
704	NS(=O)(=O)c1cc2c(cc1C(F)(F)F)NCNS2(=O)=O	0.18	0.07	0.38	0.05	0.39	0.05	0.31	0.06	0.3	0.08	0.38	0.07	0.37	0.11	0.47	0.06	0.36	0.08	0.31	0.06	0.29	0.05	0.31	0.11	0.28	0.09	0.28	0.08	0.23	0.07	0.27	0.11	0.27	0.12
705	CN1CC[C@]23c4c5ccc(O)c4O[C@H]2C(=O)CC[C@H]3[C@H]1C5	0.13	0.04	0.48	0.12	0.41	0.1	0.34	0.12	0.26	0.08	0.36	0.09	0.39	0.08	0.41	0.1	0.53	0.11	0.42	0.08	0.31	0.1	0.32	0.11	0.34	0.06	0.27	0.11	0.3	0.07	0.28	0.06	0.31	0.11
706	CC(N)Cc1ccc(O)cc1	0.17	0.04	0.28	0.07	0.31	0.05	0.26	0.1	0.28	0.09	0.26	0.08	0.36	0.08	0.21	0.09	0.33	0.06	0.21	0.08	0.22	0.08	0.21	0.05	0.2	0.04	0.18	0.09	0.27	0.12	0.2	0.07	0.33	0.1
707	CCN(CCO)CCCC(C)Nc1ccnc2cc(Cl)ccc12	0.12	0.06	0.47	0.11	0.41	0.1	0.29	0.06	0.12	0.07	0.48	0.09	0.43	0.06	0.47	0.1	0.4	0.11	0.26	0.06	0.21	0.07	0.28	0.1	0.26	0.09	0.16	0.13	0.16	0.07	0.15	0.03	0.14	0.09
708	OCCOCCN1CCN(C(c2ccccc2)c2ccc(Cl)cc2)CC1	0.49	0.16	0.15	0.04	0.21	0.05	0.17	0.07	0.1	0.06	0.16	0.05	0.22	0.06	0.21	0.07	0.19	0.05	0.11	0.06	0.14	0.1	0.12	0.07	0.17	0.05	0.14	0.07	0.15	0.05	0.15	0.07	0.17	0.09
709	CC(=O)[C@]1(O)Cc2c(O)c3c(c(O)c2[C@@H](O[C@H]2C[C@H](N)[C@H](O)[C@H](C)O2)C1)C(=O)c1ccccc1C3=O	0.16	0.06	0.96	0.02	0.56	0.11	0.97	0.03	0.95	0.03	0.6	0.11	0.58	0.13	0.51	0.2	0.53	0.14	0.98	0.02	0.96	0.08	0.98	0.03	0.95	0.04	0.92	0.05	0.95	0.03	0.95	0.04	0.95	0.04
710	C[C@@H](O)[C@H]1C(=O)N2C(C(=O)O)=C(SCCNC=N)C[C@H]12	0.06	0.02	0.33	0.07	0.65	0.06	0.16	0.05	0.17	0.06	0.36	0.08	0.6	0.12	0.63	0.09	0.41	0.06	0.17	0.07	0.17	0.04	0.22	0.07	0.21	0.09	0.16	0.06	0.16	0.05	0.15	0.06	0.14	0.08
711	CC1(C)C(/C=C\C=C/C=C\C=C2\N(CCCCS(=O)(=O)[O-])c3ccc4ccccc4c3C2(C)C)=[N+](CCCCS(=O)(=O)[O-])c2ccc3ccccc3c21	0.59	0.04	0.69	0.07	0.74	0.07	0.55	0.07	0.59	0.06	0.61	0.06	0.61	0.06	0.63	0.06	0.81	0.04	0.6	0.09	0.51	0.08	0.58	0.06	0.51	0.06	0.58	0.13	0.63	0.06	0.65	0.1	0.65	0.11
712	O=C(O[C@H]1[C@H](OC(=O)c2cccnc2)[C@@H](OC(=O)c2cccnc2)[C@H](OC(=O)c2cccnc2)[C@@H](OC(=O)c2cccnc2)[C@H]1OC(=O)c1cccnc1)c1cccnc1	0.39	0.04	0.47	0.07	0.48	0.08	0.45	0.08	0.43	0.1	0.48	0.07	0.45	0.05	0.44	0.05	0.48	0.05	0.48	0.07	0.49	0.1	0.5	0.07	0.53	0.11	0.45	0.09	0.41	0.1	0.5	0.07	0.51	0.1
713	CC(=O)NCc1c(I)c(NC(C)=O)c(I)c(C(=O)O)c1I	0.27	0.05	0.22	0.07	0.39	0.05	0.26	0.06	0.21	0.06	0.29	0.04	0.29	0.08	0.34	0.06	0.35	0.06	0.24	0.03	0.24	0.08	0.25	0.06	0.3	0.07	0.23	0.06	0.26	0.04	0.22	0.06	0.24	0.08
714	O=C(CCCCC(=O)Nc1c(I)cc(I)c(C(=O)O)c1I)Nc1c(I)cc(I)c(C(=O)O)c1I	0.25	0.12	0.36	0.07	0.41	0.1	0.37	0.08	0.46	0.1	0.43	0.08	0.41	0.04	0.43	0.1	0.41	0.11	0.35	0.04	0.4	0.09	0.42	0.1	0.43	0.07	0.45	0.12	0.45	0.07	0.5	0.09	0.56	0.16
715	Oc1c(I)cc(I)c2cccnc12	0.4	0.12	0.46	0.1	0.42	0.14	0.3	0.06	0.28	0.08	0.48	0.08	0.45	0.15	0.47	0.14	0.42	0.16	0.25	0.03	0.32	0.1	0.23	0.07	0.26	0.05	0.19	0.08	0.22	0.1	0.26	0.07	0.25	0.11
716	CC(=O)N(CC(O)CO)c1c(I)c(C(=O)NCC(O)CO)c(I)c(C(=O)NCC(O)CO)c1I	0.2	0.07	0.32	0.09	0.39	0.1	0.37	0.14	0.33	0.07	0.34	0.12	0.34	0.1	0.3	0.1	0.33	0.08	0.31	0.08	0.41	0.09	0.4	0.11	0.45	0.09	0.35	0.06	0.34	0.1	0.35	0.11	0.37	0.11
717	C[C@H](O)C(=O)Nc1c(I)c(C(=O)NC(CO)CO)c(I)c(C(=O)NC(CO)CO)c1I	0.22	0.06	0.32	0.06	0.41	0.05	0.33	0.1	0.31	0.08	0.34	0.08	0.36	0.08	0.34	0.09	0.37	0.07	0.29	0.06	0.33	0.08	0.38	0.09	0.39	0.06	0.33	0.06	0.32	0.08	0.32	0.1	0.34	0.13
718	CCC(Cc1c(I)cc(I)c(N)c1I)C(=O)O	0.37	0.09	0.29	0.06	0.37	0.05	0.25	0.11	0.37	0.12	0.31	0.06	0.29	0.11	0.34	0.12	0.3	0.09	0.33	0.08	0.23	0.08	0.36	0.09	0.32	0.13	0.25	0.04	0.24	0.09	0.22	0.12	0.38	0.19
719	CCOC(=O)CCCCCCCCC(C)c1ccccc1I	0.21	0.04	0.05	0.03	0.17	0.03	0.06	0.03	0.08	0.05	0.06	0.02	0.08	0.03	0.07	0.03	0.1	0.04	0.02	0.01	0.03	0.03	0.09	0.03	0.08	0.03	0.1	0.04	0.09	0.05	0.08	0.05	0.07	0.05
720	COCC(=O)Nc1c(I)c(C(=O)NCC(O)CO)c(I)c(C(=O)N(C)CC(O)CO)c1I	0.2	0.07	0.34	0.08	0.42	0.06	0.37	0.17	0.3	0.08	0.38	0.1	0.35	0.08	0.35	0.09	0.4	0.05	0.3	0.06	0.34	0.11	0.37	0.1	0.44	0.06	0.31	0.05	0.33	0.06	0.32	0.1	0.39	0.08
721	CNC(=O)c1c(I)c(NC(C)=O)c(I)c(C(=O)O)c1I	0.24	0.07	0.23	0.06	0.36	0.05	0.2	0.03	0.2	0.06	0.3	0.06	0.3	0.07	0.37	0.07	0.32	0.05	0.2	0.05	0.21	0.09	0.22	0.04	0.24	0.05	0.2	0.08	0.21	0.06	0.19	0.06	0.21	0.1
722	CNC(=O)c1c(I)c(C(=O)NCC(=O)Nc2c(I)c(C(=O)O)c(I)c(C(=O)NCCO)c2I)c(I)c(N(C)C(C)=O)c1I	0.28	0.06	0.44	0.09	0.46	0.14	0.43	0.09	0.46	0.06	0.45	0.1	0.46	0.04	0.5	0.08	0.48	0.07	0.42	0.05	0.49	0.07	0.48	0.1	0.51	0.04	0.47	0.1	0.44	0.08	0.48	0.1	0.58	0.16
723	CN(C)C=Nc1c(I)cc(I)c(CCC(=O)O)c1I	0.34	0.08	0.18	0.04	0.32	0.04	0.19	0.1	0.18	0.06	0.25	0.03	0.26	0.08	0.28	0.06	0.25	0.05	0.14	0.04	0.17	0.07	0.21	0.06	0.25	0.05	0.16	0.05	0.21	0.07	0.17	0.05	0.19	0.08
724	CC(C)NNC(=O)c1ccncc1	0.11	0.04	0.12	0.02	0.18	0.05	0.11	0.04	0.06	0.04	0.15	0.05	0.19	0.07	0.13	0.05	0.16	0.06	0.07	0.03	0.09	0.05	0.08	0.04	0.09	0.05	0.06	0.05	0.05	0.03	0.06	0.02	0.06	0.06
725	CCCCC1=NC2(CCCC2)C(=O)N1Cc1ccc(-c2ccccc2-c2nnn[nH]2)cc1	0.27	0.08	0.37	0.06	0.26	0.05	0.35	0.1	0.23	0.11	0.3	0.02	0.33	0.07	0.3	0.09	0.28	0.1	0.32	0.07	0.32	0.07	0.27	0.08	0.39	0.12	0.3	0.12	0.28	0.07	0.28	0.06	0.24	0.09
726	Cc1cc(C(=O)NNCc2ccccc2)no1	0.37	0.09	0.24	0.05	0.25	0.1	0.16	0.06	0.09	0.04	0.27	0.07	0.3	0.09	0.31	0.07	0.24	0.07	0.14	0.05	0.19	0.07	0.12	0.05	0.21	0.06	0.11	0.07	0.12	0.04	0.09	0.05	0.1	0.05
727	CNC(C)CCC=C(C)C	0.03	0.02	0.05	0.03	0.1	0.04	0.04	0.03	0.05	0.03	0.08	0.03	0.06	0.03	0.05	0.02	0.07	0.03	0.02	0.02	0.06	0.03	0.06	0.03	0.04	0.03	0.07	0.07	0.04	0.03	0.05	0.03	0.06	0.05
728	CC(C)[N+](C)(CCC(C(N)=O)(c1ccccc1)c1ccccc1)C(C)C	0.17	0.06	0.25	0.05	0.2	0.05	0.17	0.06	0.13	0.08	0.22	0.09	0.19	0.07	0.21	0.04	0.23	0.06	0.19	0.06	0.15	0.06	0.17	0.09	0.2	0.06	0.2	0.07	0.13	0.08	0.14	0.05	0.16	0.07
729	CC(C)NCC(O)c1ccc(O)c(O)c1	0.07	0.04	0.13	0.02	0.77	0.08	0.18	0.05	0.1	0.06	0.15	0.06	0.74	0.1	0.24	0.04	0.75	0.1	0.2	0.08	0.15	0.08	0.11	0.04	0.12	0.04	0.08	0.07	0.17	0.06	0.12	0.04	0.11	0.04
730	O=[N+]([O-])O[C@@H]1CO[C@@H]2[C@@H](O)CO[C@H]12	0.08	0.04	0.21	0.07	0.27	0.08	0.11	0.06	0.14	0.08	0.14	0.04	0.26	0.07	0.19	0.07	0.23	0.05	0.11	0.03	0.14	0.06	0.18	0.06	0.16	0.07	0.11	0.06	0.1	0.05	0.09	0.05	0.11	0.06
731	CC1=C(/C=C/C(C)=C/C=C/C(C)=C\C(=O)O)C(C)(C)CCC1	0.75	0.11	0.14	0.06	0.46	0.05	0.1	0.04	0.08	0.04	0.19	0.07	0.43	0.17	0.15	0.06	0.37	0.09	0.06	0.04	0.06	0.04	0.14	0.07	0.07	0.04	0.11	0.04	0.08	0.04	0.09	0.05	0.06	0.04
732	CC(COc1ccccc1)NC(C)C(O)c1ccc(O)cc1	0.29	0.08	0.21	0.08	0.29	0.08	0.25	0.07	0.2	0.08	0.19	0.02	0.29	0.09	0.22	0.06	0.28	0.08	0.26	0.09	0.19	0.08	0.2	0.07	0.21	0.08	0.23	0.12	0.26	0.05	0.23	0.07	0.28	0.07
733	COC(=O)C1=C(C)NC(C)=C(C(=O)OC(C)C)C1c1cccc2nonc12	0.2	0.06	0.46	0.11	0.46	0.07	0.32	0.07	0.17	0.05	0.57	0.1	0.54	0.1	0.51	0.05	0.57	0.06	0.26	0.07	0.31	0.1	0.27	0.09	0.3	0.05	0.19	0.07	0.16	0.06	0.22	0.06	0.19	0.05
734	CCC(C)n1ncn(-c2ccc(N3CCN(c4ccc(OC[C@H]5CO[C@](Cn6cncn6)(c6ccc(Cl)cc6Cl)O5)cc4)CC3)cc2)c1=O	0.26	0.09	0.45	0.11	0.33	0.12	0.45	0.13	0.32	0.08	0.42	0.08	0.37	0.06	0.4	0.03	0.42	0.04	0.45	0.08	0.43	0.13	0.37	0.12	0.49	0.1	0.48	0.11	0.44	0.11	0.44	0.1	0.48	0.09
736	NC[C@H]1O[C@H](O[C@@H]2[C@@H](N)C[C@@H](N)[C@H](O[C@H]3O[C@H](CO)[C@@H](O)[C@H](N)[C@H]3O)[C@H]2O)[C@H](O)[C@@H](O)[C@@H]1O	0.09	0.05	0.32	0.08	0.22	0.1	0.42	0.12	0.25	0.09	0.23	0.06	0.23	0.1	0.25	0.1	0.18	0.09	0.33	0.1	0.32	0.12	0.53	0.09	0.4	0.13	0.31	0.07	0.29	0.09	0.34	0.09	0.28	0.15
737	CNC1(c2ccccc2Cl)CCCCC1=O	0.19	0.04	0.08	0.03	0.16	0.06	0.09	0.06	0.05	0.03	0.08	0.04	0.13	0.07	0.1	0.03	0.08	0.04	0.04	0.03	0.1	0.05	0.06	0.04	0.1	0.04	0.05	0.05	0.03	0.03	0.04	0.03	0.03	0.03
738	O=C(c1ccc(F)cc1)C1CCN(CCn2c(=O)[nH]c3ccccc3c2=O)CC1	0.18	0.06	0.53	0.11	0.5	0.08	0.55	0.09	0.29	0.08	0.59	0.11	0.55	0.08	0.59	0.06	0.57	0.1	0.48	0.07	0.37	0.14	0.48	0.06	0.45	0.06	0.41	0.11	0.34	0.08	0.43	0.06	0.35	0.14
739	O=C(c1ccccc1)c1ccc2n1CCC2C(=O)O	0.61	0.07	0.21	0.05	0.29	0.06	0.18	0.06	0.09	0.05	0.27	0.08	0.3	0.04	0.33	0.06	0.22	0.05	0.13	0.06	0.13	0.04	0.16	0.05	0.18	0.04	0.08	0.06	0.09	0.04	0.12	0.08	0.08	0.06
740	CN1CCC(=C2c3ccccc3CC(=O)c3sccc32)CC1	0.29	0.06	0.41	0.07	0.46	0.07	0.34	0.11	0.17	0.08	0.42	0.11	0.46	0.08	0.37	0.12	0.41	0.06	0.23	0.08	0.22	0.06	0.25	0.08	0.36	0.07	0.18	0.09	0.21	0.03	0.2	0.09	0.24	0.07
741	CC(CCc1ccccc1)NCC(O)c1ccc(O)c(C(N)=O)c1	0.33	0.08	0.36	0.05	0.35	0.1	0.29	0.08	0.23	0.06	0.37	0.07	0.41	0.12	0.4	0.06	0.41	0.08	0.29	0.09	0.17	0.07	0.28	0.06	0.31	0.06	0.26	0.09	0.25	0.07	0.3	0.1	0.28	0.06
742	CC(O)C(=O)O	0.01	0.01	0.05	0.04	0.12	0.04	0.08	0.04	0.1	0.04	0.1	0.05	0.08	0.02	0.09	0.04	0.09	0.03	0.1	0.04	0.11	0.06	0.06	0.05	0.08	0.06	0.16	0.11	0.1	0.05	0.06	0.03	0.07	0.06
743	OC[C@H]1O[C@@H](O)[C@H](O)[C@@H](O)[C@@H]1O[C@@H]1O[C@H](CO)[C@H](O)[C@H](O)[C@H]1O	0.05	0.04	0.24	0.08	0.18	0.1	0.33	0.15	0.19	0.09	0.19	0.1	0.22	0.08	0.19	0.08	0.13	0.07	0.28	0.1	0.23	0.11	0.4	0.09	0.3	0.12	0.22	0.06	0.22	0.08	0.24	0.1	0.2	0.17
744	Nc1ccn([C@H]2CS[C@@H](CO)O2)c(=O)n1	0.09	0.03	0.38	0.1	0.31	0.09	0.16	0.07	0.14	0.07	0.29	0.1	0.33	0.11	0.35	0.09	0.33	0.12	0.15	0.08	0.11	0.04	0.22	0.06	0.19	0.08	0.14	0.09	0.12	0.04	0.12	0.06	0.17	0.07
745	Nc1nnc(-c2cccc(Cl)c2Cl)c(N)n1	0.43	0.11	0.46	0.09	0.45	0.1	0.37	0.07	0.29	0.07	0.49	0.05	0.45	0.15	0.46	0.05	0.39	0.1	0.44	0.07	0.32	0.08	0.4	0.09	0.31	0.07	0.3	0.1	0.24	0.05	0.27	0.06	0.24	0.11
746	Cc1c(OCC(F)(F)F)ccnc1C[S+]([O-])c1nc2ccccc2[nH]1	0.36	0.11	0.39	0.09	0.34	0.1	0.3	0.08	0.24	0.07	0.42	0.1	0.42	0.11	0.44	0.06	0.43	0.06	0.26	0.04	0.28	0.08	0.22	0.06	0.36	0.07	0.23	0.07	0.28	0.08	0.32	0.05	0.28	0.09
747	Cc1oncc1C(=O)Nc1ccc(C(F)(F)F)cc1	0.36	0.16	0.18	0.05	0.25	0.05	0.16	0.07	0.1	0.08	0.19	0.06	0.23	0.07	0.24	0.06	0.22	0.06	0.14	0.05	0.11	0.02	0.11	0.05	0.21	0.06	0.07	0.03	0.07	0.03	0.11	0.06	0.06	0.04
748	N#Cc1ccc(C(c2ccc(C#N)cc2)n2cncn2)cc1	0.57	0.1	0.24	0.05	0.25	0.11	0.34	0.1	0.15	0.07	0.25	0.09	0.39	0.09	0.28	0.07	0.24	0.05	0.28	0.04	0.25	0.07	0.18	0.07	0.27	0.04	0.21	0.07	0.18	0.07	0.2	0.06	0.17	0.06
749	CC(C)C[C@H](N)C(=O)O	0.01	0.01	0.08	0.03	0.09	0.03	0.06	0.03	0.13	0.08	0.06	0.02	0.1	0.04	0.08	0.03	0.08	0.03	0.06	0.03	0.06	0.04	0.07	0.05	0.04	0.03	0.11	0.05	0.08	0.05	0.09	0.04	0.1	0.03
750	Nc1nc(=O)c2c([nH]1)NC[C@H](CNc1ccc(C(=O)N[C@@H](CCC(=O)O)C(=O)O)cc1)N2C=O	0.24	0.06	0.63	0.1	0.63	0.08	0.4	0.11	0.33	0.09	0.69	0.08	0.61	0.09	0.69	0.06	0.64	0.06	0.47	0.05	0.43	0.11	0.45	0.1	0.55	0.08	0.35	0.1	0.36	0.09	0.43	0.09	0.31	0.11
751	C=CCN1CC[C@]23CCCC[C@H]2[C@H]1Cc1ccc(O)cc13	0.21	0.08	0.39	0.06	0.34	0.1	0.21	0.07	0.21	0.1	0.33	0.07	0.31	0.08	0.33	0.08	0.34	0.09	0.19	0.05	0.18	0.1	0.26	0.07	0.24	0.09	0.15	0.07	0.26	0.06	0.2	0.06	0.27	0.15
752	c1ccc([C@H]2CN3CCSC3=N2)cc1	0.24	0.09	0.1	0.04	0.23	0.03	0.08	0.04	0.07	0.04	0.2	0.05	0.15	0.05	0.16	0.03	0.16	0.05	0.06	0.02	0.09	0.04	0.1	0.09	0.12	0.06	0.05	0.05	0.06	0.04	0.08	0.03	0.08	0.05
753	CC[C@@H](C(N)=O)N1CCCC1=O	0.01	0.01	0.1	0.03	0.17	0.04	0.1	0.05	0.09	0.03	0.09	0.03	0.16	0.04	0.13	0.05	0.13	0.04	0.07	0.03	0.07	0.03	0.13	0.07	0.08	0.04	0.09	0.04	0.04	0.02	0.08	0.06	0.06	0.03
754	C[N+](C)(C)C[C@H](O)CC(=O)[O-]	0.05	0.02	0.11	0.04	0.12	0.05	0.09	0.04	0.19	0.11	0.12	0.03	0.13	0.03	0.12	0.03	0.2	0.06	0.12	0.06	0.18	0.05	0.15	0.08	0.11	0.03	0.17	0.06	0.17	0.06	0.14	0.06	0.14	0.08
755	N[C@@H](Cc1ccc(O)c(O)c1)C(=O)O	0.14	0.06	0.41	0.13	0.59	0.15	0.19	0.05	0.21	0.09	0.38	0.12	0.66	0.14	0.48	0.08	0.76	0.05	0.23	0.06	0.16	0.04	0.12	0.07	0.19	0.05	0.22	0.09	0.17	0.08	0.19	0.05	0.17	0.11
756	OC[C@@H](O)CN1CCN(c2ccccc2)CC1	0.12	0.04	0.17	0.05	0.24	0.07	0.15	0.05	0.09	0.05	0.22	0.05	0.21	0.07	0.19	0.06	0.14	0.05	0.12	0.05	0.13	0.04	0.17	0.05	0.14	0.06	0.09	0.07	0.08	0.05	0.09	0.04	0.1	0.07
757	CC[C@H](OC(C)=O)C(C[C@H](C)N(C)C)(c1ccccc1)c1ccccc1	0.11	0.04	0.14	0.05	0.17	0.06	0.11	0.07	0.06	0.04	0.15	0.06	0.17	0.05	0.15	0.05	0.2	0.06	0.07	0.04	0.08	0.05	0.1	0.05	0.1	0.03	0.08	0.06	0.1	0.05	0.09	0.04	0.12	0.06
758	CCC(=O)O[C@@](Cc1ccccc1)(c1ccccc1)[C@@H](C)CN(C)C	0.11	0.06	0.11	0.06	0.17	0.06	0.1	0.07	0.07	0.04	0.16	0.07	0.15	0.04	0.14	0.04	0.14	0.05	0.05	0.02	0.09	0.07	0.06	0.06	0.11	0.02	0.09	0.07	0.1	0.05	0.08	0.04	0.11	0.05
759	CN1CC[C@]23CCCC[C@H]2[C@H]1Cc1ccc(O)cc13	0.3	0.07	0.37	0.1	0.32	0.09	0.22	0.09	0.22	0.08	0.34	0.07	0.29	0.06	0.27	0.09	0.35	0.07	0.19	0.05	0.19	0.09	0.23	0.06	0.25	0.08	0.15	0.07	0.25	0.08	0.19	0.06	0.26	0.12
760	N[C@@H](Cc1cc(I)c(Oc2cc(I)c(O)c(I)c2)c(I)c1)C(=O)O	0.32	0.13	0.46	0.04	0.45	0.11	0.35	0.1	0.47	0.08	0.42	0.11	0.5	0.1	0.49	0.07	0.5	0.13	0.41	0.1	0.34	0.08	0.36	0.09	0.4	0.11	0.5	0.11	0.49	0.05	0.47	0.06	0.5	0.14
761	CCC[C@@H]1C[C@@H](C(=O)N[C@H]([C@@H](C)O)[C@H]2O[C@H](SC)[C@H](O)[C@@H](O)[C@H]2O)N(C)C1	0.05	0.02	0.17	0.05	0.3	0.05	0.2	0.07	0.13	0.06	0.19	0.08	0.21	0.07	0.21	0.07	0.23	0.05	0.16	0.07	0.15	0.09	0.26	0.08	0.29	0.07	0.12	0.08	0.19	0.09	0.2	0.07	0.16	0.08
762	N[C@@H](Cc1cc(I)c(Oc2ccc(O)c(I)c2)c(I)c1)C(=O)O	0.33	0.16	0.45	0.04	0.42	0.11	0.37	0.11	0.43	0.07	0.42	0.09	0.44	0.15	0.49	0.06	0.45	0.11	0.42	0.1	0.34	0.06	0.36	0.09	0.39	0.1	0.48	0.13	0.46	0.06	0.41	0.08	0.47	0.14
763	CCN(CC)C(=O)N[C@H]1C=C2c3cccc4[nH]cc(c34)C[C@H]2N(C)C1	0.18	0.06	0.69	0.07	0.91	0.04	0.88	0.09	0.18	0.08	0.94	0.04	0.69	0.16	0.82	0.08	0.91	0.07	0.86	0.15	0.31	0.1	0.85	0.09	0.47	0.09	0.29	0.07	0.24	0.05	0.25	0.06	0.22	0.11
764	NC[C@@H]1O[C@H](O[C@@H]2[C@@H](CO)O[C@@H](O[C@@H]3[C@@H](O)[C@H](N)C[C@H](N)[C@H]3O[C@H]3O[C@H](CO)[C@@H](O)C[C@H]3N)[C@@H]2O)[C@H](N)[C@@H](O)[C@@H]1O[C@H]1O[C@H](CO)[C@@H](O)[C@H](O)[C@@H]1O	0.16	0.04	0.38	0.09	0.3	0.09	0.57	0.12	0.36	0.1	0.3	0.05	0.27	0.08	0.33	0.07	0.27	0.09	0.39	0.1	0.37	0.12	0.67	0.09	0.47	0.14	0.38	0.09	0.36	0.1	0.42	0.08	0.35	0.12
765	CN1[C@H](C[C@H](O)c2ccccc2)CCC[C@@H]1CC(=O)c1ccccc1	0.18	0.06	0.15	0.02	0.15	0.06	0.17	0.09	0.11	0.06	0.13	0.06	0.17	0.05	0.21	0.06	0.15	0.04	0.13	0.06	0.12	0.07	0.13	0.06	0.23	0.04	0.2	0.08	0.18	0.07	0.16	0.08	0.19	0.09
766	CC(Oc1c(Cl)cccc1Cl)C1=NCCN1	0.33	0.1	0.14	0.03	0.2	0.05	0.12	0.02	0.11	0.07	0.16	0.04	0.15	0.03	0.17	0.05	0.16	0.05	0.12	0.04	0.14	0.04	0.13	0.04	0.12	0.05	0.08	0.04	0.1	0.05	0.12	0.05	0.1	0.07
767	O=NN(CCCl)C(=O)NC1CCCCC1	0.14	0.06	0.06	0.03	0.12	0.03	0.09	0.06	0.07	0.06	0.07	0.03	0.05	0.03	0.06	0.03	0.08	0.04	0.05	0.04	0.07	0.07	0.06	0.04	0.07	0.03	0.05	0.05	0.04	0.03	0.03	0.02	0.05	0.06
768	N[C@@H](C(=O)N[C@@H]1C(=O)N2C(C(=O)O)=C(Cl)CC[C@H]12)c1ccccc1	0.13	0.03	0.55	0.1	0.6	0.15	0.23	0.08	0.13	0.05	0.58	0.1	0.57	0.1	0.67	0.13	0.64	0.09	0.17	0.05	0.21	0.09	0.2	0.08	0.3	0.07	0.14	0.07	0.16	0.07	0.19	0.05	0.13	0.06
769	CCOC(=O)N1CCC(=C2c3ccc(Cl)cc3CCc3cccnc32)CC1	0.22	0.05	0.36	0.08	0.33	0.07	0.25	0.07	0.17	0.05	0.37	0.11	0.38	0.07	0.38	0.07	0.4	0.1	0.21	0.05	0.14	0.04	0.24	0.07	0.29	0.05	0.24	0.07	0.22	0.07	0.21	0.08	0.26	0.09
770	O=C1Nc2ccc(Cl)cc2C(c2ccccc2Cl)=NC1O	0.46	0.08	0.34	0.06	0.36	0.06	0.28	0.09	0.17	0.08	0.29	0.08	0.34	0.12	0.4	0.08	0.24	0.1	0.24	0.09	0.24	0.03	0.22	0.06	0.27	0.04	0.17	0.07	0.19	0.07	0.18	0.06	0.15	0.08
771	CCCCc1nc(Cl)c(CO)n1Cc1ccc(-c2ccccc2-c2nnn[nH]2)cc1	0.36	0.05	0.46	0.09	0.35	0.09	0.39	0.11	0.28	0.08	0.4	0.07	0.45	0.09	0.43	0.08	0.4	0.08	0.39	0.08	0.35	0.07	0.3	0.07	0.44	0.06	0.37	0.12	0.38	0.08	0.36	0.07	0.31	0.14
772	CN1CCN(C2=Nc3ccccc3Oc3ccc(Cl)cc32)CC1	0.26	0.06	0.24	0.05	0.27	0.04	0.21	0.04	0.17	0.08	0.25	0.05	0.24	0.05	0.27	0.07	0.22	0.06	0.18	0.11	0.21	0.09	0.16	0.05	0.24	0.05	0.17	0.09	0.21	0.06	0.19	0.07	0.18	0.07
773	CCN(CC)CCNc1ccc(C)c2sc3ccccc3c(=O)c12	0.24	0.05	0.72	0.09	0.63	0.09	0.5	0.1	0.35	0.11	0.73	0.11	0.66	0.15	0.66	0.08	0.66	0.11	0.55	0.05	0.41	0.12	0.51	0.11	0.36	0.08	0.52	0.1	0.39	0.07	0.36	0.15	0.4	0.15
774	CCN(CC)C(=O)[C@@H]1C=C2c3cccc4[nH]cc(c34)C[C@H]2N(C)C1	0.17	0.03	0.8	0.09	0.89	0.04	0.78	0.11	0.2	0.08	0.92	0.04	0.83	0.13	0.83	0.07	0.9	0.07	0.78	0.07	0.34	0.07	0.74	0.14	0.65	0.12	0.3	0.08	0.27	0.06	0.24	0.08	0.28	0.11
775	NCCCC[C@H](N)C(=O)O	0.02	0.02	0.18	0.11	0.24	0.06	0.13	0.07	0.18	0.08	0.17	0.05	0.24	0.08	0.19	0.05	0.2	0.08	0.17	0.04	0.13	0.07	0.16	0.06	0.1	0.07	0.23	0.09	0.08	0.03	0.12	0.04	0.14	0.07
776	OC[C@H]1O[C@H](O[C@@H]2[C@@H](CO)O[C@@H](O)[C@H](O)[C@H]2O)[C@H](O)[C@@H](O)[C@@H]1O	0.05	0.04	0.24	0.08	0.18	0.1	0.33	0.15	0.19	0.09	0.19	0.1	0.22	0.08	0.19	0.08	0.13	0.07	0.28	0.1	0.23	0.11	0.4	0.09	0.3	0.12	0.22	0.06	0.22	0.08	0.24	0.1	0.2	0.17
777	O=C(O)C(O)c1ccccc1	0.09	0.05	0.09	0.03	0.18	0.06	0.11	0.06	0.09	0.05	0.09	0.04	0.16	0.05	0.12	0.03	0.18	0.05	0.11	0.05	0.12	0.07	0.07	0.04	0.12	0.04	0.07	0.04	0.05	0.03	0.06	0.05	0.08	0.08
778	OC[C@@H](O)[C@@H](O)[C@H](O)[C@H](O)CO	0.04	0.02	0.17	0.08	0.15	0.11	0.22	0.08	0.16	0.09	0.15	0.1	0.18	0.11	0.16	0.06	0.14	0.07	0.17	0.05	0.16	0.09	0.21	0.08	0.17	0.09	0.16	0.07	0.14	0.06	0.16	0.09	0.15	0.16
779	OC1(c2ccc(Cl)cc2)c2ccccc2C2=NCCN21	0.39	0.05	0.29	0.06	0.36	0.05	0.24	0.05	0.18	0.08	0.28	0.05	0.3	0.04	0.36	0.06	0.26	0.07	0.18	0.06	0.22	0.07	0.18	0.08	0.23	0.05	0.19	0.12	0.2	0.06	0.21	0.05	0.17	0.07
780	CCN(CCCCOC(=O)c1ccc(OC)c(OC)c1)C(C)Cc1ccc(OC)cc1	0.14	0.04	0.3	0.08	0.25	0.05	0.25	0.08	0.21	0.07	0.24	0.05	0.23	0.05	0.26	0.06	0.38	0.05	0.29	0.11	0.23	0.09	0.25	0.08	0.32	0.08	0.32	0.07	0.31	0.06	0.29	0.09	0.31	0.13
781	CNC1(C)C2CCC(C2)C1(C)C	0.04	0.02	0.07	0.03	0.12	0.03	0.04	0.02	0.06	0.02	0.09	0.04	0.09	0.04	0.11	0.04	0.11	0.04	0.04	0.02	0.1	0.05	0.06	0.05	0.06	0.04	0.07	0.06	0.05	0.03	0.06	0.03	0.02	0.02
782	Cc1cccc(CN2CCN(C(c3ccccc3)c3ccc(Cl)cc3)CC2)c1	0.14	0.07	0.23	0.07	0.29	0.07	0.18	0.07	0.22	0.1	0.22	0.05	0.25	0.08	0.35	0.08	0.34	0.1	0.18	0.06	0.2	0.07	0.18	0.07	0.25	0.06	0.28	0.09	0.33	0.07	0.26	0.11	0.3	0.09
783	Cc1cccc(Nc2ccccc2C(=O)O)c1C	0.67	0.15	0.3	0.06	0.29	0.05	0.22	0.08	0.17	0.06	0.31	0.11	0.34	0.12	0.33	0.05	0.25	0.06	0.24	0.11	0.19	0.1	0.2	0.05	0.23	0.07	0.15	0.07	0.17	0.06	0.14	0.08	0.13	0.05
784	CCOC(=O)C1(c2ccccc2)CCN(C)CC1	0.17	0.04	0.08	0.03	0.16	0.03	0.09	0.05	0.04	0.04	0.19	0.04	0.09	0.06	0.06	0.02	0.07	0.03	0.06	0.04	0.07	0.06	0.05	0.06	0.08	0.04	0.06	0.05	0.03	0.02	0.03	0.02	0.02	0.02
785	CNC(C)(C)Cc1ccccc1	0.08	0.04	0.02	0.01	0.09	0.04	0.02	0.02	0.03	0.03	0.06	0.04	0.03	0.02	0.04	0.03	0.06	0.03	0.02	0.02	0.04	0.03	0.02	0.02	0.05	0.03	0.05	0.05	0.03	0.04	0.03	0.03	0.02	0.02
786	CCC1(c2ccccc2)NC(=O)N(C)C1=O	0.13	0.04	0.07	0.03	0.15	0.04	0.09	0.04	0.07	0.04	0.14	0.05	0.1	0.04	0.1	0.04	0.15	0.05	0.03	0.02	0.08	0.06	0.06	0.03	0.09	0.04	0.07	0.04	0.04	0.02	0.06	0.07	0.05	0.05
787	CCC1(c2ccccc2)C(=O)NC(=O)N(C)C1=O	0.2	0.04	0.2	0.06	0.24	0.05	0.17	0.08	0.13	0.05	0.27	0.05	0.23	0.07	0.24	0.05	0.24	0.07	0.07	0.03	0.22	0.06	0.14	0.03	0.18	0.06	0.09	0.04	0.09	0.05	0.1	0.04	0.12	0.05
788	Cc1cccc(C)c1NC(=O)C1CCCCN1C	0.18	0.04	0.13	0.03	0.15	0.05	0.16	0.1	0.08	0.05	0.16	0.06	0.17	0.05	0.14	0.02	0.12	0.05	0.06	0.03	0.05	0.04	0.11	0.06	0.1	0.04	0.05	0.04	0.03	0.02	0.05	0.03	0.02	0.03
789	CCCC(C)(COC(N)=O)COC(N)=O	0.05	0.02	0.17	0.07	0.19	0.06	0.15	0.06	0.17	0.07	0.19	0.04	0.21	0.07	0.14	0.05	0.18	0.07	0.2	0.04	0.13	0.05	0.2	0.08	0.17	0.05	0.23	0.06	0.09	0.05	0.13	0.04	0.1	0.06
790	c1ccc2c(c1)Sc1ccccc1N2CC1CN2CCC1CC2	0.13	0.05	0.26	0.08	0.29	0.05	0.17	0.08	0.18	0.08	0.25	0.08	0.29	0.03	0.39	0.06	0.22	0.11	0.16	0.05	0.18	0.07	0.18	0.07	0.18	0.04	0.16	0.09	0.19	0.07	0.21	0.12	0.19	0.04
791	O=S(=O)(O)CCS	0.07	0.04	0.03	0.01	0.13	0.04	0.07	0.03	0.1	0.05	0.09	0.04	0.09	0.02	0.1	0.05	0.12	0.05	0.08	0.04	0.09	0.05	0.09	0.1	0.07	0.04	0.1	0.05	0.1	0.05	0.05	0.02	0.06	0.06
792	CN1CCCCC1CCN1c2ccccc2Sc2ccc([S+](C)[O-])cc21	0.13	0.04	0.34	0.1	0.33	0.05	0.28	0.09	0.29	0.07	0.34	0.07	0.29	0.08	0.39	0.06	0.35	0.06	0.28	0.09	0.26	0.09	0.31	0.06	0.31	0.06	0.28	0.09	0.4	0.06	0.31	0.1	0.38	0.09
793	C[C@H](N)[C@H](O)c1cccc(O)c1	0.08	0.04	0.49	0.2	0.67	0.12	0.29	0.08	0.23	0.1	0.56	0.17	0.64	0.11	0.54	0.21	0.6	0.13	0.22	0.09	0.22	0.07	0.19	0.06	0.17	0.04	0.16	0.05	0.23	0.06	0.21	0.08	0.22	0.07
794	Cc1cc(C)cc(OCC2CNC(=O)O2)c1	0.16	0.04	0.12	0.05	0.17	0.07	0.1	0.05	0.09	0.07	0.14	0.04	0.13	0.06	0.13	0.04	0.16	0.07	0.09	0.04	0.08	0.04	0.12	0.05	0.1	0.04	0.07	0.04	0.06	0.02	0.07	0.03	0.07	0.08
795	CN(C)C(=N)NC(=N)N	0.07	0.03	0.19	0.07	0.26	0.07	0.24	0.07	0.24	0.06	0.22	0.09	0.22	0.04	0.23	0.06	0.31	0.07	0.17	0.06	0.24	0.07	0.27	0.09	0.23	0.09	0.22	0.06	0.21	0.07	0.21	0.07	0.2	0.09
796	C=C1c2cccc(O)c2C(=O)C2=C(O)[C@]3(O)C(=O)C(C(N)=O)=C(O)[C@@H](N(C)C)[C@@H]3[C@@H](O)[C@H]12	0.14	0.05	0.92	0.04	0.93	0.03	0.78	0.1	0.63	0.11	0.93	0.02	0.93	0.03	0.94	0.03	0.91	0.04	0.79	0.07	0.71	0.17	0.7	0.19	0.72	0.11	0.45	0.11	0.59	0.08	0.7	0.16	0.45	0.13
797	CCC(=O)C(CC(C)N(C)C)(c1ccccc1)c1ccccc1	0.11	0.07	0.12	0.05	0.15	0.04	0.11	0.04	0.06	0.04	0.12	0.06	0.18	0.05	0.14	0.03	0.16	0.05	0.06	0.04	0.13	0.06	0.07	0.06	0.12	0.04	0.08	0.07	0.09	0.06	0.07	0.05	0.11	0.05
798	CCC(OC(C)=O)C(CC(C)N(C)C)(c1ccccc1)c1ccccc1	0.11	0.04	0.14	0.05	0.17	0.06	0.11	0.07	0.06	0.04	0.15	0.06	0.17	0.05	0.15	0.05	0.2	0.06	0.07	0.04	0.08	0.05	0.1	0.05	0.1	0.03	0.08	0.06	0.1	0.05	0.09	0.04	0.12	0.06
799	CCC(c1ccc2cc(OC)ccc2c1)C(C)(C)C(=O)O	0.45	0.09	0.42	0.08	0.35	0.05	0.33	0.08	0.18	0.05	0.43	0.07	0.4	0.07	0.39	0.08	0.43	0.07	0.24	0.08	0.23	0.1	0.24	0.09	0.19	0.06	0.22	0.08	0.13	0.05	0.17	0.06	0.18	0.11
800	Cc1ccccc1-n1c(C)nc2ccccc2c1=O	0.66	0.09	0.56	0.11	0.55	0.06	0.37	0.07	0.22	0.05	0.62	0.07	0.61	0.07	0.57	0.13	0.52	0.11	0.29	0.09	0.44	0.16	0.29	0.1	0.29	0.05	0.33	0.1	0.23	0.06	0.25	0.08	0.23	0.1
801	CCC1(CC)C(=O)NC(=O)N(C)C1=O	0.06	0.03	0.1	0.03	0.17	0.05	0.1	0.07	0.11	0.04	0.14	0.06	0.14	0.04	0.12	0.04	0.27	0.1	0.1	0.05	0.14	0.05	0.12	0.07	0.15	0.11	0.08	0.04	0.07	0.06	0.08	0.03	0.1	0.06
802	CC(=O)N=c1sc(S(N)(=O)=O)nn1C	0.14	0.04	0.15	0.06	0.27	0.04	0.1	0.06	0.1	0.06	0.23	0.07	0.27	0.04	0.26	0.09	0.22	0.05	0.08	0.04	0.13	0.06	0.09	0.06	0.13	0.03	0.12	0.05	0.07	0.04	0.09	0.04	0.08	0.05
803	CN1CCC(CN2c3ccccc3Sc3ccccc32)C1	0.18	0.05	0.23	0.08	0.29	0.04	0.16	0.08	0.18	0.12	0.24	0.08	0.28	0.05	0.33	0.1	0.22	0.07	0.13	0.08	0.17	0.06	0.15	0.06	0.19	0.07	0.14	0.07	0.18	0.06	0.2	0.09	0.17	0.05
804	CC[C@@H](CO)NC(=O)[C@@H]1C=C2c3cccc4[nH]cc(c34)C[C@H]2N(C)C1	0.11	0.04	0.8	0.07	0.95	0.04	0.77	0.09	0.23	0.09	0.96	0.02	0.95	0.03	0.87	0.04	0.83	0.18	0.64	0.11	0.37	0.09	0.75	0.1	0.53	0.09	0.33	0.08	0.31	0.11	0.28	0.08	0.29	0.14
805	COc1cccc(OC)c1C(=O)N[C@@H]1C(=O)N2[C@@H](C(=O)O)C(C)(C)S[C@H]12	0.08	0.03	0.32	0.12	0.51	0.08	0.22	0.05	0.18	0.07	0.48	0.1	0.35	0.08	0.52	0.09	0.52	0.08	0.23	0.08	0.28	0.1	0.27	0.07	0.33	0.09	0.17	0.06	0.21	0.05	0.24	0.07	0.19	0.11
806	COc1ccccc1OCC(O)COC(N)=O	0.1	0.05	0.26	0.05	0.31	0.11	0.16	0.05	0.14	0.06	0.28	0.06	0.37	0.07	0.27	0.06	0.35	0.1	0.15	0.05	0.16	0.07	0.16	0.05	0.18	0.08	0.14	0.06	0.12	0.04	0.11	0.03	0.12	0.08
807	C=CCC1(C(C)C#CCC)C(=O)NC(=O)N(C)C1=O	0.11	0.03	0.13	0.04	0.22	0.04	0.15	0.07	0.13	0.03	0.21	0.08	0.22	0.06	0.2	0.03	0.28	0.07	0.07	0.04	0.17	0.06	0.14	0.05	0.18	0.05	0.09	0.03	0.1	0.05	0.11	0.04	0.11	0.04
808	COc1ccc2c(c1)N(C[C@H](C)CN(C)C)c1ccccc1S2	0.18	0.07	0.3	0.09	0.33	0.1	0.18	0.05	0.18	0.08	0.36	0.09	0.35	0.08	0.35	0.08	0.32	0.06	0.16	0.08	0.18	0.05	0.16	0.09	0.2	0.05	0.13	0.06	0.19	0.08	0.19	0.07	0.21	0.05
809	COc1ccc(OC)c(C(O)C(C)N)c1	0.09	0.02	0.22	0.07	0.38	0.12	0.21	0.07	0.21	0.09	0.28	0.07	0.33	0.06	0.21	0.1	0.4	0.08	0.19	0.07	0.23	0.09	0.18	0.06	0.17	0.07	0.17	0.07	0.16	0.07	0.15	0.06	0.12	0.05
810	CN1C(=O)CC(C)(c2ccccc2)C1=O	0.16	0.07	0.05	0.02	0.15	0.04	0.09	0.05	0.06	0.04	0.13	0.05	0.09	0.03	0.08	0.03	0.11	0.04	0.03	0.03	0.16	0.08	0.05	0.03	0.11	0.05	0.06	0.05	0.06	0.03	0.06	0.05	0.07	0.06
811	C[C@](N)(Cc1ccc(O)c(O)c1)C(=O)O	0.13	0.07	0.33	0.1	0.49	0.17	0.16	0.08	0.2	0.06	0.36	0.1	0.55	0.14	0.43	0.11	0.72	0.06	0.22	0.07	0.16	0.05	0.12	0.04	0.19	0.06	0.19	0.07	0.16	0.08	0.17	0.05	0.15	0.11
812	CN(C)c1ccc2nc3ccc(N(C)C)cc3[s+]c2c1	0.88	0.08	0.59	0.16	0.43	0.19	0.5	0.1	0.36	0.1	0.69	0.06	0.56	0.13	0.62	0.14	0.56	0.16	0.52	0.06	0.5	0.08	0.51	0.11	0.38	0.07	0.44	0.09	0.32	0.05	0.35	0.13	0.35	0.13
813	CC1CCN(CCCC(=O)c2ccc(F)cc2)CC1	0.13	0.03	0.1	0.03	0.16	0.06	0.1	0.05	0.02	0.02	0.1	0.03	0.12	0.04	0.09	0.04	0.12	0.05	0.04	0.03	0.08	0.05	0.07	0.05	0.08	0.03	0.03	0.03	0.05	0.04	0.02	0.02	0.05	0.05
814	COC(=O)C(c1ccccc1)C1CCCCN1	0.19	0.06	0.1	0.04	0.19	0.06	0.08	0.04	0.05	0.03	0.19	0.05	0.12	0.04	0.11	0.03	0.12	0.06	0.04	0.03	0.06	0.05	0.05	0.05	0.09	0.04	0.06	0.03	0.03	0.02	0.02	0.02	0.03	0.03
815	C[C@H]1C[C@H]2[C@@H]3CC[C@](O)(C(=O)CO)[C@@]3(C)C[C@H](O)[C@@H]2[C@@]2(C)C=CC(=O)C=C12	0.03	0.02	0.21	0.09	0.14	0.07	0.26	0.09	0.23	0.05	0.17	0.07	0.16	0.06	0.19	0.15	0.17	0.06	0.22	0.09	0.18	0.11	0.35	0.15	0.3	0.1	0.18	0.06	0.26	0.07	0.22	0.07	0.26	0.12
816	CCC1(CC)C(=O)NCC(C)C1=O	0.06	0.02	0.03	0.01	0.09	0.03	0.09	0.06	0.07	0.02	0.05	0.02	0.04	0.02	0.03	0.03	0.07	0.02	0.04	0.03	0.07	0.04	0.06	0.05	0.07	0.03	0.06	0.03	0.06	0.03	0.05	0.05	0.03	0.04
817	CC[C@@H](CO)NC(=O)[C@@H]1C=C2c3cccc4c3c(cn4C)C[C@H]2N(C)C1	0.11	0.04	0.78	0.08	0.93	0.04	0.74	0.08	0.25	0.09	0.96	0.02	0.92	0.03	0.82	0.04	0.8	0.19	0.64	0.12	0.36	0.08	0.69	0.14	0.5	0.08	0.31	0.07	0.32	0.09	0.3	0.07	0.32	0.12
818	COCCc1ccc(OCC(O)CNC(C)C)cc1	0.1	0.06	0.09	0.03	0.17	0.07	0.09	0.05	0.06	0.04	0.13	0.07	0.16	0.04	0.11	0.03	0.13	0.05	0.07	0.03	0.07	0.04	0.09	0.04	0.12	0.06	0.09	0.06	0.07	0.05	0.04	0.02	0.07	0.06
819	CC(=O)Nc1c(I)c(C(=O)N[C@H]2C(O)O[C@H](CO)[C@@H](O)[C@@H]2O)c(I)c(N(C)C(C)=O)c1I	0.19	0.06	0.37	0.11	0.43	0.04	0.38	0.11	0.32	0.08	0.42	0.08	0.39	0.1	0.41	0.1	0.4	0.08	0.33	0.04	0.41	0.09	0.39	0.09	0.48	0.08	0.29	0.06	0.35	0.08	0.36	0.1	0.39	0.12
820	CC(=O)Nc1c(I)c(C(=O)O)c(I)c(N(C)C(C)=O)c1I	0.26	0.07	0.19	0.05	0.32	0.04	0.2	0.04	0.2	0.06	0.29	0.09	0.31	0.07	0.3	0.05	0.28	0.05	0.21	0.07	0.21	0.07	0.19	0.06	0.26	0.06	0.19	0.08	0.22	0.06	0.19	0.05	0.22	0.1
821	CN1C(CCl)Nc2cc(Cl)c(S(N)(=O)=O)cc2S1(=O)=O	0.12	0.04	0.3	0.04	0.3	0.11	0.25	0.05	0.22	0.05	0.34	0.05	0.3	0.05	0.38	0.09	0.31	0.08	0.2	0.04	0.25	0.05	0.28	0.09	0.22	0.08	0.27	0.08	0.2	0.05	0.24	0.13	0.21	0.13
822	CC(C)(C(=O)c1cccnc1)c1cccnc1	0.41	0.15	0.15	0.06	0.25	0.03	0.23	0.09	0.07	0.04	0.17	0.05	0.28	0.07	0.2	0.06	0.17	0.06	0.09	0.06	0.19	0.08	0.08	0.07	0.14	0.06	0.06	0.06	0.09	0.05	0.09	0.05	0.07	0.04
823	C[C@](N)(Cc1ccc(O)cc1)C(=O)O	0.16	0.06	0.23	0.05	0.37	0.08	0.15	0.07	0.19	0.07	0.28	0.1	0.27	0.1	0.28	0.12	0.43	0.12	0.18	0.08	0.18	0.08	0.11	0.05	0.17	0.06	0.14	0.04	0.15	0.07	0.18	0.07	0.22	0.13
824	CC1(C)S[C@@H]2[C@H](NC(=O)[C@H](NC(=O)N3CCN(S(C)(=O)=O)C3=O)c3ccccc3)C(=O)N2[C@H]1C(=O)O	0.11	0.04	0.37	0.11	0.53	0.15	0.34	0.1	0.27	0.1	0.58	0.16	0.41	0.08	0.58	0.07	0.53	0.06	0.26	0.08	0.35	0.08	0.36	0.1	0.44	0.06	0.26	0.1	0.29	0.09	0.34	0.06	0.25	0.09
825	CN1CCN2c3ccccc3Cc3ccccc3C2C1	0.12	0.06	0.25	0.05	0.31	0.08	0.17	0.07	0.14	0.04	0.26	0.05	0.3	0.08	0.34	0.1	0.32	0.05	0.16	0.05	0.18	0.06	0.16	0.07	0.2	0.05	0.15	0.05	0.13	0.05	0.16	0.07	0.16	0.05
826	COCC(=O)O[C@]1(CCN(C)CCCc2nc3ccccc3[nH]2)CCc2cc(F)ccc2[C@@H]1C(C)C	0.1	0.05	0.48	0.11	0.38	0.1	0.34	0.12	0.22	0.06	0.45	0.05	0.39	0.13	0.43	0.08	0.42	0.16	0.35	0.1	0.26	0.07	0.3	0.12	0.4	0.09	0.31	0.08	0.35	0.1	0.32	0.1	0.35	0.09
827	Clc1ccc(COC(Cn2ccnc2)c2ccc(Cl)cc2Cl)c(Cl)c1	0.31	0.12	0.24	0.08	0.23	0.09	0.21	0.06	0.22	0.08	0.25	0.07	0.26	0.08	0.35	0.06	0.21	0.05	0.17	0.06	0.19	0.08	0.15	0.09	0.23	0.07	0.24	0.07	0.3	0.07	0.27	0.06	0.26	0.11
828	Cc1ncc2n1-c1ccc(Cl)cc1C(c1ccccc1F)=NC2	0.37	0.09	0.36	0.07	0.29	0.09	0.32	0.06	0.27	0.06	0.39	0.07	0.38	0.05	0.41	0.05	0.32	0.11	0.23	0.09	0.26	0.08	0.26	0.09	0.34	0.07	0.3	0.11	0.33	0.1	0.28	0.06	0.31	0.13
829	COc1ccc(OC)c(C(O)CNC(=O)CN)c1	0.08	0.02	0.28	0.06	0.4	0.07	0.24	0.06	0.18	0.09	0.34	0.07	0.36	0.09	0.3	0.04	0.44	0.12	0.21	0.08	0.21	0.09	0.21	0.08	0.22	0.05	0.19	0.08	0.17	0.05	0.15	0.06	0.13	0.09
830	CC#C[C@]1(O)CC[C@H]2[C@@H]3CCC4=CC(=O)CCC4=C3[C@@H](c3ccc(N(C)C)cc3)C[C@@]21C	0.27	0.05	0.54	0.07	0.44	0.09	0.43	0.12	0.35	0.13	0.41	0.11	0.46	0.08	0.43	0.1	0.53	0.08	0.42	0.06	0.33	0.08	0.42	0.05	0.37	0.09	0.31	0.11	0.37	0.06	0.37	0.09	0.44	0.09
831	OCCN1C[C@H](O)[C@@H](O)[C@H](O)[C@H]1CO	0.05	0.03	0.19	0.08	0.24	0.06	0.18	0.05	0.11	0.07	0.19	0.08	0.26	0.08	0.22	0.05	0.18	0.06	0.17	0.06	0.14	0.09	0.2	0.07	0.17	0.05	0.12	0.06	0.14	0.06	0.14	0.07	0.13	0.07
832	Cc1[nH]c(=O)c(C#N)cc1-c1ccncc1	0.34	0.07	0.46	0.09	0.49	0.06	0.25	0.06	0.14	0.06	0.49	0.09	0.63	0.06	0.56	0.08	0.5	0.06	0.19	0.09	0.26	0.07	0.11	0.05	0.25	0.04	0.14	0.06	0.14	0.07	0.14	0.04	0.14	0.09
833	CN1CCN2c3ncccc3Cc3ccccc3C2C1	0.14	0.04	0.28	0.06	0.27	0.07	0.2	0.08	0.08	0.05	0.3	0.05	0.26	0.08	0.29	0.08	0.26	0.03	0.14	0.07	0.17	0.06	0.11	0.08	0.19	0.04	0.08	0.08	0.12	0.05	0.13	0.06	0.09	0.04
834	NC(=O)C[S+]([O-])C(c1ccccc1)c1ccccc1	0.56	0.11	0.34	0.08	0.29	0.07	0.34	0.06	0.34	0.07	0.34	0.06	0.37	0.12	0.32	0.06	0.27	0.1	0.37	0.07	0.34	0.09	0.29	0.08	0.31	0.07	0.28	0.09	0.26	0.08	0.3	0.06	0.31	0.12
835	CCOC(=O)[C@H](CCc1ccccc1)N[C@@H](C)C(=O)N1Cc2cc(OC)c(OC)cc2C[C@H]1C(=O)O	0.11	0.06	0.44	0.1	0.41	0.13	0.34	0.09	0.3	0.09	0.38	0.09	0.46	0.06	0.44	0.05	0.43	0.11	0.4	0.07	0.4	0.1	0.38	0.09	0.45	0.1	0.38	0.11	0.36	0.09	0.41	0.11	0.39	0.1
836	CCc1c(C)[nH]c2c1C(=O)C(CN1CCOCC1)CC2	0.09	0.03	0.23	0.06	0.27	0.05	0.15	0.07	0.06	0.03	0.25	0.1	0.25	0.07	0.29	0.06	0.22	0.06	0.13	0.05	0.14	0.07	0.24	0.11	0.17	0.04	0.08	0.06	0.08	0.05	0.07	0.04	0.07	0.05
837	CC(C)(O)c1ccccc1CC[C@@H](SCC1(CC(=O)O)CC1)c1cccc(/C=C/c2ccc3ccc(Cl)cc3n2)c1	0.39	0.11	0.55	0.07	0.39	0.05	0.45	0.09	0.35	0.08	0.43	0.05	0.44	0.12	0.48	0.08	0.5	0.06	0.49	0.08	0.39	0.06	0.39	0.08	0.46	0.04	0.47	0.14	0.51	0.11	0.46	0.11	0.5	0.12
838	CCOC(=O)Nc1ccc2c(c1)N(C(=O)CCN1CCOCC1)c1ccccc1S2	0.16	0.1	0.34	0.06	0.32	0.1	0.27	0.07	0.19	0.1	0.37	0.05	0.27	0.1	0.33	0.08	0.35	0.07	0.27	0.1	0.2	0.08	0.25	0.07	0.33	0.06	0.23	0.08	0.25	0.1	0.23	0.1	0.3	0.07
839	CN1CC[C@]23c4c5ccc(O)c4O[C@H]2[C@@H](O)C=C[C@H]3[C@H]1C5	0.15	0.04	0.48	0.13	0.47	0.11	0.37	0.1	0.3	0.1	0.35	0.14	0.42	0.07	0.43	0.12	0.54	0.12	0.43	0.09	0.35	0.1	0.35	0.14	0.38	0.08	0.29	0.08	0.32	0.1	0.29	0.08	0.34	0.09
840	CO[C@@]1(NC(=O)C(C(=O)O)c2ccc(O)cc2)C(=O)N2C(C(=O)O)=C(CSc3nnnn3C)CO[C@@H]21	0.19	0.05	0.45	0.1	0.58	0.11	0.41	0.07	0.42	0.07	0.62	0.11	0.47	0.09	0.67	0.06	0.57	0.09	0.41	0.06	0.46	0.11	0.43	0.09	0.53	0.07	0.39	0.11	0.39	0.1	0.51	0.06	0.41	0.11
841	CC(=O)Oc1cc(C(C)C)c(OCCN(C)C)cc1C	0.12	0.03	0.08	0.02	0.17	0.04	0.09	0.05	0.05	0.03	0.12	0.06	0.14	0.06	0.07	0.03	0.14	0.03	0.06	0.05	0.08	0.05	0.07	0.06	0.07	0.04	0.07	0.05	0.06	0.03	0.06	0.04	0.07	0.04
842	COc1c(C)c2c(c(O)c1C/C=C(\C)CCC(=O)OCCN1CCOCC1)C(=O)OC2	0.12	0.04	0.29	0.08	0.31	0.09	0.27	0.09	0.25	0.09	0.28	0.08	0.29	0.09	0.28	0.08	0.31	0.11	0.26	0.12	0.22	0.08	0.3	0.08	0.34	0.08	0.23	0.05	0.31	0.07	0.27	0.11	0.29	0.05
843	CCCCCCC(C)(C)c1cc(O)c2c(c1)OC(C)(C)[C@@H]1CCC(=O)C[C@@H]21	0.17	0.05	0.19	0.04	0.2	0.04	0.15	0.07	0.19	0.05	0.16	0.04	0.21	0.05	0.19	0.05	0.23	0.06	0.13	0.03	0.14	0.06	0.18	0.06	0.25	0.07	0.14	0.07	0.24	0.06	0.23	0.07	0.2	0.08
844	CC(C)(C)NCC(O)COc1cccc2c1C[C@H](O)[C@H](O)C2	0.05	0.03	0.2	0.05	0.3	0.07	0.18	0.07	0.09	0.04	0.26	0.04	0.27	0.04	0.21	0.06	0.23	0.04	0.16	0.05	0.18	0.09	0.16	0.07	0.22	0.06	0.13	0.05	0.11	0.06	0.14	0.04	0.12	0.07
845	CCOc1ccc2ccccc2c1C(=O)N[C@@H]1C(=O)N2[C@@H](C(=O)O)C(C)(C)S[C@H]12	0.2	0.07	0.67	0.09	0.59	0.07	0.51	0.14	0.38	0.07	0.69	0.08	0.6	0.11	0.72	0.07	0.63	0.09	0.52	0.08	0.44	0.1	0.53	0.12	0.5	0.08	0.41	0.1	0.37	0.08	0.46	0.08	0.41	0.12
846	Oc1ccc2c3c1O[C@H]1[C@@H](O)CC[C@@]4(O)[C@@H](C2)N(CC2CCC2)CC[C@]314	0.1	0.03	0.47	0.07	0.38	0.14	0.43	0.1	0.28	0.12	0.32	0.11	0.31	0.11	0.41	0.09	0.5	0.09	0.45	0.07	0.37	0.1	0.43	0.15	0.45	0.06	0.34	0.1	0.4	0.09	0.35	0.08	0.38	0.12
847	C=CCN1CC[C@]23c4c5ccc(O)c4O[C@H]2C(=O)CC[C@@]3(O)[C@H]1C5	0.12	0.05	0.51	0.08	0.41	0.14	0.45	0.15	0.3	0.12	0.39	0.14	0.39	0.13	0.46	0.05	0.52	0.11	0.47	0.07	0.36	0.07	0.42	0.21	0.44	0.05	0.33	0.1	0.42	0.1	0.36	0.1	0.39	0.13
848	C[C@]12CC[C@@H]3[C@H]4CCC(=O)C=C4CC[C@H]3[C@@H]1CC[C@@H]2O	0.15	0.04	0.16	0.05	0.17	0.06	0.1	0.06	0.07	0.03	0.13	0.08	0.09	0.04	0.17	0.08	0.17	0.06	0.05	0.03	0.07	0.03	0.12	0.07	0.14	0.06	0.07	0.06	0.1	0.06	0.09	0.05	0.08	0.04
849	CCCCCCCCCC(=O)O[C@H]1CC[C@H]2[C@@H]3CCC4=CC(=O)CC[C@@H]4[C@H]3CC[C@]12C	0.09	0.03	0.14	0.04	0.18	0.03	0.13	0.06	0.14	0.05	0.11	0.03	0.18	0.07	0.2	0.06	0.18	0.08	0.08	0.04	0.12	0.08	0.18	0.06	0.2	0.07	0.14	0.04	0.16	0.06	0.16	0.07	0.15	0.08
850	C[C@]12CC[C@@H]3[C@H]4CCC(=O)C=C4CC[C@H]3[C@@H]1CC[C@@H]2OC(=O)CCc1ccccc1	0.14	0.06	0.25	0.05	0.21	0.05	0.15	0.07	0.17	0.07	0.21	0.07	0.26	0.06	0.24	0.08	0.25	0.09	0.1	0.04	0.14	0.09	0.16	0.06	0.23	0.06	0.17	0.07	0.18	0.06	0.18	0.08	0.2	0.07
851	CNS(=O)(=O)CCc1ccc2[nH]cc(C3CCN(C)CC3)c2c1	0.15	0.03	0.49	0.05	0.46	0.15	0.4	0.08	0.17	0.06	0.58	0.17	0.51	0.11	0.52	0.12	0.54	0.1	0.36	0.11	0.23	0.07	0.39	0.1	0.28	0.06	0.24	0.08	0.18	0.03	0.17	0.08	0.22	0.11
852	CCCc1c2oc(C(=O)O)cc(=O)c2cc2c(=O)cc(C(=O)O)n(CC)c12	0.33	0.07	0.67	0.1	0.61	0.08	0.57	0.14	0.41	0.05	0.64	0.14	0.69	0.08	0.71	0.11	0.61	0.1	0.62	0.1	0.58	0.08	0.6	0.08	0.51	0.07	0.52	0.05	0.37	0.09	0.46	0.06	0.42	0.14
853	CCc1nn(CCCN2CCN(c3cccc(Cl)c3)CC2)c(=O)n1CCOc1ccccc1	0.11	0.03	0.26	0.08	0.23	0.06	0.26	0.08	0.18	0.1	0.22	0.1	0.22	0.06	0.29	0.04	0.29	0.07	0.29	0.05	0.22	0.05	0.26	0.08	0.34	0.09	0.27	0.07	0.25	0.08	0.25	0.11	0.25	0.08
854	NC[C@H]1O[C@H](O[C@@H]2[C@@H](N)C[C@@H](N)[C@H](O)[C@H]2O)[C@H](N)[C@@H](O)[C@@H]1O	0.08	0.03	0.31	0.07	0.24	0.06	0.35	0.1	0.23	0.1	0.26	0.05	0.25	0.09	0.27	0.07	0.23	0.08	0.3	0.07	0.31	0.09	0.45	0.14	0.35	0.08	0.28	0.08	0.23	0.07	0.28	0.07	0.23	0.14
855	NC[C@@H]1O[C@H](O[C@@H]2[C@@H](CO)O[C@@H](O[C@@H]3[C@@H](O)[C@H](N)C[C@H](N)[C@H]3O[C@H]3O[C@H](CN)[C@@H](O)[C@H](O)[C@H]3N)[C@@H]2O)[C@H](N)[C@@H](O)[C@@H]1O	0.14	0.05	0.33	0.06	0.24	0.09	0.64	0.11	0.32	0.09	0.26	0.06	0.24	0.11	0.28	0.1	0.23	0.08	0.35	0.11	0.38	0.11	0.7	0.09	0.44	0.14	0.35	0.1	0.33	0.1	0.39	0.08	0.32	0.13
856	CN(C)C(=O)Oc1cccc([N+](C)(C)C)c1	0.23	0.05	0.08	0.04	0.16	0.04	0.1	0.04	0.1	0.06	0.15	0.03	0.1	0.04	0.09	0.05	0.14	0.05	0.06	0.04	0.09	0.07	0.08	0.05	0.11	0.04	0.07	0.04	0.07	0.05	0.09	0.04	0.1	0.09
857	O=C(CCNNC(=O)c1ccncc1)NCc1ccccc1	0.39	0.07	0.33	0.06	0.36	0.08	0.28	0.04	0.12	0.07	0.28	0.07	0.34	0.08	0.32	0.05	0.27	0.08	0.24	0.09	0.19	0.08	0.26	0.05	0.29	0.09	0.18	0.07	0.14	0.06	0.16	0.07	0.17	0.09
858	COC(=O)C1=C(C)NC(C)=C(C(=O)OCCN(C)Cc2ccccc2)C1c1cccc([N+](=O)[O-])c1	0.24	0.1	0.4	0.08	0.37	0.11	0.32	0.1	0.27	0.08	0.38	0.18	0.5	0.08	0.33	0.08	0.45	0.12	0.35	0.06	0.28	0.13	0.28	0.13	0.42	0.08	0.34	0.08	0.31	0.1	0.33	0.07	0.32	0.11
859	OCc1cccnc1	0.15	0.07	0.14	0.08	0.16	0.04	0.16	0.08	0.17	0.07	0.15	0.05	0.13	0.04	0.17	0.06	0.19	0.06	0.08	0.03	0.24	0.07	0.11	0.06	0.16	0.09	0.06	0.04	0.17	0.1	0.13	0.05	0.15	0.04
860	O=C(O)c1cccnc1Nc1cccc(C(F)(F)F)c1	0.73	0.12	0.34	0.07	0.3	0.13	0.24	0.09	0.18	0.07	0.34	0.13	0.4	0.11	0.43	0.04	0.36	0.05	0.28	0.08	0.19	0.06	0.28	0.07	0.25	0.08	0.14	0.05	0.16	0.06	0.18	0.07	0.12	0.06
861	COCCOC(=O)C1=C(C)NC(C)=C(C(=O)OC(C)C)C1c1cccc([N+](=O)[O-])c1	0.11	0.04	0.45	0.07	0.43	0.09	0.27	0.1	0.15	0.08	0.51	0.12	0.54	0.09	0.36	0.11	0.54	0.08	0.22	0.06	0.27	0.13	0.24	0.12	0.33	0.08	0.14	0.08	0.19	0.08	0.2	0.09	0.22	0.07
862	COC(=O)C1=C(C)NC(C)=C(C(=O)OCC(C)C)C1c1ccccc1[N+](=O)[O-]	0.2	0.04	0.4	0.08	0.4	0.12	0.25	0.04	0.15	0.07	0.46	0.07	0.47	0.1	0.33	0.12	0.5	0.08	0.19	0.06	0.23	0.09	0.22	0.11	0.3	0.09	0.13	0.07	0.16	0.08	0.2	0.04	0.2	0.09
863	O=C1CN=C(c2ccccc2)c2cc([N+](=O)[O-])ccc2N1	0.58	0.11	0.37	0.04	0.37	0.05	0.32	0.13	0.19	0.07	0.4	0.07	0.42	0.09	0.37	0.06	0.37	0.04	0.24	0.08	0.25	0.1	0.19	0.06	0.28	0.05	0.22	0.06	0.17	0.07	0.2	0.06	0.17	0.09
864	CCOC(=O)C1=C(C)NC(C)=C(C(=O)OC)C1c1cccc([N+](=O)[O-])c1	0.2	0.06	0.48	0.1	0.54	0.12	0.24	0.06	0.14	0.06	0.61	0.08	0.66	0.09	0.42	0.17	0.64	0.09	0.21	0.06	0.24	0.09	0.21	0.09	0.31	0.11	0.12	0.06	0.13	0.06	0.18	0.06	0.17	0.08
865	CNC(=C[N+](=O)[O-])NCCSCc1csc(CN(C)C)n1	0.1	0.03	0.19	0.03	0.26	0.06	0.16	0.05	0.09	0.03	0.22	0.05	0.16	0.05	0.22	0.07	0.22	0.06	0.1	0.04	0.14	0.05	0.18	0.05	0.19	0.04	0.08	0.06	0.1	0.05	0.1	0.04	0.1	0.08
866	CN1Cc2c(N)cccc2C(c2ccccc2)C1	0.34	0.14	0.4	0.06	0.34	0.15	0.31	0.07	0.27	0.07	0.35	0.13	0.4	0.09	0.33	0.08	0.4	0.08	0.36	0.11	0.28	0.11	0.3	0.08	0.26	0.08	0.27	0.07	0.19	0.06	0.2	0.07	0.22	0.08
867	NC[C@H](O)c1ccc(O)c(O)c1	0.09	0.03	0.33	0.09	0.66	0.14	0.26	0.07	0.19	0.1	0.29	0.08	0.65	0.14	0.4	0.2	0.64	0.19	0.27	0.07	0.21	0.09	0.15	0.05	0.17	0.06	0.16	0.08	0.22	0.06	0.2	0.06	0.16	0.07
868	CC[C@]1(O)CC[C@H]2[C@@H]3CCC4=CC(=O)CC[C@@H]4[C@H]3CC[C@@]21C	0.06	0.04	0.14	0.06	0.13	0.04	0.09	0.05	0.07	0.03	0.11	0.07	0.08	0.04	0.17	0.08	0.13	0.05	0.04	0.03	0.04	0.03	0.14	0.08	0.13	0.06	0.07	0.06	0.08	0.06	0.09	0.05	0.06	0.04
869	C#C[C@]1(O)CC[C@H]2[C@@H]3CCC4=CC(=O)CC[C@@H]4[C@H]3CC[C@@]21C	0.1	0.03	0.25	0.08	0.21	0.08	0.1	0.07	0.08	0.02	0.17	0.12	0.15	0.07	0.25	0.1	0.19	0.09	0.07	0.03	0.07	0.03	0.13	0.07	0.16	0.07	0.07	0.07	0.1	0.06	0.09	0.05	0.07	0.04
870	CNCCC=C1c2ccccc2CCc2ccccc21	0.29	0.07	0.22	0.09	0.33	0.11	0.19	0.07	0.17	0.08	0.22	0.08	0.33	0.11	0.3	0.1	0.36	0.1	0.14	0.05	0.18	0.11	0.2	0.08	0.17	0.04	0.22	0.08	0.15	0.04	0.13	0.06	0.18	0.07
871	Cc1cc2c(s1)Nc1ccccc1N=C2N1CCN(C)CC1	0.16	0.08	0.29	0.09	0.33	0.07	0.21	0.08	0.13	0.04	0.31	0.11	0.25	0.07	0.33	0.08	0.3	0.03	0.24	0.09	0.17	0.07	0.22	0.06	0.25	0.07	0.14	0.08	0.19	0.06	0.17	0.08	0.15	0.1
872	CN(C)CC/C=C1/c2ccccc2COc2ccc(CC(=O)O)cc21	0.32	0.08	0.26	0.08	0.29	0.07	0.18	0.07	0.09	0.04	0.29	0.05	0.32	0.09	0.32	0.1	0.27	0.05	0.17	0.07	0.11	0.05	0.19	0.07	0.2	0.06	0.13	0.05	0.16	0.04	0.13	0.04	0.13	0.06
873	O=C(O)c1cc(N=Nc2ccc(O)c(C(=O)O)c2)ccc1O	0.68	0.07	0.41	0.07	0.46	0.07	0.45	0.12	0.38	0.11	0.43	0.06	0.49	0.11	0.45	0.07	0.48	0.07	0.45	0.09	0.35	0.08	0.4	0.07	0.34	0.09	0.39	0.1	0.31	0.06	0.41	0.05	0.33	0.1
874	Cc1nccn1CC1CCc2c(c3ccccc3n2C)C1=O	0.28	0.11	0.45	0.12	0.45	0.16	0.39	0.09	0.2	0.07	0.59	0.11	0.52	0.12	0.6	0.04	0.53	0.13	0.35	0.13	0.34	0.08	0.4	0.08	0.38	0.12	0.28	0.08	0.27	0.03	0.22	0.13	0.25	0.11
875	OCCN1CCN(CCCN2c3ccccc3C=Cc3ccccc32)CC1	0.14	0.06	0.34	0.05	0.35	0.06	0.26	0.07	0.13	0.06	0.32	0.06	0.38	0.05	0.4	0.05	0.38	0.07	0.23	0.08	0.21	0.05	0.24	0.05	0.27	0.04	0.16	0.09	0.17	0.06	0.2	0.08	0.21	0.06
876	CCCCCCCCCCC[C@@H](C[C@@H]1OC(=O)[C@H]1CCCCCC)OC(=O)[C@H](CC(C)C)NC=O	0.15	0.06	0.09	0.02	0.17	0.05	0.13	0.04	0.14	0.05	0.07	0.03	0.19	0.08	0.09	0.04	0.17	0.05	0.1	0.06	0.12	0.06	0.2	0.08	0.19	0.06	0.15	0.06	0.15	0.07	0.15	0.06	0.17	0.08
877	Cc1ccccc1C(OCCN(C)C)c1ccccc1	0.13	0.07	0.09	0.04	0.16	0.06	0.08	0.04	0.05	0.04	0.09	0.05	0.12	0.06	0.11	0.04	0.14	0.03	0.05	0.02	0.08	0.05	0.08	0.05	0.06	0.04	0.06	0.03	0.1	0.03	0.08	0.03	0.08	0.05
878	Cc1onc(-c2ccccc2)c1C(=O)N[C@@H]1C(=O)N2[C@@H](C(=O)O)C(C)(C)S[C@H]12	0.2	0.05	0.36	0.12	0.54	0.1	0.29	0.04	0.22	0.05	0.51	0.09	0.41	0.09	0.56	0.12	0.52	0.05	0.26	0.08	0.31	0.1	0.31	0.05	0.39	0.06	0.22	0.07	0.24	0.08	0.3	0.07	0.23	0.08
879	CC(C)NCC1CCc2cc(CO)c([N+](=O)[O-])cc2N1	0.16	0.03	0.33	0.08	0.34	0.06	0.26	0.05	0.19	0.09	0.33	0.09	0.31	0.09	0.3	0.07	0.26	0.07	0.24	0.07	0.2	0.09	0.32	0.1	0.23	0.04	0.13	0.06	0.12	0.03	0.12	0.05	0.12	0.07
880	C[C@]12COC(=O)C[C@@H]1CC[C@@H]1[C@@H]2CC[C@@]2(C)[C@H]1CC[C@]2(C)O	0.09	0.03	0.13	0.05	0.13	0.04	0.09	0.05	0.08	0.06	0.14	0.03	0.12	0.05	0.14	0.06	0.09	0.04	0.04	0.03	0.07	0.05	0.13	0.07	0.15	0.06	0.06	0.04	0.08	0.05	0.06	0.05	0.08	0.05
881	CCN(CC)CC#CCOC(=O)C(O)(c1ccccc1)C1CCCCC1	0.13	0.03	0.1	0.03	0.11	0.03	0.12	0.04	0.07	0.08	0.1	0.03	0.13	0.04	0.1	0.03	0.14	0.03	0.06	0.03	0.09	0.11	0.07	0.06	0.13	0.03	0.06	0.05	0.09	0.04	0.06	0.03	0.07	0.05
882	COc1ccc2c3c1O[C@H]1C(=O)CC[C@@]4(O)[C@@H](C2)N(C)CC[C@]314	0.08	0.03	0.47	0.08	0.37	0.09	0.39	0.16	0.22	0.1	0.4	0.08	0.38	0.08	0.43	0.08	0.44	0.09	0.4	0.08	0.31	0.09	0.37	0.12	0.34	0.07	0.3	0.08	0.32	0.08	0.25	0.06	0.28	0.14
883	CN1CC[C@]23c4c5ccc(O)c4O[C@H]2C(=O)CC[C@@]3(O)[C@H]1C5	0.12	0.04	0.52	0.1	0.45	0.1	0.44	0.13	0.3	0.12	0.4	0.1	0.42	0.1	0.46	0.1	0.56	0.08	0.49	0.09	0.35	0.09	0.44	0.17	0.42	0.04	0.33	0.09	0.38	0.08	0.34	0.09	0.37	0.12
884	CN1CCCN=C1COC(=O)C(O)(c1ccccc1)C1CCCCC1	0.15	0.06	0.19	0.03	0.17	0.07	0.16	0.03	0.05	0.03	0.19	0.04	0.18	0.04	0.17	0.04	0.21	0.04	0.12	0.05	0.12	0.06	0.16	0.04	0.21	0.04	0.08	0.06	0.1	0.05	0.08	0.05	0.1	0.08
885	CC(=O)O[C@H]1C(=O)[C@]2(C)[C@@H](O)C[C@H]3OC[C@@]3(OC(C)=O)[C@H]2[C@H](OC(=O)c2ccccc2)[C@]2(O)C[C@H](OC(=O)[C@H](O)[C@@H](NC(=O)c3ccccc3)c3ccccc3)C(C)=C1C2(C)C	0.18	0.05	0.56	0.1	0.44	0.07	0.49	0.13	0.51	0.1	0.45	0.09	0.43	0.08	0.42	0.07	0.37	0.06	0.58	0.09	0.5	0.15	0.57	0.09	0.57	0.17	0.55	0.11	0.53	0.12	0.57	0.11	0.6	0.11
886	NCCC(O)(P(=O)(O)O)P(=O)(O)O	0.08	0.03	0.21	0.08	0.29	0.05	0.24	0.08	0.25	0.04	0.23	0.1	0.25	0.08	0.3	0.07	0.26	0.05	0.23	0.06	0.21	0.09	0.33	0.12	0.25	0.07	0.32	0.07	0.26	0.08	0.23	0.08	0.16	0.07
887	COc1ccnc(C[S+]([O-])c2nc3cc(OC(F)F)ccc3[nH]2)c1OC	0.31	0.11	0.47	0.06	0.44	0.1	0.36	0.08	0.29	0.08	0.43	0.11	0.47	0.09	0.49	0.07	0.49	0.06	0.37	0.08	0.34	0.1	0.31	0.11	0.38	0.1	0.34	0.09	0.36	0.07	0.4	0.09	0.35	0.12
888	COc1ccc(Cc2nccc3cc(OC)c(OC)cc23)cc1OC	0.45	0.08	0.51	0.12	0.35	0.14	0.45	0.14	0.37	0.08	0.54	0.07	0.5	0.07	0.46	0.11	0.42	0.12	0.49	0.11	0.46	0.13	0.37	0.15	0.39	0.07	0.49	0.12	0.46	0.11	0.4	0.13	0.45	0.16
889	CC1OC(C)OC(C)O1	0.02	0.01	0.04	0.02	0.09	0.03	0.1	0.04	0.05	0.04	0.04	0.02	0.06	0.02	0.07	0.04	0.07	0.02	0.06	0.03	0.11	0.03	0.08	0.04	0.08	0.03	0.11	0.06	0.1	0.04	0.07	0.04	0.05	0.04
890	CCC1(C)OC(=O)N(C)C1=O	0.01	0.01	0.04	0.02	0.1	0.02	0.03	0.02	0.07	0.04	0.07	0.03	0.06	0.02	0.06	0.03	0.1	0.04	0.03	0.02	0.06	0.03	0.04	0.03	0.06	0.04	0.06	0.03	0.06	0.04	0.07	0.06	0.04	0.03
891	C[C@@H]1C[C@H]2[C@@H]3C[C@H](F)C4=CC(=O)C=C[C@]4(C)[C@H]3[C@@H](O)C[C@]2(C)[C@@]1(O)C(=O)CO	0.03	0.01	0.23	0.09	0.15	0.06	0.29	0.11	0.26	0.07	0.16	0.08	0.18	0.08	0.22	0.14	0.18	0.06	0.25	0.12	0.21	0.12	0.38	0.18	0.35	0.09	0.21	0.07	0.29	0.1	0.25	0.08	0.26	0.12
892	C#CCN(C)Cc1ccccc1	0.17	0.03	0.05	0.02	0.09	0.03	0.05	0.04	0.05	0.03	0.09	0.03	0.08	0.02	0.06	0.02	0.11	0.03	0.02	0.03	0.06	0.04	0.03	0.03	0.05	0.03	0.07	0.04	0.06	0.04	0.04	0.03	0.03	0.03
893	NC[C@@H]1O[C@H](O[C@@H]2[C@@H](CO)O[C@@H](O[C@@H]3[C@@H](O)[C@H](N)C[C@H](N)[C@H]3O[C@H]3O[C@H](CO)[C@@H](O)[C@H](O)[C@H]3N)[C@@H]2O)[C@H](N)[C@@H](O)[C@@H]1O	0.14	0.05	0.34	0.07	0.23	0.1	0.6	0.12	0.33	0.09	0.26	0.07	0.24	0.1	0.29	0.09	0.22	0.09	0.35	0.11	0.36	0.12	0.68	0.09	0.44	0.16	0.36	0.09	0.34	0.1	0.39	0.09	0.32	0.13
894	Fc1ccc([C@@H]2CCNC[C@H]2COc2ccc3c(c2)OCO3)cc1	0.29	0.09	0.35	0.07	0.29	0.04	0.25	0.06	0.19	0.09	0.31	0.06	0.28	0.09	0.34	0.09	0.33	0.09	0.29	0.12	0.25	0.1	0.25	0.09	0.39	0.05	0.27	0.09	0.34	0.06	0.3	0.09	0.31	0.12
895	NC1=NC(=O)C(c2ccccc2)O1	0.15	0.06	0.2	0.04	0.24	0.1	0.14	0.07	0.09	0.06	0.2	0.05	0.32	0.06	0.22	0.08	0.26	0.06	0.12	0.05	0.11	0.04	0.14	0.09	0.1	0.04	0.11	0.09	0.05	0.04	0.08	0.04	0.04	0.03
896	CC(C)(C)NC[C@H](O)COc1ccccc1C1CCCC1	0.16	0.06	0.08	0.03	0.19	0.04	0.09	0.05	0.08	0.05	0.13	0.03	0.12	0.03	0.14	0.06	0.14	0.04	0.06	0.03	0.05	0.04	0.11	0.05	0.12	0.05	0.09	0.04	0.07	0.05	0.06	0.03	0.08	0.06
897	CC1(C)S[C@@H]2[C@H](NC(=O)COc3ccccc3)C(=O)N2[C@H]1C(=O)O	0.1	0.02	0.28	0.1	0.59	0.1	0.16	0.06	0.14	0.04	0.43	0.1	0.33	0.09	0.54	0.11	0.53	0.1	0.17	0.06	0.2	0.08	0.21	0.08	0.29	0.09	0.13	0.07	0.17	0.06	0.2	0.06	0.13	0.09
898	N=C(N)c1ccc(OCCCCCOc2ccc(C(=N)N)cc2)cc1	0.42	0.08	0.37	0.08	0.38	0.06	0.32	0.06	0.29	0.07	0.33	0.05	0.36	0.07	0.3	0.06	0.33	0.07	0.39	0.06	0.31	0.05	0.37	0.09	0.31	0.07	0.36	0.07	0.31	0.06	0.32	0.11	0.32	0.1
899	CC(C)=CCN1CC[C@@]2(C)c3cc(O)ccc3C[C@@H]1[C@@H]2C	0.19	0.05	0.27	0.08	0.28	0.09	0.13	0.07	0.17	0.1	0.27	0.08	0.27	0.06	0.25	0.06	0.3	0.08	0.13	0.04	0.13	0.07	0.21	0.06	0.17	0.05	0.11	0.07	0.19	0.08	0.16	0.07	0.2	0.13
900	CCCC(C)C1(CC)C(=O)N=C(O)NC1=O	0.07	0.03	0.12	0.05	0.18	0.06	0.09	0.05	0.09	0.04	0.14	0.05	0.15	0.05	0.11	0.04	0.19	0.04	0.06	0.04	0.1	0.04	0.11	0.04	0.14	0.04	0.09	0.05	0.07	0.03	0.09	0.03	0.08	0.05
901	OC[C@H]1O[C@@H](n2cnc3c2N=CNC[C@H]3O)C[C@@H]1O	0.04	0.02	0.61	0.14	0.65	0.12	0.16	0.05	0.1	0.05	0.59	0.19	0.66	0.13	0.66	0.16	0.62	0.19	0.16	0.06	0.17	0.05	0.22	0.04	0.2	0.09	0.14	0.1	0.14	0.07	0.12	0.06	0.13	0.08
902	CC(=O)CCCCn1c(=O)c2c(ncn2C)n(C)c1=O	0.1	0.06	0.27	0.08	0.34	0.06	0.28	0.06	0.13	0.05	0.36	0.08	0.41	0.11	0.35	0.1	0.39	0.1	0.16	0.03	0.22	0.05	0.21	0.06	0.2	0.06	0.15	0.06	0.13	0.03	0.16	0.05	0.14	0.07
903	CCCN1C[C@H](CSC)C[C@@H]2c3cccc4[nH]cc(c34)C[C@H]21	0.17	0.05	0.47	0.11	0.56	0.13	0.46	0.09	0.25	0.08	0.57	0.14	0.47	0.12	0.55	0.06	0.54	0.08	0.45	0.1	0.3	0.07	0.5	0.17	0.32	0.12	0.31	0.09	0.27	0.08	0.25	0.09	0.29	0.12
904	C1CCC(C(CC2CCCCN2)C2CCCCC2)CC1	0.17	0.06	0.13	0.05	0.19	0.05	0.06	0.03	0.07	0.03	0.15	0.04	0.11	0.04	0.15	0.04	0.13	0.05	0.09	0.03	0.09	0.05	0.09	0.06	0.12	0.05	0.1	0.06	0.09	0.05	0.09	0.04	0.1	0.09
905	CCC[C@H](N[C@@H](C)C(=O)N1[C@H](C(=O)O)C[C@@H]2CCCC[C@@H]21)C(=O)OCC	0.05	0.01	0.15	0.06	0.28	0.05	0.11	0.05	0.06	0.04	0.18	0.05	0.24	0.05	0.19	0.06	0.19	0.05	0.07	0.05	0.1	0.08	0.18	0.08	0.17	0.07	0.08	0.04	0.09	0.05	0.1	0.05	0.1	0.05
906	OCCN1CCN(CCCN2c3ccccc3Sc3ccc(Cl)cc32)CC1	0.09	0.05	0.26	0.08	0.26	0.09	0.23	0.08	0.15	0.07	0.24	0.07	0.24	0.06	0.29	0.09	0.26	0.07	0.22	0.09	0.18	0.07	0.2	0.07	0.23	0.06	0.17	0.08	0.2	0.1	0.22	0.08	0.23	0.07
907	NC(=O)NC(=O)Cc1ccccc1	0.12	0.05	0.13	0.05	0.25	0.03	0.1	0.04	0.13	0.07	0.17	0.05	0.2	0.08	0.18	0.07	0.25	0.06	0.09	0.03	0.1	0.06	0.13	0.08	0.15	0.03	0.12	0.07	0.08	0.04	0.08	0.03	0.07	0.04
908	Nc1ccc(N=Nc2ccccc2)c(N)n1	0.85	0.08	0.42	0.1	0.74	0.04	0.47	0.1	0.25	0.11	0.42	0.1	0.72	0.12	0.39	0.06	0.34	0.11	0.57	0.08	0.38	0.09	0.48	0.11	0.37	0.08	0.3	0.1	0.22	0.07	0.27	0.09	0.17	0.1
909	c1ccc(C2(N3CCCCC3)CCCCC2)cc1	0.19	0.03	0.11	0.03	0.23	0.05	0.07	0.03	0.11	0.1	0.15	0.05	0.11	0.03	0.13	0.03	0.16	0.07	0.08	0.04	0.1	0.04	0.1	0.06	0.12	0.04	0.11	0.07	0.09	0.04	0.1	0.05	0.12	0.08
910	CC1C(c2ccccc2)OCCN1C	0.11	0.03	0.08	0.02	0.13	0.03	0.05	0.03	0.02	0.02	0.11	0.04	0.07	0.03	0.08	0.02	0.11	0.05	0.03	0.02	0.04	0.03	0.03	0.04	0.05	0.03	0.03	0.03	0.04	0.04	0.03	0.02	0.03	0.03
911	N=C(N)NC(=N)NCCc1ccccc1	0.2	0.04	0.27	0.05	0.33	0.08	0.24	0.08	0.2	0.06	0.3	0.05	0.3	0.07	0.27	0.1	0.34	0.06	0.19	0.05	0.24	0.07	0.3	0.07	0.24	0.07	0.18	0.09	0.17	0.05	0.17	0.07	0.17	0.09
912	CN1CCC2=C(C1)C(c1ccccc1)c1ccccc12	0.29	0.06	0.32	0.05	0.37	0.05	0.27	0.09	0.27	0.1	0.31	0.1	0.34	0.08	0.33	0.06	0.36	0.07	0.25	0.07	0.28	0.13	0.23	0.07	0.26	0.04	0.25	0.09	0.25	0.04	0.23	0.08	0.3	0.08
913	O=C1c2ccccc2C(=O)C1c1ccccc1	0.66	0.19	0.15	0.07	0.21	0.07	0.36	0.09	0.1	0.06	0.14	0.06	0.28	0.08	0.19	0.05	0.2	0.09	0.17	0.07	0.36	0.12	0.17	0.08	0.21	0.04	0.15	0.08	0.14	0.06	0.14	0.07	0.13	0.04
914	CN(C)CCC(c1ccccc1)c1ccccn1	0.2	0.05	0.13	0.04	0.22	0.05	0.13	0.07	0.06	0.03	0.13	0.05	0.18	0.06	0.16	0.07	0.16	0.06	0.08	0.05	0.13	0.07	0.1	0.06	0.11	0.04	0.07	0.06	0.07	0.05	0.07	0.04	0.07	0.05
915	CC1NCCOC1c1ccccc1	0.09	0.04	0.08	0.03	0.14	0.04	0.07	0.04	0.04	0.03	0.09	0.04	0.09	0.04	0.09	0.04	0.11	0.06	0.05	0.03	0.05	0.04	0.05	0.05	0.07	0.04	0.03	0.04	0.04	0.03	0.03	0.02	0.03	0.03
916	CC(COc1ccccc1)N(CCCl)Cc1ccccc1	0.1	0.06	0.09	0.04	0.14	0.02	0.07	0.02	0.07	0.05	0.1	0.05	0.11	0.04	0.11	0.04	0.1	0.04	0.04	0.03	0.07	0.06	0.06	0.07	0.09	0.04	0.1	0.07	0.11	0.06	0.11	0.04	0.11	0.05
917	CCC(c1ccccc1)c1c(O)c2ccccc2oc1=O	0.68	0.08	0.59	0.06	0.45	0.06	0.41	0.08	0.33	0.03	0.54	0.09	0.53	0.1	0.59	0.06	0.55	0.1	0.38	0.09	0.43	0.08	0.3	0.08	0.37	0.06	0.36	0.11	0.33	0.07	0.34	0.06	0.31	0.09
918	CN1C(=O)CC(c2ccccc2)C1=O	0.17	0.05	0.06	0.03	0.14	0.05	0.08	0.05	0.07	0.04	0.12	0.05	0.1	0.06	0.1	0.04	0.13	0.06	0.04	0.02	0.15	0.08	0.05	0.03	0.13	0.05	0.05	0.03	0.06	0.03	0.05	0.03	0.07	0.05
919	CC(C)(N)Cc1ccccc1	0.07	0.04	0.05	0.03	0.12	0.03	0.05	0.04	0.09	0.03	0.1	0.04	0.06	0.02	0.05	0.03	0.08	0.04	0.09	0.04	0.07	0.06	0.06	0.05	0.1	0.03	0.11	0.06	0.06	0.05	0.06	0.03	0.06	0.05
920	Cc1ccc(N(CC2=NCCN2)c2cccc(O)c2)cc1	0.35	0.15	0.36	0.06	0.34	0.04	0.31	0.08	0.25	0.12	0.38	0.07	0.36	0.08	0.39	0.07	0.34	0.1	0.3	0.08	0.25	0.16	0.31	0.05	0.25	0.06	0.21	0.08	0.3	0.08	0.26	0.08	0.29	0.13
921	CNC[C@H](O)c1cccc(O)c1	0.08	0.04	0.33	0.1	0.44	0.09	0.24	0.07	0.19	0.11	0.32	0.06	0.43	0.12	0.32	0.12	0.43	0.04	0.18	0.08	0.19	0.08	0.18	0.08	0.17	0.06	0.13	0.05	0.22	0.06	0.18	0.06	0.22	0.08
922	C[C@@H](N)[C@@H](O)c1ccccc1	0.04	0.02	0.11	0.05	0.18	0.06	0.16	0.06	0.09	0.05	0.11	0.05	0.14	0.04	0.12	0.05	0.13	0.03	0.09	0.03	0.11	0.05	0.09	0.04	0.11	0.04	0.09	0.06	0.06	0.05	0.07	0.05	0.06	0.05
923	CNC(=O)Oc1ccc2c(c1)[C@]1(C)CCN(C)[C@@H]1N2C	0.13	0.03	0.22	0.04	0.3	0.02	0.15	0.06	0.11	0.06	0.34	0.04	0.22	0.06	0.29	0.07	0.28	0.05	0.14	0.05	0.15	0.06	0.18	0.09	0.19	0.06	0.07	0.05	0.08	0.04	0.11	0.05	0.12	0.09
924	CC1=C(C/C=C(\C)CCC[C@H](C)CCC[C@H](C)CCCC(C)C)C(=O)c2ccccc2C1=O	0.18	0.06	0.21	0.05	0.34	0.09	0.2	0.06	0.21	0.07	0.16	0.04	0.35	0.09	0.28	0.05	0.4	0.07	0.13	0.03	0.26	0.06	0.19	0.04	0.22	0.05	0.17	0.07	0.19	0.06	0.18	0.06	0.21	0.11
925	O=c1[nH]c2ccccc2n1C1CCN(CCCC(c2ccc(F)cc2)c2ccc(F)cc2)CC1	0.21	0.08	0.53	0.06	0.36	0.07	0.54	0.05	0.35	0.1	0.47	0.11	0.45	0.11	0.49	0.08	0.47	0.06	0.46	0.1	0.36	0.14	0.39	0.07	0.43	0.08	0.5	0.15	0.5	0.06	0.45	0.14	0.48	0.13
926	CC(C)NCC(O)COc1cccc2[nH]ccc12	0.14	0.05	0.31	0.09	0.39	0.12	0.27	0.07	0.14	0.07	0.39	0.05	0.39	0.05	0.48	0.07	0.35	0.1	0.26	0.06	0.24	0.07	0.26	0.09	0.26	0.08	0.16	0.07	0.13	0.07	0.15	0.05	0.14	0.08
927	CCN1CCN(C(=O)N[C@@H](C(=O)N[C@@H]2C(=O)N3[C@@H](C(=O)O)C(C)(C)S[C@H]23)c2ccccc2)C(=O)C1=O	0.1	0.02	0.44	0.1	0.57	0.13	0.37	0.09	0.23	0.08	0.6	0.16	0.42	0.11	0.57	0.09	0.6	0.06	0.31	0.1	0.39	0.09	0.39	0.09	0.49	0.07	0.25	0.1	0.28	0.08	0.37	0.11	0.24	0.1
928	O=C(CCBr)N1CCN(C(=O)CCBr)CC1	0.22	0.08	0.08	0.03	0.18	0.04	0.12	0.05	0.11	0.07	0.15	0.04	0.11	0.03	0.14	0.04	0.12	0.05	0.11	0.03	0.15	0.06	0.12	0.03	0.13	0.04	0.1	0.06	0.08	0.04	0.08	0.03	0.07	0.05
929	CN1CCN(CC(=O)N2c3ccccc3C(=O)Nc3cccnc32)CC1	0.17	0.05	0.27	0.07	0.3	0.06	0.27	0.07	0.11	0.05	0.29	0.03	0.27	0.06	0.29	0.04	0.23	0.04	0.21	0.08	0.19	0.04	0.19	0.04	0.28	0.07	0.13	0.06	0.16	0.07	0.15	0.07	0.18	0.05
930	NS(=O)(=O)c1cc(C(=O)O)cc(N2CCCC2)c1Oc1ccccc1	0.43	0.12	0.37	0.04	0.35	0.05	0.31	0.12	0.26	0.07	0.39	0.06	0.32	0.06	0.42	0.08	0.33	0.05	0.3	0.06	0.29	0.06	0.33	0.1	0.34	0.09	0.33	0.09	0.3	0.06	0.36	0.04	0.3	0.09
931	CO[C@H](C(=O)[C@@H](O)[C@@H](C)O)C1Cc2cc3cc(O[C@H]4C[C@@H](O[C@H]5C[C@@H](O)[C@H](O)[C@@H](C)O5)[C@@H](O)[C@@H](C)O4)c(C)c(O)c3c(O)c2C(=O)[C@H]1O[C@H]1C[C@@H](O[C@H]2C[C@@H](O[C@H]3C[C@](C)(O)[C@H](O)[C@@H](C)O3)[C@H](O)[C@@H](C)O2)[C@H](O)[C@@H](C)O1	0.25	0.04	0.66	0.09	0.53	0.04	0.67	0.08	0.67	0.11	0.53	0.1	0.55	0.08	0.55	0.05	0.51	0.06	0.72	0.08	0.67	0.1	0.76	0.06	0.63	0.12	0.75	0.06	0.72	0.07	0.73	0.09	0.74	0.12
932	CCCN[C@H]1CCc2nc(N)sc2C1	0.15	0.06	0.22	0.05	0.23	0.08	0.16	0.07	0.08	0.03	0.22	0.03	0.19	0.07	0.18	0.06	0.22	0.05	0.17	0.04	0.16	0.07	0.23	0.06	0.15	0.08	0.11	0.06	0.1	0.03	0.11	0.03	0.08	0.04
933	CC[C@H](C)C(=O)O[C@H]1C[C@H](O)C=C2C=C[C@H](C)[C@H](CC[C@@H](O)C[C@@H](O)CC(=O)O)[C@H]21	0.07	0.03	0.22	0.05	0.27	0.06	0.25	0.1	0.18	0.05	0.19	0.06	0.29	0.05	0.24	0.05	0.21	0.05	0.19	0.1	0.19	0.1	0.33	0.11	0.3	0.07	0.17	0.07	0.24	0.11	0.24	0.08	0.24	0.12
934	COc1cc(NC(C)CCCN)c2ncccc2c1	0.25	0.1	0.57	0.07	0.46	0.14	0.36	0.08	0.19	0.06	0.52	0.14	0.42	0.16	0.54	0.07	0.46	0.13	0.35	0.08	0.26	0.07	0.36	0.14	0.28	0.08	0.19	0.07	0.21	0.09	0.16	0.07	0.19	0.09
935	CCC1(c2ccccc2)C(=O)NCNC1=O	0.15	0.04	0.15	0.04	0.19	0.04	0.12	0.07	0.08	0.05	0.17	0.05	0.18	0.05	0.14	0.04	0.15	0.04	0.08	0.05	0.11	0.05	0.11	0.06	0.14	0.06	0.1	0.06	0.06	0.04	0.08	0.06	0.03	0.03
936	CCN(CC)CCNC(=O)c1ccc(N)cc1	0.09	0.04	0.24	0.05	0.22	0.06	0.21	0.07	0.17	0.11	0.19	0.05	0.24	0.08	0.2	0.06	0.23	0.06	0.27	0.08	0.13	0.06	0.23	0.11	0.17	0.06	0.15	0.07	0.1	0.03	0.11	0.06	0.12	0.06
937	CN1CCN(CCCN2c3ccccc3Sc3ccc(Cl)cc32)CC1	0.14	0.05	0.25	0.08	0.26	0.06	0.21	0.06	0.2	0.08	0.25	0.08	0.24	0.05	0.3	0.07	0.24	0.07	0.2	0.08	0.18	0.06	0.2	0.07	0.21	0.05	0.18	0.09	0.21	0.07	0.21	0.09	0.21	0.06
938	OC(CCN1CCCC1)(c1ccccc1)C1CCCCC1	0.17	0.03	0.09	0.03	0.17	0.06	0.07	0.04	0.07	0.05	0.1	0.03	0.11	0.03	0.1	0.05	0.13	0.07	0.06	0.04	0.08	0.05	0.16	0.08	0.13	0.03	0.08	0.05	0.07	0.04	0.07	0.03	0.07	0.07
939	CN(C)CCCN1c2ccccc2Sc2ccccc21	0.24	0.07	0.18	0.07	0.29	0.08	0.15	0.04	0.14	0.05	0.2	0.09	0.28	0.07	0.35	0.09	0.23	0.05	0.11	0.07	0.2	0.05	0.14	0.06	0.16	0.07	0.11	0.07	0.16	0.08	0.15	0.08	0.17	0.05
940	CC(CN1c2ccccc2Sc2ccccc21)N(C)C	0.21	0.09	0.15	0.05	0.24	0.08	0.12	0.04	0.13	0.05	0.2	0.08	0.21	0.05	0.25	0.07	0.16	0.06	0.11	0.07	0.15	0.05	0.12	0.07	0.14	0.04	0.11	0.07	0.13	0.06	0.14	0.06	0.13	0.05
941	CCC(=O)c1ccc2c(c1)N(CC(C)N(C)C)c1ccccc1S2	0.14	0.07	0.28	0.08	0.31	0.08	0.21	0.07	0.11	0.06	0.32	0.06	0.31	0.09	0.3	0.07	0.3	0.05	0.16	0.08	0.17	0.04	0.14	0.07	0.2	0.05	0.13	0.08	0.16	0.08	0.14	0.08	0.15	0.05
942	CC(C)c1cccc(C(C)C)c1O	0.07	0.03	0.08	0.04	0.08	0.04	0.1	0.05	0.14	0.08	0.07	0.02	0.11	0.07	0.08	0.05	0.08	0.04	0.08	0.04	0.13	0.07	0.07	0.05	0.07	0.04	0.08	0.05	0.16	0.06	0.13	0.07	0.07	0.06
943	CCC(=O)O[C@](Cc1ccccc1)(c1ccccc1)[C@H](C)CN(C)C	0.11	0.06	0.11	0.06	0.17	0.06	0.1	0.07	0.07	0.04	0.16	0.07	0.15	0.04	0.14	0.04	0.14	0.05	0.05	0.02	0.09	0.07	0.06	0.06	0.11	0.02	0.09	0.07	0.1	0.05	0.08	0.04	0.11	0.05
944	CC(C)NCC(O)COc1cccc2ccccc12	0.19	0.07	0.41	0.1	0.32	0.12	0.25	0.1	0.15	0.05	0.46	0.11	0.34	0.12	0.42	0.1	0.29	0.14	0.21	0.08	0.2	0.04	0.17	0.07	0.2	0.06	0.19	0.07	0.13	0.09	0.14	0.07	0.15	0.08
945	CNC(C)CC1CCCCC1	0.04	0.02	0.04	0.02	0.1	0.04	0.03	0.02	0.05	0.03	0.08	0.03	0.04	0.03	0.05	0.02	0.05	0.03	0.02	0.02	0.06	0.05	0.05	0.04	0.06	0.03	0.08	0.05	0.03	0.02	0.02	0.02	0.01	0.01
946	NC(=O)[C@@H]1CCCN1C(=O)[C@H](Cc1cnc[nH]1)NC(=O)[C@@H]1CCC(=O)N1	0.07	0.03	0.38	0.06	0.45	0.06	0.3	0.07	0.2	0.06	0.4	0.11	0.36	0.1	0.39	0.07	0.4	0.08	0.27	0.07	0.3	0.08	0.35	0.09	0.41	0.13	0.19	0.08	0.19	0.07	0.23	0.08	0.2	0.1
947	CNCCCC1c2ccccc2C=Cc2ccccc21	0.3	0.04	0.25	0.09	0.33	0.09	0.21	0.07	0.17	0.07	0.26	0.06	0.35	0.13	0.31	0.07	0.35	0.09	0.13	0.06	0.19	0.08	0.18	0.07	0.18	0.05	0.18	0.07	0.15	0.05	0.14	0.05	0.17	0.06
948	CN[C@@H](C)[C@@H](O)c1ccccc1	0.07	0.02	0.04	0.03	0.12	0.05	0.13	0.04	0.06	0.05	0.07	0.03	0.08	0.04	0.07	0.03	0.08	0.04	0.07	0.03	0.08	0.04	0.07	0.03	0.09	0.05	0.05	0.05	0.05	0.03	0.05	0.04	0.04	0.04
949	Cc1ncc(CO)c(CO)c1O	0.08	0.05	0.18	0.07	0.45	0.12	0.2	0.08	0.28	0.12	0.16	0.05	0.33	0.12	0.15	0.08	0.56	0.09	0.29	0.09	0.25	0.09	0.24	0.09	0.17	0.05	0.26	0.13	0.2	0.08	0.17	0.07	0.19	0.05
950	COc1ccc(CN(CCN(C)C)c2ccccn2)cc1	0.17	0.09	0.18	0.1	0.26	0.09	0.17	0.05	0.07	0.05	0.25	0.07	0.26	0.06	0.22	0.07	0.22	0.06	0.12	0.07	0.12	0.06	0.11	0.06	0.11	0.06	0.07	0.06	0.1	0.05	0.12	0.05	0.08	0.05
951	OCCOCCN1CCN(C2=Nc3ccccc3Sc3ccccc32)CC1	0.13	0.09	0.29	0.08	0.31	0.09	0.22	0.08	0.11	0.07	0.31	0.07	0.27	0.09	0.28	0.1	0.31	0.08	0.19	0.09	0.18	0.04	0.18	0.07	0.22	0.06	0.16	0.08	0.2	0.08	0.21	0.07	0.22	0.06
952	CCOC(=O)[C@H](CCc1ccccc1)N[C@@H](C)C(=O)N1Cc2ccccc2C[C@H]1C(=O)O	0.14	0.06	0.41	0.09	0.41	0.15	0.26	0.1	0.21	0.07	0.36	0.08	0.46	0.05	0.4	0.12	0.37	0.13	0.31	0.07	0.23	0.08	0.27	0.11	0.35	0.06	0.26	0.11	0.25	0.12	0.27	0.06	0.27	0.07
953	CCC1NC(=O)c2cc(S(N)(=O)=O)c(Cl)cc2N1	0.12	0.05	0.33	0.04	0.29	0.04	0.21	0.1	0.15	0.07	0.34	0.08	0.33	0.04	0.38	0.06	0.3	0.06	0.16	0.06	0.18	0.05	0.21	0.07	0.19	0.06	0.15	0.07	0.11	0.04	0.15	0.07	0.15	0.07
954	C=C[C@H]1CN2CC[C@H]1C[C@@H]2[C@@H](O)c1ccnc2ccc(OC)cc12	0.1	0.06	0.52	0.12	0.41	0.13	0.36	0.13	0.15	0.05	0.47	0.15	0.42	0.15	0.43	0.16	0.46	0.16	0.29	0.08	0.21	0.07	0.22	0.07	0.29	0.07	0.17	0.07	0.19	0.05	0.19	0.05	0.2	0.11
955	O=C(c1ccc(OCCN2CCCCC2)cc1)c1c(-c2ccc(O)cc2)sc2cc(O)ccc12	0.26	0.15	0.62	0.08	0.46	0.04	0.63	0.11	0.57	0.14	0.56	0.08	0.5	0.15	0.52	0.12	0.57	0.05	0.66	0.12	0.55	0.15	0.67	0.1	0.6	0.05	0.72	0.1	0.72	0.1	0.68	0.09	0.74	0.15
956	CCOC(=O)[C@H](CCc1ccccc1)N[C@@H](C)C(=O)N1[C@H](C(=O)O)C[C@@H]2CCC[C@@H]21	0.08	0.04	0.23	0.09	0.42	0.12	0.18	0.06	0.09	0.05	0.27	0.06	0.32	0.04	0.31	0.06	0.29	0.09	0.12	0.08	0.13	0.09	0.23	0.07	0.23	0.06	0.09	0.06	0.12	0.05	0.17	0.04	0.13	0.06
957	CCOc1cc(CC(=O)N[C@@H](CC(C)C)c2ccccc2N2CCCCC2)ccc1C(=O)O	0.24	0.05	0.37	0.11	0.33	0.09	0.28	0.11	0.19	0.09	0.32	0.06	0.36	0.09	0.29	0.09	0.37	0.1	0.3	0.08	0.21	0.09	0.3	0.1	0.37	0.07	0.29	0.1	0.28	0.1	0.29	0.09	0.34	0.06
958	Cn1c(=O)c2c(ncn2CCCNCC(O)c2cc(O)cc(O)c2)n(C)c1=O	0.17	0.04	0.6	0.06	0.56	0.09	0.5	0.04	0.37	0.12	0.6	0.06	0.63	0.07	0.59	0.05	0.58	0.04	0.48	0.06	0.51	0.08	0.5	0.09	0.53	0.07	0.42	0.09	0.42	0.07	0.45	0.07	0.39	0.12
959	COC(=O)[C@H]1[C@H]2C[C@@H]3c4[nH]c5cc(OC)ccc5c4CCN3C[C@H]2C[C@@H](OC(=O)/C=C/c2cc(OC)c(OC)c(OC)c2)[C@@H]1OC	0.19	0.07	0.92	0.04	0.82	0.13	0.72	0.07	0.53	0.13	0.89	0.07	0.86	0.1	0.9	0.04	0.9	0.07	0.71	0.1	0.72	0.1	0.65	0.11	0.62	0.13	0.7	0.11	0.66	0.1	0.61	0.17	0.7	0.23
960	CC1=C(/C=C/C(C)=C/C=C/C(C)=C/CO)C(C)(C)CCC1	0.22	0.07	0.12	0.05	0.5	0.08	0.07	0.03	0.07	0.03	0.19	0.06	0.51	0.1	0.17	0.07	0.35	0.08	0.05	0.03	0.09	0.05	0.12	0.03	0.11	0.04	0.06	0.03	0.08	0.05	0.07	0.04	0.08	0.05
961	NC(=O)c1ncn([C@@H]2O[C@H](CO)[C@@H](O)[C@H]2O)n1	0.03	0.01	0.39	0.08	0.32	0.08	0.21	0.06	0.14	0.04	0.33	0.1	0.41	0.1	0.42	0.09	0.34	0.13	0.19	0.08	0.13	0.08	0.23	0.09	0.2	0.08	0.17	0.05	0.14	0.06	0.16	0.08	0.09	0.07
962	Cc1cc2nc3c(=O)[nH]c(=O)nc-3n(C[C@H](O)[C@H](O)[C@H](O)COP(=O)(O)O)c2cc1C	0.18	0.04	0.77	0.08	0.64	0.08	0.62	0.08	0.41	0.09	0.7	0.07	0.74	0.08	0.77	0.03	0.68	0.07	0.63	0.1	0.69	0.07	0.65	0.09	0.63	0.11	0.43	0.09	0.4	0.09	0.47	0.07	0.43	0.13
963	CC(N)C12CC3CC(CC(C3)C1)C2	0.08	0.02	0.17	0.05	0.22	0.05	0.09	0.03	0.14	0.08	0.19	0.06	0.13	0.04	0.14	0.04	0.16	0.08	0.09	0.04	0.15	0.07	0.1	0.06	0.13	0.04	0.15	0.08	0.09	0.04	0.1	0.03	0.11	0.06
964	O=P(O)(O)C(O)(Cc1cccnc1)P(=O)(O)O	0.17	0.05	0.2	0.07	0.37	0.04	0.26	0.06	0.23	0.06	0.33	0.08	0.32	0.08	0.36	0.05	0.31	0.06	0.25	0.05	0.27	0.08	0.31	0.1	0.26	0.04	0.25	0.07	0.2	0.04	0.23	0.07	0.2	0.09
965	CCN(C)C(=O)Oc1cccc([C@H](C)N(C)C)c1	0.22	0.04	0.05	0.03	0.14	0.04	0.1	0.03	0.05	0.03	0.11	0.04	0.1	0.04	0.07	0.03	0.14	0.05	0.06	0.03	0.08	0.05	0.1	0.06	0.1	0.04	0.07	0.04	0.05	0.03	0.05	0.03	0.06	0.06
966	CN(C)CCc1c[nH]c2ccc(Cn3cncn3)cc12	0.26	0.04	0.44	0.04	0.49	0.1	0.45	0.08	0.16	0.08	0.53	0.07	0.49	0.08	0.54	0.08	0.5	0.1	0.36	0.06	0.31	0.09	0.4	0.06	0.29	0.05	0.24	0.08	0.17	0.03	0.19	0.08	0.24	0.13
967	CS(=O)(=O)c1ccc(C2=C(c3ccccc3)C(=O)OC2)cc1	0.65	0.08	0.3	0.1	0.33	0.07	0.34	0.09	0.26	0.06	0.39	0.08	0.4	0.11	0.44	0.07	0.36	0.08	0.25	0.08	0.29	0.05	0.27	0.07	0.25	0.06	0.3	0.1	0.26	0.07	0.24	0.07	0.28	0.1
968	CN(C)[C@@H]1C(O)=C(C(=O)NCN2CCCC2)C(=O)[C@@]2(O)C(O)=C3C(=O)c4c(O)cccc4[C@@](C)(O)C3C[C@@H]12	0.07	0.04	0.86	0.11	0.88	0.05	0.65	0.19	0.59	0.1	0.89	0.04	0.82	0.06	0.81	0.11	0.77	0.11	0.71	0.08	0.62	0.19	0.7	0.14	0.66	0.16	0.43	0.12	0.57	0.09	0.67	0.1	0.45	0.16
969	OCc1cc(C(O)CNCCCCCCOCCCCc2ccccc2)ccc1O	0.16	0.05	0.26	0.07	0.3	0.1	0.25	0.08	0.21	0.07	0.22	0.04	0.32	0.07	0.29	0.06	0.31	0.08	0.22	0.09	0.18	0.05	0.25	0.04	0.27	0.07	0.28	0.09	0.3	0.07	0.31	0.07	0.27	0.05
970	O=C(Oc1ccccc1C(=O)O)c1ccccc1O	0.72	0.24	0.26	0.1	0.39	0.09	0.4	0.11	0.3	0.07	0.35	0.03	0.35	0.14	0.3	0.09	0.33	0.11	0.36	0.09	0.26	0.09	0.3	0.09	0.27	0.06	0.28	0.07	0.26	0.04	0.3	0.04	0.25	0.09
971	CN1[C@H]2C[C@H](OC(=O)[C@H](CO)c3ccccc3)C[C@@H]1[C@H]1O[C@@H]21	0.06	0.04	0.16	0.07	0.2	0.1	0.14	0.08	0.07	0.05	0.21	0.06	0.14	0.07	0.2	0.06	0.21	0.04	0.07	0.04	0.08	0.04	0.11	0.06	0.19	0.05	0.06	0.04	0.1	0.04	0.1	0.05	0.07	0.05
972	CN[C@H]1CC[C@@H](c2ccc(Cl)c(Cl)c2)c2ccccc21	0.21	0.06	0.2	0.06	0.26	0.09	0.16	0.04	0.12	0.08	0.2	0.08	0.23	0.07	0.26	0.09	0.22	0.06	0.14	0.06	0.16	0.07	0.13	0.06	0.2	0.05	0.12	0.07	0.17	0.06	0.14	0.07	0.18	0.05
973	CC(C)CC(N(C)C)C1(c2ccc(Cl)cc2)CCC1	0.14	0.05	0.09	0.03	0.19	0.04	0.06	0.03	0.05	0.03	0.09	0.05	0.08	0.04	0.1	0.04	0.13	0.04	0.05	0.03	0.06	0.05	0.08	0.06	0.07	0.04	0.05	0.04	0.05	0.04	0.08	0.05	0.06	0.05
974	CCCc1nn(C)c2c(=O)[nH]c(-c3cc(S(=O)(=O)N4CCN(C)CC4)ccc3OCC)nc12	0.15	0.03	0.58	0.06	0.49	0.05	0.57	0.08	0.39	0.11	0.61	0.09	0.51	0.07	0.52	0.09	0.54	0.07	0.56	0.07	0.48	0.14	0.52	0.14	0.52	0.1	0.5	0.08	0.5	0.04	0.43	0.1	0.46	0.13
975	CCC(C)(C)C(=O)O[C@H]1C[C@@H](C)C=C2C=C[C@H](C)[C@H](CC[C@@H]3C[C@@H](O)CC(=O)O3)[C@H]21	0.04	0.02	0.15	0.06	0.17	0.07	0.14	0.05	0.13	0.07	0.12	0.04	0.19	0.06	0.16	0.06	0.15	0.06	0.11	0.06	0.12	0.07	0.19	0.07	0.2	0.08	0.09	0.08	0.16	0.09	0.13	0.05	0.18	0.11
977	CN[C@@H]1[C@@H](O)[C@@H](O[C@@H]2[C@@H](O)[C@H](OC3OC(CN)=CCC3N)[C@@H](N)C[C@H]2N)OC[C@]1(C)O	0.07	0.05	0.29	0.11	0.25	0.1	0.31	0.12	0.22	0.08	0.23	0.08	0.27	0.09	0.28	0.13	0.22	0.09	0.31	0.07	0.31	0.08	0.4	0.12	0.4	0.1	0.25	0.08	0.24	0.09	0.3	0.08	0.27	0.13
978	CC(C)=CCOc1ccc(/C=C/C(=O)c2ccc(OCC=C(C)C)cc2OCC(=O)O)cc1	0.32	0.12	0.33	0.04	0.35	0.1	0.34	0.06	0.29	0.09	0.26	0.05	0.38	0.07	0.36	0.05	0.38	0.08	0.39	0.11	0.36	0.08	0.33	0.11	0.4	0.05	0.44	0.08	0.4	0.08	0.43	0.07	0.41	0.12
979	O=C1NC(=O)[C@@]2(CCOc3ccc(F)cc32)N1	0.18	0.07	0.36	0.09	0.34	0.08	0.16	0.06	0.13	0.05	0.35	0.08	0.34	0.08	0.39	0.11	0.39	0.09	0.12	0.05	0.18	0.08	0.14	0.07	0.19	0.05	0.08	0.06	0.11	0.05	0.12	0.04	0.1	0.07
980	OC[C@H](O)[C@@H](O)[C@H](O)[C@H](O)CO	0.04	0.02	0.17	0.08	0.15	0.11	0.22	0.08	0.16	0.09	0.15	0.1	0.18	0.11	0.16	0.06	0.14	0.07	0.17	0.05	0.16	0.09	0.21	0.08	0.17	0.09	0.16	0.07	0.14	0.06	0.16	0.09	0.15	0.16
981	CC(C)NCC(O)c1ccc(NS(C)(=O)=O)cc1	0.1	0.03	0.12	0.05	0.22	0.09	0.11	0.09	0.08	0.05	0.22	0.07	0.21	0.04	0.22	0.09	0.16	0.05	0.07	0.04	0.07	0.05	0.11	0.05	0.12	0.03	0.07	0.03	0.04	0.02	0.06	0.03	0.07	0.04
982	C[C@H]1CN(c2c(F)c(N)c3c(=O)c(C(=O)O)cn(C4CC4)c3c2F)C[C@@H](C)N1	0.13	0.04	0.64	0.09	0.49	0.16	0.53	0.08	0.35	0.08	0.59	0.13	0.58	0.14	0.65	0.13	0.53	0.16	0.54	0.11	0.41	0.11	0.51	0.15	0.54	0.1	0.42	0.13	0.37	0.07	0.39	0.08	0.38	0.17
983	CN[C@H]1[C@@H](O)[C@@H](NC)[C@H](O)[C@H]2O[C@@H]3O[C@H](C)CC(=O)[C@]3(O)O[C@H]12	0.02	0.02	0.23	0.08	0.26	0.06	0.26	0.1	0.13	0.08	0.24	0.06	0.24	0.09	0.29	0.05	0.21	0.04	0.18	0.06	0.22	0.09	0.28	0.06	0.27	0.07	0.11	0.06	0.14	0.08	0.2	0.11	0.14	0.11
984	CN[C@@H]1[C@H](O[C@H]2[C@H](O[C@@H]3[C@@H](NC(=N)N)[C@H](O)[C@@H](NC(=N)N)[C@H](O)[C@H]3O)O[C@@H](C)[C@]2(O)C=O)O[C@@H](CO)[C@H](O)[C@H]1O	0.12	0.04	0.35	0.09	0.32	0.08	0.46	0.07	0.28	0.12	0.32	0.11	0.27	0.1	0.34	0.11	0.35	0.07	0.39	0.08	0.37	0.1	0.55	0.08	0.47	0.12	0.35	0.08	0.3	0.11	0.4	0.09	0.31	0.13
985	O=C(O)[C@H](S)[C@H](S)C(=O)O	0.1	0.03	0.09	0.03	0.25	0.09	0.16	0.06	0.2	0.09	0.15	0.05	0.24	0.08	0.17	0.06	0.24	0.06	0.24	0.09	0.15	0.07	0.23	0.07	0.12	0.06	0.3	0.11	0.12	0.06	0.12	0.05	0.07	0.04
986	O=C(O)CCC(=O)O	0.05	0.02	0.06	0.03	0.14	0.06	0.13	0.05	0.29	0.13	0.06	0.03	0.15	0.07	0.09	0.05	0.16	0.06	0.22	0.1	0.15	0.08	0.19	0.11	0.11	0.05	0.39	0.15	0.14	0.08	0.11	0.05	0.09	0.07
987	CCC(=O)N(c1ccccc1)C1(COC)CCN(CCc2cccs2)CC1	0.07	0.03	0.2	0.07	0.21	0.06	0.18	0.09	0.09	0.04	0.18	0.06	0.17	0.06	0.2	0.05	0.2	0.05	0.14	0.05	0.1	0.05	0.15	0.06	0.18	0.07	0.12	0.08	0.13	0.08	0.13	0.06	0.13	0.05
988	CC1(C)[C@H](C(=O)O)N2C(=O)C[C@H]2S1(=O)=O	0.07	0.02	0.18	0.05	0.32	0.05	0.22	0.07	0.2	0.08	0.27	0.06	0.26	0.06	0.33	0.06	0.31	0.06	0.22	0.07	0.24	0.06	0.25	0.1	0.19	0.07	0.24	0.11	0.13	0.03	0.16	0.08	0.15	0.07
989	CCn1ccc(NS(=O)(=O)c2ccc(N)cc2)nc1=O	0.25	0.11	0.37	0.08	0.34	0.04	0.24	0.08	0.22	0.07	0.38	0.06	0.32	0.08	0.43	0.08	0.35	0.04	0.31	0.07	0.17	0.04	0.29	0.09	0.24	0.07	0.21	0.07	0.15	0.06	0.22	0.05	0.22	0.1
990	COc1cc(NS(=O)(=O)c2ccc(N)cc2)nc(OC)n1	0.18	0.1	0.36	0.08	0.4	0.07	0.32	0.06	0.28	0.1	0.33	0.09	0.29	0.13	0.38	0.07	0.4	0.08	0.41	0.08	0.27	0.07	0.32	0.12	0.32	0.11	0.25	0.08	0.2	0.06	0.27	0.1	0.27	0.1
991	COc1ncnc(NS(=O)(=O)c2ccc(N)cc2)c1OC	0.15	0.08	0.41	0.08	0.43	0.05	0.33	0.05	0.23	0.11	0.37	0.1	0.35	0.11	0.43	0.12	0.39	0.12	0.4	0.09	0.26	0.08	0.35	0.13	0.31	0.07	0.24	0.1	0.19	0.05	0.28	0.08	0.24	0.1
992	Cc1ccnc(NS(=O)(=O)c2ccc(N)cc2)n1	0.17	0.08	0.34	0.1	0.31	0.09	0.26	0.12	0.23	0.09	0.36	0.1	0.27	0.12	0.36	0.09	0.34	0.07	0.32	0.09	0.24	0.09	0.27	0.11	0.21	0.07	0.25	0.12	0.17	0.06	0.19	0.05	0.21	0.1
993	Cc1nnc(NS(=O)(=O)c2ccc(N)cc2)s1	0.17	0.1	0.26	0.08	0.3	0.05	0.22	0.09	0.19	0.09	0.28	0.09	0.26	0.1	0.37	0.08	0.28	0.11	0.28	0.08	0.19	0.07	0.23	0.08	0.21	0.09	0.17	0.07	0.14	0.05	0.19	0.05	0.17	0.09
994	Cc1nc(NS(=O)(=O)c2ccc(N)cc2)oc1C	0.21	0.09	0.27	0.08	0.26	0.07	0.27	0.07	0.2	0.08	0.29	0.07	0.24	0.1	0.3	0.05	0.29	0.07	0.33	0.08	0.22	0.08	0.28	0.11	0.25	0.09	0.18	0.08	0.14	0.05	0.2	0.04	0.18	0.09
995	O=C1C(CC[S+]([O-])c2ccccc2)C(=O)N(c2ccccc2)N1c1ccccc1	0.49	0.07	0.26	0.05	0.28	0.07	0.38	0.1	0.4	0.09	0.33	0.05	0.28	0.1	0.33	0.1	0.25	0.07	0.35	0.08	0.33	0.1	0.34	0.05	0.38	0.08	0.4	0.11	0.42	0.07	0.43	0.1	0.41	0.12
996	Nc1ccc(S(N)(=O)=O)cc1	0.13	0.03	0.25	0.06	0.34	0.06	0.25	0.08	0.25	0.07	0.29	0.07	0.37	0.08	0.35	0.09	0.25	0.06	0.31	0.09	0.22	0.1	0.25	0.08	0.16	0.08	0.17	0.11	0.12	0.06	0.17	0.06	0.16	0.1
997	CC1=C(CC(=O)O)c2cc(F)ccc2/C1=C\c1ccc([S+](C)[O-])cc1	0.56	0.13	0.45	0.07	0.42	0.09	0.42	0.1	0.35	0.09	0.45	0.13	0.49	0.09	0.52	0.11	0.5	0.12	0.4	0.1	0.39	0.1	0.41	0.07	0.38	0.11	0.39	0.12	0.38	0.06	0.4	0.11	0.4	0.1
998	NS(=O)(=O)c1ccc(N2CCCCS2(=O)=O)cc1	0.13	0.06	0.25	0.08	0.32	0.04	0.22	0.07	0.15	0.05	0.31	0.04	0.31	0.06	0.34	0.07	0.28	0.04	0.15	0.06	0.21	0.07	0.18	0.08	0.22	0.04	0.13	0.06	0.12	0.05	0.17	0.05	0.18	0.06
999	CNS(=O)(=O)Cc1ccc2[nH]cc(CCN(C)C)c2c1	0.18	0.03	0.33	0.1	0.37	0.13	0.35	0.09	0.17	0.06	0.42	0.13	0.38	0.11	0.49	0.13	0.45	0.11	0.3	0.09	0.25	0.11	0.39	0.12	0.21	0.03	0.24	0.08	0.15	0.04	0.15	0.08	0.19	0.09
1000	C=CCC1(C(C)CC)C(=O)NC(=O)NC1=O	0.06	0.03	0.12	0.04	0.21	0.08	0.1	0.04	0.13	0.06	0.17	0.07	0.17	0.05	0.15	0.03	0.25	0.07	0.06	0.03	0.11	0.05	0.1	0.06	0.15	0.05	0.11	0.05	0.07	0.03	0.1	0.05	0.07	0.05
1001	CCOc1ccccc1OCCN[C@H](C)Cc1ccc(OC)c(S(N)(=O)=O)c1	0.19	0.08	0.32	0.07	0.28	0.08	0.25	0.05	0.21	0.07	0.32	0.05	0.31	0.04	0.34	0.08	0.31	0.03	0.27	0.08	0.27	0.09	0.21	0.07	0.34	0.07	0.32	0.07	0.3	0.07	0.27	0.1	0.3	0.1
1003	C[C@]1(Cn2ccnn2)[C@H](C(=O)O)N2C(=O)C[C@H]2S1(=O)=O	0.1	0.05	0.33	0.06	0.43	0.06	0.29	0.06	0.19	0.07	0.41	0.06	0.34	0.07	0.49	0.05	0.43	0.05	0.25	0.05	0.25	0.07	0.33	0.07	0.33	0.09	0.23	0.08	0.2	0.05	0.21	0.06	0.2	0.09
1005	CCCc1nc2c(C)cc(-c3nc4ccccc4n3C)cc2n1Cc1ccc(-c2ccccc2C(=O)O)cc1	0.76	0.11	0.59	0.2	0.42	0.15	0.64	0.08	0.52	0.09	0.59	0.15	0.57	0.07	0.58	0.08	0.6	0.13	0.64	0.07	0.57	0.15	0.57	0.09	0.52	0.08	0.59	0.15	0.62	0.12	0.6	0.1	0.65	0.17
1006	COc1cc([C@@H]2c3cc4c(cc3C(O[C@@H]3O[C@@H]5COC(c6cccs6)O[C@H]5[C@H](O)[C@H]3O)C3COC(=O)[C@@H]32)OCO4)cc(OC)c1O	0.27	0.07	0.77	0.14	0.59	0.05	0.72	0.09	0.69	0.12	0.57	0.13	0.57	0.07	0.63	0.08	0.55	0.07	0.74	0.05	0.71	0.12	0.72	0.17	0.75	0.08	0.76	0.07	0.75	0.07	0.79	0.09	0.73	0.11
1007	COc1cc2nc(N3CCN(C(=O)C4CCCO4)CC3)nc(N)c2cc1OC	0.08	0.03	0.49	0.08	0.47	0.07	0.43	0.04	0.18	0.06	0.52	0.11	0.41	0.1	0.48	0.05	0.44	0.1	0.45	0.03	0.33	0.12	0.38	0.08	0.44	0.11	0.24	0.1	0.28	0.09	0.29	0.08	0.22	0.08
1008	CN(C/C=C/C#CC(C)(C)C)Cc1cccc2ccccc12	0.24	0.08	0.38	0.06	0.35	0.09	0.27	0.08	0.24	0.06	0.4	0.09	0.37	0.11	0.36	0.1	0.39	0.07	0.22	0.07	0.28	0.09	0.25	0.07	0.21	0.03	0.23	0.09	0.19	0.07	0.22	0.07	0.21	0.1
1009	CC(C)(C)c1ccc(C(O)CCCN2CCC(C(O)(c3ccccc3)c3ccccc3)CC2)cc1	0.11	0.03	0.25	0.07	0.21	0.06	0.24	0.06	0.24	0.12	0.19	0.07	0.24	0.06	0.26	0.06	0.28	0.09	0.24	0.07	0.24	0.07	0.25	0.05	0.29	0.06	0.31	0.08	0.34	0.04	0.32	0.11	0.38	0.09
1010	CC1(O)CCC(C(C)(C)O)CC1	0.02	0.02	0.03	0.02	0.08	0.04	0.07	0.03	0.07	0.06	0.05	0.02	0.05	0.03	0.04	0.02	0.05	0.03	0.05	0.02	0.09	0.06	0.06	0.04	0.09	0.03	0.05	0.04	0.06	0.06	0.04	0.02	0.05	0.04
1011	C[C@]12CC[C@H]3[C@@H](CCC4=CC(=O)C=C[C@@]43C)[C@@H]1CCC(=O)O2	0.15	0.04	0.29	0.08	0.25	0.07	0.11	0.04	0.08	0.03	0.23	0.08	0.22	0.06	0.23	0.1	0.25	0.06	0.09	0.05	0.13	0.07	0.17	0.09	0.18	0.08	0.08	0.06	0.11	0.06	0.09	0.03	0.1	0.06
1012	CN(C)[C@@H]1C(O)=C(C(N)=O)C(=O)[C@@]2(O)C(O)=C3C(=O)c4c(O)cccc4[C@@](C)(O)[C@H]3C[C@@H]12	0.06	0.06	0.95	0.03	0.94	0.03	0.8	0.19	0.64	0.1	0.94	0.03	0.95	0.03	0.95	0.03	0.94	0.02	0.82	0.07	0.69	0.12	0.71	0.17	0.71	0.15	0.45	0.09	0.58	0.09	0.7	0.14	0.45	0.12
1013	CCSc1ccc2c(c1)N(CCCN1CCN(C)CC1)c1ccccc1S2	0.1	0.04	0.28	0.09	0.3	0.04	0.23	0.08	0.22	0.08	0.27	0.06	0.24	0.06	0.32	0.04	0.26	0.06	0.21	0.09	0.18	0.07	0.24	0.07	0.23	0.04	0.22	0.08	0.23	0.09	0.26	0.09	0.23	0.05
1014	Nc1nc2nc[nH]c2c(=S)[nH]1	0.17	0.07	0.38	0.05	0.37	0.04	0.26	0.09	0.2	0.06	0.31	0.05	0.38	0.07	0.42	0.06	0.37	0.07	0.28	0.07	0.24	0.08	0.31	0.08	0.24	0.08	0.23	0.11	0.15	0.05	0.19	0.07	0.12	0.06
1015	CCCC(C)C1(CC)C(=O)N=C(S)NC1=O	0.09	0.04	0.05	0.02	0.14	0.03	0.1	0.05	0.07	0.05	0.09	0.03	0.08	0.03	0.08	0.02	0.11	0.04	0.07	0.04	0.08	0.04	0.12	0.05	0.11	0.05	0.07	0.03	0.05	0.03	0.05	0.03	0.07	0.05
1016	CN1CCN(CCCN2c3ccccc3Sc3ccc(S(=O)(=O)N(C)C)cc32)CC1	0.13	0.05	0.35	0.07	0.3	0.06	0.32	0.06	0.22	0.08	0.33	0.07	0.26	0.08	0.3	0.07	0.31	0.06	0.32	0.08	0.27	0.06	0.33	0.06	0.3	0.05	0.32	0.09	0.31	0.07	0.28	0.08	0.28	0.12
1017	CSc1ccc2c(c1)N(CCC1CCCCN1C)c1ccccc1S2	0.09	0.04	0.25	0.11	0.28	0.07	0.2	0.09	0.24	0.09	0.28	0.08	0.25	0.06	0.36	0.06	0.29	0.07	0.16	0.09	0.18	0.07	0.18	0.08	0.25	0.05	0.2	0.09	0.24	0.11	0.26	0.09	0.27	0.08
1018	Cc1cn([C@H]2C[C@H](O)[C@@H](CO)O2)c(=O)[nH]c1=O	0.05	0.02	0.31	0.06	0.26	0.06	0.16	0.05	0.14	0.04	0.31	0.09	0.35	0.06	0.35	0.09	0.36	0.09	0.1	0.03	0.18	0.05	0.18	0.04	0.23	0.09	0.09	0.05	0.14	0.07	0.12	0.05	0.13	0.05
1019	Cc1ccsc1C(=CCCN1CCC[C@@H](C(=O)O)C1)c1sccc1C	0.24	0.06	0.23	0.08	0.38	0.1	0.24	0.11	0.12	0.06	0.36	0.08	0.31	0.06	0.34	0.07	0.3	0.05	0.12	0.05	0.14	0.06	0.19	0.08	0.23	0.1	0.14	0.07	0.15	0.06	0.15	0.05	0.16	0.07
1020	CCN(CC)CCNC(=O)c1cc(S(C)(=O)=O)ccc1OC	0.08	0.04	0.17	0.06	0.32	0.04	0.17	0.04	0.11	0.06	0.22	0.04	0.28	0.07	0.25	0.1	0.3	0.06	0.15	0.04	0.17	0.04	0.14	0.06	0.17	0.07	0.13	0.07	0.13	0.05	0.14	0.06	0.12	0.09
1021	CC(C(=O)O)c1ccc(C(=O)c2ccccc2)s1	0.74	0.11	0.13	0.03	0.23	0.06	0.17	0.06	0.07	0.05	0.18	0.08	0.22	0.05	0.18	0.05	0.16	0.05	0.08	0.04	0.16	0.09	0.1	0.04	0.13	0.04	0.05	0.04	0.05	0.03	0.1	0.09	0.04	0.04
1022	C#C[C@]1(O)CC[C@H]2[C@H]3[C@H](CC[C@@]21C)C1=C(CC(=O)CC1)C[C@H]3C	0.1	0.03	0.27	0.07	0.26	0.09	0.11	0.05	0.11	0.04	0.2	0.07	0.2	0.08	0.31	0.13	0.26	0.06	0.08	0.04	0.08	0.05	0.16	0.08	0.18	0.09	0.09	0.07	0.12	0.05	0.1	0.05	0.1	0.04
1023	CC1(C)S[C@@H]2[C@H](NC(=O)[C@H](C(=O)O)c3ccsc3)C(=O)N2[C@H]1C(=O)O	0.07	0.03	0.29	0.1	0.57	0.1	0.22	0.05	0.17	0.08	0.52	0.08	0.38	0.11	0.6	0.1	0.47	0.07	0.18	0.08	0.22	0.06	0.23	0.04	0.3	0.08	0.17	0.07	0.18	0.06	0.23	0.07	0.18	0.11
1024	Clc1ccccc1CN1CCc2sccc2C1	0.36	0.08	0.19	0.05	0.25	0.07	0.11	0.05	0.08	0.05	0.26	0.05	0.21	0.04	0.27	0.04	0.21	0.07	0.07	0.04	0.17	0.06	0.09	0.07	0.16	0.04	0.07	0.06	0.12	0.06	0.11	0.02	0.11	0.07
1025	O=C(O)COc1ccc(C(=O)c2cccs2)c(Cl)c1Cl	0.48	0.04	0.29	0.05	0.34	0.03	0.21	0.08	0.16	0.09	0.3	0.07	0.34	0.07	0.35	0.09	0.37	0.07	0.15	0.05	0.16	0.09	0.15	0.06	0.21	0.06	0.12	0.07	0.14	0.07	0.14	0.06	0.11	0.08
1026	CC(C)(C)NC[C@H](O)COc1nsnc1N1CCOCC1	0.04	0.03	0.12	0.06	0.21	0.05	0.12	0.06	0.08	0.08	0.15	0.04	0.16	0.05	0.16	0.06	0.17	0.04	0.07	0.03	0.09	0.06	0.12	0.06	0.15	0.07	0.1	0.06	0.09	0.03	0.1	0.06	0.1	0.09
1027	O=C(O)C1CSCN1	0.05	0.02	0.19	0.11	0.23	0.05	0.07	0.03	0.11	0.05	0.17	0.08	0.19	0.05	0.25	0.06	0.24	0.08	0.05	0.02	0.07	0.03	0.06	0.04	0.08	0.04	0.09	0.05	0.11	0.04	0.08	0.03	0.08	0.04
1028	CCS(=O)(=O)CCn1c([N+](=O)[O-])cnc1C	0.14	0.02	0.18	0.04	0.25	0.05	0.14	0.04	0.07	0.04	0.17	0.04	0.22	0.06	0.15	0.05	0.22	0.05	0.08	0.02	0.12	0.04	0.11	0.04	0.1	0.04	0.06	0.04	0.09	0.03	0.09	0.03	0.1	0.07
1029	CCOC(=O)c1c(N)sc2c1CCN(Cc1ccccc1)C2	0.2	0.06	0.68	0.14	0.71	0.05	0.28	0.09	0.16	0.06	0.65	0.17	0.6	0.18	0.71	0.11	0.68	0.09	0.32	0.08	0.18	0.07	0.33	0.08	0.3	0.07	0.21	0.09	0.19	0.06	0.16	0.06	0.18	0.09
1030	CC(S)C(=O)NCC(=O)O	0.03	0.01	0.1	0.04	0.25	0.04	0.11	0.04	0.15	0.08	0.13	0.05	0.17	0.07	0.22	0.03	0.22	0.05	0.13	0.04	0.12	0.06	0.13	0.08	0.09	0.03	0.15	0.09	0.11	0.04	0.08	0.04	0.11	0.1
1031	Clc1ccc2nsnc2c1NC1=NCCN1	0.29	0.05	0.33	0.05	0.35	0.04	0.25	0.07	0.17	0.1	0.33	0.07	0.34	0.06	0.35	0.08	0.32	0.09	0.19	0.09	0.2	0.07	0.24	0.03	0.21	0.07	0.12	0.08	0.15	0.06	0.16	0.06	0.1	0.05
1032	NC[C@H]1O[C@H](O[C@@H]2[C@@H](N)C[C@@H](N)[C@H](O[C@H]3O[C@H](CO)[C@@H](O)[C@H](N)[C@H]3O)[C@H]2O)[C@H](N)C[C@@H]1O	0.09	0.05	0.34	0.07	0.22	0.11	0.42	0.13	0.26	0.09	0.22	0.06	0.22	0.1	0.25	0.1	0.2	0.09	0.33	0.1	0.35	0.15	0.55	0.11	0.43	0.09	0.29	0.07	0.28	0.1	0.32	0.08	0.27	0.15
1033	CCC1C(C)=NN=C(c2ccc(OC)c(OC)c2)c2cc(OC)c(OC)cc21	0.22	0.04	0.34	0.08	0.25	0.06	0.29	0.05	0.28	0.08	0.26	0.08	0.3	0.08	0.3	0.03	0.28	0.05	0.35	0.12	0.35	0.1	0.31	0.07	0.33	0.11	0.4	0.1	0.37	0.09	0.31	0.1	0.38	0.2
1034	c1ccc(CC2=NCCN2)cc1	0.13	0.07	0.1	0.04	0.16	0.05	0.1	0.05	0.08	0.04	0.12	0.05	0.11	0.03	0.12	0.03	0.14	0.04	0.05	0.03	0.09	0.04	0.1	0.05	0.09	0.05	0.06	0.06	0.05	0.03	0.05	0.03	0.05	0.04
1035	Cc1ccc(C(=O)c2cc(O)c(O)c([N+](=O)[O-])c2)cc1	0.8	0.1	0.41	0.04	0.43	0.06	0.46	0.13	0.33	0.09	0.39	0.05	0.45	0.11	0.3	0.1	0.42	0.08	0.41	0.11	0.37	0.05	0.44	0.09	0.36	0.06	0.33	0.11	0.35	0.06	0.36	0.05	0.36	0.13
1036	Cc1ccc(O)c([C@H](CCN(C(C)C)C(C)C)c2ccccc2)c1	0.12	0.03	0.2	0.06	0.17	0.05	0.17	0.05	0.17	0.07	0.15	0.07	0.26	0.06	0.21	0.06	0.24	0.05	0.12	0.03	0.13	0.07	0.16	0.06	0.16	0.06	0.13	0.06	0.21	0.06	0.2	0.07	0.19	0.1
1037	CC1(C)O[C@@H]2CO[C@@]3(COS(N)(=O)=O)OC(C)(C)O[C@H]3[C@@H]2O1	0.07	0.02	0.13	0.06	0.22	0.05	0.15	0.05	0.11	0.1	0.2	0.06	0.17	0.06	0.17	0.04	0.18	0.05	0.1	0.04	0.16	0.06	0.16	0.07	0.22	0.04	0.1	0.05	0.11	0.06	0.12	0.05	0.16	0.15
1038	CN(C)CCOc1ccc(/C(=C(/CCCl)c2ccccc2)c2ccccc2)cc1	0.26	0.06	0.33	0.07	0.32	0.07	0.21	0.05	0.28	0.09	0.29	0.05	0.34	0.06	0.35	0.07	0.4	0.1	0.2	0.06	0.25	0.1	0.22	0.06	0.28	0.07	0.29	0.07	0.35	0.07	0.32	0.1	0.32	0.12
1039	Cc1cccc(Nc2ccncc2S(=O)(=O)NC(=O)NC(C)C)c1	0.37	0.06	0.28	0.04	0.28	0.08	0.25	0.05	0.17	0.07	0.38	0.05	0.29	0.07	0.35	0.06	0.32	0.04	0.23	0.07	0.25	0.08	0.24	0.06	0.25	0.07	0.2	0.05	0.17	0.09	0.22	0.07	0.22	0.11
1040	CCOC(=O)[C@H](CCc1ccccc1)N[C@@H](C)C(=O)N1[C@H](C(=O)O)C[C@H]2CCCC[C@@H]21	0.1	0.04	0.24	0.08	0.35	0.11	0.18	0.07	0.11	0.06	0.24	0.07	0.27	0.08	0.27	0.05	0.25	0.09	0.14	0.08	0.12	0.08	0.23	0.07	0.24	0.07	0.11	0.08	0.14	0.06	0.16	0.05	0.14	0.06
1041	COc1ccc(/C=C/C(=O)Nc2ccccc2C(=O)O)cc1OC	0.63	0.06	0.39	0.08	0.39	0.12	0.28	0.1	0.21	0.08	0.43	0.11	0.42	0.13	0.49	0.08	0.48	0.06	0.35	0.08	0.3	0.07	0.29	0.04	0.34	0.09	0.26	0.12	0.23	0.05	0.32	0.1	0.24	0.09
1042	N[C@@H]1C[C@H]1c1ccccc1	0.15	0.06	0.14	0.06	0.17	0.05	0.09	0.05	0.17	0.05	0.13	0.05	0.15	0.06	0.12	0.03	0.18	0.07	0.1	0.04	0.15	0.05	0.08	0.04	0.13	0.06	0.11	0.06	0.08	0.05	0.08	0.04	0.08	0.04
1043	NS(=O)(=O)c1cc2c(cc1Cl)NC(C(Cl)Cl)NS2(=O)=O	0.15	0.08	0.36	0.07	0.34	0.1	0.28	0.05	0.23	0.07	0.37	0.06	0.34	0.1	0.43	0.06	0.36	0.09	0.25	0.06	0.27	0.05	0.28	0.09	0.24	0.08	0.28	0.08	0.21	0.06	0.26	0.1	0.23	0.13
1044	NCCNCCNCCN	0.06	0.02	0.16	0.06	0.3	0.04	0.18	0.06	0.21	0.05	0.26	0.09	0.27	0.03	0.26	0.06	0.23	0.09	0.21	0.06	0.17	0.09	0.25	0.07	0.17	0.06	0.29	0.09	0.15	0.04	0.15	0.08	0.19	0.09
1045	CN(C)CCCN1c2ccccc2Sc2ccc(C(F)(F)F)cc21	0.22	0.05	0.24	0.04	0.22	0.09	0.17	0.07	0.14	0.09	0.29	0.1	0.25	0.06	0.22	0.07	0.21	0.05	0.17	0.07	0.2	0.08	0.17	0.07	0.21	0.06	0.12	0.1	0.13	0.07	0.13	0.09	0.15	0.08
1046	OC(CCN1CCCCC1)(c1ccccc1)C1CCCCC1	0.16	0.03	0.1	0.04	0.17	0.05	0.07	0.04	0.08	0.06	0.1	0.02	0.11	0.04	0.11	0.05	0.12	0.07	0.08	0.04	0.09	0.04	0.15	0.08	0.13	0.03	0.08	0.06	0.09	0.05	0.07	0.04	0.07	0.05
1047	C[C@]12CC[C@H]3[C@@H](CC[C@@]45O[C@@H]4C(O)=C(C#N)C[C@]35C)[C@@H]1CC[C@@H]2O	0.09	0.04	0.36	0.1	0.25	0.09	0.28	0.07	0.27	0.09	0.28	0.04	0.24	0.07	0.28	0.08	0.33	0.07	0.24	0.06	0.2	0.09	0.29	0.1	0.33	0.08	0.17	0.07	0.29	0.04	0.25	0.06	0.25	0.12
1048	CCC(COC(=O)c1cc(OC)c(OC)c(OC)c1)(c1ccccc1)N(C)C	0.19	0.05	0.24	0.08	0.2	0.07	0.22	0.08	0.2	0.07	0.21	0.06	0.22	0.07	0.24	0.04	0.31	0.04	0.3	0.12	0.27	0.07	0.22	0.06	0.29	0.03	0.28	0.06	0.27	0.06	0.26	0.09	0.26	0.07
1049	CC(CN(C)C)CN1c2ccccc2Sc2ccccc21	0.17	0.08	0.19	0.06	0.27	0.09	0.15	0.04	0.15	0.05	0.22	0.09	0.3	0.07	0.32	0.09	0.2	0.05	0.12	0.08	0.2	0.06	0.15	0.09	0.16	0.06	0.13	0.07	0.17	0.07	0.16	0.08	0.17	0.04
1050	COc1cc(C(=O)NCc2ccc(OCCN(C)C)cc2)cc(OC)c1OC	0.18	0.07	0.32	0.06	0.23	0.06	0.31	0.06	0.26	0.09	0.29	0.1	0.28	0.09	0.29	0.07	0.28	0.05	0.38	0.11	0.33	0.14	0.33	0.06	0.4	0.08	0.35	0.06	0.31	0.07	0.34	0.08	0.32	0.12
1051	COc1cc(Cc2cnc(N)nc2N)cc(OC)c1OC	0.24	0.07	0.44	0.09	0.36	0.08	0.35	0.05	0.27	0.07	0.44	0.07	0.39	0.06	0.39	0.07	0.37	0.06	0.44	0.06	0.35	0.09	0.34	0.15	0.4	0.09	0.35	0.12	0.31	0.06	0.28	0.13	0.34	0.12
1052	COc1cc(NCc2ccc3nc(N)nc(N)c3c2C)cc(OC)c1OC	0.32	0.1	0.68	0.08	0.5	0.13	0.5	0.08	0.4	0.07	0.67	0.06	0.62	0.1	0.59	0.14	0.58	0.07	0.6	0.06	0.5	0.11	0.46	0.13	0.54	0.11	0.51	0.1	0.46	0.1	0.5	0.11	0.5	0.12
1053	CC(CN(C)C)CN1c2ccccc2CCc2ccccc21	0.15	0.04	0.17	0.05	0.43	0.13	0.17	0.04	0.17	0.05	0.22	0.07	0.48	0.13	0.52	0.12	0.46	0.09	0.13	0.06	0.21	0.09	0.21	0.1	0.19	0.07	0.15	0.05	0.18	0.08	0.17	0.07	0.18	0.06
1054	Cc1cc2cc3c(C)cc(=O)oc3c(C)c2o1	0.52	0.09	0.7	0.06	0.83	0.1	0.5	0.11	0.32	0.05	0.87	0.05	0.86	0.04	0.67	0.16	0.7	0.13	0.45	0.07	0.48	0.11	0.42	0.1	0.35	0.06	0.35	0.09	0.26	0.09	0.27	0.07	0.26	0.11
1055	CN(C)CCN(Cc1ccccc1)c1ccccn1	0.19	0.05	0.13	0.07	0.19	0.05	0.15	0.07	0.06	0.04	0.14	0.04	0.18	0.06	0.17	0.06	0.15	0.04	0.11	0.06	0.14	0.11	0.11	0.07	0.13	0.06	0.06	0.07	0.08	0.05	0.09	0.05	0.06	0.04
1056	Cc1ccc(/C(=C\CN2CCCC2)c2ccccn2)cc1	0.17	0.08	0.18	0.06	0.23	0.1	0.14	0.06	0.08	0.05	0.18	0.07	0.21	0.07	0.19	0.07	0.2	0.07	0.09	0.06	0.11	0.05	0.14	0.07	0.13	0.05	0.1	0.08	0.1	0.05	0.08	0.03	0.09	0.04
1057	Cc1c(C)c2c(c(C)c1O)CCC(C)(COc1ccc(CC3SC(=O)NC3=O)cc1)O2	0.3	0.08	0.44	0.11	0.31	0.06	0.39	0.07	0.38	0.08	0.35	0.03	0.37	0.05	0.35	0.04	0.39	0.08	0.44	0.12	0.32	0.09	0.4	0.12	0.48	0.05	0.45	0.14	0.49	0.08	0.45	0.12	0.52	0.13
1058	CO[C@H]1C[C@H](O[C@@H]2[C@@H](C)C(=O)O[C@H](C)[C@H](C)[C@H](OC(C)=O)[C@@H](C)C(=O)[C@@]3(CO3)C[C@H](C)[C@H](O[C@@H]3O[C@H](C)C[C@H](N(C)C)[C@H]3OC(C)=O)[C@H]2C)O[C@@H](C)[C@@H]1OC(C)=O	0.13	0.04	0.3	0.06	0.28	0.08	0.3	0.11	0.31	0.06	0.29	0.07	0.28	0.06	0.27	0.05	0.24	0.05	0.33	0.1	0.32	0.08	0.4	0.14	0.4	0.13	0.29	0.1	0.35	0.12	0.31	0.11	0.38	0.14
1059	NC(CO)(CO)CO	0.02	0.02	0.11	0.05	0.12	0.06	0.18	0.06	0.19	0.06	0.12	0.07	0.15	0.05	0.15	0.03	0.16	0.05	0.16	0.05	0.18	0.07	0.18	0.06	0.2	0.09	0.19	0.06	0.18	0.05	0.16	0.07	0.16	0.07
1060	N[C@@H](Cc1ccc(O)cc1)C(=O)O	0.14	0.06	0.26	0.08	0.41	0.05	0.15	0.07	0.2	0.08	0.29	0.09	0.35	0.09	0.3	0.09	0.46	0.1	0.19	0.07	0.16	0.06	0.12	0.03	0.15	0.05	0.16	0.05	0.16	0.08	0.19	0.05	0.22	0.14
1061	C[C@H](CCC(=O)O)[C@H]1CC[C@H]2[C@@H]3[C@@H](O)C[C@@H]4C[C@H](O)CC[C@]4(C)[C@H]3CC[C@@]21C	0.1	0.05	0.14	0.07	0.17	0.07	0.16	0.05	0.16	0.07	0.1	0.05	0.1	0.04	0.17	0.06	0.15	0.06	0.12	0.06	0.08	0.05	0.24	0.07	0.18	0.07	0.14	0.06	0.13	0.05	0.13	0.08	0.17	0.13
1062	CC(C)[C@H](N)C(=O)OCCOCn1cnc2c(=O)[nH]c(N)nc21	0.06	0.03	0.34	0.1	0.34	0.09	0.27	0.07	0.19	0.06	0.36	0.15	0.37	0.11	0.37	0.09	0.41	0.11	0.25	0.06	0.22	0.07	0.3	0.11	0.3	0.08	0.23	0.09	0.17	0.05	0.18	0.07	0.18	0.1
1063	CCCC(CCC)C(=O)O	0.03	0.02	0.03	0.02	0.07	0.02	0.03	0.02	0.1	0.07	0.04	0.02	0.04	0.01	0.02	0.01	0.09	0.04	0.01	0.01	0.02	0.02	0.05	0.02	0.02	0.02	0.09	0.04	0.04	0.04	0.03	0.02	0.03	0.03
1064	CCCC(CCC)C(N)=O	0.11	0.04	0.07	0.03	0.1	0.03	0.11	0.07	0.2	0.07	0.08	0.04	0.04	0.02	0.06	0.02	0.09	0.04	0.07	0.04	0.08	0.04	0.1	0.05	0.08	0.05	0.15	0.09	0.07	0.05	0.07	0.05	0.14	0.1
1065	CCCCC(=O)N(Cc1ccc(-c2ccccc2-c2nnn[nH]2)cc1)[C@@H](C(=O)O)C(C)C	0.27	0.06	0.42	0.07	0.33	0.12	0.34	0.09	0.2	0.07	0.34	0.09	0.44	0.05	0.35	0.1	0.42	0.06	0.38	0.12	0.34	0.08	0.3	0.06	0.4	0.08	0.34	0.1	0.27	0.06	0.3	0.08	0.2	0.1
1066	COc1ccc(C(CN(C)C)C2(O)CCCCC2)cc1	0.21	0.04	0.12	0.05	0.21	0.07	0.1	0.05	0.04	0.03	0.14	0.04	0.18	0.02	0.13	0.04	0.16	0.03	0.06	0.02	0.07	0.05	0.12	0.04	0.09	0.05	0.07	0.05	0.07	0.05	0.05	0.03	0.06	0.03
1067	CC[C@]1(O)C[C@H]2CN(CCc3c([nH]c4ccccc34)[C@@](C(=O)OC)(c3cc4c(cc3OC)N(C)[C@H]3[C@@](O)(C(N)=O)[C@H](O)[C@]5(CC)C=CCN6CC[C@]43[C@@H]65)C2)C1	0.21	0.05	0.7	0.08	0.6	0.05	0.64	0.15	0.49	0.11	0.62	0.14	0.58	0.11	0.59	0.12	0.6	0.1	0.74	0.07	0.64	0.12	0.65	0.13	0.62	0.11	0.63	0.09	0.59	0.06	0.57	0.12	0.62	0.14
1068	CCOC(=O)C1=C[C@]2(CC)CCCN3CCc4c(n1c1ccccc41)[C@@H]32	0.19	0.05	0.6	0.07	0.81	0.04	0.45	0.09	0.21	0.08	0.86	0.04	0.56	0.13	0.72	0.11	0.79	0.11	0.44	0.12	0.26	0.07	0.39	0.09	0.34	0.07	0.29	0.07	0.23	0.05	0.21	0.08	0.27	0.12
1069	NCCC[C@H](N)CC(=O)N[C@H]1CNC(=O)[C@H]([C@H]2C[C@H](O)N=C(N)N2)NC(=O)/C(=C/NC(N)=O)NC(=O)[C@H](CO)NC(=O)[C@H](CO)NC1=O	0.17	0.05	0.39	0.07	0.46	0.07	0.43	0.1	0.32	0.06	0.45	0.11	0.41	0.09	0.42	0.07	0.39	0.05	0.38	0.07	0.42	0.09	0.51	0.1	0.5	0.08	0.38	0.09	0.29	0.11	0.41	0.09	0.32	0.11
1070	CC(=O)CC(c1ccccc1)c1c(O)c2ccccc2oc1=O	0.52	0.17	0.67	0.06	0.48	0.09	0.51	0.13	0.38	0.04	0.57	0.12	0.6	0.11	0.62	0.06	0.59	0.15	0.47	0.08	0.48	0.1	0.36	0.12	0.42	0.06	0.4	0.1	0.42	0.08	0.4	0.07	0.39	0.13
1071	COc1cc(C(=O)NS(=O)(=O)c2ccccc2C)ccc1Cc1cn(C)c2ccc(NC(=O)OC3CCCC3)cc12	0.72	0.12	0.59	0.07	0.49	0.05	0.65	0.08	0.49	0.09	0.58	0.05	0.55	0.07	0.5	0.1	0.54	0.11	0.61	0.08	0.49	0.14	0.62	0.1	0.57	0.1	0.59	0.15	0.59	0.12	0.57	0.14	0.61	0.16
1072	Nc1ccn([C@H]2CC[C@@H](CO)O2)c(=O)n1	0.05	0.02	0.38	0.08	0.31	0.06	0.16	0.07	0.12	0.05	0.27	0.11	0.3	0.12	0.31	0.08	0.32	0.1	0.13	0.08	0.11	0.04	0.23	0.08	0.18	0.07	0.14	0.08	0.12	0.04	0.11	0.05	0.13	0.06
1073	CCN(C(C)=O)c1cccc(-c2ccnc3c(C#N)cnn23)c1	0.36	0.11	0.42	0.12	0.68	0.15	0.39	0.07	0.19	0.06	0.78	0.06	0.66	0.14	0.7	0.12	0.44	0.1	0.3	0.06	0.32	0.09	0.26	0.08	0.35	0.06	0.26	0.1	0.26	0.08	0.23	0.09	0.18	0.09
1074	CC(=O)N[C@@H]1[C@@H](NC(=N)N)C=C(C(=O)O)O[C@H]1[C@H](O)[C@H](O)CO	0.06	0.02	0.41	0.09	0.41	0.07	0.3	0.09	0.23	0.07	0.4	0.1	0.49	0.1	0.52	0.09	0.43	0.06	0.31	0.06	0.31	0.11	0.34	0.09	0.32	0.07	0.32	0.07	0.2	0.09	0.27	0.09	0.23	0.09
1075	CC(c1cc2ccccc2s1)N(O)C(N)=O	0.43	0.04	0.35	0.11	0.41	0.06	0.28	0.08	0.17	0.08	0.38	0.1	0.33	0.06	0.45	0.16	0.44	0.08	0.23	0.07	0.23	0.1	0.26	0.1	0.18	0.05	0.2	0.07	0.15	0.04	0.15	0.05	0.16	0.09
1076	O=C1Cc2cc(CCN3CCN(c4nsc5ccccc45)CC3)c(Cl)cc2N1	0.18	0.06	0.45	0.11	0.41	0.09	0.44	0.1	0.28	0.08	0.46	0.12	0.38	0.08	0.48	0.08	0.43	0.07	0.42	0.08	0.29	0.12	0.34	0.06	0.4	0.06	0.38	0.08	0.34	0.09	0.36	0.13	0.35	0.13
1077	Cc1cc(CC(=O)O)n(C)c1C(=O)c1ccc(Cl)cc1	0.44	0.06	0.21	0.05	0.29	0.04	0.19	0.06	0.08	0.04	0.27	0.06	0.28	0.06	0.32	0.05	0.29	0.06	0.12	0.06	0.17	0.03	0.13	0.04	0.19	0.06	0.07	0.05	0.09	0.03	0.1	0.06	0.07	0.03
1078	CN(C)CCOC1=Cc2ccccc2Sc2ccc(Cl)cc21	0.23	0.09	0.25	0.06	0.3	0.05	0.2	0.05	0.14	0.06	0.28	0.04	0.3	0.09	0.31	0.05	0.21	0.07	0.15	0.06	0.21	0.07	0.17	0.09	0.19	0.03	0.13	0.06	0.18	0.09	0.16	0.05	0.17	0.06
1079	C[C@@H]1O[C@@]2(CS1)CN1CCC2CC1	0.1	0.03	0.21	0.07	0.26	0.04	0.08	0.03	0.07	0.08	0.22	0.05	0.17	0.04	0.23	0.04	0.24	0.07	0.06	0.04	0.08	0.05	0.09	0.05	0.09	0.04	0.07	0.04	0.06	0.03	0.07	0.04	0.05	0.02
1080	CN=C=O	0.19	0.04	0.06	0.03	0.21	0.07	0.04	0.03	0.08	0.04	0.28	0.09	0.07	0.05	0.09	0.03	0.2	0.07	0.04	0.02	0.1	0.11	0.05	0.02	0.06	0.04	0.15	0.1	0.1	0.06	0.07	0.07	0.04	0.03
1081	C[C@]12C/C(=C/O)C(=O)C[C@@H]1CC[C@@H]1[C@@H]2CC[C@@]2(C)[C@H]1CC[C@]2(C)O	0.09	0.04	0.16	0.05	0.14	0.03	0.15	0.04	0.16	0.07	0.11	0.05	0.1	0.04	0.16	0.05	0.14	0.07	0.12	0.04	0.11	0.05	0.22	0.08	0.21	0.07	0.1	0.07	0.17	0.05	0.17	0.06	0.12	0.1
1082	Cc1cn([C@H]2C=C[C@@H](CO)O2)c(=O)[nH]c1=O	0.08	0.03	0.3	0.06	0.26	0.05	0.11	0.04	0.07	0.03	0.31	0.1	0.33	0.08	0.33	0.07	0.32	0.07	0.06	0.03	0.13	0.05	0.09	0.03	0.16	0.06	0.07	0.05	0.1	0.05	0.11	0.03	0.13	0.05
1083	Nc1ccncc1	0.12	0.04	0.18	0.04	0.21	0.05	0.25	0.07	0.19	0.07	0.26	0.07	0.16	0.04	0.22	0.05	0.21	0.07	0.24	0.07	0.3	0.12	0.27	0.09	0.24	0.08	0.12	0.07	0.16	0.07	0.17	0.06	0.2	0.07
1086	CC1=C(C(=O)Nc2ccccc2)SCCO1	0.7	0.13	0.16	0.04	0.2	0.07	0.13	0.04	0.09	0.02	0.22	0.03	0.18	0.05	0.2	0.05	0.19	0.06	0.09	0.06	0.11	0.02	0.11	0.05	0.14	0.04	0.08	0.06	0.09	0.03	0.12	0.04	0.09	0.03
1088	CC(C)OP(C)(=O)OC(C)C	0.06	0.03	0.02	0.01	0.08	0.02	0.05	0.03	0.08	0.07	0.04	0.02	0.05	0.01	0.04	0.02	0.07	0.04	0.04	0.03	0.07	0.04	0.03	0.02	0.05	0.03	0.07	0.04	0.05	0.02	0.03	0.03	0.04	0.03
1089	Cc1ccc(O)cc1C	0.08	0.06	0.19	0.07	0.07	0.04	0.16	0.07	0.29	0.15	0.1	0.04	0.16	0.08	0.1	0.05	0.13	0.06	0.11	0.05	0.21	0.07	0.13	0.06	0.12	0.04	0.08	0.05	0.31	0.09	0.24	0.08	0.27	0.09
1090	O=[N+]([O-])c1cccc([N+](=O)[O-])c1	0.16	0.08	0.11	0.06	0.13	0.06	0.12	0.04	0.12	0.07	0.11	0.03	0.15	0.07	0.1	0.04	0.15	0.05	0.13	0.06	0.14	0.09	0.14	0.09	0.08	0.05	0.08	0.06	0.08	0.05	0.09	0.04	0.09	0.05
1091	CCOCCO	0.01	0.01	0.04	0.01	0.15	0.05	0.04	0.03	0.09	0.06	0.14	0.08	0.06	0.03	0.12	0.06	0.07	0.03	0.03	0.02	0.05	0.03	0.02	0.02	0.04	0.03	0.14	0.12	0.08	0.03	0.05	0.03	0.07	0.04
1092	COC(=O)c1ccccc1S(=O)(=O)NC(=O)N(C)c1nc(C)nc(OC)n1	0.15	0.08	0.27	0.07	0.38	0.08	0.29	0.07	0.21	0.1	0.33	0.11	0.29	0.06	0.36	0.11	0.41	0.09	0.28	0.08	0.33	0.1	0.24	0.09	0.33	0.05	0.26	0.07	0.21	0.07	0.32	0.09	0.27	0.09
1093	O=CO	0.34	0.09	0.15	0.05	0.29	0.05	0.09	0.05	0.16	0.05	0.36	0.09	0.17	0.06	0.19	0.05	0.26	0.07	0.13	0.04	0.11	0.06	0.13	0.07	0.13	0.05	0.22	0.12	0.14	0.05	0.08	0.05	0.07	0.03
1094	O=C(O)CNCP(=O)(O)O	0.05	0.02	0.14	0.04	0.28	0.06	0.14	0.07	0.18	0.05	0.21	0.04	0.24	0.07	0.27	0.04	0.28	0.04	0.15	0.05	0.1	0.04	0.17	0.08	0.11	0.06	0.2	0.08	0.13	0.05	0.09	0.05	0.11	0.07
1095	COCCO	0.01	0.01	0.04	0.02	0.16	0.06	0.04	0.03	0.1	0.05	0.14	0.09	0.04	0.02	0.1	0.05	0.12	0.06	0.04	0.03	0.09	0.08	0.03	0.02	0.06	0.04	0.13	0.11	0.1	0.06	0.05	0.03	0.07	0.05
1096	Cc1cccc(O)c1	0.06	0.04	0.19	0.07	0.08	0.04	0.14	0.06	0.24	0.1	0.11	0.04	0.16	0.07	0.11	0.04	0.14	0.05	0.15	0.07	0.2	0.07	0.14	0.05	0.15	0.05	0.12	0.08	0.3	0.09	0.24	0.08	0.25	0.12
1097	O=N[O-]	0.48	0.11	0.15	0.04	0.36	0.1	0.12	0.05	0.14	0.06	0.43	0.13	0.16	0.04	0.18	0.06	0.28	0.09	0.14	0.05	0.15	0.04	0.16	0.05	0.15	0.05	0.2	0.08	0.14	0.05	0.1	0.04	0.11	0.09
1098	[O-][Cl+3]([O-])([O-])[O-]	0.39	0.12	0.17	0.04	0.35	0.06	0.16	0.05	0.11	0.05	0.37	0.09	0.2	0.05	0.21	0.05	0.29	0.06	0.16	0.05	0.18	0.08	0.15	0.06	0.2	0.06	0.17	0.06	0.14	0.04	0.1	0.05	0.13	0.08
1101	CCNc1nc(NC(C)(C)C)nc(SC)n1	0.11	0.05	0.1	0.05	0.17	0.07	0.15	0.12	0.08	0.05	0.12	0.04	0.09	0.04	0.12	0.05	0.1	0.05	0.12	0.05	0.09	0.05	0.13	0.06	0.14	0.08	0.09	0.05	0.05	0.03	0.09	0.05	0.04	0.03
1103	Cc1c([N+](=O)[O-])cc([N+](=O)[O-])cc1[N+](=O)[O-]	0.28	0.06	0.16	0.04	0.2	0.04	0.15	0.06	0.14	0.07	0.19	0.06	0.22	0.07	0.16	0.04	0.22	0.05	0.15	0.05	0.18	0.07	0.17	0.08	0.13	0.07	0.11	0.08	0.1	0.04	0.12	0.05	0.14	0.1
1104	CC(=O)Nc1ccc(C(=O)O)cc1	0.15	0.04	0.12	0.05	0.26	0.06	0.12	0.04	0.11	0.04	0.16	0.07	0.31	0.08	0.25	0.05	0.27	0.09	0.12	0.06	0.11	0.06	0.1	0.05	0.11	0.03	0.07	0.03	0.07	0.04	0.09	0.05	0.1	0.08
1106	CC(=O)C(C)O	0.01	0.01	0.02	0.01	0.1	0.03	0.03	0.02	0.07	0.04	0.07	0.05	0.05	0.02	0.1	0.02	0.06	0.03	0.02	0.01	0.07	0.05	0.02	0.01	0.04	0.03	0.11	0.12	0.07	0.04	0.04	0.03	0.05	0.03
1107	Nc1c2ccccc2nc2ccccc12	0.63	0.1	0.84	0.12	0.85	0.05	0.63	0.06	0.42	0.08	0.91	0.05	0.81	0.13	0.85	0.06	0.84	0.09	0.62	0.09	0.64	0.11	0.53	0.09	0.47	0.08	0.51	0.09	0.28	0.07	0.39	0.11	0.32	0.13
1108	Nc1ccc(C(=O)O)cc1	0.25	0.05	0.29	0.08	0.21	0.08	0.29	0.11	0.42	0.13	0.21	0.07	0.3	0.06	0.31	0.09	0.22	0.05	0.38	0.12	0.18	0.05	0.34	0.09	0.21	0.12	0.24	0.09	0.17	0.06	0.23	0.11	0.32	0.19
1109	NC1(C(=O)O)CCCC1	0.03	0.02	0.07	0.03	0.12	0.03	0.09	0.03	0.12	0.05	0.05	0.02	0.07	0.03	0.08	0.02	0.08	0.03	0.08	0.05	0.06	0.03	0.11	0.04	0.09	0.04	0.12	0.04	0.09	0.04	0.09	0.04	0.07	0.04
1110	Cc1ccc(O)c(N)c1	0.55	0.17	0.49	0.13	0.31	0.1	0.57	0.09	0.56	0.11	0.29	0.07	0.37	0.15	0.33	0.08	0.41	0.09	0.45	0.17	0.35	0.09	0.44	0.09	0.28	0.12	0.25	0.12	0.43	0.08	0.4	0.12	0.54	0.18
1111	Nc1ccccc1O	0.31	0.07	0.4	0.12	0.28	0.07	0.51	0.11	0.49	0.1	0.24	0.11	0.33	0.11	0.29	0.08	0.33	0.08	0.5	0.12	0.37	0.05	0.46	0.11	0.35	0.09	0.26	0.12	0.36	0.11	0.34	0.12	0.48	0.15
1112	Nc1ccc(O)c(C(=O)O)c1	0.14	0.05	0.42	0.12	0.4	0.08	0.34	0.1	0.42	0.13	0.33	0.1	0.35	0.13	0.44	0.09	0.45	0.1	0.43	0.12	0.21	0.06	0.37	0.09	0.24	0.12	0.28	0.09	0.29	0.07	0.3	0.08	0.39	0.12
1113	CCCCCON=O	0.08	0.04	0.09	0.05	0.14	0.05	0.05	0.03	0.11	0.08	0.11	0.05	0.12	0.07	0.11	0.04	0.14	0.06	0.03	0.01	0.09	0.05	0.08	0.03	0.06	0.03	0.17	0.07	0.08	0.06	0.05	0.04	0.06	0.03
1114	C[C@]12CC[C@H]3[C@@H](CCC4=CC(=O)CC[C@@]43C)[C@@H]1CCC2=O	0.06	0.04	0.13	0.05	0.17	0.07	0.09	0.07	0.08	0.03	0.1	0.06	0.11	0.05	0.14	0.06	0.16	0.08	0.05	0.04	0.11	0.05	0.12	0.07	0.15	0.06	0.08	0.05	0.09	0.04	0.07	0.04	0.08	0.04
1115	c1ccc2[nH]cnc2c1	0.13	0.06	0.2	0.06	0.29	0.11	0.22	0.09	0.09	0.06	0.23	0.07	0.28	0.07	0.29	0.09	0.28	0.08	0.14	0.05	0.28	0.12	0.13	0.06	0.17	0.06	0.1	0.08	0.1	0.05	0.13	0.07	0.08	0.07
1116	c1ccc2scnc2c1	0.27	0.08	0.16	0.06	0.22	0.09	0.16	0.06	0.11	0.05	0.18	0.06	0.19	0.05	0.24	0.08	0.2	0.09	0.14	0.06	0.23	0.12	0.12	0.04	0.17	0.07	0.09	0.05	0.1	0.06	0.11	0.06	0.1	0.07
1117	O=C(OOC(=O)c1ccccc1)c1ccccc1	0.68	0.12	0.15	0.05	0.22	0.04	0.2	0.08	0.14	0.11	0.16	0.03	0.21	0.06	0.16	0.05	0.17	0.04	0.16	0.07	0.21	0.07	0.13	0.08	0.17	0.05	0.15	0.06	0.11	0.06	0.14	0.04	0.13	0.07
1118	COCCOCCOC	0.03	0.02	0.05	0.02	0.16	0.04	0.06	0.03	0.09	0.05	0.09	0.03	0.05	0.02	0.13	0.03	0.09	0.06	0.05	0.03	0.08	0.05	0.06	0.04	0.09	0.03	0.17	0.09	0.1	0.04	0.07	0.04	0.08	0.06
1119	O=C([O-])c1ccccc1[O-]	0.22	0.08	0.16	0.05	0.2	0.04	0.21	0.07	0.25	0.11	0.19	0.04	0.22	0.05	0.21	0.05	0.18	0.07	0.18	0.06	0.16	0.08	0.14	0.06	0.13	0.06	0.11	0.07	0.21	0.1	0.22	0.05	0.21	0.11
1120	OCCCCO	0.06	0.02	0.03	0.02	0.07	0.02	0.13	0.03	0.25	0.12	0.03	0.02	0.09	0.06	0.02	0.01	0.11	0.05	0.22	0.08	0.18	0.06	0.2	0.08	0.1	0.05	0.34	0.15	0.16	0.06	0.11	0.06	0.14	0.08
1121	CC(C)(C)OC=O	0.01	0.01	0.06	0.04	0.07	0.02	0.03	0.01	0.11	0.08	0.07	0.03	0.06	0.03	0.07	0.04	0.07	0.03	0.03	0.02	0.06	0.05	0.05	0.02	0.05	0.03	0.13	0.1	0.07	0.04	0.03	0.02	0.04	0.03
1122	CC1(C)[C@@H]2CC[C@@]1(C)C(=O)C2	0.04	0.02	0.04	0.03	0.07	0.02	0.04	0.02	0.08	0.04	0.04	0.02	0.04	0.02	0.06	0.03	0.08	0.04	0.04	0.03	0.11	0.09	0.05	0.05	0.07	0.03	0.07	0.04	0.05	0.03	0.05	0.04	0.05	0.03
1123	COC(=O)Nc1nc2ccccc2[nH]1	0.25	0.04	0.3	0.05	0.34	0.07	0.21	0.05	0.19	0.06	0.28	0.06	0.32	0.06	0.38	0.08	0.38	0.08	0.2	0.06	0.27	0.11	0.2	0.07	0.27	0.07	0.11	0.07	0.13	0.06	0.14	0.06	0.15	0.07
1124	CCCC(C)(COC(N)=O)COC(=O)NC(C)C	0.08	0.04	0.08	0.03	0.13	0.03	0.09	0.02	0.08	0.03	0.13	0.03	0.11	0.03	0.08	0.02	0.14	0.03	0.07	0.03	0.07	0.03	0.14	0.07	0.11	0.04	0.13	0.05	0.04	0.02	0.08	0.02	0.06	0.05
1125	O=CC(Cl)(Cl)Cl	0.29	0.06	0.05	0.03	0.15	0.05	0.07	0.03	0.1	0.04	0.12	0.04	0.1	0.04	0.09	0.03	0.11	0.05	0.11	0.05	0.09	0.05	0.06	0.06	0.07	0.03	0.14	0.1	0.08	0.03	0.05	0.02	0.04	0.02
1126	O=C(O)c1ccc(Cl)cc1	0.08	0.06	0.07	0.04	0.09	0.02	0.06	0.04	0.13	0.03	0.05	0.03	0.07	0.04	0.06	0.03	0.1	0.07	0.08	0.03	0.09	0.05	0.07	0.06	0.08	0.04	0.07	0.04	0.08	0.03	0.07	0.06	0.08	0.06
1127	O=C(C=Cc1ccc(O)c(O)c1)O[C@@H]1C[C@](O)(C(=O)O)C[C@@H](O)[C@H]1O	0.17	0.04	0.66	0.16	0.71	0.13	0.45	0.08	0.35	0.07	0.69	0.16	0.72	0.12	0.75	0.12	0.79	0.11	0.41	0.12	0.36	0.1	0.43	0.07	0.42	0.12	0.31	0.1	0.37	0.07	0.38	0.07	0.29	0.1
1128	Oc1cccc(Cl)c1	0.08	0.04	0.18	0.06	0.08	0.02	0.15	0.08	0.23	0.1	0.14	0.04	0.18	0.08	0.12	0.04	0.14	0.04	0.2	0.08	0.19	0.07	0.17	0.07	0.19	0.07	0.11	0.07	0.29	0.08	0.22	0.09	0.24	0.11
1129	NCCCCCCN	0.05	0.03	0.15	0.08	0.23	0.08	0.15	0.07	0.18	0.06	0.24	0.07	0.21	0.09	0.13	0.06	0.16	0.04	0.19	0.06	0.2	0.06	0.21	0.08	0.13	0.06	0.24	0.09	0.09	0.04	0.14	0.05	0.12	0.08
1131	CCOCCOCCOCC	0.03	0.02	0.03	0.01	0.19	0.07	0.07	0.05	0.09	0.05	0.1	0.06	0.06	0.03	0.15	0.04	0.09	0.03	0.04	0.03	0.05	0.03	0.07	0.04	0.06	0.03	0.19	0.08	0.08	0.02	0.05	0.04	0.06	0.04
1132	CC(=O)C(O)O	0.01	0.01	0.05	0.02	0.1	0.04	0.07	0.03	0.08	0.04	0.07	0.06	0.07	0.02	0.08	0.02	0.08	0.03	0.07	0.03	0.08	0.04	0.05	0.05	0.08	0.06	0.12	0.11	0.07	0.03	0.05	0.03	0.06	0.06
1133	O=C(O)c1ccc(O)cc1O	0.08	0.03	0.18	0.08	0.34	0.05	0.21	0.08	0.22	0.07	0.18	0.04	0.29	0.08	0.19	0.07	0.37	0.06	0.3	0.09	0.14	0.08	0.17	0.07	0.14	0.04	0.15	0.06	0.22	0.06	0.19	0.04	0.18	0.08
1135	O=C(Nc1ccccc1)Nc1ccccc1	0.82	0.05	0.21	0.06	0.19	0.04	0.2	0.06	0.18	0.07	0.17	0.05	0.21	0.1	0.21	0.06	0.18	0.05	0.21	0.07	0.15	0.04	0.14	0.07	0.16	0.06	0.15	0.06	0.09	0.03	0.13	0.04	0.12	0.04
1136	Cc1cc(O)c2c(c1)C(=O)c1cc(O)cc(O)c1C2=O	0.61	0.2	0.77	0.08	0.47	0.1	0.83	0.07	0.62	0.13	0.49	0.08	0.51	0.11	0.37	0.13	0.51	0.1	0.73	0.09	0.6	0.1	0.8	0.1	0.58	0.07	0.57	0.14	0.64	0.11	0.61	0.1	0.67	0.11
1137	C=C(CC)C(=O)c1ccc(OCC(=O)O)c(Cl)c1Cl	0.22	0.09	0.18	0.05	0.26	0.05	0.11	0.05	0.1	0.04	0.21	0.04	0.28	0.09	0.2	0.06	0.31	0.08	0.09	0.03	0.13	0.06	0.11	0.04	0.15	0.06	0.09	0.04	0.11	0.04	0.12	0.03	0.13	0.1
1138	COCCOC	0.02	0.01	0.04	0.02	0.15	0.03	0.04	0.03	0.14	0.11	0.1	0.06	0.03	0.01	0.07	0.03	0.12	0.06	0.07	0.04	0.11	0.06	0.06	0.03	0.08	0.04	0.16	0.11	0.14	0.05	0.06	0.04	0.08	0.05
1139	O=CCCCC=O	0.01	0.01	0.03	0.01	0.06	0.02	0.05	0.03	0.12	0.05	0.04	0.02	0.04	0.02	0.03	0.02	0.09	0.02	0.02	0.02	0.07	0.06	0.04	0.02	0.04	0.03	0.13	0.08	0.1	0.09	0.06	0.03	0.08	0.05
1140	O=C(O)CO	0.03	0.02	0.08	0.03	0.2	0.09	0.11	0.04	0.13	0.06	0.19	0.09	0.14	0.05	0.17	0.06	0.16	0.04	0.15	0.05	0.13	0.05	0.13	0.09	0.11	0.06	0.2	0.13	0.13	0.05	0.07	0.04	0.09	0.09
1141	FC(F)(F)C(Cl)Br	0.35	0.08	0.12	0.04	0.2	0.05	0.09	0.04	0.1	0.05	0.23	0.1	0.13	0.06	0.11	0.04	0.12	0.03	0.15	0.05	0.12	0.05	0.12	0.07	0.12	0.05	0.19	0.1	0.09	0.04	0.05	0.03	0.06	0.06
1142	O=C(NO)c1ccccc1	0.16	0.08	0.11	0.04	0.2	0.06	0.14	0.04	0.15	0.05	0.09	0.03	0.21	0.07	0.14	0.05	0.22	0.06	0.14	0.03	0.15	0.06	0.12	0.04	0.1	0.02	0.08	0.06	0.07	0.04	0.08	0.04	0.1	0.04
1143	CC(C)(O)C#N	0.01	0.01	0.02	0.01	0.09	0.03	0.05	0.03	0.09	0.09	0.09	0.08	0.03	0.02	0.06	0.03	0.06	0.04	0.04	0.02	0.06	0.06	0.02	0.01	0.05	0.04	0.13	0.1	0.09	0.04	0.06	0.02	0.07	0.06
1144	O=C1C=C(O)C(=O)c2ccccc21	0.32	0.06	0.26	0.07	0.42	0.05	0.34	0.07	0.16	0.06	0.24	0.07	0.48	0.1	0.26	0.07	0.43	0.05	0.22	0.05	0.37	0.09	0.17	0.05	0.17	0.04	0.08	0.07	0.12	0.06	0.12	0.04	0.11	0.08
1145	N[C@@H](Cc1c[nH]c2ccc(O)cc12)C(=O)O	0.25	0.04	0.54	0.05	0.73	0.08	0.42	0.06	0.31	0.08	0.47	0.07	0.52	0.11	0.74	0.14	0.77	0.13	0.38	0.07	0.34	0.1	0.36	0.12	0.3	0.06	0.31	0.08	0.24	0.08	0.29	0.09	0.36	0.16
1146	NC(=O)NO	0.11	0.06	0.19	0.05	0.31	0.1	0.13	0.04	0.17	0.09	0.29	0.09	0.27	0.04	0.27	0.07	0.26	0.07	0.17	0.07	0.12	0.06	0.15	0.09	0.14	0.05	0.21	0.13	0.15	0.07	0.1	0.05	0.1	0.06
1147	CC(C)CCO	0.01	0.01	0.08	0.05	0.03	0.02	0.03	0.03	0.09	0.07	0.07	0.03	0.06	0.03	0.08	0.02	0.05	0.03	0.03	0.03	0.07	0.07	0.04	0.03	0.06	0.03	0.11	0.1	0.07	0.04	0.04	0.02	0.06	0.05
1148	CC/C=C\C/C=C\C/C=C\CCCCCCCC(=O)O	0.2	0.1	0.03	0.02	0.21	0.08	0.07	0.06	0.06	0.03	0.04	0.02	0.14	0.06	0.03	0.02	0.22	0.07	0.03	0.01	0.05	0.04	0.12	0.05	0.07	0.04	0.09	0.02	0.08	0.05	0.07	0.03	0.05	0.04
1149	CC(=O)O[C@]1(C(C)=O)CC[C@H]2[C@@H]3C[C@H](C)C4=CC(=O)CC[C@]4(C)[C@H]3CC[C@@]21C	0.05	0.03	0.2	0.08	0.14	0.05	0.17	0.07	0.12	0.05	0.12	0.05	0.15	0.05	0.15	0.1	0.19	0.09	0.1	0.05	0.15	0.09	0.19	0.07	0.19	0.09	0.11	0.06	0.17	0.04	0.13	0.06	0.14	0.08
1150	CC[Hg]Sc1ccccc1C(=O)[O-]	0.84	0.04	0.14	0.05	0.2	0.06	0.19	0.06	0.16	0.04	0.19	0.08	0.15	0.06	0.16	0.05	0.18	0.05	0.16	0.05	0.24	0.09	0.16	0.04	0.19	0.04	0.16	0.06	0.12	0.05	0.13	0.03	0.17	0.06
1152	COC(F)(F)C(Cl)Cl	0.15	0.04	0.1	0.04	0.13	0.02	0.09	0.03	0.1	0.03	0.1	0.05	0.1	0.04	0.14	0.05	0.09	0.04	0.1	0.03	0.09	0.06	0.09	0.04	0.09	0.04	0.14	0.06	0.07	0.03	0.05	0.03	0.06	0.04
1153	COc1c2ccoc2cc2oc(=O)ccc12	0.45	0.15	0.7	0.14	0.84	0.07	0.4	0.1	0.33	0.05	0.81	0.04	0.88	0.05	0.76	0.09	0.72	0.14	0.43	0.08	0.49	0.11	0.41	0.1	0.35	0.04	0.34	0.11	0.28	0.07	0.31	0.06	0.36	0.14
1154	Cc1c[nH]cn1	0.03	0.02	0.12	0.08	0.31	0.1	0.07	0.04	0.09	0.07	0.33	0.11	0.1	0.04	0.13	0.04	0.14	0.05	0.04	0.02	0.11	0.08	0.03	0.03	0.08	0.05	0.07	0.05	0.14	0.06	0.11	0.06	0.08	0.06
1155	Cc1cc(=O)oc2cc(O)ccc12	0.27	0.06	0.92	0.03	0.9	0.04	0.28	0.07	0.25	0.05	0.89	0.04	0.9	0.08	0.9	0.09	0.92	0.04	0.21	0.06	0.29	0.13	0.18	0.07	0.22	0.09	0.14	0.07	0.2	0.07	0.2	0.07	0.21	0.09
1157	COC(=O)C1=C(C)NC(C)=C(C(=O)OC)C1c1ccccc1[N+](=O)[O-]	0.24	0.09	0.45	0.08	0.48	0.13	0.25	0.06	0.13	0.06	0.57	0.07	0.59	0.09	0.39	0.14	0.57	0.1	0.19	0.06	0.25	0.06	0.24	0.08	0.27	0.13	0.12	0.07	0.12	0.05	0.18	0.06	0.14	0.09
1158	O=C(O)c1cc(O)nc(O)n1	0.17	0.05	0.29	0.08	0.39	0.09	0.23	0.06	0.32	0.12	0.28	0.06	0.42	0.08	0.37	0.07	0.4	0.07	0.31	0.1	0.25	0.11	0.33	0.11	0.16	0.05	0.38	0.13	0.19	0.06	0.18	0.06	0.12	0.07
1160	CN(C(=O)CN(CCO)CC(=O)N(C)C(C)(C)Cc1ccccc1)C(C)(C)Cc1ccccc1	0.15	0.07	0.24	0.06	0.24	0.05	0.22	0.07	0.18	0.07	0.2	0.04	0.26	0.06	0.26	0.04	0.26	0.04	0.22	0.05	0.2	0.07	0.21	0.09	0.28	0.06	0.23	0.08	0.25	0.08	0.21	0.09	0.28	0.06
1161	c1cnc2c(c1)ccc1cccnc12	0.4	0.16	0.55	0.09	0.6	0.15	0.4	0.09	0.24	0.07	0.68	0.14	0.65	0.1	0.58	0.08	0.47	0.11	0.36	0.08	0.4	0.15	0.33	0.13	0.3	0.03	0.31	0.1	0.19	0.05	0.22	0.08	0.21	0.11
1162	N[C@H](Cc1ccccc1)C(=O)O	0.13	0.03	0.13	0.03	0.28	0.09	0.12	0.05	0.14	0.05	0.13	0.04	0.19	0.05	0.15	0.04	0.29	0.09	0.1	0.03	0.09	0.06	0.1	0.04	0.12	0.03	0.14	0.05	0.06	0.03	0.07	0.05	0.1	0.08
1163	c1ccc2c(c1)-c1nc-2nc2[nH]c(nc3nc(nc4[nH]c(n1)c1ccccc41)-c1ccccc1-3)c1ccccc21	0.53	0.03	0.58	0.08	0.5	0.05	0.5	0.06	0.51	0.05	0.58	0.06	0.58	0.08	0.55	0.03	0.53	0.06	0.56	0.06	0.53	0.09	0.5	0.1	0.53	0.09	0.55	0.12	0.55	0.11	0.56	0.07	0.54	0.09
1164	O=[N+]([O-])c1cc([N+](=O)[O-])c(O)c([N+](=O)[O-])c1	0.23	0.03	0.24	0.05	0.31	0.08	0.23	0.07	0.19	0.08	0.23	0.05	0.29	0.06	0.2	0.05	0.3	0.06	0.25	0.08	0.2	0.08	0.25	0.12	0.17	0.05	0.18	0.09	0.13	0.04	0.16	0.04	0.19	0.12
1165	CN1C(CSCC(F)(F)F)Nc2cc(Cl)c(S(N)(=O)=O)cc2S1(=O)=O	0.15	0.06	0.34	0.05	0.36	0.07	0.32	0.06	0.25	0.06	0.39	0.08	0.32	0.1	0.42	0.09	0.36	0.07	0.26	0.05	0.25	0.04	0.32	0.09	0.27	0.07	0.28	0.07	0.22	0.08	0.24	0.08	0.26	0.09
1166	CCC(=O)O	0.03	0.02	0.05	0.02	0.06	0.02	0.03	0.02	0.08	0.05	0.1	0.07	0.07	0.03	0.05	0.03	0.07	0.03	0.03	0.02	0.09	0.11	0.04	0.03	0.04	0.03	0.16	0.12	0.07	0.04	0.05	0.04	0.04	0.03
1167	O=C(O)c1cc(O)c2c(c1)C(=O)c1cccc(O)c1C2=O	0.68	0.12	0.7	0.05	0.55	0.12	0.72	0.09	0.56	0.11	0.49	0.12	0.58	0.1	0.49	0.06	0.55	0.14	0.67	0.08	0.49	0.11	0.72	0.07	0.5	0.09	0.55	0.15	0.53	0.14	0.53	0.08	0.57	0.09
1168	COc1cc([C@H]2Oc3cc([C@H]4Oc5cc(O)cc(O)c5C(=O)[C@@H]4O)ccc3O[C@@H]2CO)ccc1O	0.47	0.09	0.68	0.06	0.56	0.06	0.66	0.06	0.66	0.1	0.55	0.08	0.54	0.06	0.58	0.07	0.56	0.07	0.73	0.11	0.69	0.06	0.72	0.08	0.7	0.12	0.73	0.08	0.7	0.06	0.77	0.05	0.79	0.1
1169	CCCCCCCCCCCCOS(=O)(=O)[O-]	0.28	0.11	0.05	0.02	0.13	0.07	0.1	0.04	0.11	0.04	0.09	0.05	0.06	0.03	0.11	0.05	0.13	0.07	0.04	0.03	0.09	0.05	0.16	0.05	0.08	0.04	0.1	0.06	0.11	0.03	0.09	0.05	0.1	0.08
1170	CC(=O)NS(=O)(=O)c1ccc(N)cc1	0.12	0.06	0.26	0.07	0.33	0.09	0.23	0.09	0.22	0.1	0.33	0.11	0.33	0.07	0.39	0.1	0.32	0.09	0.27	0.07	0.17	0.11	0.25	0.1	0.15	0.08	0.19	0.14	0.1	0.04	0.15	0.05	0.13	0.08
1171	Cc1cc(NS(=O)(=O)c2ccc(N)cc2)no1	0.22	0.09	0.29	0.09	0.35	0.06	0.27	0.09	0.22	0.08	0.3	0.1	0.28	0.08	0.41	0.09	0.33	0.09	0.36	0.09	0.23	0.06	0.3	0.13	0.21	0.08	0.2	0.13	0.14	0.05	0.18	0.04	0.16	0.08
1172	Nc1ccc(S(=O)(=O)Nc2ccccn2)cc1	0.27	0.13	0.33	0.13	0.34	0.1	0.29	0.09	0.25	0.08	0.36	0.07	0.34	0.11	0.38	0.1	0.33	0.05	0.38	0.1	0.23	0.07	0.28	0.1	0.21	0.08	0.23	0.13	0.16	0.06	0.2	0.04	0.22	0.11
1173	Nc1ccc(S(=O)(=O)Nc2nccs2)cc1	0.22	0.12	0.29	0.09	0.33	0.06	0.24	0.06	0.22	0.1	0.29	0.1	0.3	0.11	0.35	0.11	0.28	0.08	0.32	0.08	0.19	0.04	0.26	0.08	0.21	0.07	0.2	0.09	0.14	0.04	0.22	0.08	0.16	0.1
1174	Cn1cnc2c1c(=O)[nH]c(=O)n2C	0.12	0.06	0.25	0.08	0.33	0.07	0.19	0.04	0.13	0.06	0.27	0.08	0.33	0.08	0.26	0.08	0.37	0.07	0.17	0.06	0.25	0.1	0.19	0.08	0.18	0.04	0.14	0.07	0.14	0.04	0.15	0.06	0.11	0.06
1175	CS(=O)(=O)OCC(O)C(O)COS(C)(=O)=O	0.07	0.02	0.14	0.05	0.22	0.06	0.17	0.05	0.1	0.04	0.19	0.05	0.2	0.06	0.17	0.04	0.2	0.05	0.1	0.04	0.14	0.06	0.2	0.11	0.15	0.07	0.12	0.06	0.08	0.05	0.12	0.05	0.12	0.08
1176	Clc1cc(Cl)cc(Cl)c1	0.11	0.06	0.05	0.04	0.1	0.03	0.18	0.07	0.11	0.06	0.09	0.04	0.11	0.04	0.08	0.05	0.1	0.05	0.21	0.07	0.26	0.06	0.16	0.09	0.18	0.07	0.1	0.08	0.11	0.06	0.09	0.05	0.17	0.1
1177	COCCOCCOCCOC	0.04	0.02	0.05	0.01	0.14	0.05	0.06	0.03	0.1	0.06	0.08	0.05	0.06	0.04	0.11	0.03	0.07	0.05	0.04	0.02	0.07	0.04	0.08	0.04	0.08	0.04	0.18	0.09	0.1	0.03	0.07	0.04	0.07	0.05
1178	CCOP(=O)(OCC)OCC	0.09	0.04	0.05	0.03	0.14	0.04	0.06	0.03	0.1	0.07	0.07	0.03	0.05	0.03	0.09	0.05	0.13	0.06	0.04	0.03	0.1	0.06	0.04	0.03	0.06	0.03	0.1	0.04	0.08	0.05	0.05	0.03	0.05	0.03
1179	Cc1cc(-c2ccc(N=Nc3c(S(=O)(=O)[O-])cc4cc(S(=O)(=O)[O-])cc(N)c4c3O)c(C)c2)ccc1N=Nc1c(S(=O)(=O)[O-])cc2cc(S(=O)(=O)[O-])cc(N)c2c1O	0.68	0.05	0.82	0.05	0.72	0.06	0.67	0.06	0.79	0.09	0.75	0.11	0.71	0.05	0.82	0.03	0.75	0.09	0.71	0.15	0.7	0.07	0.72	0.08	0.6	0.08	0.7	0.18	0.71	0.09	0.79	0.09	0.86	0.06
1180	O=c1[nH]cc(N(CCCl)CCCl)c(=O)[nH]1	0.12	0.03	0.16	0.04	0.23	0.04	0.12	0.03	0.11	0.05	0.23	0.05	0.19	0.04	0.2	0.04	0.19	0.05	0.1	0.03	0.12	0.03	0.14	0.06	0.13	0.04	0.07	0.05	0.07	0.05	0.09	0.04	0.11	0.08
1181	C=C1CC[C@H](O)C/C1=C/C=C1\CCC[C@@]2(C)[C@H]1CC[C@@H]2[C@H](C)CCCC(C)C	0.11	0.04	0.15	0.05	0.51	0.06	0.08	0.04	0.1	0.04	0.16	0.06	0.43	0.14	0.31	0.07	0.38	0.16	0.05	0.03	0.12	0.06	0.13	0.05	0.13	0.04	0.08	0.06	0.14	0.07	0.15	0.09	0.13	0.11
1183	Cc1ccc(C)c(N)c1	0.1	0.05	0.22	0.07	0.1	0.05	0.27	0.14	0.33	0.15	0.14	0.05	0.09	0.05	0.11	0.07	0.08	0.03	0.4	0.14	0.26	0.05	0.26	0.08	0.22	0.14	0.23	0.1	0.21	0.05	0.23	0.09	0.3	0.22
1184	Cc1ccc(N)cc1C	0.13	0.07	0.23	0.06	0.13	0.06	0.29	0.11	0.37	0.14	0.2	0.04	0.14	0.04	0.14	0.07	0.15	0.07	0.37	0.14	0.28	0.07	0.24	0.06	0.23	0.14	0.21	0.09	0.21	0.06	0.23	0.1	0.31	0.21
1185	Cc1c(C)c2c(c(C)c1O)CC[C@@](C)(CCC[C@H](C)CCC[C@H](C)CCCC(C)C)O2	0.16	0.08	0.2	0.06	0.31	0.05	0.16	0.05	0.26	0.1	0.13	0.03	0.3	0.05	0.26	0.07	0.27	0.07	0.17	0.05	0.23	0.06	0.17	0.04	0.21	0.06	0.2	0.09	0.27	0.03	0.22	0.05	0.24	0.11
1186	OCCc1ccccc1	0.08	0.03	0.05	0.03	0.08	0.02	0.06	0.03	0.12	0.05	0.04	0.03	0.06	0.03	0.03	0.02	0.13	0.06	0.03	0.02	0.15	0.06	0.04	0.04	0.09	0.05	0.05	0.04	0.09	0.06	0.06	0.04	0.08	0.06
1187	OCCS	0.07	0.03	0.07	0.04	0.11	0.04	0.05	0.03	0.08	0.05	0.14	0.09	0.07	0.05	0.08	0.02	0.06	0.02	0.04	0.02	0.1	0.07	0.05	0.03	0.08	0.05	0.12	0.09	0.09	0.06	0.04	0.02	0.07	0.04
1188	O=C([O-])CC(O)(CC(=O)[O-])C(=O)[O-]	0.08	0.03	0.18	0.04	0.37	0.09	0.18	0.04	0.24	0.07	0.23	0.08	0.31	0.06	0.18	0.06	0.41	0.08	0.15	0.05	0.2	0.03	0.24	0.06	0.18	0.06	0.19	0.06	0.2	0.06	0.21	0.05	0.15	0.1
1189	O=C(O)c1ccccc1O	0.04	0.02	0.1	0.05	0.15	0.04	0.14	0.06	0.19	0.08	0.1	0.03	0.15	0.05	0.09	0.03	0.19	0.06	0.19	0.08	0.13	0.08	0.09	0.04	0.11	0.04	0.1	0.06	0.14	0.06	0.17	0.05	0.14	0.07
1190	CC(C)(C)c1cc(C(C)(C)c2ccc(O)c(C(C)(C)C)c2)ccc1O	0.2	0.09	0.23	0.06	0.25	0.06	0.24	0.07	0.24	0.07	0.19	0.06	0.3	0.08	0.25	0.04	0.31	0.06	0.22	0.05	0.24	0.1	0.22	0.05	0.27	0.05	0.25	0.12	0.32	0.06	0.3	0.07	0.3	0.08
1191	O=C1O[C@H](CO)[C@@H](O)[C@H](O)[C@H]1O	0.01	0.01	0.17	0.05	0.2	0.06	0.31	0.09	0.15	0.07	0.11	0.08	0.2	0.08	0.18	0.06	0.19	0.06	0.27	0.08	0.13	0.08	0.26	0.1	0.18	0.08	0.18	0.06	0.17	0.06	0.15	0.09	0.13	0.11
1192	O=C(O)c1ccc(O)cc1	0.12	0.06	0.11	0.04	0.16	0.1	0.16	0.06	0.23	0.09	0.09	0.03	0.2	0.06	0.11	0.04	0.18	0.05	0.21	0.09	0.13	0.08	0.11	0.04	0.11	0.03	0.11	0.07	0.17	0.07	0.19	0.05	0.19	0.07
1194	CC(O)CCO	0	0.01	0.03	0.01	0.05	0.03	0.11	0.08	0.11	0.07	0.06	0.04	0.05	0.03	0.06	0.03	0.08	0.04	0.09	0.02	0.16	0.08	0.12	0.06	0.16	0.11	0.11	0.11	0.11	0.06	0.08	0.05	0.12	0.03
1195	O=C(O)CCCCCCCCC(=O)O	0.12	0.04	0.03	0.02	0.14	0.06	0.08	0.03	0.07	0.04	0.04	0.02	0.08	0.04	0.03	0.03	0.12	0.06	0.04	0.03	0.06	0.04	0.07	0.03	0.07	0.04	0.1	0.05	0.03	0.02	0.03	0.02	0.03	0.03
1196	CCCCCCCCCCCCO	0.25	0.11	0.01	0.01	0.06	0.03	0.06	0.05	0.05	0.04	0.03	0.02	0.01	0.02	0.02	0.02	0.02	0.01	0.01	0.01	0.06	0.04	0.09	0.05	0.06	0.03	0.1	0.05	0.05	0.03	0.02	0.02	0.04	0.06
1197	O=c1[nH]c2ccccc2c(=O)o1	0.22	0.07	0.42	0.16	0.37	0.11	0.23	0.05	0.18	0.06	0.41	0.1	0.39	0.12	0.45	0.09	0.41	0.13	0.23	0.05	0.25	0.06	0.19	0.08	0.19	0.06	0.16	0.1	0.1	0.03	0.18	0.07	0.12	0.06
1198	Cc1ccc(O)c([N+](=O)[O-])c1	0.12	0.06	0.14	0.06	0.13	0.05	0.1	0.04	0.19	0.05	0.1	0.04	0.11	0.05	0.09	0.02	0.16	0.04	0.07	0.05	0.1	0.04	0.07	0.03	0.08	0.04	0.06	0.05	0.14	0.06	0.14	0.06	0.13	0.07
1199	CC(=O)Nc1ccc(S(=O)(=O)Cl)cc1	0.31	0.04	0.15	0.04	0.33	0.07	0.18	0.07	0.13	0.05	0.23	0.03	0.27	0.04	0.25	0.07	0.27	0.05	0.12	0.06	0.17	0.08	0.11	0.04	0.12	0.03	0.1	0.04	0.09	0.04	0.1	0.05	0.12	0.06
1200	CCCCCCCC/C=C\CCCCCCCC(=O)OCC(COC(=O)CCCCCCC/C=C\CCCCCCCC)OC(=O)CCCCCCC/C=C\CCCCCCCC	0.24	0.08	0.14	0.04	0.34	0.06	0.2	0.04	0.19	0.07	0.16	0.04	0.35	0.07	0.18	0.04	0.39	0.05	0.15	0.05	0.24	0.06	0.27	0.08	0.25	0.06	0.21	0.05	0.21	0.09	0.18	0.07	0.18	0.07
1203	NCCCCCCNCCCCCCN	0.14	0.05	0.13	0.06	0.25	0.05	0.16	0.06	0.15	0.06	0.21	0.06	0.21	0.06	0.13	0.05	0.15	0.06	0.17	0.05	0.17	0.06	0.23	0.1	0.14	0.05	0.22	0.06	0.07	0.05	0.1	0.06	0.12	0.07
1204	c1nc[nH]n1	0.09	0.04	0.19	0.09	0.36	0.1	0.08	0.04	0.1	0.06	0.32	0.08	0.21	0.05	0.24	0.05	0.35	0.06	0.11	0.05	0.13	0.06	0.09	0.04	0.12	0.06	0.13	0.07	0.12	0.04	0.09	0.03	0.1	0.06
1205	O=C(O)[C@H](O)[C@@H](O)[C@H](O)[C@H](O)CO	0.04	0.03	0.17	0.07	0.21	0.09	0.25	0.08	0.17	0.06	0.17	0.09	0.21	0.1	0.17	0.05	0.18	0.07	0.22	0.06	0.13	0.07	0.2	0.09	0.17	0.08	0.21	0.06	0.14	0.05	0.17	0.08	0.14	0.13
1206	OCCCCCCO	0.02	0.01	0.05	0.04	0.12	0.04	0.06	0.03	0.08	0.05	0.05	0.03	0.11	0.07	0.05	0.02	0.08	0.05	0.06	0.02	0.1	0.04	0.07	0.03	0.07	0.03	0.12	0.09	0.06	0.05	0.05	0.04	0.07	0.04
1208	CCCCCCCCCCCCCCCCCCCCCCO	0.12	0.04	0.05	0.05	0.17	0.05	0.05	0.03	0.08	0.03	0.05	0.03	0.11	0.06	0.04	0.02	0.17	0.05	0.04	0.02	0.1	0.04	0.1	0.03	0.12	0.05	0.1	0.05	0.08	0.05	0.07	0.04	0.07	0.06
1209	O=C([O-])CC(O)(CC(=O)[O-])C(=O)[O-]	0.08	0.03	0.18	0.04	0.37	0.09	0.18	0.04	0.24	0.07	0.23	0.08	0.31	0.06	0.18	0.06	0.41	0.08	0.15	0.05	0.2	0.03	0.24	0.06	0.18	0.06	0.19	0.06	0.2	0.06	0.21	0.05	0.15	0.1
1210	CCCCCCCCCCCCOC(=O)CS(=O)(=O)[O-]	0.25	0.04	0.08	0.03	0.16	0.03	0.17	0.05	0.15	0.06	0.11	0.04	0.11	0.05	0.13	0.05	0.16	0.06	0.09	0.03	0.13	0.07	0.18	0.06	0.16	0.05	0.12	0.05	0.14	0.04	0.14	0.04	0.16	0.11
1211	CCCCNS(=O)(=O)c1ccccc1	0.17	0.07	0.06	0.02	0.15	0.05	0.08	0.06	0.04	0.02	0.13	0.03	0.07	0.03	0.09	0.04	0.09	0.03	0.03	0.01	0.07	0.04	0.04	0.03	0.07	0.03	0.04	0.02	0.04	0.03	0.04	0.03	0.05	0.04
1212	O=C(O)CC(O)C(=O)O	0.03	0.02	0.09	0.04	0.24	0.07	0.18	0.05	0.27	0.13	0.1	0.05	0.2	0.06	0.15	0.06	0.27	0.07	0.24	0.08	0.19	0.06	0.22	0.11	0.12	0.05	0.38	0.15	0.17	0.07	0.16	0.07	0.09	0.08
1213	COCCOCCOCCOCCO	0.05	0.03	0.06	0.03	0.14	0.08	0.08	0.04	0.09	0.06	0.11	0.05	0.09	0.03	0.12	0.05	0.11	0.05	0.06	0.04	0.07	0.05	0.1	0.06	0.1	0.05	0.18	0.08	0.09	0.04	0.06	0.03	0.09	0.05
1214	O=C(OCc1ccccc1)c1ccccc1	0.95	0.04	0.09	0.05	0.11	0.03	0.11	0.05	0.08	0.06	0.08	0.04	0.11	0.07	0.1	0.04	0.09	0.04	0.08	0.03	0.1	0.06	0.04	0.04	0.09	0.04	0.14	0.05	0.06	0.05	0.07	0.02	0.09	0.05
1215	CC(C)CC(=O)O	0.01	0.02	0.06	0.04	0.06	0.03	0.04	0.02	0.12	0.09	0.07	0.04	0.07	0.04	0.06	0.03	0.07	0.03	0.02	0.02	0.02	0.02	0.02	0.02	0.04	0.03	0.14	0.09	0.07	0.04	0.05	0.03	0.04	0.04
1216	O=C(O)c1ccc2cc(C(=O)O)ccc2c1	0.47	0.13	0.57	0.12	0.41	0.13	0.37	0.08	0.28	0.05	0.44	0.14	0.53	0.14	0.47	0.1	0.54	0.12	0.35	0.09	0.38	0.08	0.29	0.12	0.28	0.06	0.3	0.12	0.17	0.06	0.24	0.07	0.21	0.11
1217	C=CC(C)CCCC(C)(C)O	0.01	0.01	0.04	0.03	0.05	0.03	0.02	0.02	0.05	0.06	0.05	0.02	0.05	0.02	0.05	0.02	0.05	0.03	0.02	0.01	0.04	0.03	0.04	0.02	0.04	0.03	0.05	0.04	0.04	0.04	0.02	0.02	0.03	0.03
1218	c1c[nH]cn1	0.08	0.04	0.14	0.05	0.39	0.12	0.06	0.03	0.09	0.07	0.35	0.09	0.13	0.07	0.18	0.05	0.27	0.09	0.1	0.04	0.13	0.05	0.08	0.04	0.11	0.06	0.11	0.05	0.12	0.06	0.08	0.04	0.09	0.05
1219	O=C([O-])[C@H](O)[C@@H](O)[C@H](O)[C@H](O)CO	0.04	0.02	0.21	0.07	0.18	0.08	0.24	0.07	0.21	0.09	0.16	0.09	0.22	0.09	0.2	0.05	0.2	0.08	0.21	0.07	0.16	0.07	0.23	0.09	0.18	0.07	0.2	0.07	0.2	0.06	0.21	0.08	0.19	0.14
1220	O=C([O-])[O-]	0.48	0.17	0.2	0.08	0.3	0.08	0.16	0.06	0.24	0.09	0.33	0.07	0.23	0.07	0.22	0.06	0.23	0.13	0.19	0.04	0.17	0.06	0.2	0.05	0.18	0.06	0.26	0.09	0.24	0.09	0.16	0.06	0.18	0.11
1221	FS(F)(F)(F)(F)F	0.35	0.04	0.22	0.08	0.36	0.07	0.23	0.07	0.17	0.06	0.42	0.09	0.21	0.06	0.17	0.06	0.25	0.05	0.26	0.05	0.26	0.09	0.24	0.08	0.23	0.09	0.2	0.06	0.15	0.04	0.1	0.04	0.13	0.09
1222	CC(C)c1c(C(=O)Nc2ccccc2)c(-c2ccccc2)c(-c2ccc(F)cc2)n1CC[C@@H](O)C[C@@H](O)CC(=O)O	0.33	0.12	0.59	0.06	0.41	0.07	0.69	0.08	0.67	0.09	0.45	0.06	0.43	0.14	0.46	0.08	0.46	0.04	0.67	0.16	0.62	0.13	0.68	0.06	0.61	0.1	0.69	0.16	0.72	0.08	0.65	0.1	0.74	0.11
1223	CC(C)(Oc1ccc(CCNC(=O)c2ccc(Cl)cc2)cc1)C(=O)O	0.62	0.19	0.23	0.08	0.28	0.07	0.18	0.07	0.19	0.09	0.28	0.05	0.26	0.07	0.36	0.08	0.29	0.06	0.2	0.08	0.13	0.07	0.16	0.06	0.23	0.06	0.23	0.07	0.2	0.03	0.23	0.06	0.2	0.07
1224	Clc1ccccc1C(c1ccccc1)(c1ccccc1)n1ccnc1	0.47	0.14	0.45	0.07	0.32	0.08	0.43	0.08	0.33	0.07	0.39	0.04	0.41	0.12	0.42	0.12	0.36	0.1	0.36	0.04	0.33	0.06	0.23	0.09	0.3	0.07	0.33	0.12	0.36	0.06	0.34	0.09	0.33	0.07
1225	Clc1ccc(COC(Cn2ccnc2)c2ccc(Cl)cc2Cl)cc1	0.31	0.12	0.24	0.1	0.22	0.07	0.18	0.04	0.14	0.08	0.22	0.06	0.23	0.09	0.33	0.06	0.19	0.07	0.15	0.06	0.14	0.06	0.11	0.07	0.19	0.05	0.21	0.06	0.22	0.08	0.21	0.07	0.18	0.08
1226	CC(C)OC(=O)C(C)(C)Oc1ccc(C(=O)c2ccc(Cl)cc2)cc1	0.29	0.07	0.14	0.05	0.18	0.04	0.17	0.06	0.16	0.11	0.15	0.04	0.19	0.07	0.16	0.08	0.2	0.04	0.12	0.08	0.18	0.05	0.1	0.07	0.18	0.09	0.16	0.05	0.18	0.08	0.17	0.04	0.21	0.1
1227	O=C(O[C@@H]1Cc2c(O)cc(O)cc2O[C@@H]1c1cc(O)c(O)c(O)c1)c1cc(O)c(O)c(O)c1	0.68	0.15	0.68	0.07	0.53	0.16	0.69	0.06	0.64	0.12	0.58	0.06	0.51	0.12	0.57	0.13	0.58	0.05	0.72	0.12	0.65	0.05	0.71	0.16	0.65	0.14	0.73	0.07	0.7	0.04	0.75	0.07	0.77	0.1
1228	O=c1cc(-c2ccccc2)oc2ccc3ccccc3c12	0.89	0.05	0.69	0.07	0.65	0.14	0.49	0.09	0.47	0.07	0.77	0.08	0.72	0.14	0.72	0.08	0.66	0.12	0.51	0.08	0.57	0.11	0.47	0.13	0.42	0.07	0.56	0.09	0.48	0.1	0.42	0.12	0.43	0.12
1229	O=Cc1ccc(CO)o1	0.08	0.03	0.13	0.06	0.25	0.05	0.14	0.03	0.11	0.04	0.11	0.03	0.21	0.05	0.22	0.06	0.2	0.04	0.11	0.05	0.11	0.04	0.06	0.03	0.09	0.04	0.09	0.05	0.12	0.04	0.08	0.04	0.11	0.05
1230	Nc1ncn([C@H]2C[C@H](O)[C@@H](CO)O2)c(=O)n1	0.03	0.02	0.4	0.08	0.29	0.09	0.18	0.07	0.16	0.06	0.31	0.07	0.4	0.09	0.35	0.08	0.34	0.1	0.15	0.06	0.16	0.08	0.23	0.05	0.24	0.1	0.16	0.09	0.13	0.06	0.14	0.06	0.16	0.06
1231	Nc1nc(=O)n([C@H]2C[C@H](O)[C@@H](CO)O2)cc1F	0.06	0.02	0.38	0.09	0.4	0.06	0.2	0.06	0.15	0.07	0.34	0.1	0.45	0.09	0.4	0.09	0.45	0.12	0.19	0.07	0.14	0.08	0.17	0.04	0.18	0.07	0.15	0.07	0.16	0.06	0.16	0.06	0.13	0.08
1232	CSc1ncnc2c1ncn2[C@@H]1O[C@H](CO)[C@@H](O)[C@H]1O	0.07	0.03	0.36	0.07	0.41	0.05	0.21	0.07	0.09	0.05	0.35	0.08	0.4	0.09	0.43	0.08	0.43	0.11	0.17	0.06	0.2	0.05	0.2	0.08	0.22	0.06	0.14	0.07	0.14	0.07	0.15	0.07	0.13	0.11
1233	CNCC(O)c1ccc(O)cc1	0.12	0.05	0.22	0.05	0.39	0.06	0.2	0.06	0.16	0.09	0.22	0.05	0.42	0.11	0.22	0.11	0.36	0.07	0.16	0.06	0.16	0.04	0.14	0.06	0.14	0.04	0.11	0.05	0.21	0.05	0.16	0.06	0.22	0.09
1234	OC[C@H]1O[C@@H]2O[C@@H]3[C@@H](CO)O[C@H](O[C@@H]4[C@@H](CO)O[C@H](O[C@@H]5[C@@H](CO)O[C@H](O[C@@H]6[C@@H](CO)O[C@H](O[C@@H]7[C@@H](CO)O[C@H](O[C@H]1[C@H](O)[C@H]2O)[C@H](O)[C@H]7O)[C@H](O)[C@H]6O)[C@H](O)[C@H]5O)[C@H](O)[C@H]4O)[C@H](O)[C@H]3O	0.21	0.05	0.37	0.04	0.33	0.08	0.47	0.08	0.29	0.13	0.33	0.07	0.3	0.05	0.33	0.08	0.29	0.05	0.36	0.09	0.32	0.1	0.52	0.14	0.41	0.17	0.3	0.08	0.32	0.1	0.36	0.09	0.3	0.09
1235	CC[C@H]1OC(=O)[C@H](C)[C@@H](O[C@H]2C[C@@](C)(OC)[C@@H](O)[C@H](C)O2)[C@H](C)[C@@H](O[C@@H]2O[C@H](C)C[C@H](N(C)C)[C@H]2O)[C@](C)(O)C[C@@H](C)CN(C)[C@H](C)[C@@H](O)[C@]1(C)O	0.12	0.05	0.19	0.05	0.19	0.08	0.33	0.13	0.22	0.1	0.2	0.08	0.19	0.08	0.2	0.08	0.17	0.06	0.3	0.07	0.3	0.09	0.4	0.13	0.39	0.13	0.26	0.11	0.31	0.11	0.28	0.09	0.34	0.15
1236	NCCC(=O)O	0.01	0.01	0.09	0.05	0.09	0.03	0.09	0.04	0.16	0.07	0.09	0.03	0.09	0.04	0.11	0.05	0.1	0.04	0.08	0.04	0.1	0.08	0.09	0.03	0.12	0.05	0.19	0.13	0.11	0.05	0.1	0.05	0.06	0.03
1238	CC[C@@]1(O)C(=O)OCc2c1cc1n(c2=O)Cc2cc3ccccc3nc2-1	0.4	0.05	0.74	0.07	0.63	0.07	0.66	0.11	0.36	0.11	0.81	0.08	0.73	0.08	0.8	0.05	0.74	0.07	0.63	0.1	0.6	0.1	0.63	0.08	0.59	0.09	0.5	0.07	0.5	0.07	0.46	0.12	0.46	0.1
1239	COc1cc(/C=C/C(=O)CC(=O)/C=C/c2ccc(O)c(OC)c2)ccc1O	0.76	0.1	0.72	0.13	0.65	0.15	0.71	0.11	0.57	0.18	0.7	0.18	0.73	0.13	0.71	0.12	0.7	0.16	0.73	0.18	0.68	0.1	0.76	0.09	0.64	0.13	0.64	0.14	0.46	0.08	0.68	0.11	0.68	0.14
1240	O=C1NC2NC(=O)NC2N1	0.14	0.08	0.18	0.04	0.29	0.09	0.24	0.08	0.24	0.05	0.22	0.06	0.29	0.08	0.26	0.06	0.35	0.05	0.23	0.08	0.25	0.07	0.28	0.1	0.26	0.09	0.2	0.07	0.19	0.06	0.19	0.06	0.16	0.11
1241	OCc1c[nH]c2ccccc12	0.22	0.05	0.35	0.06	0.69	0.14	0.67	0.08	0.26	0.1	0.3	0.08	0.38	0.07	0.75	0.1	0.65	0.17	0.29	0.08	0.67	0.1	0.3	0.09	0.28	0.06	0.15	0.08	0.15	0.09	0.16	0.04	0.2	0.06
1243	CCOC(=O)NC	0.03	0.03	0.06	0.02	0.07	0.03	0.07	0.04	0.19	0.13	0.09	0.05	0.05	0.03	0.07	0.03	0.08	0.03	0.12	0.07	0.17	0.11	0.13	0.05	0.08	0.04	0.28	0.17	0.13	0.07	0.11	0.05	0.07	0.05
1244	Cc1ccnc2c1NC(=O)c1cccnc1N2C1CC1	0.35	0.07	0.31	0.05	0.32	0.08	0.2	0.1	0.09	0.06	0.33	0.09	0.28	0.09	0.39	0.05	0.26	0.07	0.18	0.07	0.15	0.04	0.16	0.05	0.27	0.06	0.09	0.06	0.14	0.05	0.14	0.06	0.09	0.03
1245	COC(=O)Nc1nc2cc(C(=O)c3cccs3)ccc2[nH]1	0.75	0.08	0.41	0.08	0.43	0.06	0.3	0.08	0.18	0.05	0.4	0.1	0.4	0.08	0.45	0.13	0.45	0.1	0.27	0.07	0.26	0.07	0.29	0.08	0.32	0.06	0.23	0.05	0.18	0.07	0.25	0.06	0.2	0.09
1246	CCCNC(C)C(=O)Nc1ccccc1C	0.22	0.08	0.07	0.02	0.12	0.06	0.13	0.08	0.06	0.04	0.09	0.04	0.12	0.03	0.07	0.03	0.08	0.04	0.08	0.04	0.05	0.04	0.1	0.06	0.09	0.05	0.06	0.05	0.03	0.02	0.03	0.02	0.05	0.04
1247	Oc1ccc(/C=C/c2cc(O)cc(O)c2)cc1	0.92	0.07	0.39	0.06	0.38	0.07	0.54	0.09	0.32	0.12	0.38	0.05	0.47	0.17	0.35	0.06	0.33	0.12	0.54	0.09	0.36	0.1	0.36	0.1	0.32	0.07	0.27	0.13	0.37	0.09	0.31	0.09	0.31	0.11
1248	CC(C)C(=O)Nc1ccc([N+](=O)[O-])c(C(F)(F)F)c1	0.34	0.03	0.15	0.05	0.21	0.08	0.16	0.05	0.15	0.07	0.2	0.06	0.22	0.04	0.17	0.06	0.17	0.05	0.15	0.04	0.18	0.09	0.2	0.1	0.2	0.07	0.1	0.03	0.1	0.04	0.12	0.06	0.08	0.06
1249	CC1=C(/C=C/C(C)=C/C=C/C(C)=C/C(=O)Nc2ccc(O)cc2)C(C)(C)CCC1	0.23	0.06	0.3	0.07	0.39	0.11	0.26	0.04	0.24	0.09	0.27	0.06	0.45	0.1	0.31	0.05	0.44	0.07	0.23	0.06	0.19	0.09	0.27	0.06	0.28	0.09	0.18	0.1	0.26	0.06	0.3	0.08	0.26	0.09
1250	C[S+](CC[C@H](N)C(=O)[O-])C[C@H]1O[C@@H](n2cnc3c(N)ncnc32)[C@H](O)[C@@H]1O	0.09	0.03	0.46	0.08	0.4	0.1	0.37	0.08	0.31	0.1	0.45	0.11	0.44	0.08	0.48	0.09	0.48	0.06	0.33	0.05	0.37	0.07	0.44	0.09	0.43	0.12	0.32	0.08	0.3	0.08	0.37	0.09	0.33	0.14
1251	CC[C@]1(O)C[C@H]2CN(CCc3c([nH]c4ccccc34)[C@@](C(=O)OC)(c3cc4c(cc3OC)N(C=O)[C@H]3[C@@](O)(C(=O)OC)[C@H](OC(C)=O)[C@]5(CC)C=CCN6CC[C@]43[C@@H]65)C2)C1	0.22	0.07	0.7	0.07	0.6	0.08	0.65	0.15	0.51	0.09	0.64	0.12	0.56	0.09	0.6	0.08	0.61	0.06	0.74	0.08	0.61	0.12	0.64	0.11	0.6	0.1	0.64	0.09	0.6	0.09	0.58	0.12	0.65	0.1
1252	CC(C)=CCCC(C)=CCCC(C)=CCO	0.09	0.04	0.05	0.04	0.15	0.05	0.05	0.05	0.05	0.04	0.09	0.04	0.2	0.08	0.08	0.04	0.19	0.07	0.02	0.01	0.05	0.03	0.07	0.02	0.05	0.03	0.04	0.03	0.04	0.02	0.05	0.04	0.04	0.03
1253	CCOC(=O)C(C)Oc1ccc(Oc2nc3ccc(Cl)cc3o2)cc1	0.76	0.11	0.4	0.06	0.31	0.1	0.28	0.1	0.23	0.09	0.36	0.12	0.36	0.11	0.46	0.07	0.36	0.1	0.3	0.07	0.26	0.05	0.24	0.07	0.33	0.06	0.32	0.07	0.34	0.07	0.29	0.11	0.33	0.13
1254	O=[N+]([O-])/N=C1\NCCN1Cc1ccc(Cl)nc1	0.19	0.05	0.21	0.06	0.26	0.07	0.14	0.06	0.1	0.04	0.27	0.08	0.24	0.07	0.29	0.05	0.26	0.06	0.08	0.05	0.12	0.04	0.13	0.05	0.16	0.05	0.06	0.04	0.11	0.06	0.08	0.04	0.09	0.05
1256	COP(=S)(OC)Oc1ccc(Sc2ccc(OP(=S)(OC)OC)cc2)cc1	0.46	0.1	0.29	0.05	0.29	0.06	0.29	0.06	0.32	0.09	0.32	0.09	0.29	0.06	0.35	0.06	0.24	0.08	0.28	0.08	0.33	0.07	0.31	0.09	0.27	0.06	0.34	0.09	0.35	0.06	0.38	0.08	0.4	0.13
1257	Oc1cc(Cl)ccc1Oc1ccc(Cl)cc1Cl	0.48	0.11	0.24	0.05	0.31	0.08	0.3	0.08	0.25	0.1	0.22	0.05	0.32	0.11	0.29	0.07	0.28	0.09	0.37	0.09	0.28	0.12	0.17	0.08	0.21	0.07	0.22	0.11	0.3	0.08	0.23	0.08	0.24	0.08
1258	CO/C=C(/C(=O)OC)c1ccccc1Oc1cc(Oc2ccccc2C#N)ncn1	0.5	0.11	0.46	0.05	0.42	0.07	0.42	0.1	0.41	0.1	0.41	0.08	0.43	0.06	0.45	0.04	0.45	0.05	0.48	0.12	0.43	0.13	0.39	0.07	0.5	0.08	0.52	0.08	0.45	0.07	0.52	0.09	0.47	0.11
1259	O=C(O)CCCc1c[nH]c2ccccc12	0.34	0.11	0.37	0.07	0.47	0.08	0.4	0.09	0.18	0.09	0.38	0.07	0.4	0.07	0.49	0.14	0.43	0.11	0.26	0.08	0.28	0.09	0.28	0.14	0.22	0.07	0.2	0.08	0.13	0.04	0.13	0.05	0.18	0.09
1260	O=c1[nH]c(=O)n([C@H]2C[C@H](O)[C@@H](CO)O2)cc1Br	0.1	0.03	0.33	0.07	0.34	0.05	0.18	0.06	0.19	0.08	0.28	0.06	0.33	0.07	0.39	0.1	0.38	0.06	0.14	0.05	0.16	0.06	0.19	0.06	0.2	0.04	0.16	0.07	0.16	0.07	0.17	0.05	0.17	0.09
1261	N=C(NCCCCCCNC(=N)NC(=N)Nc1ccc(Cl)cc1)NC(=N)Nc1ccc(Cl)cc1	0.2	0.11	0.37	0.08	0.38	0.1	0.36	0.11	0.31	0.13	0.33	0.12	0.37	0.07	0.38	0.1	0.29	0.13	0.36	0.03	0.34	0.1	0.32	0.13	0.43	0.11	0.31	0.13	0.32	0.06	0.37	0.06	0.32	0.13
1262	C[C@]1(O)CC[C@H]2[C@@H]3CCC4=CC(=O)CC[C@]4(C)[C@@]3(F)[C@@H](O)C[C@@]21C	0.05	0.02	0.15	0.06	0.12	0.06	0.18	0.06	0.13	0.05	0.11	0.05	0.11	0.05	0.13	0.08	0.1	0.04	0.12	0.06	0.12	0.06	0.22	0.09	0.21	0.09	0.08	0.06	0.13	0.05	0.1	0.06	0.14	0.08
1263	C[C@]1(O)CC[C@H]2[C@@H]3CCC4=CC(=O)CC[C@]4(C)[C@H]3CC[C@@]21C	0.05	0.04	0.1	0.06	0.1	0.05	0.08	0.05	0.09	0.03	0.08	0.06	0.05	0.03	0.14	0.06	0.12	0.05	0.04	0.03	0.06	0.05	0.15	0.06	0.12	0.06	0.08	0.05	0.09	0.05	0.07	0.05	0.09	0.06
1264	CC(=O)Oc1ccccc1C(=O)Nc1ncc([N+](=O)[O-])s1	0.68	0.15	0.3	0.04	0.38	0.04	0.23	0.09	0.17	0.07	0.39	0.08	0.35	0.11	0.36	0.11	0.38	0.07	0.17	0.07	0.17	0.05	0.19	0.06	0.25	0.06	0.14	0.08	0.17	0.04	0.2	0.04	0.13	0.08
1266	C[C@]12CC[C@H]3[C@@H](CCC4=C(O)C(=O)CC[C@@]43C)[C@@H]1CCC2=O	0.14	0.07	0.2	0.06	0.19	0.04	0.15	0.07	0.13	0.04	0.15	0.07	0.18	0.03	0.18	0.07	0.21	0.06	0.13	0.05	0.15	0.07	0.17	0.07	0.19	0.07	0.08	0.06	0.15	0.04	0.12	0.06	0.11	0.05
1267	O=C(CCCN1CCC(O)(c2ccc(Cl)cc2)CC1)c1ccc(F)cc1	0.08	0.05	0.17	0.06	0.19	0.07	0.18	0.07	0.12	0.08	0.14	0.07	0.19	0.08	0.18	0.06	0.2	0.05	0.14	0.1	0.13	0.08	0.13	0.08	0.25	0.07	0.14	0.09	0.2	0.08	0.17	0.09	0.21	0.05
1268	C[C@]1(O)CC[C@H]2[C@@H]3CCC4=CC(=O)CCC4=C3C=C[C@@]21C	0.14	0.05	0.48	0.1	0.49	0.08	0.14	0.06	0.11	0.04	0.42	0.13	0.47	0.08	0.45	0.15	0.52	0.07	0.12	0.07	0.07	0.05	0.18	0.08	0.17	0.08	0.11	0.06	0.11	0.03	0.12	0.05	0.12	0.06
1269	CC1(C)NC(=O)N(c2ccc([N+](=O)[O-])c(C(F)(F)F)c2)C1=O	0.23	0.06	0.2	0.06	0.27	0.08	0.25	0.05	0.14	0.05	0.28	0.11	0.24	0.03	0.25	0.05	0.28	0.06	0.22	0.05	0.22	0.06	0.27	0.09	0.25	0.06	0.13	0.03	0.12	0.04	0.15	0.07	0.12	0.06
1270	CC(=O)S[C@@H]1CC2=CC(=O)CC[C@]2(C)[C@H]2CC[C@@]3(C)[C@@H](CC[C@@]34CCC(=O)O4)[C@@H]21	0.08	0.03	0.24	0.09	0.2	0.06	0.22	0.06	0.21	0.08	0.19	0.06	0.18	0.05	0.21	0.09	0.22	0.06	0.19	0.07	0.2	0.09	0.26	0.09	0.31	0.1	0.19	0.08	0.27	0.07	0.22	0.08	0.25	0.08
1271	CC/C(=C(\c1ccccc1)c1ccc(OCCN(C)C)cc1)c1ccccc1	0.3	0.08	0.31	0.06	0.3	0.09	0.2	0.04	0.26	0.11	0.28	0.07	0.3	0.11	0.32	0.12	0.42	0.14	0.21	0.06	0.23	0.08	0.21	0.06	0.26	0.05	0.28	0.07	0.33	0.06	0.31	0.1	0.32	0.11
1272	C=C1/C(=C\C=C2/CCC[C@@]3(C)[C@H]2CC[C@@H]3[C@H](C)/C=C/[C@H](C)C(C)C)C[C@@H](O)C[C@@H]1O	0.12	0.05	0.13	0.05	0.68	0.1	0.12	0.04	0.14	0.06	0.16	0.06	0.36	0.12	0.65	0.04	0.39	0.13	0.1	0.03	0.14	0.06	0.18	0.08	0.23	0.09	0.13	0.06	0.2	0.07	0.19	0.07	0.18	0.1
1273	CN(C)[C@@H]1C(O)=C(C(N)=O)C(=O)[C@@]2(O)C(O)=C3C(=O)c4c(O)cccc4[C@@](C)(O)[C@H]3[C@H](O)[C@@H]12	0.07	0.06	0.89	0.11	0.94	0.02	0.88	0.08	0.71	0.14	0.92	0.09	0.92	0.08	0.95	0.03	0.92	0.03	0.85	0.06	0.88	0.04	0.84	0.14	0.79	0.1	0.47	0.1	0.58	0.09	0.78	0.17	0.46	0.12
1274	O=C(Nc1ccccc1-c1ccc(Cl)cc1)c1cccnc1Cl	0.54	0.18	0.35	0.08	0.37	0.06	0.32	0.09	0.27	0.1	0.35	0.06	0.5	0.06	0.44	0.04	0.26	0.09	0.29	0.09	0.33	0.12	0.23	0.11	0.34	0.05	0.28	0.11	0.32	0.07	0.28	0.1	0.33	0.11
1275	N#CN	0.29	0.09	0.14	0.04	0.3	0.07	0.09	0.05	0.17	0.07	0.36	0.08	0.17	0.06	0.2	0.06	0.29	0.08	0.13	0.06	0.13	0.06	0.13	0.07	0.13	0.06	0.22	0.09	0.16	0.05	0.12	0.05	0.11	0.04
1276	CC1(c2ccc(Oc3ccccc3)cc2)OC(=O)N(Nc2ccccc2)C1=O	0.45	0.07	0.28	0.03	0.23	0.06	0.3	0.12	0.28	0.09	0.26	0.07	0.27	0.09	0.28	0.07	0.21	0.08	0.32	0.06	0.3	0.11	0.24	0.08	0.35	0.07	0.33	0.11	0.32	0.09	0.37	0.1	0.34	0.09
1279	CS(=O)(=O)c1cc(C(F)(F)F)ccc1C(=O)c1cnoc1C1CC1	0.23	0.07	0.24	0.05	0.28	0.06	0.35	0.06	0.2	0.05	0.28	0.09	0.28	0.07	0.35	0.06	0.28	0.04	0.25	0.07	0.23	0.06	0.36	0.08	0.33	0.06	0.25	0.07	0.26	0.05	0.24	0.08	0.31	0.1
1281	N#C/N=C1\SCCN1Cc1ccc(Cl)nc1	0.25	0.09	0.21	0.04	0.25	0.08	0.13	0.06	0.12	0.06	0.25	0.06	0.2	0.05	0.25	0.05	0.23	0.05	0.07	0.03	0.12	0.04	0.09	0.06	0.16	0.04	0.07	0.05	0.11	0.07	0.1	0.04	0.1	0.05
1282	Cc1ccc(C(C)C)c(O)c1	0.07	0.04	0.12	0.06	0.09	0.03	0.1	0.05	0.18	0.07	0.11	0.03	0.12	0.06	0.07	0.04	0.1	0.05	0.08	0.03	0.16	0.1	0.09	0.03	0.09	0.03	0.07	0.07	0.21	0.09	0.18	0.08	0.11	0.07
1285	Cc1c(O)cccc1C(=O)N[C@@H](CSc1ccccc1)[C@H](O)CN1C[C@H]2CCCC[C@H]2C[C@H]1C(=O)NC(C)(C)C	0.08	0.03	0.37	0.13	0.3	0.13	0.38	0.09	0.29	0.08	0.32	0.09	0.35	0.05	0.32	0.04	0.41	0.05	0.41	0.07	0.3	0.14	0.44	0.06	0.42	0.08	0.36	0.09	0.39	0.08	0.45	0.09	0.43	0.09
1286	NCCCC(=O)O	0.01	0.01	0.08	0.04	0.08	0.03	0.08	0.04	0.2	0.1	0.07	0.03	0.07	0.03	0.1	0.04	0.08	0.03	0.09	0.04	0.11	0.05	0.11	0.04	0.07	0.04	0.21	0.1	0.12	0.07	0.11	0.06	0.09	0.04
1287	O=c1[nH]c(=O)c2[nH]cnc2[nH]1	0.12	0.05	0.27	0.05	0.32	0.08	0.18	0.07	0.18	0.05	0.25	0.07	0.32	0.07	0.37	0.08	0.34	0.07	0.18	0.05	0.21	0.14	0.18	0.07	0.17	0.05	0.16	0.09	0.13	0.03	0.16	0.05	0.09	0.06
1288	Nc1ccc([As](=O)(O)O)cc1	0.41	0.17	0.17	0.07	0.28	0.09	0.2	0.06	0.17	0.08	0.25	0.06	0.26	0.05	0.25	0.05	0.21	0.07	0.21	0.07	0.23	0.07	0.22	0.09	0.18	0.06	0.2	0.09	0.13	0.05	0.15	0.07	0.15	0.08
1289	O=c1[nH]c(=O)c2c[nH]nc2[nH]1	0.15	0.03	0.3	0.04	0.35	0.06	0.22	0.06	0.19	0.04	0.31	0.05	0.37	0.06	0.39	0.07	0.39	0.06	0.21	0.05	0.23	0.07	0.2	0.06	0.22	0.08	0.13	0.08	0.13	0.06	0.17	0.05	0.14	0.07
1290	C=CC(O)CCCCC	0.01	0.01	0.04	0.03	0.07	0.03	0.03	0.02	0.06	0.03	0.04	0.02	0.04	0.03	0.04	0.01	0.07	0.03	0.01	0.01	0.06	0.08	0.03	0.02	0.04	0.03	0.1	0.05	0.04	0.04	0.03	0.02	0.02	0.02
1294	O=C([O-])[O-]	0.48	0.17	0.2	0.08	0.3	0.08	0.16	0.06	0.24	0.09	0.33	0.07	0.23	0.07	0.22	0.06	0.23	0.13	0.19	0.04	0.17	0.06	0.2	0.05	0.18	0.06	0.26	0.09	0.24	0.09	0.16	0.06	0.18	0.11
1298	C#C[C@]1(O)CC[C@H]2[C@@H]3CCC4=CC(=O)CC[C@@H]4[C@H]3CC[C@@]21CC	0.09	0.04	0.28	0.06	0.24	0.1	0.11	0.06	0.1	0.02	0.18	0.11	0.16	0.07	0.25	0.11	0.21	0.07	0.07	0.04	0.06	0.03	0.15	0.07	0.17	0.08	0.08	0.07	0.11	0.05	0.1	0.05	0.08	0.04
1299	C[C@]12CC[C@H]3[C@@H](CCC4=C[C@@H](O)CC[C@@]43C)[C@@H]1CC[C@@H]2O	0.08	0.04	0.13	0.05	0.12	0.04	0.09	0.05	0.09	0.03	0.09	0.06	0.07	0.03	0.14	0.06	0.13	0.07	0.06	0.04	0.07	0.06	0.13	0.07	0.14	0.06	0.07	0.05	0.11	0.08	0.08	0.05	0.08	0.04
1300	CCC(=O)O[C@H]1CC[C@H]2[C@@H]3CCC4=CC(=O)CC[C@]4(C)[C@H]3CC[C@]12C	0.06	0.02	0.13	0.07	0.12	0.05	0.08	0.05	0.07	0.03	0.08	0.05	0.1	0.05	0.14	0.08	0.1	0.08	0.06	0.04	0.08	0.06	0.14	0.07	0.14	0.07	0.07	0.05	0.1	0.06	0.08	0.06	0.08	0.08
1301	CC(=O)[C@H]1CC[C@H]2[C@@H]3CC=C4C[C@@H](O)CC[C@]4(C)[C@H]3CC[C@]12C	0.05	0.03	0.12	0.06	0.11	0.04	0.08	0.05	0.08	0.04	0.08	0.05	0.06	0.04	0.14	0.06	0.1	0.08	0.05	0.04	0.06	0.04	0.14	0.08	0.13	0.07	0.08	0.06	0.08	0.05	0.08	0.05	0.07	0.05
1302	NCCCCNCCCN	0.04	0.02	0.17	0.07	0.23	0.06	0.2	0.07	0.3	0.12	0.24	0.06	0.19	0.05	0.18	0.06	0.19	0.06	0.24	0.04	0.23	0.09	0.29	0.09	0.21	0.1	0.34	0.09	0.18	0.07	0.16	0.07	0.19	0.08
1303	CN(C)C(=N)NCCC[C@H](N)C(=O)O	0.04	0.02	0.2	0.1	0.25	0.08	0.15	0.06	0.21	0.05	0.24	0.06	0.26	0.08	0.22	0.07	0.26	0.06	0.2	0.03	0.16	0.07	0.27	0.14	0.14	0.08	0.25	0.09	0.11	0.03	0.15	0.06	0.15	0.07
1304	[NH-][C@@H]1CCCC[C@H]1[NH-]	0.35	0.08	0.27	0.09	0.24	0.08	0.27	0.14	0.36	0.14	0.31	0.07	0.22	0.04	0.28	0.08	0.21	0.04	0.42	0.09	0.32	0.14	0.36	0.11	0.35	0.14	0.32	0.08	0.2	0.04	0.23	0.1	0.3	0.2
1306	COc1ccc(C[C@H](N)C(=O)N[C@@H]2[C@@H](CO)O[C@@H](n3cnc4c(N(C)C)ncnc43)[C@@H]2O)cc1	0.15	0.04	0.6	0.07	0.53	0.09	0.43	0.08	0.28	0.06	0.58	0.13	0.56	0.08	0.59	0.07	0.58	0.04	0.45	0.04	0.49	0.13	0.45	0.1	0.6	0.07	0.35	0.11	0.33	0.09	0.44	0.08	0.34	0.08
1307	CC1(C)S[C@@H]2[C@H](NC(=O)[C@H](N)c3ccc(O)cc3)C(=O)N2[C@H]1C(=O)O	0.1	0.05	0.4	0.12	0.65	0.09	0.26	0.07	0.25	0.08	0.56	0.13	0.48	0.1	0.66	0.11	0.64	0.09	0.27	0.08	0.31	0.1	0.32	0.05	0.34	0.09	0.21	0.07	0.24	0.07	0.3	0.08	0.28	0.11
1308	c1ccc2c(Cc3c[nH]c4ccccc34)c[nH]c2c1	0.68	0.05	0.69	0.09	0.64	0.07	0.6	0.07	0.44	0.1	0.76	0.05	0.7	0.06	0.71	0.07	0.67	0.09	0.57	0.08	0.47	0.12	0.55	0.1	0.42	0.07	0.52	0.07	0.43	0.08	0.42	0.13	0.43	0.08
1309	CC(/C=C/C(=O)NO)=C\[C@@H](C)C(=O)c1ccc(N(C)C)cc1	0.26	0.05	0.26	0.05	0.37	0.05	0.22	0.04	0.14	0.05	0.32	0.05	0.36	0.05	0.32	0.07	0.34	0.08	0.17	0.06	0.16	0.05	0.19	0.08	0.19	0.08	0.13	0.06	0.13	0.03	0.14	0.03	0.14	0.11
1310	CC(C)(S)[C@@H](N)C(=O)O	0.03	0.01	0.06	0.03	0.11	0.04	0.06	0.03	0.1	0.06	0.07	0.04	0.08	0.03	0.11	0.03	0.08	0.03	0.06	0.04	0.06	0.04	0.07	0.05	0.06	0.04	0.11	0.03	0.08	0.03	0.07	0.04	0.07	0.06
1311	CCc1c(CC)c2cc3nc(cnc4cc(OCCOCCOCCOC)c(OCCOCCOCCOC)cc4ncc4nc(cc1n2[Gd](OC(C)=O)OC(C)=O)C(CCCO)=C4C)C(C)=C3CCCO	0.42	0.05	0.49	0.04	0.46	0.03	0.49	0.06	0.49	0.04	0.49	0.06	0.48	0.05	0.45	0.04	0.51	0.04	0.52	0.05	0.5	0.08	0.52	0.05	0.54	0.12	0.53	0.09	0.51	0.08	0.52	0.09	0.57	0.12
1312	Cc1ccc(NC(=O)c2ccc(CN3CCN(C)CC3)cc2)cc1Nc1nccc(-c2cccnc2)n1	0.63	0.19	0.4	0.05	0.38	0.1	0.39	0.12	0.27	0.09	0.37	0.09	0.37	0.12	0.37	0.08	0.37	0.1	0.45	0.07	0.33	0.13	0.3	0.09	0.42	0.07	0.34	0.12	0.35	0.07	0.38	0.09	0.38	0.07
1313	CN[C@@H](C)Cc1ccccc1	0.08	0.04	0.03	0.01	0.05	0.03	0.03	0.02	0.03	0.03	0.06	0.04	0.03	0.03	0.03	0.02	0.06	0.03	0.02	0.02	0.03	0.03	0.02	0.02	0.05	0.03	0.04	0.05	0.03	0.03	0.03	0.03	0.02	0.02
1314	CCc1ccc(CCOc2ccc(CC3SC(=O)NC3=O)cc2)nc1	0.7	0.19	0.3	0.06	0.24	0.04	0.14	0.06	0.11	0.06	0.3	0.05	0.26	0.06	0.34	0.05	0.25	0.07	0.11	0.06	0.11	0.06	0.1	0.08	0.27	0.1	0.14	0.06	0.15	0.05	0.14	0.07	0.1	0.07
1315	CN(CCOc1ccc(CC2SC(=O)NC2=O)cc1)c1ccccn1	0.64	0.17	0.33	0.09	0.32	0.07	0.18	0.07	0.1	0.07	0.35	0.1	0.28	0.07	0.35	0.09	0.3	0.04	0.18	0.07	0.16	0.1	0.13	0.08	0.27	0.06	0.13	0.05	0.14	0.06	0.16	0.05	0.12	0.07
1316	CCCCC/C=C\C[C@H](O)/C=C\C=C\C=C\[C@H](O)CCCC(=O)O	0.17	0.04	0.08	0.02	0.26	0.05	0.14	0.08	0.1	0.03	0.1	0.04	0.25	0.07	0.1	0.04	0.21	0.06	0.09	0.03	0.06	0.04	0.14	0.03	0.12	0.02	0.13	0.06	0.13	0.06	0.11	0.02	0.1	0.07
1317	C[C@H](CS)C(=O)N1CCC[C@H]1C(=O)O	0.08	0.03	0.12	0.03	0.21	0.05	0.11	0.05	0.14	0.08	0.16	0.03	0.15	0.05	0.21	0.05	0.18	0.05	0.14	0.06	0.15	0.06	0.16	0.06	0.12	0.06	0.14	0.09	0.06	0.05	0.06	0.04	0.1	0.07
1318	CC(C(=O)O)c1ccc(-c2ccccc2)c(F)c1	0.54	0.2	0.21	0.05	0.23	0.04	0.18	0.06	0.11	0.06	0.23	0.06	0.32	0.07	0.26	0.05	0.24	0.05	0.11	0.06	0.21	0.14	0.1	0.04	0.13	0.05	0.09	0.05	0.09	0.04	0.1	0.04	0.1	0.04
1320	COc1ccc(Cl)cc1C(=O)NCCc1ccc(S(=O)(=O)NC(=O)NC2CCCCC2)cc1	0.21	0.1	0.34	0.06	0.36	0.08	0.3	0.08	0.24	0.09	0.37	0.04	0.34	0.07	0.38	0.09	0.35	0.09	0.3	0.07	0.27	0.12	0.39	0.09	0.41	0.07	0.33	0.09	0.3	0.08	0.36	0.07	0.32	0.09
1321	CS(=O)(=O)Nc1ccc([N+](=O)[O-])cc1Oc1ccccc1	0.51	0.11	0.28	0.06	0.38	0.04	0.3	0.08	0.23	0.09	0.36	0.09	0.34	0.06	0.33	0.1	0.32	0.06	0.25	0.1	0.26	0.06	0.21	0.08	0.24	0.04	0.24	0.08	0.22	0.05	0.24	0.07	0.25	0.07
1322	Nc1c2c(nc3ccccc13)CCCC2	0.3	0.11	0.58	0.07	0.49	0.11	0.45	0.07	0.3	0.1	0.52	0.15	0.47	0.16	0.55	0.07	0.51	0.08	0.44	0.06	0.44	0.08	0.37	0.14	0.35	0.08	0.33	0.06	0.2	0.06	0.27	0.07	0.22	0.1
1323	Cc1cccc2sc3nncn3c12	0.45	0.03	0.39	0.07	0.49	0.08	0.31	0.06	0.23	0.05	0.52	0.08	0.46	0.09	0.5	0.06	0.44	0.07	0.28	0.07	0.34	0.12	0.3	0.1	0.23	0.06	0.25	0.1	0.18	0.03	0.19	0.07	0.19	0.11
1324	Cn1c(N)nc2ncc(-c3ccccc3)cc21	0.5	0.11	0.6	0.09	0.56	0.05	0.4	0.09	0.22	0.07	0.68	0.07	0.63	0.1	0.62	0.1	0.57	0.05	0.4	0.07	0.37	0.13	0.36	0.06	0.34	0.06	0.35	0.07	0.18	0.05	0.22	0.06	0.19	0.08
1325	O=C(O)CCCc1ccccc1	0.2	0.06	0.05	0.02	0.28	0.04	0.07	0.03	0.07	0.04	0.06	0.03	0.07	0.03	0.04	0.01	0.24	0.06	0.02	0.01	0.05	0.04	0.07	0.03	0.07	0.03	0.08	0.05	0.05	0.03	0.04	0.03	0.06	0.03
1326	C[C@@H](O)[C@@H](O)[C@H](O)[C@@H](O)C=O	0.01	0.01	0.09	0.05	0.16	0.07	0.17	0.07	0.09	0.07	0.08	0.05	0.13	0.05	0.14	0.05	0.15	0.08	0.15	0.07	0.11	0.06	0.16	0.08	0.12	0.06	0.1	0.06	0.12	0.05	0.12	0.07	0.08	0.07
1327	C[C@H]1c2cccc(O)c2C(=O)C2=C(O)[C@]3(O)C(=O)C(C(N)=O)=C(O)[C@@H](N(C)C)[C@@H]3[C@@H](O)[C@@H]21	0.07	0.06	0.94	0.03	0.92	0.04	0.74	0.14	0.59	0.12	0.93	0.03	0.93	0.03	0.93	0.03	0.91	0.04	0.79	0.06	0.71	0.12	0.7	0.16	0.71	0.15	0.44	0.11	0.56	0.1	0.68	0.14	0.44	0.12
1328	O=C([O-])CC(O)(CC(=O)[O-])C(=O)[O-]	0.08	0.03	0.18	0.04	0.37	0.09	0.18	0.04	0.24	0.07	0.23	0.08	0.31	0.06	0.18	0.06	0.41	0.08	0.15	0.05	0.2	0.03	0.24	0.06	0.18	0.06	0.19	0.06	0.2	0.06	0.21	0.05	0.15	0.1
1329	C=CC1=C(C)/C2=C/c3c(C=C)c(C)c4n3[Fe+]n3/c(c(C)c(CCC(=O)O)/c3=C/C3=N/C(=C\4)C(C)=C3CCC(=O)O)=C\C1=N2	0.47	0.05	0.45	0.02	0.5	0.04	0.45	0.04	0.4	0.09	0.47	0.06	0.51	0.05	0.43	0.03	0.5	0.03	0.44	0.05	0.49	0.1	0.47	0.06	0.48	0.06	0.44	0.16	0.41	0.06	0.45	0.09	0.46	0.12
1330	CCn1cc(C(=O)O)c(=O)c2cc(F)c(N3CCNCC3)cc21	0.08	0.02	0.56	0.13	0.43	0.2	0.48	0.12	0.24	0.09	0.58	0.15	0.5	0.15	0.65	0.12	0.53	0.16	0.48	0.12	0.37	0.1	0.44	0.14	0.38	0.09	0.35	0.11	0.24	0.05	0.29	0.09	0.29	0.15
1332	CCCCCCCc1ccc(O)cc1	0.46	0.13	0.11	0.05	0.08	0.04	0.09	0.05	0.17	0.08	0.08	0.03	0.11	0.08	0.05	0.03	0.09	0.04	0.08	0.03	0.08	0.07	0.11	0.04	0.09	0.03	0.09	0.05	0.18	0.09	0.13	0.07	0.15	0.12
1333	COC(=O)[C@H]1[C@@H](OC(=O)c2ccccc2)C[C@@H]2CC[C@H]1N2C	0.13	0.06	0.14	0.05	0.19	0.07	0.12	0.05	0.06	0.03	0.2	0.07	0.19	0.07	0.16	0.04	0.19	0.06	0.06	0.04	0.09	0.05	0.08	0.04	0.14	0.06	0.05	0.03	0.08	0.04	0.06	0.03	0.05	0.04
1334	O=C1Nc2ccccc2C1=O	0.13	0.06	0.19	0.07	0.59	0.16	0.13	0.04	0.13	0.06	0.16	0.06	0.59	0.18	0.23	0.05	0.28	0.04	0.11	0.05	0.19	0.1	0.13	0.1	0.1	0.06	0.06	0.05	0.08	0.05	0.12	0.08	0.08	0.06
1335	O=C1OC2(c3ccc(O)cc3Oc3cc(O)ccc32)c2ccccc21	0.76	0.17	0.92	0.05	0.81	0.06	0.97	0.02	0.94	0.05	0.85	0.12	0.54	0.13	0.75	0.13	0.75	0.11	0.96	0.03	0.95	0.03	0.93	0.04	0.85	0.12	0.9	0.05	0.91	0.08	0.9	0.05	0.91	0.07
1336	C=CC(=O)O	0.09	0.04	0.08	0.03	0.09	0.04	0.08	0.05	0.12	0.06	0.14	0.08	0.08	0.04	0.08	0.03	0.08	0.03	0.07	0.03	0.09	0.05	0.05	0.04	0.07	0.04	0.21	0.11	0.11	0.06	0.07	0.06	0.06	0.04
1338	NC1(C(=O)O)CC1	0.01	0.01	0.08	0.04	0.11	0.03	0.1	0.05	0.11	0.05	0.07	0.02	0.08	0.03	0.09	0.04	0.09	0.04	0.1	0.05	0.09	0.04	0.1	0.03	0.08	0.04	0.16	0.07	0.09	0.03	0.09	0.06	0.07	0.03
1339	Nc1nc(F)nc2c1ncn2[C@@H]1O[C@H](CO)[C@@H](O)[C@@H]1O	0.05	0.02	0.44	0.13	0.39	0.06	0.25	0.08	0.2	0.07	0.4	0.1	0.42	0.11	0.43	0.11	0.46	0.08	0.26	0.08	0.25	0.06	0.31	0.07	0.26	0.08	0.22	0.1	0.21	0.07	0.23	0.06	0.16	0.11
1340	CCCCCCCCCCCCOCCOCCOCCOCCOCCOCCOCCOCCOCCO	0.28	0.09	0.12	0.05	0.21	0.07	0.15	0.07	0.12	0.05	0.16	0.06	0.21	0.04	0.16	0.03	0.15	0.05	0.13	0.04	0.14	0.06	0.24	0.05	0.21	0.06	0.18	0.05	0.15	0.05	0.12	0.07	0.17	0.09
1341	Nc1nc(=O)n([C@@H]2CS[C@H](CO)O2)cc1F	0.11	0.03	0.4	0.09	0.37	0.03	0.18	0.08	0.18	0.06	0.33	0.08	0.41	0.09	0.41	0.07	0.39	0.08	0.2	0.07	0.16	0.06	0.24	0.07	0.19	0.08	0.18	0.12	0.14	0.05	0.15	0.05	0.16	0.1
1342	COC(=O)[C@H]1[C@@H](O)CC[C@H]2CN3CCc4c([nH]c5ccccc45)[C@@H]3C[C@@H]21	0.09	0.04	0.79	0.08	0.86	0.1	0.53	0.13	0.21	0.08	0.91	0.05	0.88	0.14	0.85	0.06	0.83	0.16	0.48	0.13	0.31	0.08	0.53	0.14	0.42	0.07	0.29	0.08	0.27	0.07	0.29	0.09	0.3	0.11
1343	CCCN1CCCC[C@H]1C(=O)Nc1c(C)cccc1C	0.14	0.05	0.12	0.03	0.13	0.05	0.14	0.08	0.08	0.04	0.11	0.05	0.14	0.04	0.11	0.03	0.12	0.04	0.06	0.03	0.06	0.04	0.14	0.07	0.08	0.04	0.06	0.04	0.03	0.02	0.04	0.03	0.03	0.03
1344	COc1ccc(C(=O)Nc2c(Cl)cncc2Cl)cc1OC1CCCC1	0.26	0.04	0.29	0.07	0.33	0.03	0.24	0.05	0.18	0.07	0.28	0.05	0.27	0.05	0.34	0.05	0.3	0.05	0.24	0.12	0.21	0.1	0.22	0.04	0.32	0.07	0.21	0.09	0.28	0.08	0.22	0.05	0.25	0.11
1345	C[C@]12CC[C@H]3[C@@H](CC=C4C[C@@H](OS(=O)(=O)O)CC[C@@]43C)[C@@H]1CCC2=O	0.2	0.04	0.19	0.07	0.27	0.06	0.19	0.04	0.13	0.04	0.23	0.09	0.17	0.04	0.21	0.08	0.24	0.08	0.11	0.05	0.12	0.06	0.25	0.08	0.21	0.04	0.1	0.06	0.13	0.06	0.12	0.06	0.13	0.07
1347	O=c1cc(CO)occ1O	0.05	0.02	0.21	0.07	0.37	0.06	0.15	0.05	0.16	0.08	0.18	0.05	0.39	0.06	0.26	0.05	0.37	0.05	0.18	0.06	0.1	0.05	0.09	0.04	0.1	0.04	0.1	0.07	0.17	0.07	0.13	0.03	0.13	0.08
1350	O=C(Nc1ccc([N+](=O)[O-])cc1Cl)c1cc(Cl)ccc1O	0.82	0.07	0.38	0.04	0.41	0.16	0.37	0.1	0.29	0.1	0.42	0.1	0.47	0.1	0.48	0.07	0.47	0.12	0.35	0.11	0.26	0.07	0.36	0.16	0.32	0.05	0.25	0.13	0.28	0.04	0.34	0.09	0.32	0.08
1351	C[C@H](O)[C@H](O)[C@H]1CNc2nc(N)nc(N)c2N1	0.09	0.03	0.52	0.04	0.47	0.06	0.23	0.07	0.16	0.05	0.46	0.07	0.54	0.08	0.52	0.06	0.51	0.08	0.24	0.07	0.22	0.07	0.26	0.1	0.26	0.09	0.21	0.1	0.21	0.08	0.19	0.08	0.17	0.13
1352	O=c1[nH]c(=O)n([C@@H]2O[C@H](CO)[C@@H](O)[C@H]2O)cc1F	0.04	0.01	0.33	0.08	0.32	0.08	0.27	0.09	0.16	0.04	0.32	0.09	0.38	0.1	0.38	0.08	0.35	0.1	0.2	0.09	0.18	0.1	0.25	0.08	0.24	0.06	0.17	0.07	0.15	0.07	0.2	0.11	0.12	0.08
1353	CCc1c2c(nc3ccc(O)cc13)-c1cc3c(c(=O)n1C2)COC(=O)[C@]3(O)CC	0.29	0.06	0.83	0.07	0.71	0.07	0.8	0.08	0.56	0.1	0.84	0.07	0.78	0.09	0.84	0.06	0.82	0.07	0.82	0.08	0.78	0.07	0.83	0.09	0.76	0.09	0.64	0.08	0.67	0.11	0.63	0.11	0.67	0.09
1354	CC1=C(/C=C/C(C)=C\C=C\C(C)=C\C(=O)O)C(C)(C)CCC1	0.75	0.11	0.14	0.06	0.46	0.05	0.1	0.04	0.08	0.04	0.19	0.07	0.43	0.17	0.15	0.06	0.37	0.09	0.06	0.04	0.06	0.04	0.14	0.07	0.07	0.04	0.11	0.04	0.08	0.04	0.09	0.05	0.06	0.04
1355	CCC(C)C1NC(=O)[C@H](NC(=O)[C@@H](CC(C)C)N(C)C(=O)[C@@H]2CCCN2C(=O)C(C)=O)[C@@H](C)CC(=O)[C@H](Cc2ccc(OC)cc2)N(C)CC(=O)[C@@H]2CCCN2C(=O)[C@H](CC(C)C)NC(=O)[C@@H](C)C(=O)[C@H](C(C)C)OC(=O)C[C@@H]1O	0.19	0.03	0.39	0.08	0.42	0.1	0.41	0.1	0.39	0.07	0.43	0.1	0.37	0.05	0.34	0.1	0.36	0.04	0.4	0.09	0.46	0.08	0.44	0.14	0.48	0.12	0.41	0.1	0.36	0.12	0.44	0.06	0.41	0.08
1356	CCCCC/C=C\C/C=C\C/C=C\C/C=C\CCCC(=O)O	0.2	0.07	0.05	0.02	0.33	0.06	0.09	0.05	0.08	0.03	0.07	0.03	0.19	0.07	0.05	0.03	0.33	0.06	0.03	0.01	0.06	0.04	0.13	0.06	0.09	0.04	0.11	0.03	0.1	0.04	0.08	0.04	0.06	0.05
1357	CSCC[C@H](NC(=O)[C@H](Cc1c[nH]c2ccccc12)NC(=O)CNC(=O)[C@@H](NC(=O)[C@H](Cc1ccc(OS(=O)(=O)O)cc1)NC(=O)[C@H](CC(=O)O)NC(=O)[C@H](CCC(N)=O)NC(=O)[C@@H]1CCC(=O)N1)[C@@H](C)O)C(=O)N[C@@H](CC(=O)O)C(=O)N[C@@H](Cc1ccccc1)C(N)=O	0.33	0.05	0.61	0.11	0.49	0.09	0.61	0.08	0.64	0.1	0.54	0.16	0.46	0.08	0.52	0.09	0.53	0.06	0.64	0.1	0.58	0.09	0.64	0.09	0.6	0.08	0.63	0.14	0.54	0.06	0.63	0.06	0.66	0.08
1358	Nc1ncnc2c1ncn2[C@@H]1O[C@@H]2COP(=O)(O)O[C@H]2[C@H]1O	0.14	0.07	0.53	0.06	0.47	0.07	0.34	0.09	0.25	0.1	0.51	0.05	0.43	0.11	0.53	0.12	0.51	0.07	0.27	0.07	0.31	0.08	0.37	0.11	0.35	0.08	0.26	0.1	0.24	0.06	0.28	0.05	0.24	0.11
1359	CCN(CC)CCCC(C)Nc1ccnc2cc(Cl)ccc12	0.15	0.03	0.44	0.06	0.38	0.07	0.28	0.05	0.14	0.06	0.44	0.08	0.37	0.06	0.48	0.07	0.39	0.06	0.26	0.05	0.21	0.06	0.3	0.07	0.22	0.1	0.13	0.08	0.18	0.08	0.13	0.05	0.12	0.05
1361	CN(CC(=O)O)C(=N)N	0.04	0.02	0.17	0.06	0.22	0.06	0.12	0.04	0.29	0.14	0.14	0.04	0.19	0.07	0.21	0.06	0.22	0.05	0.14	0.05	0.11	0.04	0.19	0.1	0.12	0.06	0.25	0.03	0.17	0.06	0.14	0.07	0.14	0.07
1362	OCC(S)CS	0.09	0.03	0.04	0.01	0.09	0.04	0.05	0.04	0.07	0.05	0.06	0.02	0.07	0.03	0.09	0.02	0.07	0.03	0.04	0.02	0.08	0.05	0.04	0.03	0.08	0.04	0.1	0.06	0.07	0.04	0.04	0.02	0.04	0.04
1363	CC(=O)O[C@@]12CO[C@@H]1C[C@H](O)[C@@]1(C)C(=O)[C@H](O)C3=C(C)[C@@H](OC(=O)[C@H](O)[C@@H](NC(=O)OC(C)(C)C)c4ccccc4)C[C@@](O)([C@@H](OC(=O)c4ccccc4)[C@@H]12)C3(C)C	0.17	0.05	0.53	0.1	0.43	0.1	0.48	0.12	0.47	0.07	0.43	0.07	0.41	0.08	0.41	0.08	0.38	0.06	0.54	0.07	0.49	0.12	0.54	0.09	0.55	0.14	0.53	0.13	0.49	0.13	0.52	0.13	0.54	0.11
1364	CC/C=C\C/C=C\C/C=C\C/C=C\C/C=C\C/C=C\CCC(=O)O	0.25	0.08	0.07	0.03	0.68	0.05	0.1	0.04	0.08	0.03	0.08	0.02	0.27	0.06	0.08	0.02	0.67	0.05	0.04	0.02	0.1	0.05	0.11	0.06	0.11	0.05	0.1	0.03	0.1	0.05	0.09	0.05	0.07	0.05
1365	C=C[C@@]1(C)CC(=O)[C@@]2(O)[C@](C)(O1)[C@@H](OC(C)=O)[C@@H](O)[C@H]1C(C)(C)CC[C@H](O)[C@@]12C	0.05	0.02	0.19	0.06	0.18	0.04	0.28	0.08	0.18	0.06	0.17	0.07	0.18	0.08	0.18	0.07	0.14	0.04	0.21	0.1	0.2	0.1	0.32	0.13	0.29	0.09	0.14	0.08	0.21	0.07	0.2	0.07	0.2	0.12
1366	Nc1ccn([C@@H]2O[C@H](CO)[C@@H](O)C2(F)F)c(=O)n1	0.06	0.03	0.45	0.08	0.34	0.08	0.26	0.08	0.18	0.07	0.32	0.09	0.42	0.09	0.37	0.08	0.36	0.13	0.25	0.08	0.19	0.07	0.25	0.12	0.23	0.07	0.19	0.08	0.16	0.06	0.2	0.09	0.15	0.09
1367	CCCCC/C=C\C/C=C\C=C\C=C\[C@@H](SCC(N)C(=O)NCC(=O)O)[C@@H](O)CCCC(=O)O	0.2	0.05	0.19	0.05	0.44	0.07	0.22	0.11	0.14	0.07	0.27	0.05	0.38	0.05	0.26	0.04	0.34	0.07	0.16	0.07	0.17	0.07	0.27	0.1	0.25	0.07	0.19	0.07	0.17	0.07	0.21	0.05	0.16	0.1
1368	NCCCC[C@H](N[C@@H](CCc1ccccc1)C(=O)O)C(=O)N1CCC[C@H]1C(=O)O	0.06	0.03	0.27	0.09	0.57	0.09	0.19	0.05	0.1	0.04	0.36	0.07	0.41	0.06	0.36	0.18	0.32	0.12	0.14	0.06	0.13	0.07	0.22	0.04	0.24	0.06	0.15	0.05	0.14	0.06	0.19	0.07	0.15	0.07
1369	COC(=O)[C@@H](N)CCCN/C(N)=N/[N+](=O)[O-]	0.04	0.02	0.25	0.08	0.32	0.06	0.13	0.1	0.13	0.05	0.26	0.06	0.33	0.04	0.31	0.05	0.34	0.06	0.13	0.05	0.07	0.04	0.15	0.08	0.15	0.05	0.17	0.08	0.12	0.05	0.1	0.05	0.14	0.1
1370	C[C@@](O)(CCO)CC(=O)O	0.01	0.01	0.04	0.01	0.12	0.04	0.06	0.04	0.12	0.08	0.04	0.03	0.09	0.04	0.05	0.02	0.12	0.04	0.09	0.04	0.05	0.03	0.07	0.04	0.08	0.05	0.07	0.05	0.09	0.07	0.08	0.04	0.08	0.06
1371	CSCC[C@H](N)C(=O)O	0.03	0.01	0.11	0.05	0.13	0.03	0.06	0.03	0.13	0.04	0.08	0.04	0.1	0.04	0.14	0.03	0.1	0.04	0.06	0.03	0.05	0.04	0.05	0.04	0.06	0.03	0.13	0.04	0.07	0.04	0.08	0.04	0.1	0.08
1372	CC(C)Cn1c(=O)n(C)c(=O)c2[nH]cnc21	0.13	0.05	0.28	0.07	0.33	0.06	0.22	0.04	0.17	0.04	0.3	0.06	0.36	0.08	0.32	0.09	0.38	0.08	0.15	0.04	0.23	0.06	0.22	0.08	0.19	0.06	0.16	0.08	0.12	0.02	0.15	0.08	0.13	0.08
1373	O=C(NCCN1CCOCC1)c1ccc(Cl)cc1	0.09	0.04	0.14	0.05	0.21	0.07	0.1	0.05	0.05	0.03	0.2	0.03	0.18	0.07	0.2	0.05	0.13	0.05	0.09	0.05	0.06	0.03	0.07	0.05	0.12	0.04	0.05	0.05	0.05	0.04	0.06	0.04	0.08	0.05
1374	OC(CNCC(O)C1CCc2cc(F)ccc2O1)C1CCc2cc(F)ccc2O1	0.2	0.05	0.32	0.07	0.29	0.1	0.34	0.08	0.27	0.09	0.29	0.07	0.31	0.09	0.36	0.07	0.31	0.07	0.34	0.1	0.31	0.1	0.38	0.09	0.46	0.06	0.34	0.1	0.31	0.07	0.36	0.06	0.4	0.09
1375	CNC(=N)NCCC[C@H](N)C(=O)O	0.03	0.02	0.16	0.09	0.25	0.06	0.1	0.04	0.12	0.04	0.17	0.06	0.23	0.09	0.23	0.06	0.25	0.05	0.11	0.03	0.09	0.03	0.15	0.04	0.12	0.06	0.16	0.07	0.11	0.04	0.12	0.08	0.12	0.1
1376	CCCc1nc(C(C)(C)O)c(C(=O)O)n1Cc1ccc(-c2ccccc2-c2nnn[nH]2)cc1	0.41	0.07	0.49	0.07	0.38	0.05	0.43	0.11	0.34	0.09	0.41	0.07	0.46	0.06	0.43	0.07	0.46	0.08	0.49	0.08	0.45	0.08	0.43	0.06	0.53	0.05	0.45	0.14	0.41	0.06	0.46	0.06	0.4	0.11
1377	C[S+]([O-])c1ccc(-c2nc(-c3ccc(F)cc3)c(-c3ccncc3)[nH]2)cc1	0.59	0.09	0.5	0.07	0.45	0.05	0.49	0.06	0.46	0.07	0.5	0.08	0.55	0.08	0.57	0.04	0.43	0.04	0.51	0.06	0.43	0.07	0.41	0.08	0.45	0.04	0.44	0.14	0.56	0.09	0.47	0.1	0.54	0.08
1378	COc1ccc(CC(C)N)cc1	0.11	0.04	0.13	0.05	0.18	0.05	0.12	0.07	0.11	0.06	0.15	0.06	0.16	0.04	0.1	0.05	0.17	0.04	0.09	0.04	0.1	0.06	0.1	0.04	0.1	0.04	0.1	0.06	0.11	0.08	0.1	0.04	0.1	0.05
1379	C=C1C(=O)O[C@H]2[C@H]1CCC(C)=CCC[C@@]1(C)O[C@@H]21	0.13	0.05	0.1	0.04	0.18	0.05	0.11	0.04	0.06	0.03	0.12	0.04	0.17	0.05	0.09	0.04	0.15	0.04	0.05	0.04	0.12	0.03	0.12	0.06	0.13	0.02	0.05	0.04	0.07	0.03	0.09	0.03	0.09	0.05
1380	Oc1cc(O)cc(/C=C/c2ccc(O)c(O)c2)c1	0.82	0.08	0.51	0.04	0.53	0.07	0.55	0.14	0.4	0.09	0.52	0.07	0.59	0.09	0.48	0.05	0.54	0.1	0.62	0.09	0.43	0.12	0.43	0.06	0.39	0.07	0.4	0.09	0.4	0.06	0.39	0.06	0.34	0.1
1382	C[N+]1(C)[C@H]2C[C@H](OC(=O)[C@H](CO)c3ccccc3)C[C@@H]1[C@H]1O[C@@H]21	0.06	0.04	0.17	0.06	0.2	0.08	0.14	0.06	0.06	0.03	0.19	0.07	0.18	0.07	0.2	0.06	0.2	0.04	0.07	0.03	0.1	0.05	0.11	0.06	0.16	0.06	0.09	0.03	0.09	0.04	0.09	0.05	0.1	0.08
1383	O=S(=O)(c1ccccc1)N(CC(F)(F)F)c1ccc(C(O)(C(F)(F)F)C(F)(F)F)cc1	0.33	0.05	0.27	0.05	0.33	0.04	0.36	0.12	0.27	0.09	0.33	0.07	0.31	0.06	0.35	0.02	0.27	0.05	0.3	0.08	0.32	0.07	0.3	0.08	0.29	0.08	0.28	0.07	0.25	0.08	0.3	0.05	0.29	0.07
1384	C=C(c1ccc(C(=O)O)cc1)c1cc2c(cc1C)C(C)(C)CCC2(C)C	0.36	0.09	0.35	0.1	0.27	0.11	0.27	0.07	0.27	0.04	0.28	0.08	0.31	0.1	0.3	0.07	0.4	0.08	0.26	0.06	0.23	0.08	0.26	0.08	0.27	0.12	0.35	0.1	0.29	0.07	0.26	0.06	0.28	0.1
1385	O=C1CSC(=O)N1	0.12	0.05	0.2	0.1	0.3	0.04	0.09	0.07	0.1	0.05	0.21	0.07	0.2	0.04	0.27	0.05	0.28	0.06	0.09	0.03	0.12	0.03	0.06	0.04	0.13	0.07	0.12	0.07	0.11	0.02	0.1	0.05	0.09	0.04
1386	CCCCC/C=C\C=C\CCCCCCCCC(=O)O	0.22	0.1	0.02	0.02	0.14	0.05	0.08	0.06	0.08	0.03	0.03	0.02	0.08	0.03	0.02	0.01	0.14	0.06	0.02	0.01	0.04	0.03	0.15	0.05	0.06	0.03	0.11	0.03	0.08	0.05	0.07	0.03	0.06	0.04
1387	CCC1=C[C@@H]2CN(C1)Cc1c([nH]c3ccccc13)[C@@](C(=O)OC)(c1cc3c(cc1OC)N(C)[C@H]1[C@@](O)(C(=O)OC)[C@H](OC(C)=O)[C@]4(CC)C=CCN5CC[C@]31[C@@H]54)C2	0.22	0.04	0.7	0.07	0.56	0.12	0.62	0.17	0.48	0.09	0.64	0.11	0.56	0.13	0.6	0.09	0.66	0.07	0.74	0.08	0.6	0.11	0.62	0.11	0.57	0.1	0.62	0.1	0.58	0.09	0.57	0.11	0.65	0.12
1388	COC[C@H]1OC(=O)c2coc3c2[C@@]1(C)C1=C(C3=O)[C@@H]2CCC(=O)[C@@]2(C)C[C@H]1OC(C)=O	0.08	0.02	0.51	0.06	0.47	0.04	0.49	0.09	0.39	0.07	0.49	0.07	0.43	0.09	0.42	0.07	0.46	0.04	0.49	0.09	0.44	0.12	0.56	0.12	0.47	0.09	0.35	0.08	0.39	0.09	0.4	0.05	0.43	0.11
1389	Nc1nc2c(ncn2[C@@H]2O[C@@H]3COP(=O)(O)O[C@H]3[C@H]2O)c(=O)[nH]1	0.15	0.05	0.51	0.06	0.48	0.07	0.37	0.08	0.29	0.14	0.49	0.05	0.44	0.06	0.52	0.11	0.48	0.06	0.27	0.06	0.33	0.1	0.38	0.09	0.41	0.08	0.28	0.1	0.26	0.06	0.32	0.07	0.24	0.12
1390	C[C@@H](CN1CC(=O)NC(=O)C1)N1CC(=O)NC(=O)C1	0.06	0.04	0.22	0.08	0.35	0.05	0.21	0.07	0.11	0.04	0.32	0.08	0.37	0.08	0.27	0.06	0.3	0.08	0.12	0.04	0.15	0.07	0.19	0.08	0.22	0.07	0.1	0.06	0.12	0.05	0.13	0.05	0.17	0.09
1391	Cc1cn[nH]c1	0.05	0.03	0.11	0.06	0.2	0.06	0.07	0.03	0.09	0.06	0.22	0.12	0.09	0.05	0.11	0.03	0.12	0.05	0.05	0.03	0.14	0.1	0.03	0.03	0.11	0.03	0.12	0.05	0.11	0.05	0.07	0.04	0.11	0.09
1392	O=c1cc(-c2ccccc2)oc2c1ccc1ccccc12	0.86	0.05	0.7	0.08	0.65	0.12	0.51	0.09	0.48	0.07	0.76	0.08	0.71	0.14	0.72	0.09	0.66	0.12	0.53	0.07	0.56	0.09	0.48	0.13	0.42	0.07	0.57	0.08	0.49	0.1	0.44	0.11	0.45	0.14
1393	CO[C@H]1O[C@@H]2O[C@@]3(C)CC[C@H]4[C@H](C)CC[C@@H]([C@H]1C)[C@]42OO3	0.09	0.05	0.18	0.06	0.18	0.05	0.12	0.04	0.09	0.05	0.18	0.04	0.15	0.08	0.19	0.04	0.18	0.04	0.08	0.03	0.11	0.04	0.14	0.06	0.17	0.07	0.07	0.05	0.12	0.03	0.08	0.02	0.1	0.11
1394	C[C@@H]1CC[C@H]2[C@@H](C)C(=O)O[C@@H]3O[C@@]4(C)CC[C@@H]1[C@]32OO4	0.08	0.05	0.16	0.05	0.16	0.03	0.12	0.06	0.1	0.05	0.14	0.05	0.14	0.05	0.13	0.06	0.14	0.04	0.07	0.04	0.11	0.04	0.14	0.05	0.18	0.04	0.07	0.06	0.09	0.04	0.06	0.02	0.07	0.06
1395	O=C(O)CCNC(=O)c1ccc(/N=N/c2ccc(O)c(C(=O)O)c2)cc1	0.72	0.11	0.45	0.11	0.48	0.1	0.4	0.08	0.34	0.09	0.5	0.08	0.5	0.11	0.52	0.12	0.56	0.06	0.42	0.07	0.33	0.07	0.38	0.08	0.42	0.07	0.37	0.1	0.31	0.08	0.44	0.05	0.35	0.08
1396	Nc1c(CC(=O)O)cccc1C(=O)c1ccc(Br)cc1	0.59	0.08	0.46	0.05	0.42	0.03	0.39	0.08	0.37	0.11	0.48	0.09	0.44	0.1	0.48	0.07	0.37	0.06	0.48	0.09	0.29	0.04	0.39	0.09	0.31	0.1	0.31	0.08	0.24	0.04	0.3	0.07	0.35	0.14
1397	CN(Cc1ccc(C(C)(C)C)cc1)Cc1cccc2ccccc12	0.32	0.1	0.43	0.07	0.35	0.12	0.29	0.11	0.34	0.05	0.41	0.09	0.39	0.12	0.4	0.11	0.44	0.07	0.26	0.09	0.32	0.1	0.32	0.1	0.25	0.03	0.36	0.08	0.3	0.07	0.31	0.09	0.38	0.1
1398	C[C@H](CCC(=O)O)[C@H]1CC[C@H]2[C@H]3[C@H](C[C@H](O)[C@@]21C)[C@@]1(C)CC[C@@H](O)C[C@H]1C[C@H]3O	0.1	0.03	0.18	0.06	0.19	0.05	0.22	0.08	0.2	0.07	0.16	0.05	0.17	0.06	0.19	0.07	0.19	0.06	0.16	0.08	0.15	0.08	0.3	0.09	0.25	0.09	0.15	0.06	0.18	0.07	0.16	0.07	0.2	0.1
1400	CC=CC(=O)N(CC)c1ccccc1C	0.36	0.06	0.04	0.02	0.1	0.07	0.09	0.04	0.03	0.02	0.09	0.03	0.1	0.04	0.05	0.03	0.07	0.03	0.03	0.02	0.05	0.04	0.04	0.03	0.07	0.03	0.05	0.06	0.03	0.02	0.03	0.02	0.05	0.03
1401	Cc1c(O)c(=O)ccn1C	0.08	0.02	0.21	0.06	0.27	0.03	0.15	0.03	0.2	0.07	0.19	0.05	0.27	0.05	0.19	0.06	0.25	0.07	0.11	0.07	0.12	0.05	0.08	0.05	0.1	0.03	0.07	0.05	0.19	0.07	0.18	0.08	0.19	0.07
1402	CC(C)OP(=O)(F)OC(C)C	0.13	0.03	0.06	0.03	0.12	0.04	0.08	0.03	0.12	0.09	0.08	0.03	0.07	0.02	0.08	0.04	0.09	0.03	0.05	0.03	0.12	0.05	0.06	0.03	0.06	0.02	0.1	0.04	0.09	0.05	0.06	0.02	0.08	0.06
1403	OCCN(CCO)c1nc(N2CCCCC2)c2nc(N(CCO)CCO)nc(N3CCCCC3)c2n1	0.15	0.04	0.73	0.08	0.71	0.12	0.64	0.17	0.23	0.08	0.71	0.14	0.67	0.15	0.72	0.08	0.66	0.19	0.68	0.1	0.69	0.15	0.71	0.15	0.7	0.05	0.23	0.1	0.3	0.08	0.29	0.09	0.25	0.12
1404	CCc1ccc(C(=O)C(C)CN2CCCCC2)cc1	0.14	0.05	0.07	0.04	0.17	0.07	0.1	0.06	0.06	0.03	0.12	0.03	0.09	0.03	0.1	0.04	0.12	0.04	0.04	0.03	0.12	0.06	0.08	0.04	0.14	0.05	0.05	0.04	0.08	0.05	0.04	0.03	0.07	0.05
1405	CC1(C)O[C@@H]2C[C@H]3[C@@H]4C[C@H](F)C5=CC(=O)C=C[C@]5(C)[C@@]4(F)[C@@H](O)C[C@]3(C)[C@]2(C(=O)CO)O1	0.04	0.03	0.3	0.1	0.19	0.08	0.38	0.1	0.32	0.1	0.21	0.08	0.18	0.08	0.27	0.14	0.19	0.08	0.32	0.12	0.27	0.12	0.43	0.14	0.4	0.15	0.26	0.08	0.35	0.11	0.35	0.1	0.31	0.13
1406	CCC1=C(C)CN(C(=O)NCCc2ccc(S(=O)(=O)NC(=O)N[C@H]3CC[C@H](C)CC3)cc2)C1=O	0.2	0.05	0.27	0.06	0.35	0.06	0.3	0.09	0.19	0.06	0.34	0.06	0.33	0.07	0.31	0.05	0.31	0.07	0.21	0.07	0.2	0.1	0.37	0.11	0.29	0.07	0.18	0.08	0.23	0.1	0.26	0.06	0.23	0.1
1407	Cc1cnc(C(=O)NCCc2ccc(S(=O)(=O)NC(=O)NC3CCCCC3)cc2)cn1	0.18	0.07	0.33	0.06	0.34	0.07	0.32	0.09	0.19	0.09	0.35	0.06	0.31	0.09	0.34	0.06	0.33	0.06	0.28	0.05	0.25	0.08	0.34	0.11	0.4	0.11	0.24	0.06	0.24	0.08	0.26	0.07	0.28	0.14
1408	COC1=C(OC)C(=O)C(CCCCCCCCCCO)=C(C)C1=O	0.11	0.02	0.11	0.02	0.19	0.04	0.12	0.04	0.06	0.03	0.1	0.04	0.22	0.07	0.09	0.03	0.25	0.08	0.06	0.03	0.11	0.05	0.16	0.05	0.13	0.03	0.08	0.05	0.08	0.06	0.07	0.04	0.08	0.06
1409	CCn1cc(C(=O)O)c(=O)c2cc(F)c(N3CCNC(C)C3)c(F)c21	0.09	0.04	0.53	0.11	0.44	0.16	0.43	0.11	0.28	0.1	0.54	0.16	0.48	0.16	0.62	0.13	0.49	0.14	0.42	0.14	0.39	0.1	0.37	0.16	0.36	0.11	0.34	0.09	0.25	0.05	0.3	0.07	0.3	0.14
1410	COC(=O)Nc1nc2cc(C(=O)c3ccccc3)ccc2[nH]1	0.57	0.17	0.46	0.1	0.41	0.1	0.35	0.1	0.23	0.04	0.47	0.1	0.48	0.12	0.49	0.08	0.39	0.14	0.35	0.09	0.28	0.03	0.27	0.11	0.32	0.1	0.29	0.09	0.26	0.07	0.3	0.06	0.17	0.11
1411	CC(=O)O[C@]1(C(C)=O)CC[C@H]2[C@@H]3C=C(C)C4=CC(=O)CC[C@]4(C)[C@H]3CC[C@@]21C	0.06	0.04	0.31	0.08	0.25	0.06	0.2	0.08	0.14	0.06	0.22	0.05	0.24	0.09	0.24	0.11	0.31	0.11	0.14	0.05	0.17	0.09	0.21	0.08	0.21	0.1	0.13	0.07	0.18	0.04	0.16	0.06	0.18	0.07
1412	CC[C@H](C)C(=O)O[C@H]1CCC=C2C=C[C@H](C)[C@H](CC[C@@H]3C[C@@H](O)CC(=O)O3)[C@H]21	0.06	0.02	0.18	0.06	0.18	0.07	0.15	0.04	0.12	0.05	0.15	0.05	0.19	0.07	0.16	0.05	0.15	0.06	0.12	0.07	0.12	0.08	0.2	0.08	0.19	0.08	0.08	0.07	0.15	0.08	0.13	0.04	0.16	0.1
1413	Nc1cc(N2CCCCC2)nc(N)[n+]1[O-]	0.25	0.06	0.41	0.06	0.4	0.09	0.32	0.1	0.32	0.07	0.38	0.11	0.41	0.07	0.36	0.1	0.43	0.05	0.38	0.04	0.33	0.14	0.38	0.1	0.33	0.07	0.27	0.08	0.3	0.12	0.24	0.1	0.3	0.14
1414	COc1ccc2cc([C@H](C)C(=O)O)ccc2c1	0.53	0.08	0.49	0.12	0.4	0.12	0.33	0.08	0.19	0.05	0.44	0.13	0.48	0.11	0.45	0.08	0.46	0.1	0.25	0.09	0.33	0.09	0.21	0.09	0.21	0.05	0.24	0.07	0.13	0.04	0.17	0.07	0.19	0.12
1415	CC(C)[C@H]1CC[C@H](C(=O)N[C@H](Cc2ccccc2)C(=O)O)CC1	0.25	0.06	0.16	0.03	0.24	0.06	0.17	0.04	0.08	0.05	0.14	0.04	0.18	0.08	0.16	0.04	0.22	0.04	0.14	0.05	0.12	0.06	0.16	0.06	0.16	0.06	0.12	0.06	0.09	0.04	0.08	0.06	0.09	0.06
1417	Clc1ccc(CO/N=C(\Cn2ccnc2)c2ccc(Cl)cc2Cl)c(Cl)c1	0.35	0.14	0.25	0.08	0.25	0.07	0.23	0.11	0.22	0.06	0.25	0.04	0.29	0.08	0.35	0.05	0.22	0.07	0.21	0.07	0.18	0.08	0.13	0.07	0.24	0.06	0.25	0.07	0.27	0.09	0.26	0.07	0.21	0.12
1418	Cc1cc(C(C)(C)C)c(O)c(C)c1CC1=NCCN1	0.19	0.03	0.2	0.05	0.27	0.05	0.23	0.05	0.13	0.05	0.2	0.04	0.26	0.05	0.21	0.06	0.23	0.05	0.2	0.06	0.18	0.06	0.24	0.08	0.14	0.07	0.09	0.07	0.14	0.04	0.14	0.07	0.14	0.09
1419	CCCCOc1ccc(OCCCN2CCOCC2)cc1	0.19	0.06	0.12	0.02	0.19	0.05	0.12	0.05	0.1	0.06	0.13	0.03	0.14	0.05	0.1	0.04	0.14	0.03	0.09	0.05	0.13	0.03	0.14	0.05	0.11	0.05	0.11	0.08	0.1	0.04	0.07	0.06	0.09	0.07
1420	O=C(Nc1ccccc1)c1cc([N+](=O)[O-])ccc1Cl	0.64	0.21	0.21	0.04	0.33	0.07	0.23	0.11	0.13	0.08	0.29	0.05	0.32	0.08	0.27	0.04	0.22	0.04	0.18	0.1	0.16	0.06	0.18	0.09	0.16	0.06	0.15	0.05	0.11	0.06	0.17	0.05	0.13	0.07
1421	CO[C@H]1[C@H]([C@@]2(C)O[C@@H]2CC=C(C)C)[C@]2(CC[C@H]1OC(=O)/C=C/C=C/C=C/C=C/C(=O)O)CO2	0.15	0.05	0.16	0.05	0.56	0.18	0.21	0.05	0.15	0.07	0.16	0.06	0.63	0.13	0.21	0.02	0.24	0.06	0.14	0.09	0.17	0.09	0.24	0.1	0.28	0.07	0.15	0.07	0.21	0.09	0.22	0.07	0.21	0.09
1422	C[C@]12C[C@H](O)[C@@]3(F)[C@@H](CCC4=CC(=O)C=C[C@@]43C)[C@@H]1C[C@@H](O)[C@]2(O)C(=O)CO	0.04	0.02	0.29	0.08	0.24	0.05	0.36	0.13	0.28	0.09	0.19	0.08	0.26	0.1	0.29	0.15	0.25	0.07	0.29	0.11	0.26	0.11	0.41	0.14	0.39	0.1	0.25	0.06	0.31	0.12	0.31	0.14	0.24	0.11
1423	C/C(=C\c1ccc(C(=O)O)cc1)c1ccc2c(c1)C(C)(C)CCC2(C)C	0.39	0.08	0.36	0.08	0.3	0.1	0.2	0.05	0.22	0.06	0.3	0.04	0.35	0.08	0.34	0.07	0.42	0.09	0.21	0.05	0.22	0.05	0.2	0.09	0.24	0.07	0.33	0.11	0.25	0.08	0.23	0.07	0.23	0.07
1424	CC(C)=CCC[C@@H](C)[C@H]1CC[C@@]2(C)C3=C(CC[C@]12C)[C@@]1(C)CC[C@H](O)C(C)(C)[C@@H]1CC3	0.15	0.03	0.24	0.06	0.41	0.07	0.19	0.05	0.25	0.09	0.23	0.04	0.38	0.09	0.32	0.05	0.4	0.05	0.17	0.05	0.22	0.04	0.23	0.05	0.23	0.09	0.24	0.06	0.26	0.07	0.23	0.09	0.27	0.08
1425	CCCc1c(OCCCOc2ccc(OCC(=O)O)cc2)ccc(C(C)=O)c1O	0.38	0.05	0.46	0.06	0.38	0.08	0.43	0.06	0.39	0.11	0.36	0.07	0.43	0.09	0.38	0.07	0.43	0.06	0.5	0.13	0.39	0.09	0.47	0.06	0.44	0.11	0.47	0.08	0.46	0.06	0.44	0.1	0.49	0.09
1426	CC1(COc2ccc(CC3SC(=O)NC3=O)cc2)CCCCC1	0.74	0.04	0.19	0.04	0.2	0.03	0.1	0.06	0.07	0.04	0.21	0.05	0.17	0.05	0.18	0.04	0.19	0.04	0.08	0.05	0.07	0.04	0.09	0.06	0.17	0.04	0.07	0.04	0.08	0.04	0.08	0.06	0.06	0.03
1427	N[C@@H](Cc1ccccc1)C(=O)O	0.13	0.03	0.13	0.03	0.28	0.09	0.12	0.05	0.14	0.05	0.13	0.04	0.19	0.05	0.15	0.04	0.29	0.09	0.1	0.03	0.09	0.06	0.1	0.04	0.12	0.03	0.14	0.05	0.06	0.03	0.07	0.05	0.1	0.08
1428	Cc1cccc(C)c1NC(=O)C(C)N	0.11	0.04	0.12	0.02	0.2	0.04	0.17	0.06	0.09	0.04	0.14	0.04	0.21	0.06	0.11	0.04	0.15	0.05	0.16	0.05	0.1	0.04	0.13	0.07	0.09	0.04	0.12	0.06	0.05	0.03	0.06	0.02	0.06	0.05
1429	CCC(=C(CC)c1ccc(O)cc1)c1ccc(O)cc1	0.4	0.23	0.25	0.05	0.22	0.06	0.25	0.13	0.23	0.09	0.21	0.05	0.35	0.13	0.23	0.07	0.28	0.08	0.21	0.09	0.24	0.1	0.25	0.04	0.23	0.06	0.2	0.09	0.3	0.09	0.25	0.06	0.26	0.11
1430	COc1cc2c(cc1O)CC[C@@H]1[C@@H]2CC[C@]2(C)[C@@H](O)CC[C@@H]12	0.2	0.08	0.34	0.08	0.32	0.06	0.18	0.07	0.17	0.06	0.27	0.07	0.27	0.09	0.27	0.09	0.35	0.07	0.18	0.06	0.16	0.13	0.2	0.06	0.26	0.07	0.14	0.05	0.22	0.06	0.18	0.08	0.2	0.1
1431	O=C(O)CCc1cc(I)c(Oc2ccc(O)cc2)c(I)c1	0.57	0.08	0.37	0.03	0.45	0.04	0.37	0.14	0.36	0.1	0.34	0.05	0.45	0.1	0.36	0.07	0.41	0.08	0.39	0.09	0.33	0.1	0.34	0.08	0.36	0.07	0.36	0.11	0.4	0.06	0.38	0.08	0.38	0.08
1432	Nc1nccc2c1ncn2[C@@H]1O[C@H](CO)[C@@H](O)[C@H]1O	0.08	0.04	0.44	0.07	0.48	0.05	0.31	0.07	0.19	0.07	0.43	0.09	0.47	0.08	0.52	0.09	0.46	0.08	0.28	0.05	0.28	0.05	0.28	0.12	0.27	0.05	0.19	0.06	0.23	0.06	0.21	0.07	0.19	0.11
1434	Cc1ccc2c(=O)c3cccc(CC(=O)O)c3oc2c1C	0.66	0.05	0.7	0.06	0.65	0.09	0.56	0.14	0.34	0.06	0.77	0.07	0.74	0.11	0.73	0.08	0.7	0.08	0.53	0.09	0.52	0.1	0.51	0.1	0.38	0.06	0.43	0.11	0.31	0.06	0.35	0.08	0.32	0.16
1435	CC(=O)O[C@H](CC(=O)[O-])C[N+](C)(C)C	0.05	0.03	0.09	0.02	0.12	0.05	0.09	0.05	0.14	0.08	0.12	0.03	0.15	0.03	0.12	0.03	0.16	0.03	0.07	0.03	0.1	0.04	0.07	0.06	0.09	0.03	0.14	0.06	0.12	0.06	0.11	0.07	0.12	0.07
1436	N=C(N)NCCCCN	0.07	0.02	0.19	0.09	0.26	0.09	0.18	0.09	0.26	0.07	0.21	0.05	0.26	0.08	0.2	0.04	0.22	0.03	0.21	0.05	0.18	0.06	0.29	0.1	0.15	0.08	0.28	0.08	0.11	0.05	0.14	0.06	0.14	0.08
1437	N=C(N)NN	0.09	0.07	0.25	0.07	0.32	0.11	0.2	0.09	0.23	0.09	0.32	0.08	0.3	0.1	0.31	0.07	0.33	0.08	0.2	0.11	0.21	0.07	0.24	0.08	0.22	0.1	0.28	0.1	0.18	0.07	0.15	0.08	0.15	0.07
1438	COc1ccc(C[C@H]2NC[C@H](O)[C@H]2OC(C)=O)cc1	0.05	0.03	0.17	0.04	0.26	0.06	0.09	0.05	0.04	0.03	0.2	0.08	0.24	0.06	0.22	0.06	0.26	0.03	0.07	0.04	0.06	0.04	0.08	0.03	0.13	0.05	0.07	0.04	0.05	0.03	0.05	0.04	0.06	0.05
1439	Cc1nc(Nc2ncc(C(=O)Nc3c(C)cccc3Cl)s2)cc(N2CCN(CCO)CC2)n1	0.16	0.07	0.39	0.09	0.64	0.16	0.3	0.1	0.27	0.09	0.42	0.12	0.33	0.06	0.67	0.14	0.35	0.08	0.36	0.06	0.3	0.1	0.31	0.11	0.46	0.08	0.31	0.1	0.35	0.07	0.37	0.08	0.35	0.08
1440	CC(C)C[C@H](NC(=O)[C@H](Cc1ccccc1)NC(=O)c1cnccn1)B(O)O	0.12	0.06	0.34	0.07	0.36	0.11	0.26	0.09	0.11	0.07	0.35	0.09	0.33	0.08	0.36	0.05	0.32	0.08	0.25	0.05	0.2	0.06	0.25	0.05	0.36	0.11	0.18	0.06	0.15	0.05	0.21	0.06	0.18	0.08
1442	C/C=C/C/C=C/CCC(=O)[C@H]1O[C@H]1C(N)=O	0.17	0.04	0.15	0.04	0.23	0.03	0.2	0.08	0.19	0.07	0.19	0.05	0.25	0.06	0.19	0.05	0.2	0.04	0.16	0.05	0.15	0.06	0.19	0.06	0.15	0.04	0.15	0.06	0.1	0.05	0.14	0.06	0.2	0.16
1443	CC(=O)N[C@H](Cc1ccc2ccccc2c1)C(=O)N[C@H](Cc1ccc(Cl)cc1)C(=O)N[C@H](Cc1cccnc1)C(=O)N[C@@H](CO)C(=O)N[C@@H](Cc1ccc(O)cc1)C(=O)N[C@H](CCCNC(N)=O)C(=O)N[C@@H](CC(C)C)C(=O)N[C@@H](CCCNC(=N)N)C(=O)N1CCC[C@H]1C(=O)N[C@H](C)C(N)=O	0.29	0.07	0.64	0.1	0.48	0.07	0.56	0.11	0.62	0.05	0.53	0.11	0.49	0.11	0.51	0.08	0.52	0.06	0.65	0.09	0.56	0.14	0.6	0.05	0.6	0.09	0.64	0.1	0.57	0.05	0.68	0.06	0.64	0.12
1444	Nc1ncnc2c1ncn2[C@@H]1O[C@H](CO)C[C@H]1O	0.07	0.02	0.47	0.07	0.43	0.05	0.25	0.09	0.14	0.06	0.4	0.1	0.44	0.12	0.42	0.1	0.48	0.08	0.25	0.06	0.22	0.05	0.31	0.09	0.25	0.05	0.2	0.12	0.18	0.06	0.17	0.04	0.18	0.07
1445	CCCCCCCCCC(=O)N[C@@H](Cc1c[nH]c2ccccc12)C(=O)N[C@@H](CC(N)=O)C(=O)N[C@@H](CC(=O)O)C(=O)N[C@@H]1C(=O)NCC(=O)N[C@@H](CCCN)C(=O)N[C@@H](CC(=O)O)C(=O)N[C@H](C)C(=O)N[C@@H](CC(=O)O)C(=O)NCC(=O)N[C@H](CO)C(=O)N[C@@H]([C@H](C)CC(=O)O)C(=O)N[C@@H](CC(=O)c2ccccc2N)C(=O)O[C@@H]1C	0.27	0.07	0.6	0.08	0.47	0.09	0.61	0.08	0.6	0.07	0.54	0.12	0.47	0.1	0.49	0.07	0.49	0.06	0.66	0.09	0.59	0.08	0.62	0.07	0.6	0.1	0.64	0.12	0.56	0.06	0.65	0.07	0.62	0.14
1447	N[C@H](CO)C(=O)O	0.02	0.01	0.12	0.07	0.15	0.04	0.15	0.06	0.23	0.09	0.13	0.03	0.17	0.05	0.16	0.04	0.17	0.06	0.18	0.04	0.15	0.05	0.16	0.07	0.17	0.09	0.25	0.12	0.16	0.07	0.12	0.05	0.14	0.05
1448	CC/C=C\C/C=C\C/C=C\C/C=C\C/C=C\CCCC(=O)O	0.25	0.07	0.06	0.03	0.43	0.08	0.09	0.04	0.08	0.03	0.07	0.02	0.24	0.07	0.06	0.02	0.46	0.05	0.03	0.01	0.08	0.06	0.11	0.05	0.1	0.04	0.1	0.03	0.09	0.05	0.08	0.03	0.05	0.06
1449	C[C@]12CC[C@@H]3[C@H]4CC[C@H](O)C=C4CC[C@H]3[C@@H]1CC[C@@H]2O	0.17	0.04	0.17	0.05	0.19	0.05	0.12	0.04	0.1	0.04	0.12	0.07	0.1	0.04	0.18	0.06	0.17	0.07	0.08	0.04	0.08	0.05	0.15	0.07	0.17	0.07	0.08	0.06	0.12	0.07	0.09	0.04	0.1	0.05
1450	Nc1nc2c(ncn2COC(CO)CO)c(=O)[nH]1	0.06	0.02	0.38	0.09	0.38	0.07	0.22	0.08	0.16	0.04	0.32	0.09	0.43	0.08	0.39	0.11	0.43	0.09	0.19	0.03	0.2	0.05	0.25	0.06	0.25	0.04	0.2	0.08	0.17	0.07	0.17	0.06	0.16	0.08
1451	COc1cc2ncnc(Nc3ccc(F)c(Cl)c3)c2cc1OCCCN1CCOCC1	0.14	0.08	0.5	0.09	0.5	0.12	0.37	0.08	0.25	0.1	0.56	0.11	0.42	0.1	0.5	0.1	0.44	0.07	0.39	0.11	0.38	0.1	0.33	0.09	0.46	0.08	0.43	0.1	0.39	0.1	0.37	0.11	0.39	0.1
1452	Cc1cc(SCc2sc(-c3ccc(C(F)(F)F)cc3)nc2C)ccc1OCC(=O)O	0.54	0.13	0.33	0.08	0.29	0.05	0.25	0.09	0.29	0.07	0.32	0.06	0.32	0.05	0.38	0.08	0.35	0.05	0.25	0.07	0.26	0.07	0.26	0.06	0.4	0.06	0.34	0.1	0.37	0.08	0.39	0.08	0.4	0.14
1453	N[C@@H](CCS)C(=O)O	0.04	0.02	0.1	0.06	0.13	0.03	0.08	0.05	0.14	0.05	0.08	0.03	0.11	0.04	0.17	0.06	0.13	0.04	0.09	0.04	0.06	0.04	0.09	0.05	0.06	0.04	0.16	0.05	0.09	0.03	0.09	0.04	0.09	0.06
1454	CC#CCC(C)[C@H](O)/C=C/[C@@H]1[C@H]2C/C(=C/CCCC(=O)O)C[C@H]2C[C@H]1O	0.09	0.02	0.13	0.04	0.25	0.04	0.16	0.05	0.1	0.05	0.13	0.04	0.21	0.04	0.15	0.06	0.18	0.06	0.1	0.03	0.1	0.06	0.22	0.09	0.18	0.05	0.08	0.06	0.13	0.05	0.13	0.05	0.11	0.07
1455	CC(C)Cn1cnc2c(N)nc3ccccc3c21	0.38	0.05	0.67	0.15	0.62	0.14	0.48	0.11	0.24	0.08	0.79	0.04	0.69	0.07	0.73	0.05	0.7	0.16	0.5	0.08	0.39	0.09	0.5	0.1	0.34	0.08	0.38	0.09	0.25	0.04	0.24	0.1	0.23	0.12
1456	CCc1c2c(nc3ccc(OC(=O)N4CCC(N5CCCCC5)CC4)cc13)-c1cc3c(c(=O)n1C2)COC(=O)[C@]3(O)CC	0.2	0.05	0.83	0.06	0.7	0.12	0.75	0.08	0.44	0.11	0.84	0.03	0.74	0.15	0.78	0.11	0.85	0.02	0.75	0.07	0.67	0.12	0.7	0.07	0.61	0.1	0.6	0.1	0.6	0.07	0.57	0.1	0.6	0.1
1457	CC(C)S[C@@H]1O[C@H](CO)[C@H](O)[C@H](O)[C@H]1O	0.04	0.03	0.13	0.04	0.19	0.05	0.18	0.08	0.12	0.06	0.12	0.06	0.15	0.05	0.16	0.04	0.2	0.06	0.12	0.06	0.14	0.09	0.19	0.05	0.16	0.04	0.09	0.05	0.11	0.07	0.11	0.07	0.08	0.06
1458	N=C(N)NCCC[C@H](N)C(=O)O	0.03	0.02	0.23	0.13	0.3	0.09	0.18	0.07	0.24	0.07	0.21	0.08	0.3	0.1	0.27	0.07	0.31	0.06	0.22	0.04	0.13	0.04	0.27	0.09	0.16	0.07	0.31	0.1	0.13	0.05	0.16	0.08	0.17	0.08
1459	CC(C)OC(=O)CCC/C=C\C[C@H]1[C@@H](O)C[C@@H](O)[C@@H]1CC[C@@H](O)CCc1ccccc1	0.13	0.05	0.12	0.03	0.2	0.06	0.21	0.14	0.15	0.04	0.1	0.04	0.17	0.04	0.15	0.02	0.13	0.03	0.11	0.05	0.1	0.07	0.23	0.07	0.18	0.06	0.18	0.09	0.2	0.07	0.19	0.04	0.2	0.12
1460	C[C@H]1COc2c(N3CCN(C)CC3)c(F)cc3c(=O)c(C(=O)O)cn1c23	0.06	0.03	0.62	0.09	0.48	0.19	0.5	0.11	0.27	0.11	0.63	0.14	0.59	0.14	0.68	0.13	0.62	0.14	0.5	0.12	0.41	0.07	0.47	0.17	0.45	0.08	0.34	0.08	0.31	0.08	0.36	0.08	0.36	0.16
1461	Nc1ccccc1NC(=O)c1ccc(CNC(=O)OCc2cccnc2)cc1	0.45	0.07	0.42	0.06	0.35	0.08	0.36	0.07	0.28	0.04	0.4	0.07	0.36	0.09	0.4	0.06	0.38	0.05	0.49	0.04	0.3	0.08	0.38	0.08	0.39	0.08	0.36	0.14	0.29	0.07	0.36	0.07	0.3	0.1
1462	NCc1cc(O)no1	0.05	0.02	0.32	0.12	0.37	0.06	0.17	0.05	0.19	0.1	0.26	0.05	0.32	0.06	0.38	0.09	0.37	0.1	0.14	0.04	0.14	0.06	0.13	0.03	0.12	0.05	0.16	0.05	0.19	0.09	0.14	0.08	0.13	0.07
1463	COc1c(C)c2c(c(O)c1C/C=C(\C)CCC(=O)O)C(=O)OC2	0.26	0.04	0.24	0.04	0.36	0.07	0.27	0.09	0.24	0.06	0.27	0.09	0.31	0.07	0.26	0.06	0.39	0.07	0.24	0.09	0.21	0.07	0.3	0.09	0.24	0.09	0.17	0.08	0.26	0.09	0.21	0.08	0.25	0.08
1464	CO[C@@H]1[C@@H](OC(N)=O)[C@@H](O)[C@H](Oc2ccc3c(O)c(NC(=O)c4ccc(O)c(CC=C(C)C)c4)c(=O)oc3c2C)OC1(C)C	0.22	0.03	0.84	0.06	0.64	0.12	0.79	0.06	0.7	0.1	0.67	0.08	0.65	0.09	0.67	0.11	0.62	0.11	0.8	0.07	0.73	0.1	0.77	0.08	0.74	0.06	0.79	0.1	0.76	0.09	0.78	0.07	0.79	0.1
1465	CC1COc2c(N3CCN(C)CC3)c(F)cc3c(=O)c(C(=O)O)cn1c23	0.06	0.03	0.62	0.09	0.48	0.19	0.5	0.11	0.27	0.11	0.63	0.14	0.59	0.14	0.68	0.13	0.62	0.14	0.5	0.12	0.41	0.07	0.47	0.17	0.45	0.08	0.34	0.08	0.31	0.08	0.36	0.08	0.36	0.16
1466	CCCCCCCC/C=C\CCCCCCCC(=O)Oc1ccc2c(c1)CC[C@@H]1[C@@H]2CC[C@]2(C)C(=O)CC[C@@H]12	0.18	0.04	0.29	0.07	0.29	0.04	0.19	0.07	0.21	0.06	0.19	0.04	0.31	0.05	0.25	0.07	0.33	0.07	0.13	0.04	0.2	0.13	0.21	0.08	0.27	0.06	0.19	0.06	0.21	0.06	0.21	0.06	0.23	0.06
1467	NNCCc1ccccc1	0.69	0.15	0.11	0.03	0.17	0.03	0.12	0.05	0.17	0.06	0.1	0.06	0.1	0.04	0.12	0.02	0.2	0.06	0.08	0.03	0.15	0.09	0.1	0.05	0.14	0.03	0.1	0.07	0.07	0.04	0.08	0.04	0.1	0.05
1468	NCCCCN	0.1	0.03	0.16	0.1	0.2	0.04	0.19	0.08	0.39	0.13	0.19	0.05	0.21	0.09	0.13	0.05	0.15	0.03	0.35	0.08	0.27	0.05	0.32	0.08	0.17	0.09	0.48	0.14	0.19	0.05	0.2	0.1	0.21	0.12
1469	O=c1c(OC2O[C@H](CO)[C@@H](O)[C@H](O)[C@H]2O)c(-c2ccc(O)c(O)c2)oc2cc(O)cc(O)c12	0.44	0.1	0.78	0.06	0.68	0.05	0.8	0.1	0.75	0.09	0.68	0.14	0.67	0.08	0.73	0.09	0.55	0.09	0.85	0.12	0.79	0.08	0.84	0.1	0.71	0.13	0.85	0.11	0.79	0.08	0.81	0.08	0.85	0.1
1470	C#CCN[C@@H]1CCc2ccccc21	0.17	0.05	0.15	0.03	0.24	0.08	0.1	0.05	0.06	0.04	0.17	0.04	0.19	0.06	0.18	0.05	0.22	0.04	0.06	0.04	0.17	0.12	0.07	0.04	0.1	0.03	0.05	0.04	0.07	0.05	0.05	0.03	0.04	0.04
1471	c1nc2c(NC3CCCCC3)nc(Nc3ccc(N4CCOCC4)cc3)nc2[nH]1	0.2	0.02	0.53	0.06	0.47	0.05	0.4	0.08	0.19	0.07	0.51	0.07	0.47	0.09	0.53	0.04	0.49	0.07	0.41	0.07	0.34	0.13	0.38	0.08	0.47	0.09	0.27	0.11	0.27	0.09	0.28	0.1	0.24	0.13
1473	CC[C@H]1OC(=O)[C@H](C)[C@@H](O[C@H]2C[C@@](C)(OC)[C@@H](O)[C@H](C)O2)[C@H](C)[C@@H](O[C@@H]2O[C@H](C)C[C@H](N(C)C)[C@H]2O)[C@](C)(O)C[C@@H](C)C(=NOCOCCOC)[C@H](C)[C@@H](O)[C@]1(C)O	0.1	0.02	0.2	0.05	0.2	0.08	0.32	0.13	0.25	0.11	0.2	0.09	0.19	0.08	0.21	0.06	0.17	0.06	0.33	0.09	0.31	0.08	0.42	0.12	0.39	0.13	0.26	0.1	0.32	0.12	0.31	0.09	0.37	0.13
1474	CNC(=O)c1cc(Oc2ccc(NC(=O)Nc3ccc(Cl)c(C(F)(F)F)c3)cc2)ccn1	0.38	0.08	0.38	0.09	0.37	0.09	0.38	0.06	0.34	0.09	0.4	0.07	0.38	0.11	0.44	0.11	0.38	0.04	0.45	0.05	0.39	0.12	0.4	0.11	0.5	0.08	0.38	0.11	0.38	0.09	0.42	0.06	0.41	0.09
1475	O=C(CCCCCCC(=O)Nc1ccccc1)NO	0.33	0.07	0.08	0.02	0.2	0.06	0.14	0.05	0.08	0.04	0.1	0.03	0.2	0.04	0.13	0.03	0.14	0.05	0.07	0.03	0.06	0.05	0.1	0.05	0.14	0.04	0.09	0.05	0.06	0.04	0.08	0.04	0.07	0.07
1476	CCN(CC)CCNC(=O)C1C(C)=NC(/C=C2\C(=O)Nc3ccc(F)cc32)=C1C	0.12	0.01	0.27	0.06	0.4	0.08	0.26	0.1	0.13	0.05	0.37	0.08	0.38	0.07	0.33	0.07	0.37	0.06	0.2	0.07	0.17	0.09	0.24	0.1	0.27	0.06	0.13	0.06	0.14	0.08	0.17	0.05	0.14	0.06
1477	C[C@H](O)[C@H](O)[C@H]1CNc2[nH]c(N)nc(=O)c2N1	0.06	0.01	0.66	0.07	0.62	0.13	0.19	0.06	0.14	0.03	0.62	0.09	0.66	0.12	0.67	0.1	0.64	0.14	0.23	0.07	0.2	0.1	0.23	0.06	0.24	0.05	0.17	0.07	0.16	0.08	0.17	0.07	0.13	0.09
1478	C=C/C(C)=C/CC1(C)SC(=O)C(C)=C1O	0.27	0.05	0.13	0.03	0.22	0.02	0.14	0.06	0.17	0.09	0.18	0.04	0.23	0.05	0.2	0.05	0.26	0.03	0.1	0.04	0.15	0.07	0.14	0.05	0.16	0.07	0.07	0.05	0.15	0.07	0.14	0.05	0.17	0.09
1479	Cn1cncc1[C@@](N)(c1ccc(Cl)cc1)c1ccc2c(c1)c(-c1cccc(Cl)c1)cc(=O)n2C	0.51	0.04	0.71	0.08	0.53	0.09	0.7	0.07	0.5	0.11	0.71	0.06	0.65	0.08	0.68	0.11	0.63	0.09	0.67	0.06	0.57	0.13	0.57	0.09	0.52	0.1	0.58	0.14	0.61	0.06	0.61	0.09	0.63	0.14
1480	CO[C@H]1[C@H]([C@@]2(C)O[C@@H]2CC=C(C)C)[C@]2(CC[C@H]1OC(=O)NC(=O)CCl)CO2	0.08	0.03	0.15	0.05	0.27	0.06	0.14	0.03	0.09	0.05	0.17	0.05	0.21	0.08	0.2	0.06	0.19	0.03	0.09	0.06	0.16	0.09	0.17	0.07	0.21	0.08	0.08	0.06	0.09	0.05	0.1	0.06	0.12	0.08
1482	N[C@H]1[C@@H]2CN(c3nc4c(cc3F)c(=O)c(C(=O)O)cn4-c3ccc(F)cc3F)C[C@H]12	0.28	0.1	0.67	0.08	0.57	0.11	0.67	0.08	0.4	0.09	0.61	0.15	0.53	0.17	0.66	0.14	0.6	0.13	0.6	0.1	0.6	0.07	0.68	0.11	0.61	0.05	0.56	0.06	0.52	0.05	0.55	0.09	0.55	0.17
1483	O=c1ccn([C@@H]2O[C@H](COP(=O)(O)OP(=O)(O)OP(=O)(O)O)[C@@H](O)[C@H]2O)c(=O)[nH]1	0.19	0.05	0.36	0.05	0.39	0.05	0.35	0.04	0.31	0.07	0.44	0.06	0.37	0.06	0.42	0.06	0.39	0.07	0.29	0.05	0.39	0.05	0.36	0.09	0.35	0.09	0.28	0.07	0.3	0.09	0.32	0.08	0.29	0.11
1484	O=C(O)/C=C/c1c[nH]cn1	0.11	0.04	0.24	0.11	0.28	0.06	0.1	0.04	0.12	0.06	0.22	0.05	0.28	0.1	0.33	0.06	0.32	0.06	0.1	0.04	0.06	0.04	0.1	0.05	0.1	0.04	0.09	0.06	0.09	0.04	0.1	0.05	0.09	0.06
1485	COc1ccc(CCN(C)CCCC(C#N)(c2ccc(OC)c(OC)c2)C(C)C)cc1OC	0.09	0.06	0.33	0.08	0.22	0.02	0.23	0.06	0.23	0.09	0.22	0.09	0.24	0.07	0.3	0.05	0.3	0.07	0.31	0.1	0.28	0.12	0.25	0.12	0.36	0.07	0.37	0.1	0.32	0.1	0.3	0.12	0.4	0.17
1486	C=CC(N)CCC(=O)O	0.03	0.02	0.11	0.05	0.18	0.05	0.07	0.04	0.12	0.04	0.1	0.03	0.13	0.05	0.15	0.08	0.22	0.08	0.11	0.03	0.09	0.06	0.09	0.07	0.08	0.04	0.11	0.05	0.06	0.05	0.08	0.04	0.08	0.06
1487	CN1CCN(C(=O)OC2c3nccnc3C(=O)N2c2ccc(Cl)cn2)CC1	0.15	0.04	0.25	0.11	0.35	0.04	0.26	0.08	0.14	0.08	0.35	0.04	0.29	0.03	0.32	0.09	0.33	0.05	0.25	0.08	0.17	0.08	0.2	0.08	0.36	0.06	0.16	0.06	0.2	0.05	0.2	0.08	0.15	0.09
1488	O=C(O)c1cc(C(=O)O)c2c(n1)C(=O)C(=O)c1cc(C(=O)O)[nH]c1-2	0.29	0.05	0.48	0.09	0.56	0.09	0.44	0.05	0.34	0.1	0.54	0.07	0.57	0.08	0.61	0.11	0.56	0.04	0.41	0.06	0.44	0.08	0.45	0.06	0.4	0.06	0.39	0.09	0.31	0.1	0.39	0.07	0.32	0.06
1489	O=[N+]([O-])c1cn2c(n1)OC[C@@H](OCc1ccc(OC(F)(F)F)cc1)C2	0.32	0.06	0.34	0.06	0.34	0.06	0.22	0.07	0.17	0.05	0.34	0.05	0.34	0.04	0.36	0.08	0.39	0.06	0.23	0.05	0.25	0.09	0.24	0.06	0.33	0.07	0.17	0.08	0.18	0.05	0.21	0.05	0.21	0.09
1490	CCCCCC/C=C\CCCCCCCC(=O)O	0.3	0.12	0.01	0.01	0.09	0.06	0.07	0.06	0.05	0.02	0.02	0.01	0.05	0.03	0.01	0.01	0.08	0.04	0.01	0.01	0.03	0.02	0.14	0.06	0.05	0.03	0.11	0.03	0.06	0.05	0.04	0.02	0.04	0.04
1491	OCCCO	0.02	0.01	0.04	0.03	0.08	0.05	0.11	0.08	0.11	0.07	0.09	0.05	0.05	0.02	0.06	0.03	0.08	0.04	0.1	0.02	0.17	0.08	0.11	0.04	0.15	0.09	0.13	0.12	0.11	0.05	0.08	0.05	0.11	0.04
1492	CC(C)(C)c1cc(O)c(C(C)(C)C)cc1O	0.15	0.05	0.11	0.05	0.18	0.08	0.2	0.07	0.16	0.07	0.09	0.02	0.18	0.07	0.08	0.04	0.15	0.05	0.16	0.07	0.23	0.1	0.14	0.04	0.14	0.06	0.13	0.07	0.18	0.06	0.17	0.07	0.13	0.06
1493	CCCCCCCCCCCC[N+](C)(C)CC(=O)[O-]	0.27	0.07	0.09	0.05	0.1	0.04	0.1	0.05	0.13	0.08	0.1	0.03	0.1	0.05	0.1	0.04	0.11	0.06	0.07	0.03	0.08	0.04	0.17	0.09	0.08	0.03	0.12	0.06	0.15	0.04	0.14	0.07	0.14	0.12
1494	O=C(O)c1cccnc1C(=O)O	0.09	0.04	0.2	0.09	0.34	0.07	0.16	0.04	0.17	0.08	0.2	0.06	0.32	0.1	0.31	0.09	0.29	0.1	0.15	0.05	0.14	0.07	0.17	0.06	0.13	0.05	0.14	0.08	0.14	0.07	0.11	0.05	0.08	0.06
1495	COCCOCCOCCOCCOCCO	0.08	0.03	0.07	0.03	0.19	0.07	0.08	0.04	0.09	0.05	0.14	0.06	0.13	0.04	0.12	0.05	0.12	0.05	0.07	0.03	0.08	0.05	0.11	0.06	0.11	0.06	0.19	0.07	0.09	0.04	0.07	0.04	0.08	0.06
1496	CCOCCOCCOCCOCCOCCOCC	0.13	0.04	0.07	0.03	0.23	0.06	0.09	0.04	0.11	0.05	0.13	0.05	0.14	0.04	0.14	0.05	0.13	0.06	0.07	0.03	0.09	0.06	0.14	0.07	0.11	0.05	0.2	0.08	0.1	0.04	0.07	0.04	0.08	0.04
1497	O=[N+]([O-])c1ccc(-c2ccccc2)cc1	0.64	0.13	0.25	0.06	0.33	0.06	0.21	0.05	0.14	0.08	0.3	0.08	0.4	0.09	0.26	0.07	0.28	0.09	0.12	0.05	0.25	0.1	0.1	0.06	0.13	0.03	0.13	0.06	0.1	0.05	0.11	0.04	0.14	0.06
1498	CCCCC(CC)CCC(CC(C)C)OS(=O)(=O)[O-]	0.23	0.07	0.07	0.04	0.14	0.06	0.11	0.03	0.11	0.05	0.11	0.05	0.09	0.04	0.11	0.05	0.17	0.06	0.04	0.02	0.09	0.06	0.11	0.05	0.08	0.03	0.1	0.06	0.09	0.03	0.08	0.05	0.08	0.08
1499	CCCCCC[C@@H](O)C/C=C\CCCCCCCC(=O)O	0.15	0.06	0.02	0.01	0.09	0.07	0.07	0.03	0.06	0.03	0.02	0.01	0.07	0.02	0.02	0.01	0.08	0.05	0.02	0.02	0.03	0.03	0.09	0.04	0.06	0.04	0.08	0.04	0.08	0.05	0.04	0.02	0.04	0.06
1500	O=C(O)CN(CCO)CCO	0.02	0.01	0.06	0.02	0.19	0.04	0.08	0.03	0.12	0.06	0.08	0.03	0.15	0.04	0.09	0.04	0.15	0.05	0.09	0.03	0.06	0.03	0.1	0.05	0.09	0.04	0.13	0.07	0.09	0.04	0.08	0.04	0.1	0.06
1501	C[C@]12C(=O)OC(=O)[C@@]1(C)C1CCC2O1	0.05	0.03	0.08	0.03	0.18	0.07	0.08	0.04	0.12	0.05	0.14	0.04	0.14	0.03	0.14	0.02	0.13	0.06	0.07	0.04	0.13	0.05	0.08	0.05	0.11	0.04	0.06	0.04	0.08	0.03	0.09	0.03	0.09	0.07
1502	CCOP(O)OCC	0.04	0.02	0.03	0.01	0.1	0.02	0.04	0.02	0.1	0.09	0.06	0.02	0.04	0.02	0.06	0.03	0.05	0.01	0.05	0.03	0.08	0.05	0.04	0.03	0.05	0.03	0.12	0.05	0.08	0.06	0.06	0.04	0.05	0.03
1503	O=C1OCCN1N=Cc1ccc([N+](=O)[O-])o1	0.18	0.05	0.37	0.07	0.36	0.09	0.11	0.06	0.08	0.06	0.32	0.09	0.43	0.06	0.37	0.08	0.4	0.08	0.08	0.03	0.1	0.06	0.1	0.05	0.12	0.04	0.08	0.06	0.08	0.03	0.07	0.04	0.07	0.04
1504	CCCCCCCC/C=C\CCCCCCCC(=O)OCC(O)CO	0.13	0.06	0.03	0.02	0.11	0.04	0.08	0.04	0.09	0.02	0.05	0.02	0.1	0.02	0.07	0.02	0.09	0.02	0.05	0.03	0.07	0.04	0.11	0.05	0.15	0.04	0.12	0.06	0.11	0.06	0.07	0.04	0.06	0.04
1505	CCCCCCCCCCCCCCCC=O	0.17	0.05	0.03	0.02	0.06	0.03	0.05	0.03	0.07	0.03	0.03	0.02	0.04	0.02	0.01	0.01	0.06	0.02	0.03	0.02	0.06	0.03	0.08	0.03	0.06	0.04	0.09	0.04	0.06	0.04	0.06	0.03	0.06	0.06
1506	CCCCCCCCCCCCOS(=O)(=O)O	0.3	0.08	0.04	0.01	0.13	0.07	0.1	0.06	0.05	0.02	0.06	0.04	0.05	0.03	0.06	0.04	0.09	0.02	0.02	0.01	0.03	0.03	0.14	0.06	0.06	0.03	0.07	0.03	0.04	0.03	0.02	0.02	0.04	0.05
1507	CC(C)=CCC[C@](C)(O)[C@@H]1CC=C(C)CC1	0.08	0.04	0.06	0.02	0.09	0.04	0.05	0.03	0.05	0.03	0.08	0.03	0.08	0.03	0.07	0.03	0.1	0.05	0.03	0.02	0.06	0.04	0.07	0.03	0.07	0.03	0.04	0.04	0.05	0.03	0.05	0.03	0.04	0.03
1510	CN(C)c1ccc(/N=N/c2ccccc2C(=O)O)cc1	0.91	0.04	0.3	0.09	0.27	0.07	0.27	0.09	0.2	0.07	0.31	0.07	0.29	0.12	0.33	0.05	0.24	0.06	0.23	0.09	0.22	0.05	0.23	0.06	0.18	0.04	0.19	0.07	0.17	0.05	0.2	0.05	0.18	0.1
1511	CCCCCCCCCC[N+](C)(C)[O-]	0.34	0.07	0.15	0.07	0.16	0.06	0.15	0.08	0.23	0.06	0.17	0.05	0.14	0.06	0.15	0.06	0.12	0.04	0.13	0.05	0.15	0.06	0.21	0.1	0.12	0.06	0.18	0.06	0.18	0.07	0.15	0.09	0.21	0.12
1512	O=C(O)C(=O)Cc1ccccc1	0.14	0.08	0.1	0.05	0.24	0.05	0.1	0.05	0.08	0.05	0.12	0.04	0.14	0.08	0.13	0.04	0.24	0.06	0.05	0.02	0.13	0.06	0.07	0.04	0.11	0.02	0.08	0.04	0.05	0.03	0.07	0.03	0.09	0.07
1514	S=[Se]=S	0.51	0.1	0.2	0.05	0.41	0.07	0.2	0.06	0.18	0.07	0.45	0.1	0.28	0.05	0.26	0.05	0.37	0.07	0.22	0.06	0.17	0.07	0.21	0.08	0.21	0.05	0.22	0.05	0.17	0.05	0.13	0.03	0.18	0.09
1515	Cc1cccc(N(C)C(=S)Oc2ccc3ccccc3c2)c1	0.54	0.17	0.45	0.08	0.38	0.06	0.32	0.06	0.31	0.09	0.44	0.11	0.47	0.09	0.48	0.11	0.43	0.1	0.32	0.09	0.32	0.09	0.26	0.08	0.3	0.03	0.36	0.09	0.34	0.05	0.33	0.09	0.3	0.06
1516	O=c1[nH]c(=O)c2[nH]c(=O)[nH]c2[nH]1	0.19	0.06	0.33	0.07	0.37	0.07	0.27	0.09	0.24	0.05	0.3	0.07	0.4	0.07	0.4	0.09	0.35	0.09	0.25	0.07	0.26	0.08	0.28	0.14	0.22	0.07	0.25	0.08	0.2	0.05	0.17	0.06	0.18	0.16
1517	OC[C@H](O)[C@@H](O)[C@H](O)CO	0.02	0.02	0.12	0.06	0.15	0.09	0.19	0.06	0.16	0.09	0.1	0.07	0.13	0.07	0.12	0.05	0.14	0.08	0.16	0.05	0.13	0.08	0.16	0.07	0.16	0.08	0.16	0.06	0.14	0.05	0.14	0.08	0.15	0.16
1518	COc1cc(-c2ccc(=O)[nH]n2)ccc1OC(F)F	0.39	0.09	0.43	0.07	0.4	0.11	0.27	0.09	0.15	0.05	0.47	0.07	0.49	0.06	0.49	0.06	0.45	0.1	0.22	0.05	0.2	0.06	0.19	0.06	0.23	0.05	0.14	0.07	0.13	0.04	0.15	0.04	0.09	0.05
1519	C[C@@](N)(C(=O)O)c1ccc(C(=O)O)cc1	0.16	0.04	0.21	0.06	0.37	0.06	0.17	0.07	0.15	0.05	0.26	0.07	0.3	0.09	0.28	0.06	0.36	0.1	0.17	0.05	0.14	0.07	0.12	0.05	0.16	0.05	0.16	0.06	0.09	0.03	0.12	0.06	0.11	0.07
1520	CCN1CCCC1CNC(=O)c1cc(S(N)(=O)=O)ccc1OC	0.06	0.04	0.25	0.07	0.28	0.08	0.14	0.06	0.1	0.05	0.32	0.13	0.25	0.08	0.37	0.07	0.37	0.05	0.11	0.05	0.13	0.06	0.14	0.08	0.19	0.05	0.12	0.05	0.12	0.04	0.13	0.06	0.11	0.07
1521	Cc1nc2sccn2c(=O)c1CCN1CCC(=C(c2ccc(F)cc2)c2ccc(F)cc2)CC1	0.26	0.1	0.52	0.1	0.37	0.07	0.53	0.09	0.37	0.11	0.48	0.08	0.41	0.14	0.49	0.08	0.51	0.05	0.51	0.11	0.37	0.12	0.44	0.05	0.45	0.08	0.48	0.16	0.52	0.07	0.49	0.09	0.45	0.17
1522	N[C@@H](Cn1cc(F)c(=O)[nH]c1=O)C(=O)O	0.14	0.04	0.38	0.07	0.4	0.04	0.21	0.09	0.21	0.09	0.39	0.06	0.43	0.05	0.44	0.05	0.45	0.09	0.18	0.05	0.14	0.06	0.18	0.03	0.22	0.04	0.21	0.09	0.13	0.05	0.19	0.11	0.15	0.1
1523	CCN1CCCC1CNC(=O)c1cc(S(=O)(=O)CC)c(N)cc1OC	0.05	0.02	0.36	0.04	0.37	0.08	0.3	0.05	0.25	0.09	0.38	0.06	0.31	0.07	0.43	0.1	0.44	0.02	0.3	0.06	0.27	0.07	0.34	0.11	0.35	0.07	0.26	0.11	0.23	0.05	0.25	0.08	0.27	0.1
1524	COc1cc2c(cc1OC)C1CC(=O)C(CC(C)C)CN1CC2	0.09	0.03	0.51	0.23	0.56	0.17	0.11	0.06	0.06	0.04	0.58	0.21	0.63	0.03	0.5	0.21	0.56	0.19	0.1	0.05	0.11	0.05	0.1	0.05	0.14	0.04	0.07	0.04	0.11	0.05	0.08	0.04	0.1	0.06
1525	CC1(C)CCC(c2ccc(Cl)cc2)=C(CN2CCN(c3ccc(C(=O)NS(=O)(=O)c4ccc(N[C@H](CCN5CCOCC5)CSc5ccccc5)c(S(=O)(=O)C(F)(F)F)c4)cc3)CC2)C1	0.38	0.05	0.56	0.04	0.49	0.03	0.5	0.09	0.51	0.05	0.51	0.07	0.48	0.04	0.52	0.07	0.53	0.04	0.6	0.07	0.53	0.12	0.55	0.09	0.56	0.06	0.57	0.15	0.6	0.05	0.55	0.1	0.65	0.12
1526	CN(NC(=O)CC(=O)NN(C)C(=S)c1ccccc1)C(=S)c1ccccc1	0.41	0.07	0.3	0.05	0.36	0.06	0.31	0.06	0.23	0.1	0.32	0.06	0.35	0.05	0.32	0.04	0.32	0.06	0.29	0.06	0.31	0.1	0.23	0.08	0.36	0.07	0.28	0.08	0.25	0.06	0.27	0.09	0.26	0.08
1527	C[C@H](O)[C@H](O)[C@@H](O)[C@@H](O)C=O	0.01	0.01	0.09	0.05	0.16	0.07	0.17	0.07	0.09	0.07	0.08	0.05	0.13	0.05	0.14	0.05	0.15	0.08	0.15	0.07	0.11	0.06	0.16	0.08	0.12	0.06	0.1	0.06	0.12	0.05	0.12	0.07	0.08	0.07
1528	O=c1cc(N2CCOCC2)oc2c(-c3ccccc3)cccc12	0.48	0.05	0.69	0.05	0.55	0.07	0.58	0.12	0.4	0.09	0.7	0.09	0.63	0.06	0.64	0.08	0.62	0.1	0.56	0.09	0.49	0.12	0.53	0.1	0.39	0.08	0.51	0.1	0.48	0.09	0.43	0.14	0.49	0.12
1529	C[C@H](CCC(=O)O)[C@H]1CC[C@H]2[C@@H]3CC[C@@H]4C[C@H](O)CC[C@]4(C)[C@H]3C[C@H](O)[C@@]21C	0.13	0.05	0.17	0.06	0.18	0.06	0.16	0.06	0.15	0.05	0.13	0.04	0.12	0.05	0.19	0.07	0.16	0.07	0.13	0.07	0.09	0.05	0.24	0.07	0.22	0.05	0.15	0.06	0.14	0.05	0.15	0.07	0.18	0.12
1530	Cc1cn(-c2cc(NC(=O)c3ccc(C)c(Nc4nccc(-c5cccnc5)n4)c3)cc(C(F)(F)F)c2)cn1	0.45	0.07	0.48	0.06	0.41	0.05	0.5	0.09	0.37	0.08	0.5	0.06	0.47	0.11	0.49	0.07	0.47	0.06	0.52	0.05	0.44	0.09	0.46	0.08	0.53	0.06	0.41	0.13	0.46	0.08	0.5	0.12	0.46	0.13
1531	CN[C@H](CC(C)C)C(=O)N[C@H]1C(=O)N[C@@H](CC(N)=O)C(=O)N[C@H]2C(=O)N[C@H]3C(=O)N[C@H](C(=O)N[C@H](C(=O)O)c4cc(O)cc(O)c4-c4cc3ccc4O)[C@H](O)c3ccc(c(Cl)c3)Oc3cc2cc(c3O[C@@H]2O[C@H](CO)[C@@H](O)[C@H](O)[C@H]2O[C@H]2C[C@](C)(N)[C@H](O)[C@H](C)O2)Oc2ccc(cc2Cl)[C@H]1O	0.35	0.05	0.67	0.12	0.53	0.05	0.59	0.1	0.67	0.08	0.56	0.1	0.51	0.06	0.53	0.08	0.5	0.04	0.64	0.06	0.65	0.1	0.64	0.08	0.67	0.12	0.7	0.12	0.68	0.06	0.74	0.05	0.73	0.08
1532	O=P(O)(O)C(O)(Cn1ccnc1)P(=O)(O)O	0.16	0.05	0.19	0.07	0.33	0.06	0.24	0.06	0.23	0.09	0.28	0.08	0.26	0.08	0.34	0.04	0.29	0.05	0.24	0.04	0.22	0.08	0.3	0.08	0.23	0.04	0.26	0.08	0.2	0.05	0.25	0.09	0.15	0.08
1533	O=C1CCCC(=O)C1C(=O)c1ccc(C(F)(F)F)cc1[N+](=O)[O-]	0.31	0.06	0.29	0.06	0.36	0.03	0.32	0.03	0.17	0.06	0.35	0.07	0.37	0.04	0.39	0.1	0.3	0.05	0.19	0.04	0.23	0.08	0.27	0.07	0.28	0.06	0.15	0.07	0.18	0.07	0.16	0.03	0.14	0.12
1534	CC(C)[C@H](C(=O)Nc1ccc(C(=O)NO)cc1)c1ccccc1	0.46	0.07	0.21	0.06	0.24	0.06	0.21	0.07	0.14	0.06	0.22	0.05	0.3	0.05	0.22	0.04	0.22	0.05	0.21	0.07	0.13	0.05	0.16	0.07	0.22	0.04	0.2	0.07	0.16	0.06	0.2	0.05	0.17	0.1
1535	C[C@@H]1CC[C@H]2[C@@H](C)[C@@H](OC(=O)CCC(=O)O)O[C@@H]3O[C@@]4(C)CC[C@@H]1[C@@]23OO4	0.09	0.04	0.2	0.06	0.2	0.07	0.22	0.07	0.16	0.1	0.17	0.06	0.18	0.05	0.17	0.05	0.19	0.03	0.11	0.08	0.17	0.06	0.22	0.09	0.25	0.07	0.11	0.06	0.16	0.06	0.13	0.07	0.18	0.12
1536	CC[C@@]1(O)C(=O)OCc2c1cc1n(c2=O)Cc2cc3c(CN(C)C)c(O)ccc3nc2-1	0.19	0.05	0.9	0.04	0.81	0.06	0.88	0.05	0.57	0.11	0.89	0.07	0.86	0.06	0.89	0.06	0.89	0.04	0.87	0.09	0.84	0.09	0.84	0.11	0.83	0.06	0.62	0.09	0.66	0.08	0.64	0.11	0.66	0.11
1537	CN1CCc2cc3c(cc2[C@H]1[C@@H]1OC(=O)c2c1ccc1c2OCO1)OCO3	0.31	0.08	0.52	0.12	0.4	0.07	0.39	0.08	0.4	0.08	0.52	0.04	0.42	0.09	0.45	0.07	0.44	0.1	0.42	0.11	0.44	0.14	0.44	0.13	0.52	0.04	0.47	0.06	0.5	0.1	0.45	0.13	0.51	0.18
1538	COc1cccc(Nc2ncnn3ccc(CN4CC[C@@H](N)[C@H](O)C4)c23)c1	0.18	0.02	0.51	0.06	0.47	0.07	0.39	0.09	0.19	0.07	0.53	0.08	0.45	0.06	0.54	0.08	0.46	0.07	0.43	0.07	0.29	0.1	0.32	0.12	0.45	0.09	0.32	0.07	0.3	0.08	0.3	0.09	0.28	0.08
1541	N=C(NCCC[C@H](N)C(=O)O)N[N+](=O)[O-]	0.06	0.02	0.31	0.09	0.36	0.06	0.14	0.09	0.17	0.04	0.29	0.08	0.35	0.05	0.33	0.06	0.35	0.06	0.14	0.04	0.1	0.05	0.17	0.06	0.15	0.05	0.21	0.08	0.13	0.05	0.13	0.07	0.15	0.1
1542	C=CCS[S+]([O-])CC=C	0.18	0.05	0.09	0.04	0.16	0.02	0.08	0.03	0.16	0.08	0.11	0.03	0.17	0.04	0.12	0.04	0.15	0.06	0.1	0.04	0.09	0.04	0.08	0.04	0.07	0.03	0.13	0.06	0.18	0.06	0.11	0.05	0.17	0.11
1544	O=C1NC(=O)C(Cc2ccc3cc(OCc4ccccc4F)ccc3c2)S1	0.57	0.09	0.6	0.06	0.45	0.06	0.54	0.09	0.36	0.09	0.55	0.08	0.53	0.1	0.6	0.07	0.52	0.11	0.47	0.09	0.46	0.1	0.4	0.09	0.46	0.07	0.42	0.1	0.44	0.11	0.43	0.08	0.43	0.09
1545	Cn1nnc2c(C(N)=O)ncn2c1=O	0.12	0.05	0.35	0.04	0.3	0.07	0.17	0.04	0.15	0.07	0.27	0.08	0.36	0.06	0.36	0.07	0.4	0.05	0.15	0.04	0.17	0.07	0.16	0.03	0.16	0.05	0.15	0.07	0.12	0.04	0.14	0.06	0.12	0.08
1546	Cc1[nH]c(/C=C2/C(=O)Nc3ccccc32)c(C)c1CCC(=O)O	0.45	0.07	0.41	0.08	0.41	0.06	0.3	0.05	0.15	0.05	0.44	0.08	0.44	0.05	0.5	0.09	0.38	0.04	0.31	0.07	0.24	0.07	0.34	0.08	0.35	0.05	0.19	0.07	0.18	0.04	0.17	0.05	0.18	0.09
1547	Nc1ccn(C[C@@H](CO)OCP(=O)(O)O)c(=O)n1	0.09	0.03	0.38	0.07	0.38	0.09	0.19	0.08	0.21	0.07	0.35	0.1	0.41	0.08	0.39	0.12	0.39	0.1	0.21	0.07	0.18	0.07	0.25	0.08	0.23	0.04	0.21	0.08	0.18	0.07	0.16	0.07	0.18	0.11
1548	C[C@@H](N)[C@H]1CC[C@H](C(=O)Nc2ccncc2)CC1	0.16	0.04	0.2	0.04	0.24	0.06	0.16	0.08	0.07	0.05	0.19	0.05	0.21	0.05	0.19	0.04	0.16	0.04	0.13	0.07	0.09	0.04	0.18	0.09	0.18	0.04	0.09	0.06	0.06	0.05	0.07	0.04	0.08	0.03
1549	C[C@@H]1O[C@@H](O[C@H]2C[C@@H](O)[C@]3(CO)[C@H]4[C@H](O)C[C@]5(C)[C@@H](C6=CC(=O)OC6)CC[C@]5(O)[C@@H]4CC[C@]3(O)C2)[C@H](O)[C@H](O)[C@H]1O	0.06	0.02	0.39	0.11	0.31	0.06	0.46	0.11	0.37	0.07	0.31	0.1	0.27	0.08	0.34	0.04	0.26	0.09	0.4	0.11	0.41	0.13	0.53	0.17	0.53	0.1	0.35	0.09	0.45	0.14	0.42	0.08	0.4	0.13
1550	CN1C[C@H](C(=O)N[C@]2(C)O[C@@]3(O)[C@@H]4CCCN4C(=O)[C@H](Cc4ccccc4)N3C2=O)C=C2c3cccc4[nH]cc(c34)C[C@H]21	0.17	0.05	0.86	0.11	0.86	0.06	0.92	0.08	0.44	0.09	0.92	0.04	0.8	0.16	0.87	0.04	0.88	0.06	0.91	0.05	0.77	0.06	0.92	0.03	0.74	0.11	0.54	0.09	0.52	0.09	0.53	0.08	0.51	0.13
1551	Nc1ccc2cc3ccc(N)cc3nc2c1	0.55	0.18	0.94	0.02	0.93	0.04	0.88	0.11	0.55	0.07	0.95	0.01	0.94	0.02	0.94	0.02	0.93	0.04	0.83	0.12	0.86	0.07	0.84	0.09	0.78	0.1	0.58	0.07	0.36	0.12	0.51	0.09	0.46	0.09
1552	O=C(Nc1cccc2c(=O)cc(-c3nnn[nH]3)oc12)c1ccc(OCCCCc2ccccc2)cc1	0.6	0.14	0.63	0.1	0.45	0.13	0.68	0.06	0.46	0.1	0.57	0.07	0.48	0.13	0.56	0.09	0.53	0.07	0.64	0.13	0.61	0.13	0.57	0.1	0.57	0.08	0.59	0.13	0.58	0.09	0.6	0.09	0.54	0.13
1553	CN(C)c1ccc(C(=C2C=CC(=[N+](C)C)C=C2)c2ccccc2)cc1	0.9	0.04	0.38	0.07	0.68	0.16	0.28	0.06	0.25	0.06	0.39	0.08	0.45	0.1	0.42	0.07	0.71	0.13	0.25	0.05	0.3	0.1	0.29	0.09	0.28	0.07	0.26	0.09	0.24	0.07	0.27	0.07	0.24	0.1
1554	O=C1N(Cc2ccccc2)C2C[S+]3CCCC3C2N1Cc1ccccc1	0.19	0.04	0.22	0.05	0.29	0.06	0.2	0.09	0.18	0.05	0.27	0.05	0.21	0.05	0.32	0.05	0.26	0.05	0.13	0.04	0.14	0.03	0.2	0.08	0.24	0.03	0.19	0.07	0.21	0.07	0.2	0.06	0.23	0.05
1555	C[N+](C)(C)CCO	0.02	0.01	0.05	0.02	0.08	0.04	0.04	0.02	0.09	0.04	0.06	0.03	0.04	0.01	0.05	0.03	0.07	0.02	0.06	0.04	0.08	0.06	0.06	0.05	0.07	0.03	0.09	0.08	0.1	0.03	0.06	0.03	0.08	0.05
1556	N=C(N)c1ccc(/N=N/Nc2ccc(C(=N)N)cc2)cc1	0.6	0.05	0.43	0.08	0.4	0.05	0.42	0.06	0.37	0.09	0.4	0.04	0.49	0.04	0.39	0.08	0.42	0.06	0.48	0.05	0.36	0.09	0.47	0.07	0.41	0.08	0.38	0.05	0.27	0.06	0.37	0.07	0.29	0.1
1557	CC(=O)NCC(=O)O	0.01	0.01	0.08	0.02	0.18	0.04	0.09	0.04	0.15	0.07	0.08	0.04	0.14	0.06	0.13	0.03	0.16	0.05	0.09	0.04	0.09	0.06	0.09	0.05	0.08	0.04	0.17	0.1	0.11	0.06	0.1	0.06	0.09	0.06
1558	Cc1cc(/C=C/c2ccc3cc(N(C)C)ccc3[n+]2C)c(C)n1-c1ccccc1	0.6	0.08	0.66	0.07	0.55	0.08	0.56	0.06	0.53	0.13	0.61	0.09	0.56	0.07	0.58	0.09	0.62	0.11	0.58	0.07	0.49	0.1	0.57	0.08	0.41	0.06	0.59	0.1	0.55	0.07	0.52	0.11	0.54	0.11
1559	CC(C)(C)NC(=O)[C@@H]1CN(Cc2cccnc2)CCN1C[C@@H](O)C[C@@H](Cc1ccccc1)C(=O)N[C@H]1c2ccccc2C[C@H]1O	0.1	0.04	0.38	0.08	0.29	0.13	0.4	0.1	0.26	0.07	0.33	0.08	0.32	0.06	0.31	0.05	0.3	0.06	0.44	0.07	0.32	0.16	0.41	0.06	0.48	0.09	0.33	0.12	0.34	0.08	0.39	0.07	0.44	0.1
1560	CN1CCc2cc(Cl)c(O)cc2[C@H]2c3ccccc3CC[C@@H]21	0.26	0.04	0.45	0.09	0.39	0.06	0.31	0.07	0.24	0.1	0.31	0.08	0.36	0.1	0.39	0.08	0.37	0.09	0.26	0.06	0.18	0.05	0.24	0.08	0.32	0.12	0.24	0.11	0.35	0.07	0.29	0.08	0.35	0.08
1561	CC(C)(C)NC[C@H](O)COc1cccc2c1CCCC2=O	0.07	0.03	0.17	0.06	0.24	0.05	0.13	0.05	0.08	0.06	0.25	0.06	0.26	0.06	0.18	0.06	0.2	0.03	0.11	0.05	0.13	0.06	0.11	0.06	0.18	0.06	0.08	0.05	0.07	0.04	0.07	0.04	0.07	0.05
1562	C=CCOc1ccccc1OCC(O)CNC(C)C	0.12	0.04	0.07	0.03	0.2	0.07	0.1	0.04	0.08	0.04	0.12	0.05	0.21	0.04	0.1	0.04	0.18	0.06	0.09	0.03	0.12	0.06	0.09	0.05	0.12	0.07	0.12	0.06	0.09	0.05	0.07	0.03	0.09	0.07
1563	CC(Cc1ccccc1)NN	0.4	0.11	0.08	0.02	0.15	0.04	0.1	0.04	0.13	0.07	0.11	0.06	0.09	0.04	0.11	0.03	0.17	0.05	0.07	0.02	0.14	0.07	0.09	0.05	0.13	0.03	0.1	0.07	0.06	0.04	0.06	0.05	0.08	0.05
1564	Cn1cc(C(=O)[C@@H]2CCc3[nH]cnc3C2)c2ccccc21	0.41	0.06	0.47	0.08	0.48	0.08	0.43	0.1	0.19	0.09	0.56	0.1	0.46	0.06	0.55	0.06	0.49	0.12	0.36	0.1	0.35	0.09	0.38	0.07	0.38	0.11	0.29	0.07	0.27	0.04	0.25	0.11	0.25	0.12
1565	COc1cccc2c1C(=O)c1c(O)c3c(c(O)c1C2=O)C[C@@](O)(C(C)=NNC(=O)c1ccccc1)C[C@@H]3O[C@H]1C[C@H](N)[C@H](O)[C@H](C)O1	0.25	0.04	0.9	0.03	0.62	0.03	0.89	0.03	0.9	0.05	0.65	0.09	0.62	0.1	0.57	0.11	0.55	0.07	0.91	0.02	0.88	0.06	0.9	0.04	0.85	0.12	0.9	0.07	0.89	0.03	0.88	0.07	0.96	0.04
1566	N=C(N)NC(=O)c1nc(Cl)c(N)nc1N	0.16	0.07	0.46	0.1	0.62	0.12	0.38	0.13	0.38	0.08	0.43	0.09	0.68	0.15	0.68	0.06	0.66	0.09	0.46	0.07	0.36	0.13	0.48	0.08	0.38	0.12	0.42	0.11	0.35	0.07	0.31	0.1	0.26	0.1
1567	COc1ccc2cc3[n+](cc2c1OC)CCc1cc2c(cc1-3)OCO2	0.52	0.12	0.64	0.09	0.53	0.12	0.59	0.12	0.47	0.11	0.7	0.13	0.67	0.08	0.63	0.11	0.59	0.14	0.59	0.13	0.56	0.17	0.5	0.17	0.54	0.12	0.62	0.11	0.6	0.13	0.5	0.17	0.61	0.19
1568	NCCc1ccc(O)cc1	0.19	0.09	0.32	0.07	0.34	0.09	0.28	0.12	0.3	0.09	0.25	0.08	0.42	0.09	0.21	0.11	0.39	0.1	0.22	0.09	0.25	0.07	0.23	0.08	0.19	0.06	0.15	0.1	0.31	0.11	0.25	0.06	0.35	0.06
1569	CN(C)CCCN1c2ccccc2CCc2ccccc21	0.13	0.05	0.18	0.05	0.54	0.21	0.19	0.03	0.16	0.05	0.2	0.08	0.62	0.06	0.65	0.07	0.6	0.06	0.12	0.06	0.21	0.07	0.19	0.1	0.2	0.07	0.13	0.06	0.17	0.08	0.14	0.07	0.17	0.05
1570	CCCCNc1ccc(C(=O)OCCN(C)C)cc1	0.31	0.07	0.15	0.05	0.15	0.06	0.14	0.04	0.08	0.05	0.14	0.04	0.16	0.07	0.13	0.06	0.16	0.04	0.15	0.05	0.1	0.06	0.18	0.09	0.11	0.05	0.05	0.03	0.07	0.03	0.06	0.03	0.08	0.05
1571	Oc1ccc(C2CNCCc3c2cc(O)c(O)c3Cl)cc1	0.37	0.09	0.46	0.13	0.45	0.15	0.37	0.11	0.33	0.12	0.39	0.06	0.49	0.09	0.41	0.09	0.52	0.08	0.42	0.12	0.36	0.14	0.31	0.1	0.4	0.07	0.33	0.14	0.43	0.07	0.36	0.08	0.43	0.18
1572	CCCCCC(=O)O[C@]1(C(C)=O)CC[C@H]2[C@@H]3CCC4=CC(=O)CC[C@]4(C)[C@H]3CC[C@@]21C	0.05	0.02	0.16	0.07	0.13	0.04	0.17	0.07	0.15	0.05	0.1	0.05	0.15	0.04	0.15	0.07	0.16	0.09	0.1	0.05	0.15	0.06	0.2	0.08	0.21	0.08	0.13	0.06	0.19	0.05	0.17	0.08	0.18	0.09
1573	OC[C@H](O)[C@H](O)CO	0.03	0.02	0.09	0.04	0.17	0.07	0.21	0.04	0.23	0.14	0.09	0.05	0.15	0.06	0.12	0.05	0.17	0.07	0.26	0.1	0.19	0.07	0.25	0.11	0.14	0.06	0.33	0.14	0.18	0.08	0.13	0.09	0.12	0.09
1574	CC(Cc1ccccc1)NCCC#N	0.2	0.04	0.07	0.04	0.2	0.03	0.16	0.06	0.08	0.03	0.12	0.05	0.17	0.04	0.14	0.05	0.19	0.04	0.07	0.03	0.14	0.08	0.11	0.05	0.14	0.06	0.05	0.05	0.09	0.06	0.05	0.04	0.09	0.03
1576	O=CN1CCCCC1	0.09	0.05	0.03	0.02	0.08	0.02	0.06	0.04	0.16	0.07	0.06	0.02	0.04	0.02	0.05	0.02	0.07	0.03	0.04	0.02	0.1	0.04	0.05	0.04	0.05	0.03	0.1	0.04	0.08	0.02	0.08	0.03	0.1	0.06
1577	CC1(C)SCCN(S(=O)(=O)c2ccc(Oc3ccncc3)cc2)[C@H]1C(=O)NO	0.28	0.06	0.35	0.07	0.42	0.04	0.37	0.06	0.27	0.09	0.4	0.06	0.35	0.06	0.45	0.06	0.41	0.03	0.36	0.06	0.32	0.08	0.35	0.06	0.38	0.05	0.29	0.06	0.32	0.06	0.32	0.07	0.35	0.12
1578	Cc1ccc(C(=O)c2ccc(CC(=O)O)n2C)cc1	0.63	0.07	0.15	0.04	0.25	0.05	0.19	0.05	0.08	0.04	0.23	0.06	0.29	0.05	0.26	0.05	0.23	0.06	0.11	0.06	0.17	0.04	0.13	0.05	0.17	0.06	0.06	0.05	0.07	0.02	0.1	0.09	0.07	0.05
1579	CSc1nc2cc(Cl)c(Oc3cccc(Cl)c3Cl)cc2[nH]1	0.52	0.05	0.38	0.1	0.37	0.08	0.28	0.1	0.23	0.11	0.42	0.04	0.39	0.11	0.48	0.07	0.31	0.08	0.28	0.1	0.35	0.11	0.24	0.07	0.26	0.11	0.29	0.09	0.34	0.08	0.3	0.06	0.27	0.11
1580	O=CN(O)CC(=O)O	0.04	0.03	0.17	0.06	0.28	0.05	0.17	0.05	0.27	0.12	0.17	0.06	0.24	0.05	0.18	0.04	0.28	0.05	0.26	0.09	0.17	0.07	0.25	0.11	0.14	0.06	0.39	0.16	0.18	0.06	0.14	0.07	0.13	0.08
1581	CP(=O)(O)CCC(N)C(=O)O	0.03	0.02	0.15	0.05	0.25	0.05	0.09	0.06	0.14	0.07	0.16	0.04	0.23	0.09	0.26	0.04	0.23	0.05	0.11	0.04	0.06	0.04	0.11	0.05	0.07	0.05	0.13	0.06	0.09	0.03	0.1	0.05	0.09	0.06
1582	CC1=C(C(=O)OCCN(Cc2ccccc2)c2ccccc2)C(c2cccc([N+](=O)[O-])c2)C(P2(=O)OCC(C)(C)CO2)=C(C)N1	0.33	0.1	0.45	0.06	0.35	0.07	0.45	0.09	0.49	0.07	0.43	0.06	0.42	0.05	0.37	0.08	0.4	0.11	0.51	0.05	0.46	0.14	0.46	0.08	0.47	0.07	0.5	0.11	0.53	0.1	0.52	0.09	0.58	0.06
1583	Nc1nc(N)nc(-c2cc(Cl)ccc2Cl)n1	0.37	0.09	0.41	0.11	0.46	0.06	0.39	0.06	0.31	0.06	0.45	0.04	0.46	0.11	0.47	0.07	0.36	0.08	0.43	0.11	0.31	0.13	0.38	0.11	0.32	0.09	0.3	0.07	0.22	0.06	0.25	0.06	0.24	0.09
1584	CC(C)(C)NC(=O)[C@@H]1C[C@@H]2CCCC[C@@H]2CN1C[C@@H](O)[C@H](Cc1ccccc1)NC(=O)[C@H](CC(N)=O)NC(=O)c1ccc2ccccc2n1	0.13	0.04	0.55	0.05	0.41	0.14	0.47	0.17	0.35	0.06	0.47	0.08	0.45	0.13	0.46	0.07	0.5	0.07	0.51	0.11	0.46	0.18	0.49	0.05	0.53	0.11	0.42	0.13	0.38	0.12	0.43	0.06	0.42	0.05
1585	O=C(O)[C@@H]1CCCN1	0.02	0.02	0.1	0.03	0.16	0.04	0.1	0.03	0.1	0.04	0.1	0.05	0.09	0.04	0.15	0.06	0.14	0.04	0.1	0.04	0.06	0.03	0.1	0.04	0.08	0.05	0.1	0.05	0.1	0.03	0.07	0.04	0.09	0.05
1586	C[C@H](CCCC(C)(C)O)[C@H]1CC[C@H]2[C@@H]3CC=C4C[C@@H](O)CC[C@]4(C)[C@H]3CC[C@@]21C	0.1	0.04	0.13	0.06	0.2	0.04	0.11	0.05	0.13	0.05	0.09	0.05	0.11	0.05	0.22	0.08	0.18	0.06	0.08	0.05	0.08	0.05	0.15	0.05	0.19	0.06	0.11	0.07	0.14	0.07	0.14	0.07	0.14	0.07
1587	O=C(NOC[C@H](O)CO)c1ccc(F)c(F)c1Nc1ccc(I)cc1F	0.35	0.05	0.42	0.04	0.41	0.05	0.35	0.06	0.25	0.07	0.43	0.09	0.43	0.09	0.48	0.11	0.38	0.05	0.3	0.05	0.28	0.1	0.32	0.11	0.39	0.07	0.3	0.08	0.29	0.07	0.33	0.05	0.35	0.13
1588	COc1c(C)cc2c(c1O)[C@@H]1[C@@H]3Cc4c(OC(C)=O)c(C)c5c(c4[C@H](CNC(=O)/C=C/c4cccc(C(F)(F)F)c4)N3[C@@H](O)[C@H](C2)N1C)OCO5	0.29	0.05	0.78	0.05	0.6	0.06	0.72	0.06	0.66	0.13	0.66	0.08	0.58	0.05	0.63	0.08	0.59	0.05	0.78	0.06	0.77	0.13	0.71	0.11	0.75	0.06	0.74	0.1	0.73	0.11	0.71	0.11	0.77	0.12
1589	CC(C)[C@H]1C(=O)N[C@@H](CCCNC(=N)N)C(=O)NCC(=O)N[C@@H](CC(=O)O)C(=O)N[C@H](Cc2ccccc2)C(=O)N1C	0.13	0.02	0.43	0.1	0.5	0.09	0.39	0.08	0.3	0.08	0.52	0.09	0.46	0.09	0.43	0.07	0.44	0.07	0.39	0.08	0.44	0.09	0.42	0.12	0.48	0.07	0.29	0.11	0.25	0.1	0.38	0.09	0.27	0.08
1590	COCCCOc1ccnc(C[S+]([O-])c2nc3ccccc3[nH]2)c1C	0.32	0.06	0.41	0.06	0.37	0.09	0.32	0.07	0.24	0.05	0.43	0.06	0.42	0.07	0.47	0.05	0.43	0.08	0.3	0.07	0.33	0.09	0.25	0.05	0.36	0.08	0.25	0.04	0.32	0.08	0.32	0.09	0.34	0.1
1591	O=C(Nc1c(Cl)cncc1Cl)c1ccc(OC(F)F)c(OCC2CC2)c1	0.27	0.02	0.35	0.06	0.34	0.08	0.28	0.07	0.22	0.1	0.36	0.05	0.34	0.05	0.41	0.05	0.35	0.04	0.26	0.08	0.24	0.07	0.24	0.04	0.34	0.07	0.19	0.1	0.27	0.06	0.23	0.06	0.29	0.15
1592	COc1ccc(C2CNC(=O)C2)cc1OC1CCCC1	0.26	0.04	0.21	0.04	0.33	0.05	0.17	0.05	0.1	0.04	0.24	0.03	0.29	0.04	0.25	0.06	0.32	0.04	0.13	0.05	0.1	0.05	0.17	0.07	0.17	0.04	0.12	0.05	0.13	0.04	0.1	0.05	0.11	0.07
1593	C[C@]12Cc3c[nH]nc3C[C@@H]1CC[C@@H]1[C@@H]2CC[C@@]2(C)[C@H]1CC[C@]2(C)O	0.11	0.04	0.25	0.07	0.21	0.08	0.16	0.06	0.15	0.06	0.18	0.05	0.15	0.05	0.25	0.07	0.22	0.05	0.12	0.05	0.11	0.06	0.17	0.03	0.2	0.06	0.14	0.06	0.17	0.07	0.15	0.07	0.16	0.11
1594	Clc1ccc(CSC(Cn2ccnc2)c2ccc(Cl)cc2Cl)cc1	0.31	0.11	0.26	0.09	0.25	0.06	0.22	0.06	0.2	0.09	0.24	0.06	0.28	0.08	0.34	0.06	0.2	0.08	0.19	0.07	0.16	0.07	0.18	0.1	0.21	0.08	0.25	0.08	0.31	0.06	0.27	0.08	0.25	0.1
1595	Nc1ccc(S(=O)(=O)Nc2ncccn2)cc1	0.22	0.1	0.35	0.11	0.34	0.08	0.29	0.09	0.24	0.1	0.36	0.09	0.34	0.13	0.37	0.09	0.33	0.1	0.37	0.1	0.23	0.08	0.3	0.11	0.22	0.08	0.23	0.13	0.17	0.06	0.2	0.04	0.21	0.09
1596	Nc1ccc(S(=O)(=O)Nc2ccnn2-c2ccccc2)cc1	0.56	0.13	0.34	0.07	0.41	0.08	0.36	0.1	0.26	0.08	0.38	0.12	0.34	0.1	0.41	0.1	0.29	0.09	0.4	0.08	0.28	0.11	0.29	0.1	0.27	0.07	0.32	0.08	0.26	0.09	0.31	0.06	0.31	0.09
1597	CC1CN(c2cc3c(cc2F)c(=O)c(C(=O)O)cn3-c2ccc(F)cc2F)CCN1	0.3	0.08	0.69	0.09	0.53	0.13	0.67	0.12	0.44	0.11	0.65	0.13	0.56	0.19	0.7	0.13	0.61	0.13	0.68	0.16	0.57	0.08	0.68	0.09	0.58	0.07	0.62	0.08	0.51	0.13	0.5	0.12	0.56	0.18
1598	CN1[C@H]2CC[C@@H]1C[C@H](OC(=O)c1c[nH]c3ccccc13)C2	0.21	0.08	0.38	0.09	0.39	0.11	0.35	0.13	0.18	0.07	0.47	0.08	0.4	0.1	0.41	0.11	0.47	0.12	0.3	0.09	0.25	0.09	0.36	0.11	0.33	0.07	0.18	0.08	0.19	0.05	0.21	0.06	0.18	0.1
1599	C[n+]1ccccc1/C=N/O	0.24	0.06	0.17	0.08	0.24	0.05	0.15	0.03	0.17	0.06	0.15	0.06	0.18	0.04	0.15	0.06	0.32	0.07	0.14	0.03	0.19	0.05	0.11	0.04	0.13	0.04	0.11	0.06	0.14	0.05	0.1	0.06	0.14	0.09
1600	C=CCC1(C(C)CCC)C(=O)NC(=O)NC1=O	0.08	0.05	0.14	0.04	0.19	0.05	0.1	0.06	0.1	0.03	0.2	0.08	0.17	0.06	0.13	0.04	0.24	0.06	0.06	0.03	0.11	0.05	0.13	0.05	0.15	0.06	0.09	0.04	0.08	0.04	0.1	0.03	0.1	0.05
1601	CC(=O)O[C@H]1C[C@@H]2CC[C@@H]3[C@H](CC[C@@]4(C)[C@H]3C[C@H]([N+]3(C)CCCCC3)[C@@H]4OC(C)=O)[C@@]2(C)C[C@@H]1N1CCCCC1	0.08	0.04	0.22	0.06	0.18	0.06	0.19	0.06	0.18	0.05	0.17	0.04	0.2	0.07	0.21	0.06	0.22	0.09	0.16	0.05	0.2	0.12	0.24	0.1	0.27	0.09	0.19	0.09	0.22	0.07	0.22	0.06	0.29	0.13
1602	Clc1ccc2c(c1)CCc1cccnc1C2=C1CCNCC1	0.24	0.09	0.31	0.1	0.3	0.08	0.22	0.07	0.15	0.08	0.26	0.06	0.31	0.1	0.3	0.08	0.3	0.06	0.21	0.07	0.19	0.09	0.18	0.07	0.24	0.1	0.18	0.08	0.19	0.06	0.2	0.07	0.21	0.06
1603	O=C1[C@H](CC[C@H](O)c2ccc(F)cc2)[C@@H](c2ccc(O)cc2)N1c1ccc(F)cc1	0.41	0.1	0.41	0.07	0.33	0.08	0.46	0.09	0.44	0.1	0.33	0.09	0.35	0.07	0.36	0.07	0.39	0.04	0.5	0.12	0.42	0.11	0.48	0.05	0.51	0.06	0.46	0.12	0.53	0.07	0.5	0.08	0.56	0.13
1604	Cc1onc(-c2ccccc2)c1-c1ccc(S(N)(=O)=O)cc1	0.59	0.16	0.36	0.06	0.38	0.07	0.37	0.08	0.31	0.09	0.4	0.1	0.48	0.07	0.48	0.05	0.39	0.07	0.35	0.1	0.38	0.07	0.3	0.1	0.3	0.05	0.38	0.12	0.29	0.08	0.29	0.09	0.32	0.18
1605	CCC(=O)NS(=O)(=O)c1ccc(-c2c(-c3ccccc3)noc2C)cc1	0.54	0.08	0.39	0.07	0.31	0.08	0.39	0.09	0.32	0.08	0.39	0.08	0.43	0.06	0.45	0.05	0.35	0.05	0.35	0.07	0.38	0.07	0.31	0.09	0.35	0.07	0.38	0.1	0.35	0.07	0.33	0.08	0.39	0.13
1606	OC[C@H](O)[C@@H](O)[C@H](O[C@@H]1O[C@H](CO)[C@H](O)[C@H](O)[C@H]1O)[C@H](O)CO	0.06	0.04	0.19	0.07	0.16	0.11	0.27	0.11	0.19	0.09	0.17	0.11	0.21	0.1	0.17	0.1	0.14	0.06	0.23	0.09	0.17	0.11	0.31	0.1	0.27	0.11	0.2	0.06	0.19	0.07	0.23	0.11	0.19	0.15
1607	CC(=O)NCCCS(=O)(=O)O	0.06	0.02	0.1	0.02	0.2	0.04	0.11	0.07	0.1	0.04	0.14	0.05	0.16	0.04	0.21	0.04	0.19	0.06	0.1	0.04	0.08	0.06	0.14	0.1	0.09	0.03	0.09	0.04	0.07	0.03	0.07	0.03	0.1	0.07
1608	Cc1nc[nH]c1CN1CCc2c(c3ccccc3n2C)C1=O	0.33	0.11	0.46	0.06	0.48	0.05	0.45	0.09	0.21	0.09	0.61	0.06	0.51	0.1	0.58	0.06	0.5	0.13	0.39	0.08	0.34	0.11	0.41	0.1	0.4	0.11	0.29	0.07	0.28	0.05	0.25	0.1	0.29	0.14
1609	C=C[C@H]1CN2CC[C@H]1C[C@H]2[C@H](O)c1ccnc2ccc(OC)cc12	0.1	0.06	0.52	0.12	0.41	0.13	0.36	0.13	0.15	0.05	0.47	0.15	0.42	0.15	0.43	0.16	0.46	0.16	0.29	0.08	0.21	0.07	0.22	0.07	0.29	0.07	0.17	0.07	0.19	0.05	0.19	0.05	0.2	0.11
1610	C[N+]1(C)[C@H]2CC(OC(=O)C(O)(c3cccs3)c3cccs3)C[C@@H]1[C@H]1O[C@@H]21	0.17	0.04	0.28	0.04	0.36	0.09	0.19	0.05	0.17	0.05	0.38	0.05	0.3	0.08	0.36	0.05	0.32	0.05	0.12	0.04	0.18	0.03	0.19	0.06	0.25	0.05	0.15	0.06	0.17	0.05	0.2	0.06	0.24	0.1
1611	CN(C)CCc1c[nH]c2ccc(CS(=O)(=O)N3CCCC3)cc12	0.17	0.06	0.35	0.06	0.41	0.06	0.36	0.1	0.16	0.08	0.4	0.14	0.35	0.09	0.41	0.12	0.43	0.08	0.32	0.08	0.22	0.1	0.41	0.1	0.28	0.08	0.22	0.08	0.19	0.03	0.21	0.06	0.22	0.11
1612	CCOC(=O)C1=C[C@@H](OC(CC)CC)[C@H](NC(C)=O)[C@@H](N)C1	0.05	0.04	0.16	0.05	0.25	0.06	0.16	0.05	0.15	0.09	0.17	0.05	0.26	0.05	0.14	0.04	0.26	0.04	0.14	0.07	0.14	0.07	0.22	0.08	0.2	0.05	0.15	0.05	0.12	0.04	0.11	0.05	0.11	0.06
1613	COc1ccc2[nH]c([S@@+]([O-])Cc3ncc(C)c(OC)c3C)nc2c1	0.44	0.09	0.43	0.05	0.38	0.12	0.32	0.1	0.27	0.09	0.43	0.11	0.44	0.08	0.43	0.05	0.45	0.08	0.31	0.09	0.36	0.12	0.27	0.07	0.34	0.06	0.3	0.1	0.34	0.1	0.31	0.09	0.35	0.11
1614	Nc1nc2c(ncn2[C@@H]2O[C@H](COP(=O)(O)O)[C@@H](O)[C@H]2O)c(=O)[nH]1	0.12	0.04	0.47	0.07	0.41	0.05	0.34	0.09	0.27	0.1	0.42	0.07	0.4	0.07	0.47	0.07	0.42	0.08	0.29	0.06	0.32	0.07	0.38	0.07	0.37	0.07	0.31	0.09	0.26	0.07	0.3	0.09	0.25	0.12
1615	CNCC[C@@H](Oc1ccccc1C)c1ccccc1	0.31	0.09	0.13	0.06	0.22	0.05	0.12	0.04	0.11	0.06	0.17	0.04	0.19	0.04	0.2	0.04	0.18	0.04	0.08	0.04	0.13	0.07	0.08	0.05	0.11	0.05	0.13	0.04	0.15	0.04	0.12	0.03	0.09	0.06
1616	O=C1NC(c2ccccc2)(c2ccccc2)C(=O)N1COP(=O)(O)O	0.34	0.09	0.33	0.04	0.38	0.09	0.33	0.08	0.26	0.09	0.39	0.05	0.35	0.06	0.4	0.08	0.32	0.06	0.27	0.03	0.29	0.07	0.31	0.07	0.28	0.09	0.26	0.07	0.28	0.07	0.28	0.06	0.25	0.08
1617	CCOC(=O)[C@H](CCc1ccccc1)N[C@@H](C)C(=O)N1CC2(C[C@H]1C(=O)O)SCCS2	0.12	0.02	0.26	0.11	0.43	0.11	0.2	0.05	0.15	0.04	0.38	0.1	0.27	0.05	0.36	0.1	0.35	0.08	0.13	0.05	0.15	0.08	0.23	0.11	0.28	0.06	0.12	0.07	0.2	0.06	0.19	0.06	0.18	0.1
1618	COc1ccc([C@@H]2CC(=O)c3c(O)cc(O[C@@H]4O[C@H](CO[C@@H]5O[C@@H](C)[C@H](O)[C@@H](O)[C@H]5O)[C@@H](O)[C@H](O)[C@H]4O)cc3O2)cc1O	0.24	0.09	0.58	0.09	0.55	0.09	0.6	0.09	0.55	0.13	0.48	0.09	0.47	0.08	0.53	0.11	0.49	0.14	0.61	0.16	0.53	0.17	0.69	0.08	0.63	0.19	0.65	0.08	0.63	0.06	0.7	0.04	0.67	0.14
1620	O=S(=O)(O)CCCN1CCOCC1	0.06	0.02	0.1	0.03	0.18	0.03	0.09	0.05	0.09	0.02	0.14	0.03	0.15	0.03	0.12	0.04	0.14	0.04	0.09	0.03	0.12	0.07	0.14	0.13	0.12	0.04	0.09	0.04	0.05	0.02	0.06	0.03	0.12	0.08
1621	Cc1ncsc1CCO	0.03	0.02	0.1	0.06	0.14	0.07	0.06	0.04	0.11	0.04	0.1	0.04	0.11	0.05	0.13	0.04	0.13	0.04	0.03	0.02	0.1	0.06	0.04	0.03	0.09	0.04	0.03	0.03	0.11	0.06	0.06	0.03	0.08	0.05
1622	OCCSSCCO	0.1	0.03	0.05	0.03	0.18	0.08	0.09	0.04	0.09	0.07	0.09	0.03	0.11	0.06	0.09	0.04	0.09	0.05	0.06	0.02	0.12	0.03	0.08	0.03	0.09	0.05	0.12	0.05	0.08	0.06	0.05	0.05	0.07	0.06
1623	NCCN1CCOCC1	0.01	0.01	0.09	0.03	0.14	0.04	0.08	0.02	0.1	0.06	0.13	0.05	0.07	0.03	0.1	0.06	0.08	0.04	0.05	0.03	0.06	0.04	0.08	0.05	0.08	0.05	0.1	0.07	0.09	0.04	0.08	0.05	0.09	0.05
1624	CCCCS(=N)(=O)CCC(N)C(=O)O	0.06	0.02	0.09	0.03	0.18	0.03	0.07	0.04	0.09	0.05	0.11	0.03	0.19	0.04	0.14	0.03	0.16	0.05	0.08	0.03	0.08	0.04	0.08	0.03	0.08	0.03	0.08	0.04	0.05	0.03	0.06	0.03	0.05	0.03
1625	O=C(O)c1cc(C(=O)O)c(C(=O)O)cc1C(=O)O	0.18	0.05	0.33	0.06	0.48	0.09	0.22	0.07	0.21	0.08	0.37	0.06	0.44	0.14	0.34	0.06	0.41	0.1	0.3	0.08	0.25	0.08	0.26	0.07	0.24	0.1	0.21	0.09	0.15	0.07	0.21	0.07	0.15	0.11
1626	NC(=O)CN1CCCC1=O	0.01	0.01	0.08	0.03	0.23	0.06	0.07	0.04	0.05	0.04	0.08	0.02	0.17	0.07	0.16	0.02	0.17	0.05	0.05	0.02	0.05	0.03	0.08	0.08	0.07	0.04	0.06	0.05	0.07	0.03	0.08	0.05	0.04	0.03
1627	CC(=O)Nc1c(I)c(NC(C)=O)c(I)c(C(=O)O)c1I	0.19	0.08	0.19	0.05	0.33	0.05	0.21	0.04	0.22	0.05	0.27	0.09	0.28	0.08	0.3	0.09	0.28	0.04	0.23	0.06	0.24	0.09	0.2	0.07	0.27	0.07	0.2	0.08	0.22	0.06	0.18	0.05	0.25	0.11
1628	O=C1Nc2ccccc2C1(c1ccc(O)cc1)c1ccc(O)cc1	0.59	0.17	0.55	0.09	0.39	0.09	0.7	0.06	0.54	0.07	0.45	0.11	0.48	0.15	0.44	0.11	0.4	0.04	0.69	0.08	0.51	0.13	0.55	0.14	0.53	0.07	0.56	0.13	0.55	0.13	0.56	0.07	0.55	0.12
1629	CC1Cc2ccccc2N1NC(=O)c1ccc(Cl)c(S(N)(=O)=O)c1	0.25	0.11	0.32	0.07	0.31	0.08	0.21	0.08	0.18	0.08	0.35	0.08	0.3	0.05	0.44	0.06	0.31	0.05	0.18	0.05	0.18	0.06	0.2	0.07	0.28	0.08	0.23	0.06	0.17	0.08	0.24	0.07	0.21	0.1
1630	O=C(O)CN(CC(=O)O)CC(O)CN(CC(=O)O)CC(=O)O	0.07	0.04	0.25	0.07	0.56	0.13	0.18	0.06	0.2	0.09	0.53	0.09	0.58	0.12	0.29	0.08	0.36	0.05	0.2	0.06	0.19	0.06	0.24	0.07	0.23	0.1	0.24	0.06	0.15	0.06	0.19	0.06	0.18	0.09
1631	O=S(=O)(O)c1ccc2ccccc2c1	0.5	0.14	0.57	0.13	0.51	0.1	0.38	0.09	0.24	0.04	0.53	0.13	0.58	0.17	0.56	0.08	0.52	0.09	0.3	0.1	0.37	0.15	0.33	0.12	0.22	0.03	0.28	0.1	0.13	0.07	0.22	0.07	0.22	0.06
1632	CC1=CCC(O)(C(C)C)CC1	0.01	0.01	0.05	0.02	0.04	0.02	0.03	0.01	0.08	0.05	0.05	0.02	0.05	0.02	0.03	0.01	0.05	0.03	0.02	0.02	0.07	0.05	0.04	0.02	0.06	0.03	0.06	0.04	0.05	0.04	0.05	0.04	0.04	0.03
1633	COc1ccc(C(=O)CC(=O)c2ccc(C(C)(C)C)cc2)cc1	0.47	0.12	0.19	0.06	0.21	0.04	0.24	0.06	0.12	0.06	0.21	0.06	0.31	0.06	0.19	0.05	0.24	0.06	0.11	0.05	0.24	0.09	0.15	0.07	0.22	0.05	0.16	0.06	0.17	0.08	0.17	0.05	0.18	0.04
1634	O=P(O)(O)Oc1ccccc1	0.2	0.05	0.13	0.02	0.25	0.09	0.15	0.05	0.12	0.06	0.16	0.04	0.21	0.08	0.17	0.05	0.24	0.06	0.15	0.05	0.12	0.06	0.12	0.05	0.12	0.05	0.08	0.07	0.07	0.03	0.12	0.04	0.08	0.07
1635	CCCCCCCCCCCC[N+](C)(C)C	0.34	0.13	0.04	0.04	0.09	0.05	0.06	0.05	0.07	0.02	0.09	0.04	0.04	0.02	0.04	0.03	0.06	0.05	0.03	0.02	0.1	0.02	0.13	0.06	0.09	0.07	0.1	0.03	0.07	0.03	0.06	0.05	0.08	0.05
1636	CCCC[N+](CCCC)(CCCC)CCCC	0.22	0.1	0.06	0.04	0.13	0.04	0.08	0.04	0.12	0.07	0.12	0.08	0.08	0.03	0.07	0.03	0.08	0.04	0.05	0.02	0.11	0.04	0.14	0.06	0.1	0.06	0.14	0.04	0.11	0.05	0.05	0.04	0.11	0.08
1637	N=C(N)c1ccccc1	0.23	0.06	0.19	0.05	0.16	0.07	0.25	0.08	0.25	0.05	0.17	0.06	0.2	0.06	0.17	0.06	0.2	0.06	0.19	0.06	0.22	0.07	0.22	0.06	0.2	0.05	0.15	0.1	0.17	0.07	0.18	0.08	0.14	0.1
1638	CCN(CC)C(=S)S	0.27	0.07	0.04	0.02	0.12	0.04	0.07	0.06	0.11	0.07	0.08	0.03	0.04	0.02	0.07	0.03	0.06	0.02	0.06	0.04	0.07	0.03	0.08	0.03	0.05	0.04	0.1	0.07	0.06	0.03	0.05	0.03	0.09	0.09
1639	CC[Hg]Sc1ccccc1C(=O)O	0.74	0.04	0.16	0.06	0.22	0.05	0.19	0.05	0.16	0.04	0.18	0.07	0.17	0.06	0.18	0.04	0.18	0.05	0.17	0.05	0.24	0.1	0.18	0.05	0.19	0.05	0.16	0.07	0.12	0.05	0.13	0.03	0.18	0.06
1640	CCN(CC)CCOC(=O)c1ccc(N)cc1	0.17	0.07	0.17	0.06	0.14	0.05	0.12	0.05	0.15	0.1	0.17	0.04	0.19	0.07	0.12	0.07	0.17	0.05	0.21	0.07	0.1	0.06	0.15	0.07	0.13	0.06	0.12	0.07	0.07	0.03	0.09	0.04	0.11	0.06
1641	CC[N+](CC)(CC)CC	0.07	0.04	0.08	0.06	0.18	0.04	0.08	0.05	0.11	0.08	0.18	0.09	0.08	0.04	0.1	0.05	0.09	0.05	0.08	0.02	0.1	0.05	0.1	0.05	0.09	0.06	0.16	0.06	0.1	0.03	0.06	0.04	0.1	0.08
1642	CNCCCC12CCC(c3ccccc31)c1ccccc12	0.23	0.07	0.37	0.1	0.38	0.11	0.32	0.11	0.29	0.08	0.4	0.04	0.36	0.1	0.37	0.07	0.35	0.11	0.29	0.1	0.32	0.1	0.35	0.08	0.27	0.09	0.29	0.11	0.24	0.07	0.26	0.07	0.31	0.09
1643	CN(C)c1ccc(O)c2c1C[C@H]1C[C@H]3[C@H](N(C)C)C(O)=C(C(N)=O)C(=O)[C@@]3(O)C(O)=C1C2=O	0.1	0.03	0.79	0.12	0.61	0.17	0.66	0.14	0.58	0.1	0.75	0.13	0.8	0.04	0.78	0.05	0.65	0.11	0.68	0.11	0.59	0.14	0.68	0.12	0.67	0.18	0.46	0.12	0.54	0.1	0.66	0.1	0.5	0.13
1644	N=C(N)NOCC[C@H](N)C(=O)O	0.07	0.03	0.3	0.12	0.37	0.07	0.23	0.09	0.4	0.14	0.27	0.06	0.35	0.09	0.32	0.05	0.36	0.07	0.35	0.08	0.22	0.1	0.38	0.13	0.22	0.08	0.51	0.13	0.19	0.07	0.22	0.09	0.2	0.1
1645	O=c1n(CCCN2CCN(c3cccc(Cl)c3)CC2)nc2ccccn12	0.14	0.06	0.33	0.09	0.34	0.04	0.3	0.08	0.15	0.08	0.37	0.12	0.33	0.07	0.4	0.05	0.36	0.09	0.27	0.09	0.17	0.05	0.25	0.09	0.29	0.04	0.23	0.07	0.21	0.06	0.22	0.08	0.24	0.09
1646	C[N+](C)(C)CCCCCC[N+](C)(C)C	0.17	0.09	0.1	0.04	0.23	0.06	0.1	0.07	0.07	0.02	0.16	0.05	0.11	0.03	0.13	0.05	0.19	0.06	0.06	0.02	0.12	0.06	0.18	0.04	0.09	0.05	0.11	0.04	0.08	0.03	0.08	0.03	0.08	0.03
1647	O=C(O)CP(=O)(O)O	0.05	0.03	0.09	0.02	0.24	0.05	0.17	0.04	0.21	0.11	0.12	0.05	0.18	0.07	0.18	0.03	0.24	0.04	0.16	0.03	0.15	0.04	0.18	0.08	0.16	0.06	0.18	0.1	0.14	0.05	0.12	0.05	0.12	0.07
1648	O=c1[nH]c2ccccc2n1CCCN1CCC(n2c(=O)[nH]c3cc(Cl)ccc32)CC1	0.34	0.11	0.56	0.1	0.48	0.05	0.55	0.07	0.35	0.1	0.6	0.05	0.52	0.13	0.52	0.13	0.47	0.11	0.49	0.05	0.38	0.11	0.44	0.06	0.44	0.11	0.44	0.09	0.42	0.06	0.42	0.11	0.43	0.17
1649	O=C(O)CCc1nc(-c2ccccc2)c(-c2ccccc2)o1	0.55	0.23	0.36	0.04	0.28	0.1	0.32	0.08	0.26	0.1	0.32	0.07	0.4	0.05	0.39	0.05	0.31	0.09	0.33	0.08	0.31	0.08	0.28	0.06	0.29	0.03	0.31	0.08	0.27	0.06	0.22	0.07	0.2	0.09
1650	C=CCc1ccccc1OCC(O)CNC(C)C	0.15	0.07	0.11	0.03	0.18	0.06	0.11	0.04	0.07	0.04	0.16	0.06	0.17	0.05	0.13	0.03	0.14	0.05	0.1	0.04	0.1	0.04	0.09	0.04	0.13	0.07	0.08	0.05	0.08	0.07	0.07	0.03	0.09	0.07
1651	COc1ccc(C(=O)N2CCCC2=O)cc1	0.19	0.04	0.11	0.03	0.22	0.02	0.12	0.06	0.06	0.04	0.19	0.04	0.21	0.06	0.14	0.04	0.22	0.06	0.05	0.04	0.1	0.07	0.06	0.05	0.11	0.02	0.04	0.03	0.06	0.04	0.08	0.07	0.09	0.09
1652	c1ccc(C2CC2)c(OCC2=NCCN2)c1	0.21	0.08	0.2	0.06	0.26	0.07	0.13	0.05	0.08	0.04	0.2	0.06	0.2	0.06	0.2	0.06	0.23	0.07	0.12	0.05	0.1	0.05	0.16	0.12	0.16	0.06	0.06	0.03	0.07	0.04	0.09	0.03	0.08	0.05
1653	O=C1CCc2cc(OCCCCc3nnnn3C3CCCCC3)ccc2N1	0.24	0.06	0.23	0.06	0.22	0.08	0.21	0.09	0.1	0.06	0.2	0.05	0.25	0.05	0.28	0.06	0.24	0.07	0.13	0.07	0.1	0.06	0.16	0.04	0.28	0.09	0.14	0.08	0.16	0.07	0.14	0.06	0.1	0.05
1654	Oc1cc(O)c2c(c1)O[C@H](c1ccc(O)c(O)c1)[C@H](O)C2	0.54	0.16	0.59	0.06	0.65	0.07	0.6	0.12	0.52	0.12	0.51	0.1	0.64	0.08	0.47	0.12	0.63	0.12	0.61	0.13	0.47	0.14	0.58	0.07	0.5	0.09	0.5	0.14	0.54	0.07	0.53	0.1	0.56	0.13
1655	Clc1cccc(N2CCNCC2)c1	0.15	0.06	0.16	0.06	0.22	0.06	0.15	0.04	0.13	0.07	0.21	0.08	0.15	0.04	0.17	0.05	0.16	0.03	0.12	0.06	0.18	0.06	0.18	0.06	0.17	0.06	0.11	0.08	0.08	0.04	0.09	0.04	0.1	0.05
1656	Fc1ccc(C(OCCN2CCN(CCCc3ccccc3)CC2)c2ccc(F)cc2)cc1	0.09	0.05	0.25	0.08	0.22	0.05	0.24	0.04	0.23	0.11	0.21	0.06	0.26	0.06	0.33	0.07	0.3	0.09	0.21	0.06	0.2	0.06	0.19	0.09	0.31	0.05	0.29	0.09	0.32	0.07	0.29	0.1	0.34	0.09
1657	CSc1ccc(C(=O)c2[nH]c(=O)[nH]c2C)cc1	0.33	0.03	0.2	0.05	0.3	0.05	0.18	0.07	0.08	0.04	0.26	0.08	0.25	0.09	0.25	0.08	0.26	0.05	0.11	0.05	0.15	0.04	0.15	0.07	0.16	0.05	0.06	0.06	0.06	0.03	0.08	0.06	0.08	0.06
1658	O=c1c2ccccc2[se]n1-c1ccccc1	0.66	0.09	0.43	0.08	0.44	0.1	0.37	0.1	0.3	0.04	0.47	0.07	0.5	0.07	0.42	0.13	0.4	0.1	0.31	0.07	0.36	0.1	0.33	0.07	0.3	0.05	0.39	0.1	0.24	0.04	0.27	0.09	0.29	0.07
1659	O=C1NCN(c2ccccc2)C12CCN(CCCC(c1ccc(F)cc1)c1ccc(F)cc1)CC2	0.08	0.04	0.26	0.06	0.23	0.09	0.3	0.08	0.26	0.14	0.24	0.08	0.26	0.06	0.3	0.11	0.25	0.09	0.31	0.1	0.23	0.11	0.25	0.12	0.38	0.06	0.37	0.12	0.36	0.07	0.37	0.09	0.39	0.13
1660	c1ccc2c(c1)OCC(C1=NCCN1)O2	0.17	0.04	0.3	0.05	0.28	0.08	0.19	0.03	0.15	0.07	0.29	0.03	0.29	0.06	0.27	0.08	0.27	0.06	0.18	0.07	0.18	0.04	0.16	0.06	0.18	0.07	0.14	0.07	0.14	0.03	0.15	0.05	0.13	0.08
1661	CC(C(=O)O)c1ccc(CC2CCCC2=O)cc1	0.37	0.14	0.08	0.03	0.17	0.04	0.07	0.06	0.05	0.06	0.12	0.04	0.13	0.04	0.09	0.03	0.13	0.03	0.04	0.02	0.07	0.04	0.06	0.03	0.1	0.06	0.05	0.03	0.03	0.02	0.04	0.04	0.02	0.02
1662	CN(C)C(=O)C(CCN1CCC(O)(c2ccc(Cl)cc2)CC1)(c1ccccc1)c1ccccc1	0.1	0.05	0.27	0.07	0.2	0.06	0.3	0.05	0.25	0.14	0.24	0.08	0.21	0.09	0.33	0.07	0.29	0.05	0.28	0.08	0.24	0.08	0.2	0.1	0.34	0.05	0.3	0.1	0.34	0.06	0.29	0.11	0.39	0.12
1663	CCN(CC)CC(=O)Nc1c(C)cccc1C	0.14	0.05	0.07	0.03	0.11	0.06	0.12	0.1	0.09	0.05	0.07	0.03	0.14	0.05	0.07	0.04	0.09	0.04	0.04	0.02	0.06	0.04	0.09	0.04	0.06	0.03	0.04	0.03	0.03	0.02	0.03	0.02	0.05	0.03
1664	Cc1ccccc1N1C(=O)c2cc(S(N)(=O)=O)c(Cl)cc2NC1C	0.4	0.08	0.38	0.04	0.32	0.13	0.29	0.09	0.25	0.07	0.4	0.12	0.37	0.07	0.43	0.1	0.35	0.04	0.32	0.05	0.29	0.09	0.29	0.12	0.31	0.09	0.35	0.09	0.29	0.11	0.3	0.05	0.3	0.17
1665	CCN(CC)CCNC(=O)c1cc(Cl)c(N)cc1OC	0.09	0.04	0.2	0.05	0.33	0.06	0.22	0.06	0.18	0.08	0.21	0.07	0.24	0.05	0.23	0.07	0.32	0.07	0.24	0.09	0.17	0.05	0.27	0.11	0.23	0.09	0.16	0.07	0.15	0.04	0.16	0.06	0.12	0.07
1666	COc1nc(C)nc(Cl)c1NC1=NCCN1	0.1	0.06	0.17	0.06	0.25	0.05	0.14	0.09	0.11	0.08	0.17	0.03	0.22	0.06	0.22	0.04	0.26	0.05	0.14	0.04	0.13	0.04	0.16	0.07	0.15	0.06	0.08	0.05	0.1	0.06	0.11	0.05	0.08	0.04
1667	CCOC(=O)[N-]c1c[n+](N2CCOCC2)no1	0.12	0.02	0.24	0.06	0.3	0.05	0.12	0.04	0.16	0.06	0.28	0.09	0.28	0.07	0.27	0.08	0.29	0.05	0.18	0.07	0.15	0.05	0.15	0.08	0.14	0.06	0.14	0.04	0.14	0.03	0.14	0.04	0.16	0.06
1668	COc1ccc(CCN(C)CCCC(C#N)(c2cc(OC)c(OC)c(OC)c2)C(C)C)cc1OC	0.11	0.05	0.36	0.09	0.25	0.03	0.28	0.05	0.25	0.09	0.24	0.1	0.28	0.06	0.3	0.04	0.3	0.08	0.35	0.11	0.32	0.11	0.32	0.14	0.39	0.07	0.42	0.12	0.36	0.09	0.32	0.12	0.45	0.18
1669	CC12CC3CC(C)(C1)CC(N)(C3)C2	0.07	0.03	0.16	0.05	0.19	0.04	0.08	0.04	0.1	0.04	0.19	0.05	0.11	0.04	0.14	0.05	0.13	0.07	0.14	0.06	0.14	0.06	0.11	0.07	0.15	0.04	0.16	0.08	0.1	0.02	0.11	0.03	0.07	0.04
1670	CNCCC(Oc1ccccc1OC)c1ccccc1	0.28	0.1	0.15	0.07	0.23	0.05	0.16	0.03	0.09	0.05	0.16	0.06	0.17	0.06	0.17	0.06	0.17	0.05	0.11	0.07	0.13	0.04	0.08	0.05	0.11	0.05	0.15	0.09	0.15	0.06	0.1	0.05	0.12	0.06
1671	COc1ccccc1N1CCN(CC(O)COc2cccc3ccccc23)CC1	0.14	0.08	0.58	0.06	0.4	0.06	0.38	0.08	0.29	0.08	0.52	0.1	0.47	0.06	0.5	0.08	0.52	0.08	0.46	0.08	0.35	0.1	0.33	0.08	0.39	0.09	0.39	0.12	0.39	0.13	0.37	0.15	0.41	0.07
1672	C[C@@H](Cc1ccc(O)c(O)c1)[C@H](C)Cc1ccc(O)c(O)c1	0.28	0.09	0.36	0.05	0.37	0.06	0.32	0.09	0.32	0.09	0.27	0.08	0.37	0.1	0.3	0.06	0.39	0.14	0.44	0.12	0.27	0.12	0.41	0.05	0.33	0.1	0.34	0.09	0.35	0.07	0.32	0.13	0.33	0.1
1673	Cc1ncc(CNC(=O)N(CCCl)N=O)c(N)n1	0.09	0.03	0.23	0.05	0.29	0.05	0.14	0.09	0.1	0.05	0.26	0.07	0.32	0.06	0.32	0.04	0.33	0.06	0.1	0.03	0.07	0.04	0.12	0.04	0.17	0.05	0.08	0.05	0.12	0.03	0.1	0.05	0.11	0.08
1674	O=c1[nH]c2ccccc2n1CCCN1CCN(C(c2ccccc2)c2ccccc2)CC1	0.23	0.1	0.51	0.06	0.34	0.12	0.52	0.09	0.29	0.08	0.48	0.1	0.41	0.13	0.49	0.1	0.43	0.14	0.45	0.08	0.32	0.08	0.36	0.05	0.37	0.06	0.39	0.1	0.39	0.08	0.37	0.14	0.4	0.1
1675	Cc1ccc(=O)n(-c2ccccc2)c1	0.43	0.09	0.2	0.05	0.23	0.04	0.17	0.07	0.07	0.04	0.22	0.06	0.3	0.09	0.22	0.07	0.18	0.04	0.08	0.04	0.22	0.07	0.04	0.04	0.11	0.04	0.09	0.07	0.06	0.04	0.06	0.03	0.07	0.04
1676	CCCNCC(O)COc1ccccc1C(=O)CCc1ccccc1	0.18	0.07	0.23	0.05	0.18	0.07	0.17	0.07	0.14	0.07	0.18	0.05	0.22	0.06	0.23	0.04	0.17	0.04	0.15	0.07	0.14	0.04	0.15	0.08	0.21	0.09	0.21	0.07	0.2	0.05	0.18	0.05	0.19	0.07
1677	CCCn1c(=O)[nH]c(=O)c2[nH]cnc21	0.12	0.02	0.28	0.07	0.26	0.08	0.17	0.05	0.15	0.04	0.25	0.06	0.31	0.06	0.33	0.1	0.35	0.06	0.13	0.05	0.21	0.11	0.19	0.09	0.19	0.04	0.14	0.07	0.11	0.04	0.12	0.05	0.12	0.09
1678	c1cnc(N2CCN(Cc3ccc4c(c3)OCO4)CC2)nc1	0.25	0.05	0.3	0.08	0.28	0.07	0.28	0.06	0.14	0.08	0.29	0.05	0.27	0.06	0.29	0.09	0.28	0.05	0.25	0.09	0.2	0.09	0.2	0.09	0.3	0.05	0.13	0.08	0.2	0.05	0.19	0.07	0.15	0.13
1679	CNC(=C[N+](=O)[O-])NCCSCc1ccc(CN(C)C)o1	0.04	0.02	0.16	0.03	0.25	0.03	0.12	0.07	0.08	0.04	0.18	0.04	0.21	0.04	0.17	0.05	0.21	0.07	0.08	0.04	0.09	0.03	0.12	0.05	0.13	0.06	0.08	0.05	0.09	0.05	0.08	0.04	0.09	0.06
1680	Nc1nc2ccc(OC(F)(F)F)cc2s1	0.75	0.1	0.31	0.09	0.34	0.13	0.26	0.06	0.21	0.07	0.33	0.06	0.35	0.08	0.41	0.07	0.42	0.03	0.25	0.05	0.23	0.07	0.24	0.05	0.19	0.06	0.19	0.11	0.14	0.04	0.18	0.03	0.14	0.09
1681	Cc1nc2n(c(=O)c1CCN1CCC(c3noc4cc(F)ccc34)CC1)CCCC2	0.12	0.04	0.45	0.07	0.36	0.05	0.38	0.09	0.18	0.08	0.43	0.13	0.42	0.08	0.42	0.1	0.46	0.07	0.33	0.08	0.29	0.07	0.31	0.11	0.39	0.06	0.26	0.08	0.28	0.1	0.26	0.08	0.24	0.08
1682	C1COC(NC(C2CC2)C2CC2)=N1	0.07	0.04	0.11	0.05	0.2	0.03	0.07	0.05	0.11	0.06	0.14	0.03	0.12	0.03	0.16	0.05	0.16	0.04	0.04	0.03	0.06	0.03	0.11	0.08	0.08	0.04	0.06	0.04	0.05	0.03	0.08	0.02	0.05	0.06
1683	CCCN(CCC)CCc1cccc2c1CC(=O)N2	0.13	0.05	0.05	0.03	0.13	0.05	0.37	0.24	0.04	0.03	0.09	0.03	0.1	0.04	0.09	0.04	0.08	0.04	0.03	0.03	0.05	0.04	0.49	0.23	0.07	0.03	0.05	0.04	0.03	0.02	0.03	0.01	0.02	0.02
1684	COc1ccccc1OCC(O)CN1CCN(CC(=O)Nc2c(C)cccc2C)CC1	0.13	0.07	0.28	0.05	0.23	0.06	0.24	0.06	0.16	0.07	0.26	0.07	0.21	0.05	0.24	0.08	0.21	0.06	0.26	0.09	0.19	0.1	0.18	0.09	0.33	0.06	0.24	0.08	0.25	0.08	0.25	0.1	0.26	0.07
1685	O=c1[nH]oc2c1CCNC2	0.12	0.05	0.2	0.06	0.29	0.05	0.15	0.05	0.24	0.12	0.19	0.04	0.21	0.05	0.25	0.09	0.25	0.07	0.21	0.06	0.2	0.08	0.17	0.06	0.11	0.05	0.28	0.11	0.16	0.06	0.1	0.06	0.08	0.05
1686	CCN(Cc1ccncc1)C(=O)C(CO)c1ccccc1	0.25	0.14	0.18	0.06	0.18	0.07	0.18	0.08	0.06	0.04	0.19	0.07	0.21	0.07	0.23	0.03	0.15	0.06	0.11	0.06	0.11	0.06	0.13	0.08	0.21	0.06	0.09	0.05	0.08	0.05	0.09	0.06	0.11	0.07
1687	Brc1c(NC2=NCCN2)ccc2nccnc12	0.35	0.08	0.38	0.06	0.37	0.08	0.25	0.07	0.14	0.07	0.43	0.05	0.41	0.06	0.42	0.1	0.38	0.09	0.18	0.08	0.2	0.07	0.21	0.08	0.23	0.09	0.13	0.07	0.13	0.06	0.19	0.07	0.13	0.1
1688	O=C(O)Cc1cc(I)c(Oc2ccc(O)c(I)c2)c(I)c1	0.45	0.11	0.38	0.03	0.43	0.07	0.34	0.12	0.4	0.12	0.36	0.08	0.43	0.11	0.36	0.1	0.4	0.08	0.41	0.09	0.31	0.07	0.34	0.1	0.32	0.09	0.42	0.13	0.42	0.08	0.37	0.07	0.42	0.08
1689	O=c1[nH]c(=O)n([C@H]2C[C@H](O)[C@@H](CO)O2)cc1I	0.14	0.05	0.33	0.06	0.31	0.06	0.14	0.05	0.16	0.06	0.31	0.1	0.32	0.07	0.35	0.1	0.34	0.09	0.1	0.03	0.16	0.07	0.18	0.05	0.2	0.05	0.14	0.06	0.14	0.08	0.15	0.06	0.14	0.07
1690	CCCCOc1cc(C(=O)NCCN(CC)CC)c2ccccc2n1	0.18	0.06	0.45	0.11	0.37	0.04	0.31	0.07	0.14	0.09	0.43	0.05	0.39	0.06	0.42	0.05	0.44	0.09	0.26	0.07	0.19	0.07	0.24	0.04	0.24	0.08	0.17	0.07	0.17	0.07	0.15	0.04	0.14	0.07
1691	CCCCC1C(=O)N(c2ccccc2)N(c2ccc(O)cc2)C1=O	0.48	0.11	0.2	0.08	0.23	0.05	0.25	0.11	0.2	0.08	0.24	0.05	0.26	0.06	0.2	0.07	0.24	0.06	0.22	0.09	0.2	0.06	0.21	0.09	0.26	0.03	0.2	0.07	0.23	0.06	0.24	0.08	0.23	0.1
1692	CCCCC(CC)CN1CN(CC(CC)CCCC)CC(C)(N)C1	0.12	0.04	0.09	0.02	0.17	0.06	0.09	0.04	0.07	0.03	0.14	0.04	0.11	0.02	0.12	0.01	0.13	0.05	0.04	0.02	0.07	0.04	0.11	0.06	0.1	0.05	0.12	0.05	0.08	0.04	0.07	0.05	0.06	0.03
1693	CC(C)NC[C@@H](O)COc1cccc2ccccc12	0.19	0.07	0.41	0.1	0.32	0.12	0.25	0.1	0.15	0.05	0.46	0.11	0.34	0.12	0.42	0.1	0.29	0.14	0.21	0.08	0.2	0.04	0.17	0.07	0.2	0.06	0.19	0.07	0.13	0.09	0.14	0.07	0.15	0.08
1694	CC(=O)Oc1cc(C(F)(F)F)ccc1C(=O)O	0.21	0.05	0.17	0.04	0.2	0.08	0.15	0.04	0.14	0.04	0.16	0.05	0.18	0.07	0.17	0.07	0.25	0.05	0.12	0.04	0.16	0.03	0.13	0.06	0.17	0.04	0.11	0.06	0.11	0.03	0.13	0.06	0.11	0.07
1695	CC(=O)OCC(=O)[C@@]12OC(C)(C)O[C@@H]1C[C@H]1[C@@H]3C[C@H](F)C4=CC(=O)C=C[C@]4(C)[C@@]3(F)[C@@H](O)C[C@@]12C	0.04	0.02	0.32	0.1	0.25	0.08	0.38	0.1	0.35	0.1	0.24	0.06	0.2	0.09	0.27	0.11	0.19	0.1	0.33	0.12	0.28	0.1	0.4	0.15	0.39	0.14	0.26	0.1	0.38	0.14	0.35	0.08	0.3	0.12
1696	O=c1ccc2cc(O[C@@H]3O[C@H](CO)[C@@H](O)[C@H](O)[C@H]3O)c(O)cc2o1	0.22	0.05	0.77	0.11	0.81	0.08	0.47	0.09	0.36	0.1	0.77	0.14	0.82	0.03	0.86	0.04	0.8	0.09	0.53	0.11	0.46	0.06	0.51	0.08	0.44	0.17	0.3	0.11	0.38	0.08	0.43	0.09	0.31	0.15
1697	COc1c(O[C@@H]2O[C@H](CO)[C@@H](O)[C@H](O)[C@H]2O)cc2c(c1OC)-c1ccc(SC)c(=O)cc1[C@@H](NC(C)=O)CC2	0.17	0.04	0.61	0.14	0.56	0.06	0.64	0.16	0.61	0.08	0.53	0.16	0.56	0.12	0.49	0.18	0.52	0.07	0.64	0.07	0.68	0.08	0.71	0.07	0.77	0.09	0.66	0.07	0.69	0.06	0.68	0.09	0.7	0.13
1698	CN(C)[C@@H]1C(O)=C(C(=O)NCN[C@@H](CCCCN)C(=O)O)C(=O)[C@@]2(O)C(O)=C3C(=O)c4c(O)cccc4[C@@](C)(O)C3C[C@@H]12	0.11	0.04	0.92	0.06	0.89	0.05	0.68	0.15	0.62	0.11	0.91	0.06	0.89	0.04	0.88	0.05	0.82	0.07	0.7	0.13	0.66	0.17	0.72	0.13	0.71	0.11	0.46	0.13	0.56	0.07	0.72	0.13	0.48	0.1
1699	NC[C@H]1CC[C@H](C(=O)O)CC1	0.05	0.03	0.11	0.04	0.18	0.05	0.09	0.05	0.15	0.1	0.1	0.04	0.14	0.05	0.08	0.03	0.12	0.04	0.09	0.05	0.09	0.03	0.13	0.05	0.1	0.03	0.14	0.07	0.05	0.03	0.07	0.04	0.05	0.04
1701	O=C(CCCN1CCC(n2c(=O)[nH]c3ccccc32)CC1)c1ccc(F)cc1	0.19	0.08	0.42	0.08	0.36	0.06	0.39	0.06	0.19	0.07	0.41	0.08	0.4	0.1	0.4	0.07	0.41	0.12	0.28	0.09	0.23	0.09	0.26	0.07	0.34	0.05	0.26	0.1	0.3	0.11	0.29	0.08	0.28	0.09
1702	C[C@@H]1C[C@H]2[C@@H]3C[C@H](F)C4=CC(=O)C=C[C@]4(C)[C@@]3(F)[C@@H](O)C[C@]2(C)[C@@]1(O)C(=O)CO	0.05	0.03	0.26	0.11	0.19	0.05	0.37	0.15	0.3	0.09	0.17	0.09	0.2	0.1	0.27	0.15	0.2	0.07	0.29	0.12	0.29	0.1	0.41	0.15	0.38	0.12	0.24	0.09	0.31	0.13	0.3	0.1	0.26	0.1
1703	CC(=O)[C@H]1CC[C@H]2[C@@H]3C[C@H](C)C4=CC(=O)CC[C@]4(C)[C@H]3[C@@H](O)C[C@]12C	0.04	0.02	0.16	0.07	0.16	0.04	0.13	0.07	0.1	0.05	0.13	0.06	0.13	0.03	0.17	0.09	0.17	0.07	0.08	0.05	0.1	0.04	0.18	0.1	0.16	0.08	0.08	0.05	0.1	0.04	0.09	0.05	0.14	0.09
1704	CC1(C)O[C@@H]2C[C@H]3[C@@H]4CCC5=CC(=O)CC[C@]5(C)[C@@]4(F)[C@@H](O)C[C@]3(C)[C@]2(C(=O)CCl)O1	0.05	0.01	0.22	0.08	0.15	0.06	0.27	0.07	0.23	0.06	0.14	0.04	0.13	0.06	0.2	0.09	0.14	0.05	0.19	0.09	0.18	0.09	0.28	0.12	0.29	0.1	0.2	0.06	0.27	0.06	0.21	0.08	0.26	0.13
1705	C[N+]12CCC(CC1)C(OC(=O)C(O)(c1ccccc1)c1ccccc1)C2	0.16	0.08	0.17	0.05	0.15	0.07	0.14	0.08	0.15	0.1	0.16	0.04	0.16	0.05	0.2	0.06	0.21	0.04	0.17	0.06	0.15	0.08	0.11	0.06	0.24	0.06	0.16	0.07	0.15	0.07	0.17	0.06	0.23	0.1
1706	CCN(CC)CCNC(=O)c1cc(Br)c(N)cc1OC	0.15	0.05	0.23	0.04	0.37	0.07	0.19	0.06	0.17	0.06	0.25	0.04	0.28	0.04	0.28	0.07	0.35	0.05	0.24	0.09	0.15	0.05	0.25	0.08	0.24	0.07	0.16	0.06	0.18	0.05	0.16	0.08	0.15	0.07
1707	CC(=O)N[C@@H](CC(=O)N[C@@H](CCC(=O)O)C(=O)O)C(=O)O	0.05	0.02	0.26	0.08	0.5	0.09	0.19	0.05	0.17	0.05	0.4	0.09	0.48	0.13	0.38	0.1	0.34	0.09	0.2	0.06	0.17	0.07	0.21	0.06	0.21	0.08	0.22	0.06	0.17	0.06	0.21	0.08	0.13	0.09
1708	O=C(O)Cc1ccc(-c2ccccc2)cc1	0.64	0.12	0.19	0.05	0.26	0.08	0.19	0.06	0.12	0.07	0.23	0.08	0.36	0.09	0.23	0.05	0.25	0.06	0.11	0.05	0.2	0.1	0.09	0.07	0.12	0.04	0.15	0.08	0.09	0.04	0.1	0.03	0.07	0.05
1710	CCCC1C(=O)N2C(N(C)C)=Nc3ccc(C)cc3N2C1=O	0.14	0.04	0.21	0.06	0.24	0.07	0.16	0.06	0.05	0.03	0.3	0.07	0.28	0.06	0.25	0.03	0.25	0.05	0.12	0.07	0.11	0.06	0.13	0.09	0.18	0.05	0.06	0.05	0.06	0.03	0.05	0.03	0.07	0.06
1711	Cc1c(Cl)cccc1Nc1ccccc1C(=O)O	0.64	0.16	0.3	0.03	0.29	0.05	0.17	0.08	0.18	0.08	0.31	0.09	0.34	0.1	0.33	0.07	0.25	0.07	0.23	0.11	0.18	0.05	0.16	0.08	0.21	0.03	0.14	0.05	0.16	0.06	0.15	0.07	0.16	0.08
1712	CCN(CC)c1cc(C)nc2ncnn12	0.09	0.03	0.14	0.04	0.28	0.04	0.11	0.06	0.04	0.03	0.18	0.06	0.2	0.04	0.22	0.04	0.22	0.03	0.08	0.04	0.09	0.04	0.09	0.05	0.13	0.03	0.05	0.07	0.05	0.03	0.05	0.04	0.04	0.05
1713	Cc1ncc([N+](=O)[O-])n1CC(O)CCl	0.12	0.03	0.16	0.03	0.25	0.05	0.09	0.05	0.13	0.05	0.12	0.03	0.2	0.08	0.21	0.07	0.25	0.06	0.07	0.02	0.1	0.07	0.08	0.04	0.1	0.05	0.08	0.04	0.06	0.05	0.07	0.03	0.08	0.04
1714	COc1cc(C)nc(-n2nc(C)cc2OC)n1	0.2	0.06	0.18	0.05	0.31	0.04	0.13	0.05	0.08	0.05	0.21	0.05	0.25	0.05	0.24	0.05	0.26	0.06	0.14	0.07	0.17	0.08	0.06	0.05	0.2	0.05	0.09	0.04	0.13	0.08	0.11	0.06	0.08	0.06
1715	CC(=C(CCOP(=O)(O)O)SC(=O)c1ccccc1)N(C=O)Cc1cnc(C)nc1N	0.26	0.04	0.36	0.09	0.47	0.05	0.27	0.11	0.24	0.09	0.48	0.05	0.37	0.07	0.46	0.07	0.41	0.06	0.27	0.06	0.28	0.09	0.34	0.06	0.34	0.06	0.25	0.06	0.29	0.07	0.31	0.06	0.29	0.13
1716	O=C(Cn1ccnc1[N+](=O)[O-])NCCO	0.09	0.04	0.31	0.07	0.38	0.06	0.17	0.09	0.16	0.07	0.26	0.06	0.44	0.07	0.34	0.07	0.38	0.08	0.12	0.04	0.1	0.04	0.15	0.04	0.14	0.04	0.13	0.07	0.13	0.04	0.12	0.03	0.13	0.07
1717	CC1CS(=O)(=O)CCN1N=Cc1ccc([N+](=O)[O-])o1	0.15	0.04	0.25	0.05	0.34	0.04	0.16	0.09	0.11	0.08	0.3	0.08	0.3	0.05	0.26	0.11	0.33	0.04	0.1	0.03	0.12	0.08	0.14	0.06	0.18	0.04	0.11	0.06	0.11	0.07	0.11	0.04	0.11	0.06
1719	Clc1ccc(C(Cn2ccnc2)OCc2c(Cl)cccc2Cl)c(Cl)c1	0.3	0.12	0.26	0.07	0.25	0.08	0.21	0.05	0.22	0.08	0.25	0.07	0.27	0.08	0.36	0.07	0.22	0.06	0.2	0.05	0.2	0.08	0.16	0.08	0.23	0.07	0.24	0.07	0.3	0.07	0.28	0.06	0.26	0.11
1720	O=C(OCCOCCO)c1ccccc1Nc1cccc(C(F)(F)F)c1	0.35	0.1	0.36	0.06	0.33	0.11	0.29	0.06	0.21	0.08	0.36	0.09	0.38	0.07	0.36	0.09	0.35	0.03	0.32	0.09	0.23	0.08	0.31	0.12	0.32	0.1	0.19	0.09	0.22	0.07	0.28	0.07	0.28	0.16
1721	CC(C)(C)C(=O)OCOC(=O)[C@@H]1N2C(=O)[C@@H](NC(=O)[C@H](N)c3ccccc3)[C@H]2SC1(C)C	0.07	0.02	0.3	0.1	0.48	0.1	0.22	0.07	0.19	0.05	0.41	0.14	0.28	0.06	0.38	0.12	0.41	0.07	0.21	0.07	0.27	0.1	0.27	0.1	0.32	0.08	0.18	0.09	0.25	0.1	0.26	0.06	0.2	0.08
1722	C[C@@H]1C[C@H]2[C@@H]3C[C@H](F)C4=CC(=O)C=C[C@]4(C)[C@@]3(Cl)[C@@H](O)C[C@]2(C)[C@H]1C(=O)COC(=O)C(C)(C)C	0.07	0.04	0.22	0.08	0.19	0.07	0.29	0.07	0.24	0.06	0.17	0.06	0.15	0.07	0.21	0.09	0.17	0.06	0.22	0.12	0.2	0.09	0.28	0.15	0.32	0.1	0.18	0.09	0.29	0.08	0.25	0.07	0.26	0.09
1723	Cc1cc(NC(=O)C2=C(O)c3ccccc3S(=O)(=O)N2C)no1	0.45	0.08	0.45	0.07	0.57	0.08	0.42	0.07	0.31	0.1	0.53	0.07	0.46	0.06	0.66	0.05	0.64	0.12	0.39	0.04	0.41	0.09	0.45	0.06	0.39	0.07	0.38	0.08	0.32	0.06	0.36	0.07	0.3	0.07
1724	CN[C@@H]1[C@@H](O[C@H]2O[C@H](CO)[C@@H](N)[C@H](O)[C@H]2O)O[C@H]2C[C@@H](N)[C@@H](O[C@@H]3[C@@H](N)C[C@@H](N)[C@H](O)[C@H]3O)O[C@@H]2[C@@H]1O	0.11	0.06	0.35	0.08	0.24	0.1	0.46	0.14	0.28	0.07	0.25	0.06	0.24	0.09	0.29	0.11	0.23	0.09	0.34	0.11	0.37	0.08	0.61	0.07	0.45	0.13	0.34	0.09	0.33	0.1	0.38	0.08	0.34	0.14
1725	CC(C(=O)O)c1ccc(C(=O)c2cccs2)cc1	0.62	0.13	0.17	0.04	0.3	0.07	0.16	0.07	0.08	0.03	0.2	0.09	0.28	0.06	0.23	0.05	0.25	0.04	0.09	0.05	0.16	0.07	0.08	0.06	0.16	0.05	0.07	0.05	0.08	0.03	0.13	0.11	0.06	0.05
1726	COc1ccc2cc(CCC(C)=O)ccc2c1	0.78	0.1	0.48	0.06	0.41	0.08	0.32	0.1	0.17	0.05	0.49	0.11	0.51	0.08	0.39	0.09	0.39	0.1	0.21	0.09	0.27	0.1	0.19	0.08	0.18	0.06	0.21	0.06	0.12	0.05	0.16	0.07	0.12	0.1
1727	COC(=O)[C@@]1(C)[C@H](C)C[C@H]2[C@@H]3CCC4=CC(=O)C=C[C@]4(C)[C@H]3[C@@H](O)C[C@@]21C	0.06	0.02	0.19	0.09	0.18	0.05	0.18	0.07	0.12	0.04	0.17	0.05	0.18	0.04	0.19	0.07	0.19	0.07	0.14	0.07	0.1	0.05	0.21	0.1	0.19	0.09	0.11	0.07	0.17	0.04	0.15	0.05	0.17	0.08
1728	CN1C(C(=O)Nc2ccccn2)=C(O)c2sccc2S1(=O)=O	0.51	0.12	0.39	0.06	0.53	0.09	0.36	0.07	0.27	0.08	0.5	0.06	0.37	0.09	0.58	0.11	0.55	0.07	0.36	0.05	0.39	0.11	0.43	0.09	0.32	0.11	0.29	0.07	0.26	0.04	0.33	0.06	0.31	0.09
1729	CC(C)N1CCN(c2ccc(OC[C@H]3CO[C@](Cn4cncn4)(c4ccc(Cl)cc4Cl)O3)cc2)CC1	0.14	0.06	0.32	0.1	0.32	0.04	0.3	0.08	0.22	0.07	0.32	0.04	0.26	0.08	0.32	0.1	0.33	0.03	0.31	0.07	0.29	0.11	0.31	0.06	0.39	0.08	0.32	0.08	0.31	0.09	0.32	0.11	0.29	0.08
1730	CCOC(=O)O[C@]1(C(=O)COC(=O)CC)CC[C@H]2[C@@H]3CCC4=CC(=O)C=C[C@]4(C)[C@H]3[C@@H](O)C[C@@]21C	0.11	0.03	0.26	0.09	0.21	0.09	0.36	0.1	0.25	0.06	0.2	0.05	0.21	0.06	0.23	0.09	0.24	0.09	0.26	0.13	0.21	0.1	0.39	0.21	0.33	0.1	0.21	0.07	0.28	0.13	0.26	0.07	0.28	0.12
1731	CCC(=O)O[C@]1(C(=O)SCF)[C@H](C)C[C@H]2C3C[C@H](F)C4=CC(=O)C=C[C@]4(C)[C@@]3(F)[C@@H](O)C[C@@]21C	0.09	0.02	0.31	0.1	0.24	0.07	0.41	0.11	0.29	0.05	0.25	0.05	0.23	0.09	0.3	0.12	0.22	0.1	0.31	0.11	0.29	0.1	0.38	0.2	0.41	0.13	0.24	0.1	0.35	0.14	0.32	0.07	0.28	0.09
1732	O=C(NCC(O)CO)c1c(I)c(C(=O)NCC(O)CO)c(I)c(N(CCO)C(=O)CO)c1I	0.19	0.08	0.33	0.09	0.38	0.1	0.36	0.14	0.34	0.07	0.34	0.12	0.33	0.1	0.31	0.1	0.35	0.08	0.3	0.07	0.38	0.11	0.39	0.11	0.45	0.1	0.35	0.06	0.33	0.1	0.34	0.12	0.37	0.12
1733	O=C(O)COC(=O)Cc1ccccc1Nc1c(Cl)cccc1Cl	0.4	0.13	0.33	0.06	0.32	0.11	0.27	0.1	0.21	0.08	0.38	0.07	0.37	0.09	0.49	0.07	0.4	0.05	0.3	0.09	0.25	0.05	0.26	0.04	0.28	0.07	0.21	0.07	0.2	0.06	0.2	0.06	0.25	0.12
1734	CC(=O)N(CC(O)CN(C(C)=O)c1c(I)c(C(=O)NCC(O)CO)c(I)c(C(=O)NCC(O)CO)c1I)c1c(I)c(C(=O)NCC(O)CO)c(I)c(C(=O)NCC(O)CO)c1I	0.31	0.05	0.45	0.06	0.45	0.09	0.43	0.09	0.46	0.04	0.42	0.13	0.46	0.04	0.42	0.08	0.46	0.05	0.45	0.04	0.54	0.1	0.5	0.08	0.58	0.11	0.52	0.08	0.45	0.12	0.5	0.08	0.58	0.18
1735	C[C@@H](O)[C@H]1C(=O)N2C(C(=O)O)=C(S[C@@H]3CN[C@H](C(=O)N(C)C)C3)[C@H](C)[C@H]12	0.06	0.02	0.26	0.05	0.48	0.13	0.25	0.06	0.16	0.05	0.48	0.05	0.35	0.1	0.46	0.06	0.41	0.06	0.17	0.05	0.23	0.07	0.28	0.06	0.29	0.08	0.13	0.05	0.16	0.07	0.18	0.08	0.18	0.08
1736	CCN[C@H]1CN(CCCOC)S(=O)(=O)c2sc(S(N)(=O)=O)cc21	0.08	0.04	0.28	0.07	0.34	0.05	0.26	0.08	0.2	0.07	0.34	0.05	0.3	0.03	0.38	0.07	0.3	0.07	0.22	0.06	0.24	0.07	0.3	0.07	0.26	0.12	0.24	0.07	0.2	0.05	0.23	0.09	0.23	0.1
1737	CC1(C)O[C@@H]2C[C@H]3[C@@H]4C[C@H](F)C5=CC(=O)C=C[C@]5(C)[C@H]4[C@@H](O)C[C@]3(C)[C@]2(C(=O)CO)O1	0.02	0.02	0.25	0.07	0.16	0.06	0.32	0.08	0.27	0.06	0.19	0.08	0.17	0.06	0.24	0.13	0.17	0.06	0.29	0.12	0.19	0.13	0.4	0.16	0.38	0.12	0.25	0.08	0.34	0.11	0.3	0.09	0.31	0.13
1738	CCC(=O)OCC(=O)[C@@]1(OC(=O)CC)[C@H](C)C[C@H]2[C@H]3[C@H]([C@@H](O)C[C@@]21C)[C@@]1(C)C=CC(=O)C=C1C[C@H]3Cl	0.07	0.03	0.28	0.1	0.21	0.06	0.36	0.09	0.27	0.06	0.19	0.07	0.2	0.08	0.24	0.13	0.2	0.07	0.29	0.1	0.22	0.12	0.33	0.2	0.38	0.1	0.24	0.07	0.35	0.15	0.29	0.08	0.33	0.14
1739	CC(C)N(CCC(C(N)=O)(c1ccccc1)c1ccccn1)C(C)C	0.11	0.03	0.26	0.06	0.23	0.08	0.22	0.08	0.12	0.04	0.24	0.08	0.25	0.07	0.21	0.04	0.23	0.06	0.16	0.08	0.17	0.1	0.18	0.1	0.23	0.04	0.17	0.08	0.1	0.05	0.1	0.05	0.12	0.06
1740	CC[C@H]1[C@@H]2C[C@H]3[C@@H]4N(C)c5ccccc5[C@]45C[C@@H](C2[C@H]5O)N3[C@@H]1O	0.09	0.02	0.45	0.09	0.45	0.07	0.42	0.13	0.23	0.09	0.47	0.03	0.35	0.12	0.44	0.05	0.43	0.05	0.43	0.1	0.35	0.11	0.47	0.07	0.37	0.08	0.25	0.07	0.22	0.06	0.22	0.07	0.25	0.12
1744	COc1ccc2c3c1O[C@H]1C[C@@H](O)C=C[C@@]31CCN(C)C2	0.08	0.04	0.37	0.08	0.34	0.06	0.2	0.06	0.12	0.06	0.33	0.04	0.35	0.07	0.35	0.07	0.33	0.12	0.16	0.06	0.17	0.07	0.17	0.06	0.24	0.08	0.15	0.06	0.22	0.11	0.13	0.06	0.16	0.09
1745	CO[C@]12C[C@@H](COC(=O)c3cncc(Br)c3)CN(C)[C@@H]1Cc1cn(C)c3cccc2c13	0.18	0.06	0.68	0.13	0.85	0.05	0.62	0.09	0.34	0.1	0.78	0.07	0.7	0.08	0.73	0.07	0.86	0.06	0.63	0.1	0.42	0.08	0.62	0.08	0.5	0.08	0.46	0.08	0.45	0.05	0.42	0.09	0.43	0.1
1746	CN1C[C@H](C(=O)N[C@]2(C)O[C@@]3(O)[C@@H]4CCCN4C(=O)[C@H](Cc4ccccc4)N3C2=O)C[C@@H]2c3cccc4[nH]cc(c34)C[C@H]21	0.15	0.05	0.8	0.13	0.77	0.1	0.88	0.17	0.45	0.08	0.85	0.07	0.74	0.19	0.79	0.14	0.83	0.1	0.89	0.06	0.74	0.1	0.93	0.04	0.68	0.15	0.55	0.09	0.53	0.08	0.52	0.07	0.51	0.13
1747	Fc1ccc(C(c2ccc(F)cc2)N2CCN(C/C=C/c3ccccc3)CC2)cc1	0.23	0.07	0.26	0.07	0.27	0.04	0.25	0.06	0.24	0.11	0.24	0.06	0.32	0.05	0.36	0.06	0.35	0.1	0.22	0.06	0.21	0.07	0.2	0.09	0.29	0.04	0.3	0.1	0.34	0.06	0.3	0.1	0.32	0.08
1748	CCCCN1C[C@H](O)[C@@H](O)[C@H](O)[C@H]1CO	0.02	0.02	0.16	0.04	0.2	0.05	0.1	0.05	0.07	0.06	0.16	0.06	0.21	0.05	0.19	0.04	0.21	0.07	0.1	0.04	0.1	0.08	0.14	0.03	0.14	0.07	0.09	0.05	0.11	0.06	0.1	0.06	0.09	0.05
1749	CC1CCc2cc(F)cc3c(=O)c(C(=O)O)cn1c23	0.3	0.1	0.56	0.13	0.51	0.14	0.43	0.09	0.27	0.06	0.66	0.11	0.6	0.13	0.69	0.16	0.64	0.11	0.36	0.14	0.39	0.07	0.37	0.1	0.38	0.11	0.28	0.09	0.21	0.06	0.25	0.08	0.26	0.11
1750	CCCOc1ccc2[nH]c(NC(=O)OC)nc2c1	0.35	0.05	0.29	0.06	0.32	0.05	0.19	0.05	0.16	0.06	0.31	0.07	0.31	0.07	0.3	0.09	0.38	0.08	0.18	0.05	0.22	0.05	0.22	0.06	0.27	0.07	0.12	0.05	0.12	0.06	0.14	0.05	0.18	0.09
1751	c1ccc(-c2ccc(C(c3ccccc3)n3ccnc3)cc2)cc1	0.53	0.15	0.38	0.1	0.32	0.09	0.3	0.08	0.24	0.09	0.36	0.06	0.45	0.07	0.39	0.07	0.35	0.12	0.28	0.05	0.28	0.07	0.21	0.06	0.27	0.07	0.29	0.1	0.3	0.07	0.29	0.07	0.28	0.09
1752	CC(=O)Oc1cccc2c1C(=O)c1c(OC(C)=O)cc(C(=O)O)cc1C2=O	0.47	0.09	0.61	0.06	0.47	0.12	0.62	0.1	0.52	0.09	0.54	0.08	0.51	0.1	0.5	0.06	0.51	0.06	0.57	0.09	0.55	0.08	0.6	0.13	0.49	0.08	0.5	0.15	0.5	0.15	0.53	0.06	0.54	0.08
1753	O=C(O)c1ccc(OCCn2ccnc2)cc1	0.31	0.06	0.21	0.05	0.29	0.07	0.1	0.05	0.07	0.04	0.22	0.06	0.29	0.08	0.28	0.05	0.28	0.08	0.07	0.05	0.06	0.07	0.08	0.02	0.1	0.04	0.06	0.04	0.08	0.02	0.1	0.03	0.09	0.08
1754	COc1cc([C@@H]2c3cc4c(cc3[C@H](O)[C@H]3COC(=O)[C@H]23)OCO4)cc(OC)c1OC	0.25	0.07	0.61	0.14	0.37	0.1	0.53	0.07	0.44	0.15	0.55	0.06	0.42	0.16	0.44	0.1	0.37	0.1	0.55	0.12	0.53	0.11	0.54	0.12	0.57	0.11	0.57	0.07	0.58	0.18	0.57	0.12	0.56	0.12
1755	CC(=O)OCC(=O)[C@@]1(OC(C)=O)[C@@H](C)C[C@H]2[C@@H]3C[C@H](F)C4=CC(=O)C=C[C@]4(C)[C@@]3(F)[C@@H](O)C[C@@]21C	0.07	0.03	0.33	0.09	0.26	0.07	0.41	0.14	0.34	0.1	0.25	0.09	0.23	0.11	0.29	0.11	0.22	0.08	0.35	0.13	0.28	0.11	0.4	0.21	0.39	0.14	0.26	0.1	0.36	0.14	0.34	0.08	0.3	0.11
1756	C[C@@H]1C[C@H]2[C@@H]3CCC4=CC(=O)C=C[C@]4(C)[C@@]3(F)[C@@H](O)C[C@]2(C)[C@H]1C(=O)CO	0.05	0.03	0.19	0.07	0.13	0.06	0.29	0.08	0.19	0.05	0.15	0.07	0.17	0.07	0.18	0.12	0.16	0.08	0.19	0.09	0.19	0.09	0.32	0.15	0.29	0.08	0.16	0.05	0.23	0.05	0.18	0.07	0.22	0.09
1757	C[C@@H](N)C(=O)O	0.01	0.01	0.1	0.05	0.09	0.03	0.08	0.04	0.14	0.05	0.09	0.03	0.09	0.03	0.13	0.04	0.1	0.04	0.09	0.04	0.08	0.05	0.08	0.04	0.08	0.05	0.19	0.12	0.11	0.04	0.1	0.06	0.08	0.05
1758	N[C@H](CC(=O)O)C(=O)O	0.06	0.02	0.14	0.05	0.21	0.1	0.19	0.06	0.36	0.16	0.12	0.05	0.24	0.1	0.2	0.05	0.25	0.05	0.27	0.11	0.17	0.06	0.27	0.1	0.13	0.06	0.49	0.13	0.17	0.08	0.17	0.08	0.12	0.07
1759	O=C(O)CN1C(=O)c2cccc3cccc(c23)C1=O	0.35	0.14	0.58	0.15	0.51	0.15	0.51	0.08	0.29	0.06	0.63	0.06	0.62	0.1	0.59	0.08	0.63	0.07	0.45	0.11	0.46	0.06	0.42	0.1	0.37	0.07	0.41	0.07	0.26	0.04	0.3	0.06	0.32	0.08
1760	CC(C(O)c1ccc(O)cc1)N1CCC(Cc2ccccc2)CC1	0.14	0.07	0.23	0.06	0.24	0.05	0.18	0.07	0.14	0.08	0.16	0.06	0.25	0.05	0.24	0.04	0.3	0.07	0.15	0.06	0.15	0.13	0.17	0.06	0.2	0.04	0.19	0.11	0.23	0.08	0.23	0.06	0.24	0.08
1761	CCN(CC)CCOc1ccc(Cc2ccccc2)cc1	0.11	0.04	0.11	0.03	0.15	0.06	0.1	0.05	0.05	0.04	0.08	0.04	0.13	0.04	0.13	0.04	0.15	0.05	0.04	0.02	0.07	0.05	0.1	0.04	0.09	0.05	0.08	0.05	0.11	0.03	0.09	0.05	0.1	0.05
1762	N=C(N)NN=Cc1c(Cl)cccc1Cl	0.3	0.05	0.26	0.1	0.33	0.07	0.25	0.09	0.22	0.07	0.28	0.06	0.28	0.09	0.28	0.06	0.29	0.06	0.3	0.07	0.25	0.09	0.31	0.09	0.21	0.07	0.21	0.05	0.13	0.06	0.17	0.06	0.13	0.1
1763	CCN1CCC[C@H]1CNC(=O)c1c(OC)ccc(Br)c1OC	0.13	0.05	0.13	0.04	0.27	0.07	0.16	0.05	0.1	0.06	0.2	0.05	0.18	0.07	0.22	0.05	0.28	0.05	0.09	0.05	0.12	0.05	0.14	0.05	0.18	0.06	0.09	0.05	0.12	0.04	0.11	0.04	0.11	0.08
1764	CC[C@H](NC(C)C)[C@H](O)c1ccc(O)c2[nH]c(=O)ccc12	0.17	0.05	0.73	0.12	0.7	0.13	0.43	0.09	0.22	0.1	0.74	0.13	0.77	0.11	0.79	0.04	0.76	0.06	0.37	0.1	0.3	0.1	0.37	0.12	0.29	0.04	0.25	0.06	0.23	0.06	0.26	0.07	0.24	0.13
1765	COC(=O)C[C@](O)(CCCC(C)(C)O)C(=O)O[C@@H]1C(OC)=CC23CCCN2CCc2cc4c(cc2[C@H]13)OCO4	0.1	0.04	0.41	0.09	0.34	0.15	0.38	0.1	0.3	0.06	0.37	0.09	0.35	0.08	0.36	0.06	0.39	0.05	0.37	0.09	0.38	0.15	0.48	0.1	0.48	0.11	0.34	0.07	0.37	0.08	0.37	0.1	0.38	0.09
1766	CN(C(=O)c1c(O)c2ccccc2n(C)c1=O)c1ccccc1	0.55	0.11	0.55	0.12	0.51	0.07	0.55	0.09	0.42	0.09	0.61	0.06	0.55	0.13	0.6	0.07	0.55	0.11	0.6	0.08	0.56	0.1	0.49	0.08	0.46	0.07	0.48	0.08	0.46	0.08	0.46	0.1	0.49	0.13
1767	CCN1CCC[C@H]1CNC(=O)c1c(O)c(Cl)cc(Cl)c1OC	0.19	0.05	0.2	0.06	0.37	0.05	0.23	0.08	0.18	0.08	0.21	0.06	0.27	0.08	0.28	0.09	0.4	0.09	0.22	0.08	0.17	0.07	0.2	0.06	0.25	0.09	0.15	0.09	0.2	0.07	0.17	0.05	0.19	0.06
1768	O=C(NCCO[N+](=O)[O-])c1cccnc1	0.18	0.04	0.3	0.08	0.35	0.06	0.14	0.04	0.1	0.04	0.29	0.07	0.31	0.05	0.31	0.04	0.37	0.05	0.1	0.05	0.11	0.05	0.15	0.03	0.12	0.04	0.08	0.03	0.11	0.03	0.09	0.04	0.09	0.05
1769	NC(=O)N1c2ccccc2CC(=O)c2ccccc21	0.52	0.17	0.32	0.03	0.3	0.05	0.25	0.08	0.19	0.04	0.34	0.07	0.34	0.11	0.33	0.06	0.3	0.06	0.24	0.07	0.18	0.06	0.2	0.07	0.22	0.04	0.23	0.07	0.15	0.04	0.17	0.04	0.19	0.07
1770	COc1c(N2CCNC(C)C2)c(F)cc2c(=O)c(C(=O)O)cn(C3CC3)c12	0.09	0.04	0.66	0.11	0.56	0.22	0.46	0.13	0.27	0.08	0.74	0.11	0.63	0.2	0.75	0.13	0.67	0.1	0.48	0.14	0.4	0.09	0.49	0.16	0.46	0.08	0.35	0.08	0.36	0.09	0.36	0.09	0.37	0.16
1771	COc1ccc2c(c1)c1c3n2CCN(C)C3=NCC1	0.24	0.04	0.51	0.06	0.53	0.1	0.45	0.09	0.21	0.08	0.6	0.03	0.51	0.13	0.52	0.12	0.53	0.13	0.41	0.09	0.34	0.08	0.4	0.13	0.27	0.09	0.25	0.11	0.25	0.05	0.2	0.09	0.26	0.11
1772	CCC(CC)(CC(=O)Nc1cccc(/C=C/c2nc(C3CCC3)cs2)c1)C(=O)O	0.63	0.19	0.29	0.07	0.29	0.05	0.23	0.1	0.17	0.08	0.29	0.07	0.33	0.08	0.37	0.08	0.35	0.04	0.22	0.08	0.21	0.11	0.27	0.07	0.26	0.05	0.19	0.08	0.18	0.05	0.18	0.07	0.17	0.05
1773	Cn1nc(N)c2cn([C@@H]3O[C@H](CO)[C@@H](O)[C@H]3O)c3ncnc1c23	0.17	0.05	0.58	0.07	0.54	0.07	0.49	0.14	0.28	0.07	0.62	0.05	0.6	0.03	0.62	0.07	0.57	0.06	0.47	0.1	0.43	0.08	0.49	0.1	0.45	0.04	0.35	0.08	0.35	0.04	0.33	0.07	0.35	0.15
1774	OC(CN1CCC(Cc2ccc(F)cc2)CC1)c1ccc(Cl)cc1	0.1	0.05	0.15	0.06	0.17	0.05	0.1	0.06	0.08	0.07	0.1	0.05	0.16	0.05	0.17	0.03	0.16	0.05	0.08	0.05	0.11	0.1	0.08	0.06	0.18	0.04	0.14	0.09	0.12	0.05	0.12	0.04	0.11	0.06
1775	CC(C)NC[C@@H](O)COc1ccc(CC(N)=O)cc1	0.1	0.04	0.19	0.06	0.27	0.08	0.13	0.05	0.12	0.05	0.26	0.06	0.28	0.06	0.24	0.07	0.29	0.05	0.12	0.04	0.14	0.09	0.15	0.06	0.19	0.06	0.13	0.07	0.08	0.04	0.1	0.03	0.12	0.07
1776	O=c1[nH]c(=O)n([C@H]2C[C@H](O)[C@@H](CO)O2)cc1/C=C/Br	0.13	0.04	0.33	0.05	0.37	0.05	0.19	0.08	0.17	0.07	0.3	0.07	0.38	0.07	0.41	0.08	0.4	0.06	0.13	0.04	0.15	0.05	0.2	0.05	0.21	0.04	0.15	0.06	0.15	0.07	0.17	0.05	0.16	0.11
1777	CCCCCCCCCCCCCCC[C@H](O)[C@@H](N)CO	0.11	0.05	0.06	0.03	0.15	0.03	0.11	0.07	0.09	0.05	0.12	0.03	0.11	0.05	0.12	0.04	0.1	0.04	0.07	0.03	0.12	0.05	0.16	0.06	0.16	0.05	0.1	0.05	0.1	0.04	0.08	0.04	0.09	0.05
1778	NC(=O)c1ncn([C@@H]2O[C@H](CO)[C@@H](O)[C@H]2O)c1O	0.04	0.02	0.46	0.06	0.43	0.08	0.28	0.11	0.19	0.06	0.4	0.11	0.47	0.15	0.49	0.08	0.45	0.1	0.25	0.08	0.22	0.1	0.27	0.06	0.25	0.1	0.24	0.11	0.21	0.08	0.23	0.08	0.15	0.1
1780	CC(C(=O)O)c1ccc(N2Cc3ccccc3C2=O)cc1	0.64	0.14	0.23	0.08	0.23	0.05	0.2	0.08	0.12	0.07	0.25	0.07	0.26	0.06	0.29	0.06	0.22	0.03	0.16	0.08	0.15	0.08	0.18	0.06	0.19	0.05	0.14	0.06	0.15	0.06	0.16	0.07	0.13	0.05
1781	O=[N+]([O-])O[C@H]1CO[C@H]2[C@@H]1OC[C@H]2O[N+](=O)[O-]	0.1	0.04	0.19	0.06	0.31	0.07	0.16	0.05	0.11	0.04	0.19	0.06	0.26	0.09	0.18	0.06	0.24	0.04	0.12	0.03	0.16	0.05	0.23	0.08	0.18	0.05	0.16	0.1	0.13	0.04	0.11	0.04	0.12	0.07
1782	OC[C@H]1O[C@](O)(CO)[C@@H](O)[C@@H]1O[C@@H]1O[C@H](CO)[C@H](O)[C@H](O)[C@H]1O	0.05	0.04	0.21	0.08	0.18	0.09	0.3	0.12	0.2	0.09	0.19	0.1	0.22	0.09	0.2	0.09	0.14	0.08	0.25	0.1	0.19	0.11	0.38	0.08	0.31	0.09	0.2	0.07	0.2	0.08	0.23	0.09	0.19	0.15
1784	CC(=O)N[C@@H](C=O)[C@@H](O)[C@H](O)[C@H](O)CO	0.03	0.01	0.2	0.09	0.23	0.06	0.24	0.09	0.14	0.06	0.18	0.11	0.25	0.07	0.31	0.14	0.21	0.08	0.19	0.09	0.12	0.08	0.2	0.1	0.18	0.09	0.14	0.06	0.14	0.06	0.19	0.13	0.14	0.1
1785	CC(C(=O)O)c1ccc2c(c1)[nH]c1ccc(Cl)cc12	0.53	0.16	0.59	0.13	0.65	0.06	0.46	0.13	0.33	0.06	0.74	0.06	0.63	0.13	0.72	0.06	0.63	0.07	0.47	0.11	0.38	0.14	0.46	0.11	0.31	0.07	0.43	0.07	0.27	0.05	0.25	0.09	0.32	0.1
1786	COc1ccc(-c2cc(=O)c3c(O)cc(O[C@@H]4O[C@H](CO[C@@H]5O[C@@H](C)[C@H](O)[C@@H](O)[C@H]5O)[C@@H](O)[C@H](O)[C@H]4O)cc3o2)cc1O	0.27	0.09	0.75	0.08	0.63	0.06	0.74	0.1	0.7	0.15	0.61	0.17	0.59	0.13	0.65	0.11	0.51	0.11	0.81	0.15	0.74	0.1	0.83	0.07	0.71	0.15	0.84	0.09	0.78	0.07	0.82	0.04	0.79	0.12
1787	CC(=O)OCC(=O)[C@@]12OC3(CCCC3)O[C@@H]1C[C@H]1[C@@H]3CCC4=CC(=O)C=C[C@]4(C)[C@@]3(F)[C@@H](O)C[C@@]12C	0.05	0.02	0.28	0.1	0.26	0.05	0.38	0.1	0.28	0.09	0.24	0.05	0.19	0.06	0.25	0.12	0.22	0.07	0.31	0.13	0.22	0.11	0.36	0.19	0.37	0.14	0.25	0.09	0.35	0.11	0.33	0.06	0.33	0.13
1788	CCC(=O)O[C@]1(C(=O)CCl)[C@@H](C)C[C@H]2[C@@H]3CCC4=CC(=O)C=C[C@]4(C)[C@@]3(F)[C@@H](O)C[C@@]21C	0.05	0.03	0.26	0.1	0.19	0.05	0.32	0.09	0.23	0.08	0.18	0.05	0.15	0.06	0.22	0.14	0.18	0.09	0.24	0.1	0.19	0.09	0.29	0.16	0.34	0.11	0.2	0.08	0.29	0.09	0.25	0.09	0.26	0.11
1789	N#Cc1ccc2c(c1)N(CCCN1CCC(O)CC1)c1ccccc1S2	0.15	0.09	0.62	0.04	0.62	0.12	0.24	0.12	0.16	0.07	0.63	0.14	0.67	0.05	0.58	0.17	0.62	0.14	0.2	0.12	0.2	0.06	0.19	0.06	0.27	0.04	0.17	0.09	0.22	0.09	0.23	0.08	0.22	0.07
1790	Nc1nc(/C(=C/CC(=O)O)C(=O)N[C@@H]2C(=O)N3C(C(=O)O)=CCS[C@H]23)cs1	0.17	0.03	0.44	0.12	0.6	0.07	0.24	0.06	0.23	0.07	0.6	0.16	0.43	0.19	0.61	0.15	0.57	0.08	0.23	0.07	0.3	0.07	0.29	0.07	0.34	0.08	0.23	0.12	0.21	0.07	0.3	0.07	0.2	0.05
1791	C[C@@H]1O[C@@H](OC[C@H]2O[C@@H](Oc3c(-c4ccc(OCCO)c(OCCO)c4)oc4cc(OCCO)cc(O)c4c3=O)[C@H](O)[C@@H](O)[C@@H]2O)[C@H](O)[C@H](O)[C@H]1O	0.26	0.08	0.69	0.15	0.57	0.12	0.69	0.08	0.69	0.12	0.54	0.21	0.53	0.13	0.62	0.14	0.5	0.09	0.76	0.13	0.66	0.15	0.8	0.08	0.72	0.1	0.82	0.1	0.77	0.06	0.79	0.07	0.78	0.2
1792	C[C@]12CC[C@H]3[C@@H](C=CC4=CC(=O)CC[C@@]43C)[C@@H]1CC[C@@]21CCC(=O)O1	0.1	0.04	0.27	0.09	0.19	0.05	0.16	0.07	0.13	0.06	0.18	0.1	0.2	0.05	0.24	0.08	0.22	0.08	0.11	0.05	0.15	0.07	0.22	0.08	0.21	0.08	0.12	0.07	0.14	0.07	0.14	0.04	0.17	0.08
1793	CN(C)CCc1c[nH]c2ccc(C[C@H]3COC(=O)N3)cc12	0.13	0.04	0.46	0.05	0.52	0.16	0.48	0.09	0.17	0.07	0.55	0.06	0.47	0.1	0.56	0.08	0.59	0.1	0.41	0.08	0.28	0.12	0.45	0.16	0.3	0.07	0.24	0.07	0.16	0.05	0.16	0.07	0.22	0.13
1794	Cc1ncc([N+](=O)[O-])n1CC(C)O	0.04	0.02	0.1	0.03	0.2	0.05	0.07	0.03	0.08	0.05	0.09	0.03	0.18	0.06	0.14	0.05	0.18	0.06	0.04	0.02	0.05	0.03	0.06	0.03	0.06	0.03	0.04	0.03	0.05	0.03	0.05	0.02	0.05	0.04
1795	O=C(NC(Cc1cc(=O)[nH]c2ccccc12)C(=O)O)c1ccc(Cl)cc1	0.42	0.09	0.62	0.09	0.52	0.07	0.41	0.09	0.28	0.07	0.56	0.06	0.6	0.07	0.62	0.09	0.56	0.07	0.47	0.06	0.36	0.09	0.39	0.07	0.41	0.11	0.35	0.1	0.35	0.1	0.41	0.05	0.33	0.11
1796	CCCc1cc(C(N)=S)ccn1	0.19	0.06	0.13	0.04	0.18	0.04	0.13	0.07	0.11	0.07	0.13	0.03	0.17	0.04	0.17	0.06	0.16	0.04	0.09	0.04	0.15	0.06	0.09	0.03	0.1	0.05	0.12	0.07	0.09	0.04	0.07	0.04	0.07	0.04
1797	CCCCCCNC(=O)n1cc(F)c(=O)[nH]c1=O	0.14	0.05	0.16	0.05	0.25	0.04	0.14	0.03	0.1	0.07	0.2	0.06	0.21	0.04	0.18	0.04	0.26	0.03	0.11	0.03	0.1	0.04	0.17	0.06	0.15	0.05	0.1	0.04	0.1	0.04	0.11	0.04	0.09	0.07
1798	CCCCCCCCCCCCCCCCOP(=O)([O-])OCC[N+](C)(C)C	0.26	0.09	0.09	0.04	0.19	0.06	0.12	0.06	0.19	0.05	0.13	0.04	0.11	0.03	0.18	0.08	0.19	0.07	0.09	0.03	0.16	0.05	0.19	0.04	0.19	0.07	0.17	0.04	0.18	0.07	0.18	0.06	0.13	0.07
1799	Cc1ccc(-c2nc3ccc(C)cn3c2CC(=O)N(C)C)cc1	0.41	0.11	0.7	0.11	0.65	0.14	0.42	0.07	0.18	0.08	0.74	0.12	0.74	0.08	0.72	0.14	0.63	0.17	0.33	0.04	0.36	0.1	0.34	0.09	0.31	0.04	0.29	0.08	0.25	0.11	0.22	0.09	0.23	0.14
1800	CC(C)C[C@H](CN)CC(=O)O	0.04	0.02	0.09	0.04	0.17	0.06	0.07	0.04	0.1	0.04	0.1	0.03	0.1	0.03	0.09	0.03	0.14	0.08	0.1	0.03	0.06	0.04	0.1	0.05	0.07	0.03	0.12	0.06	0.05	0.03	0.04	0.03	0.04	0.04
1801	CCC(=O)NCCC1CCc2ccc3c(c21)CCO3	0.25	0.04	0.22	0.06	0.29	0.1	0.16	0.1	0.11	0.04	0.28	0.04	0.23	0.05	0.27	0.06	0.25	0.04	0.12	0.05	0.1	0.04	0.22	0.07	0.16	0.06	0.11	0.06	0.08	0.04	0.08	0.04	0.08	0.06
1802	CCCCCNC(=N)N/N=C/c1c[nH]c2ccc(OC)cc12	0.25	0.08	0.39	0.09	0.45	0.07	0.37	0.11	0.19	0.07	0.41	0.06	0.41	0.08	0.5	0.06	0.46	0.11	0.29	0.09	0.28	0.08	0.37	0.12	0.27	0.05	0.24	0.08	0.22	0.06	0.18	0.07	0.21	0.14
1803	C=C1CC[C@H]2[C@@](C)(CC[C@@H](O)[C@@]2(C)CO)[C@@H]1C/C=C1/C(=O)OC[C@H]1O	0.07	0.03	0.2	0.05	0.19	0.06	0.2	0.08	0.13	0.04	0.18	0.05	0.2	0.07	0.2	0.06	0.2	0.05	0.17	0.08	0.16	0.07	0.29	0.1	0.25	0.06	0.09	0.05	0.16	0.06	0.15	0.07	0.15	0.08
1804	O=c1[nH]cnc2nc[nH]c12	0.13	0.05	0.28	0.04	0.37	0.07	0.26	0.12	0.14	0.05	0.29	0.08	0.38	0.08	0.37	0.08	0.36	0.08	0.21	0.05	0.17	0.04	0.17	0.05	0.18	0.05	0.12	0.09	0.18	0.04	0.17	0.06	0.11	0.06
1805	O=C[C@H](O)[C@@H](O)[C@H](O[C@@H]1O[C@H](CO)[C@@H](O)[C@H](O)[C@H]1O)[C@H](O)CO	0.05	0.03	0.2	0.07	0.16	0.1	0.3	0.13	0.18	0.09	0.17	0.11	0.22	0.1	0.17	0.1	0.12	0.05	0.25	0.1	0.19	0.12	0.33	0.1	0.28	0.13	0.21	0.07	0.2	0.08	0.24	0.11	0.19	0.15
1806	CN1CC(=O)NC1=N	0.03	0.02	0.12	0.06	0.2	0.06	0.06	0.02	0.08	0.04	0.12	0.04	0.14	0.03	0.18	0.05	0.17	0.06	0.05	0.03	0.08	0.05	0.07	0.05	0.08	0.06	0.09	0.06	0.1	0.04	0.1	0.07	0.07	0.03
1807	OC[C@H]1O[C@@H](n2cnc3c(O)ncnc32)[C@H](O)[C@@H]1O	0.05	0.02	0.42	0.08	0.42	0.06	0.28	0.09	0.17	0.04	0.39	0.11	0.41	0.11	0.46	0.1	0.43	0.11	0.23	0.05	0.2	0.07	0.29	0.08	0.26	0.07	0.2	0.07	0.19	0.06	0.2	0.08	0.14	0.09
1810	NC(=O)c1ncn([C@@H]2O[C@H](CO)[C@@H](O)[C@H]2O)c1N	0.05	0.02	0.52	0.06	0.43	0.08	0.3	0.06	0.23	0.07	0.4	0.13	0.5	0.14	0.49	0.08	0.45	0.07	0.32	0.05	0.26	0.12	0.33	0.11	0.28	0.08	0.3	0.1	0.22	0.07	0.25	0.09	0.19	0.11
1811	Cc1ncc(CO)c(C=O)c1O	0.11	0.06	0.22	0.11	0.67	0.11	0.21	0.06	0.27	0.12	0.21	0.05	0.32	0.06	0.23	0.08	0.69	0.15	0.27	0.09	0.25	0.1	0.22	0.08	0.16	0.04	0.25	0.13	0.19	0.08	0.18	0.08	0.18	0.09
1812	CNC1=Nc2ccc(Cl)cc2C(c2ccccc2)=[N+]([O-])C1	0.48	0.05	0.41	0.07	0.32	0.1	0.31	0.09	0.27	0.1	0.39	0.06	0.37	0.13	0.4	0.09	0.36	0.07	0.3	0.07	0.26	0.06	0.26	0.1	0.32	0.04	0.23	0.08	0.31	0.08	0.26	0.07	0.28	0.1
1813	NS(=O)(=O)Cc1noc2ccccc12	0.3	0.1	0.3	0.03	0.34	0.09	0.21	0.1	0.16	0.06	0.32	0.11	0.39	0.08	0.42	0.15	0.39	0.05	0.15	0.04	0.25	0.08	0.16	0.07	0.17	0.06	0.16	0.07	0.1	0.05	0.13	0.06	0.08	0.05
1814	O=C1Nc2ccc(Cl)cc2[C@@](C#CC2CC2)(C(F)(F)F)O1	0.31	0.1	0.27	0.04	0.28	0.06	0.14	0.08	0.12	0.03	0.28	0.07	0.29	0.06	0.31	0.05	0.26	0.09	0.16	0.05	0.15	0.04	0.16	0.06	0.23	0.05	0.09	0.04	0.12	0.05	0.13	0.04	0.11	0.06
1815	C[C@H]1O[C@H](O[C@@H]2[C@@H](CO)O[C@H](O[C@@H]3[C@@H](CO)O[C@@H](O)[C@H](O)[C@H]3O)[C@H](O)[C@H]2O)[C@H](O)[C@@H](O)[C@@H]1N[C@H]1C=C(CO)[C@@H](O)[C@H](O)[C@H]1O	0.13	0.04	0.3	0.08	0.27	0.09	0.44	0.12	0.28	0.13	0.25	0.09	0.26	0.1	0.3	0.09	0.22	0.08	0.33	0.1	0.31	0.13	0.53	0.11	0.42	0.16	0.26	0.09	0.33	0.09	0.37	0.1	0.31	0.13
1816	CC(C)(C)C(=O)OCC(=O)[C@H]1CC[C@H]2[C@@H]3CCC4=CC(=O)CC[C@]4(C)[C@H]3CC[C@]12C	0.07	0.03	0.15	0.08	0.13	0.06	0.17	0.08	0.14	0.03	0.12	0.06	0.14	0.05	0.16	0.06	0.15	0.08	0.09	0.06	0.14	0.09	0.18	0.1	0.2	0.07	0.09	0.06	0.16	0.04	0.13	0.07	0.18	0.1
1817	C/C=C1\[C@H]2C=C(C)C[C@]1(N)c1ccc(=O)[nH]c1C2	0.22	0.04	0.48	0.05	0.44	0.05	0.26	0.11	0.24	0.05	0.46	0.06	0.46	0.06	0.39	0.11	0.41	0.08	0.26	0.05	0.22	0.06	0.32	0.1	0.26	0.09	0.22	0.06	0.14	0.07	0.16	0.07	0.2	0.08
1818	COC1=C(OC)C(=O)C(C/C=C(\C)CC/C=C(\C)CC/C=C(\C)CC/C=C(\C)CC/C=C(\C)CC/C=C(\C)CC/C=C(\C)CC/C=C(\C)CC/C=C(\C)CCC=C(C)C)=C(C)C1=O	0.3	0.08	0.29	0.05	0.62	0.06	0.25	0.04	0.24	0.07	0.33	0.07	0.59	0.13	0.33	0.08	0.62	0.08	0.25	0.03	0.3	0.06	0.28	0.08	0.35	0.08	0.31	0.08	0.27	0.07	0.28	0.06	0.3	0.09
1819	CC(C)CN(C[C@@H](O)[C@H](Cc1ccccc1)NC(=O)O[C@@H]1CCOC1)S(=O)(=O)c1ccc(N)cc1	0.19	0.03	0.45	0.09	0.4	0.1	0.39	0.09	0.37	0.12	0.44	0.11	0.44	0.09	0.38	0.11	0.42	0.09	0.45	0.06	0.37	0.07	0.44	0.08	0.39	0.11	0.39	0.1	0.35	0.12	0.39	0.1	0.42	0.07
1820	CC(=O)Oc1c(C)cc(OCC(O)CNC(C)C)c(C)c1C	0.07	0.03	0.11	0.04	0.2	0.05	0.12	0.04	0.07	0.04	0.13	0.07	0.21	0.05	0.11	0.04	0.18	0.04	0.1	0.06	0.12	0.06	0.1	0.05	0.16	0.05	0.13	0.05	0.07	0.04	0.06	0.04	0.08	0.05
1821	O=C1CCc2ccc(OCCCCN3CCN(c4cccc(Cl)c4Cl)CC3)cc2N1	0.1	0.06	0.32	0.08	0.21	0.08	0.24	0.07	0.2	0.08	0.31	0.07	0.24	0.07	0.33	0.05	0.28	0.08	0.28	0.1	0.19	0.06	0.21	0.09	0.3	0.04	0.25	0.09	0.29	0.08	0.24	0.11	0.32	0.1
1822	C=CC1=C(C(=O)O)N2C(=O)[C@@H](NC(=O)/C(=N\O)c3csc(N)n3)[C@H]2SC1	0.2	0.02	0.39	0.16	0.49	0.12	0.26	0.06	0.24	0.06	0.57	0.12	0.42	0.15	0.54	0.15	0.51	0.12	0.22	0.07	0.28	0.08	0.28	0.07	0.32	0.08	0.22	0.13	0.22	0.07	0.3	0.06	0.22	0.06
1823	CN1CCN(C(=O)O[C@H]2c3nccnc3C(=O)N2c2ccc(Cl)cn2)CC1	0.15	0.04	0.25	0.11	0.35	0.04	0.26	0.08	0.14	0.08	0.35	0.04	0.29	0.03	0.32	0.09	0.33	0.05	0.25	0.08	0.17	0.08	0.2	0.08	0.36	0.06	0.16	0.06	0.2	0.05	0.2	0.08	0.15	0.09
1824	O=c1[nH]c2cc(C(F)(F)F)c(N3CCOCC3)cc2n(CP(=O)(O)O)c1=O	0.16	0.05	0.59	0.04	0.5	0.13	0.48	0.07	0.37	0.07	0.62	0.06	0.56	0.08	0.62	0.05	0.52	0.07	0.49	0.11	0.45	0.11	0.48	0.14	0.37	0.11	0.39	0.07	0.34	0.09	0.36	0.09	0.44	0.14
1825	COC(=O)[C@@H]1CC2=CC(=O)CC[C@]2(C)[C@@]23O[C@@H]2C[C@@]2(C)[C@@H](CC[C@@]24CCC(=O)O4)[C@H]13	0.07	0.04	0.32	0.09	0.28	0.07	0.36	0.1	0.3	0.1	0.31	0.07	0.28	0.06	0.29	0.09	0.3	0.08	0.3	0.1	0.3	0.07	0.4	0.1	0.34	0.1	0.3	0.12	0.36	0.08	0.3	0.05	0.37	0.15
1826	Cc1c(Cl)cccc1Nc1ncccc1C(=O)O	0.6	0.09	0.37	0.04	0.27	0.08	0.19	0.05	0.15	0.06	0.38	0.1	0.36	0.1	0.43	0.07	0.36	0.08	0.22	0.1	0.18	0.06	0.21	0.07	0.24	0.04	0.11	0.07	0.14	0.06	0.13	0.03	0.15	0.08
1827	CN1C(C(=O)Nc2ccccn2)C(=O)c2sc(Cl)cc2S1(=O)=O	0.41	0.06	0.32	0.08	0.4	0.08	0.35	0.08	0.22	0.1	0.46	0.05	0.33	0.07	0.49	0.08	0.4	0.05	0.27	0.07	0.35	0.08	0.3	0.07	0.32	0.08	0.29	0.07	0.24	0.04	0.28	0.09	0.28	0.06
1828	CC(C)(C)C(=O)NCCCC(=O)O	0.04	0.02	0.07	0.03	0.13	0.04	0.08	0.03	0.12	0.08	0.11	0.03	0.14	0.03	0.07	0.04	0.14	0.05	0.06	0.03	0.08	0.04	0.11	0.06	0.07	0.03	0.1	0.05	0.1	0.04	0.06	0.04	0.08	0.02
1829	c1ccc(C2(N3CCCC3)CCCCC2)cc1	0.2	0.03	0.11	0.04	0.23	0.05	0.08	0.03	0.09	0.08	0.13	0.03	0.12	0.04	0.12	0.03	0.14	0.05	0.06	0.03	0.09	0.04	0.11	0.06	0.11	0.04	0.11	0.07	0.08	0.03	0.09	0.05	0.1	0.08
1830	c1csc(C2(N3CCCCC3)CCCCC2)c1	0.24	0.03	0.1	0.03	0.19	0.05	0.08	0.03	0.09	0.08	0.12	0.04	0.12	0.05	0.12	0.04	0.14	0.07	0.06	0.03	0.1	0.06	0.11	0.06	0.1	0.03	0.1	0.05	0.06	0.03	0.07	0.03	0.07	0.03
1831	CC(/C=C/C=C(\C)C(=O)O[C@@H]1O[C@H](CO[C@@H]2O[C@H](CO)[C@@H](O)[C@H](O)[C@H]2O)[C@@H](O)[C@H](O)[C@H]1O)=C\C=C\C=C(C)\C=C\C=C(/C)C(=O)O[C@@H]1O[C@H](CO[C@@H]2O[C@H](CO)[C@@H](O)[C@H](O)[C@H]2O)[C@@H](O)[C@H](O)[C@H]1O	0.21	0.04	0.36	0.04	0.41	0.1	0.43	0.09	0.3	0.1	0.39	0.1	0.39	0.07	0.42	0.09	0.39	0.1	0.4	0.09	0.33	0.07	0.52	0.08	0.44	0.14	0.3	0.08	0.33	0.11	0.38	0.09	0.31	0.11
1832	O=C1CCC(c2ccccc2)(C2CCN(Cc3ccccc3)CC2)C(=O)N1	0.17	0.07	0.22	0.06	0.21	0.1	0.2	0.08	0.12	0.07	0.19	0.07	0.22	0.06	0.24	0.05	0.23	0.06	0.16	0.05	0.14	0.07	0.16	0.09	0.26	0.05	0.18	0.08	0.17	0.08	0.18	0.06	0.18	0.06
1833	COc1nccnc1NS(=O)(=O)c1ccc(N)cc1	0.2	0.11	0.42	0.1	0.43	0.06	0.32	0.05	0.24	0.09	0.4	0.08	0.34	0.11	0.45	0.13	0.4	0.08	0.39	0.09	0.27	0.08	0.35	0.15	0.25	0.07	0.26	0.13	0.17	0.06	0.25	0.08	0.22	0.09
1834	N#CC1(N2CCCCC2)CCCCC1	0.12	0.04	0.06	0.02	0.11	0.03	0.07	0.04	0.03	0.02	0.07	0.03	0.06	0.04	0.05	0.02	0.09	0.03	0.04	0.02	0.07	0.05	0.09	0.06	0.1	0.05	0.07	0.05	0.04	0.03	0.05	0.04	0.03	0.03
1835	C[C@]12CC[C@H]3[C@@H](CCC4=C(Cl)C(=O)CC[C@@]43C)[C@@H]1CC[C@@H]2O	0.11	0.04	0.13	0.07	0.13	0.06	0.09	0.07	0.08	0.03	0.09	0.06	0.07	0.04	0.14	0.07	0.11	0.05	0.06	0.04	0.07	0.04	0.13	0.08	0.14	0.07	0.06	0.05	0.08	0.05	0.08	0.04	0.07	0.05
1836	O=C1CC[C@@H](C(=O)N2CSC[C@H]2C(=O)O)N1	0.09	0.02	0.28	0.06	0.33	0.11	0.14	0.07	0.17	0.07	0.29	0.08	0.3	0.07	0.39	0.07	0.34	0.07	0.15	0.04	0.17	0.06	0.2	0.05	0.17	0.04	0.15	0.05	0.11	0.06	0.15	0.08	0.15	0.07
1837	O=C1c2ccccc2C(=O)C1c1ccc(F)cc1	0.79	0.06	0.19	0.09	0.27	0.07	0.41	0.11	0.13	0.08	0.19	0.06	0.34	0.08	0.21	0.06	0.23	0.05	0.19	0.08	0.38	0.1	0.2	0.07	0.21	0.06	0.16	0.07	0.15	0.09	0.16	0.08	0.16	0.05
1838	CC(NNC(=O)c1ccccc1)c1ccccc1	0.57	0.04	0.17	0.06	0.17	0.05	0.15	0.07	0.11	0.04	0.15	0.04	0.19	0.07	0.16	0.05	0.14	0.06	0.18	0.05	0.15	0.05	0.1	0.06	0.17	0.04	0.16	0.06	0.07	0.05	0.11	0.03	0.11	0.04
1839	O=C1CC[C@@H](C(=O)O)N1	0.06	0.03	0.18	0.08	0.24	0.07	0.16	0.05	0.28	0.11	0.12	0.05	0.22	0.09	0.23	0.05	0.26	0.05	0.23	0.1	0.16	0.06	0.23	0.08	0.11	0.04	0.34	0.13	0.18	0.05	0.17	0.06	0.15	0.05
1840	COC(c1ccccc1)(c1ccccc1)[C@H](Oc1nc(C)cc(C)n1)C(=O)O	0.3	0.09	0.27	0.06	0.29	0.05	0.27	0.07	0.18	0.08	0.25	0.08	0.35	0.07	0.27	0.04	0.27	0.06	0.3	0.07	0.29	0.07	0.18	0.08	0.31	0.04	0.24	0.09	0.25	0.05	0.26	0.06	0.23	0.09
1841	O=[N+]([O-])c1ccc(O)c2ncccc12	0.3	0.08	0.52	0.13	0.45	0.12	0.26	0.09	0.21	0.03	0.43	0.1	0.51	0.06	0.55	0.05	0.52	0.08	0.22	0.04	0.22	0.08	0.19	0.07	0.18	0.05	0.11	0.08	0.14	0.05	0.17	0.06	0.18	0.09
1842	O=C(CN1CCN(Cc2ccc3c(c2)OCO3)CC1)N1c2ccccc2Sc2ccccc21	0.2	0.07	0.33	0.06	0.27	0.05	0.31	0.08	0.29	0.08	0.32	0.06	0.25	0.08	0.36	0.08	0.3	0.05	0.36	0.08	0.31	0.09	0.28	0.04	0.37	0.07	0.35	0.14	0.39	0.06	0.37	0.12	0.45	0.16
1843	COCCOC(=O)C1=C(C)NC(C)=C(C(=O)OC/C=C/c2ccccc2)C1c1cccc([N+](=O)[O-])c1	0.26	0.1	0.4	0.09	0.36	0.07	0.31	0.09	0.31	0.08	0.38	0.16	0.46	0.09	0.36	0.1	0.44	0.1	0.31	0.07	0.31	0.14	0.33	0.12	0.44	0.08	0.35	0.13	0.37	0.08	0.4	0.08	0.41	0.06
1844	OCCN1CCN(CC/C=C2/c3ccccc3Sc3ccc(C(F)(F)F)cc32)CC1	0.12	0.05	0.32	0.08	0.28	0.06	0.33	0.08	0.24	0.08	0.32	0.09	0.28	0.09	0.29	0.07	0.32	0.05	0.31	0.05	0.21	0.08	0.29	0.04	0.35	0.05	0.25	0.11	0.3	0.06	0.23	0.12	0.33	0.09
1845	O=C1CC[C@@]2(O)[C@H]3Cc4ccc(O)c5c4[C@@]2(CCN3CC2CC2)[C@H]1O5	0.1	0.04	0.5	0.08	0.43	0.13	0.43	0.13	0.29	0.12	0.37	0.09	0.35	0.12	0.44	0.09	0.51	0.13	0.46	0.08	0.35	0.07	0.47	0.14	0.48	0.06	0.34	0.1	0.43	0.1	0.37	0.09	0.41	0.12
1846	C[C@@H](CO)NC(=O)[C@@H]1C=C2c3cccc4[nH]cc(c34)C[C@H]2N(C)C1	0.12	0.04	0.84	0.09	0.94	0.04	0.8	0.11	0.25	0.09	0.95	0.01	0.93	0.04	0.9	0.04	0.89	0.08	0.63	0.13	0.39	0.09	0.8	0.09	0.54	0.09	0.32	0.07	0.29	0.06	0.28	0.08	0.28	0.15
1847	CC(=O)[C@H]1CC[C@H]2[C@@H]3CC[C@H]4C[C@H](O)CC[C@]4(C)[C@H]3CC[C@]12C	0.08	0.03	0.1	0.05	0.11	0.05	0.08	0.05	0.08	0.03	0.09	0.05	0.06	0.03	0.12	0.05	0.12	0.06	0.05	0.03	0.06	0.04	0.16	0.09	0.12	0.06	0.08	0.05	0.08	0.05	0.06	0.04	0.06	0.05
1849	NC(=O)CC[C@@H](N)C(=O)O	0.03	0.02	0.21	0.12	0.28	0.1	0.18	0.1	0.28	0.09	0.18	0.04	0.31	0.13	0.26	0.04	0.27	0.08	0.21	0.06	0.13	0.04	0.23	0.09	0.12	0.08	0.3	0.05	0.12	0.07	0.17	0.06	0.16	0.08
1850	CC(C)C[C@@H](N)C(=O)O	0.01	0.01	0.08	0.03	0.09	0.03	0.06	0.03	0.13	0.08	0.06	0.02	0.1	0.04	0.08	0.03	0.08	0.03	0.06	0.03	0.06	0.04	0.07	0.05	0.04	0.03	0.11	0.05	0.08	0.05	0.09	0.04	0.1	0.03
1851	N[C@@H](COP(=O)(O)O)C(=O)O	0.05	0.03	0.21	0.07	0.31	0.06	0.19	0.06	0.24	0.08	0.24	0.06	0.27	0.1	0.32	0.05	0.31	0.06	0.19	0.05	0.15	0.04	0.21	0.07	0.15	0.05	0.26	0.06	0.15	0.07	0.15	0.04	0.1	0.06
1852	C[C@H](N)[C@H](O)c1ccc(O)c(O)c1	0.06	0.02	0.34	0.07	0.83	0.09	0.27	0.07	0.17	0.1	0.32	0.07	0.66	0.12	0.66	0.11	0.85	0.06	0.27	0.08	0.22	0.08	0.14	0.06	0.17	0.05	0.15	0.08	0.21	0.06	0.18	0.06	0.17	0.09
1854	CNC(=O)[C@H](Cc1c[nH]c2ccccc12)NC(=O)[C@@H](CC(=O)NO)CC(C)C	0.12	0.01	0.44	0.06	0.5	0.11	0.55	0.09	0.24	0.07	0.5	0.08	0.49	0.03	0.58	0.06	0.52	0.06	0.47	0.11	0.4	0.08	0.49	0.12	0.41	0.08	0.24	0.09	0.24	0.05	0.26	0.07	0.24	0.11
1856	O[C@@H]1[C@H](O)CN2CCC[C@@H](O)[C@H]12	0.02	0.02	0.12	0.04	0.19	0.05	0.13	0.05	0.07	0.04	0.11	0.03	0.15	0.04	0.16	0.05	0.16	0.04	0.1	0.04	0.1	0.05	0.14	0.04	0.12	0.06	0.06	0.06	0.09	0.05	0.1	0.06	0.08	0.06
1857	N[C@H](C(=O)O)c1ccc(O)cc1	0.15	0.05	0.23	0.08	0.35	0.08	0.16	0.08	0.2	0.08	0.22	0.05	0.36	0.1	0.28	0.06	0.4	0.07	0.21	0.07	0.16	0.07	0.12	0.04	0.14	0.04	0.16	0.06	0.15	0.07	0.17	0.04	0.19	0.1
1858	C[C@@H](O)[C@H](N)C(=O)O	0.01	0.01	0.11	0.06	0.14	0.04	0.11	0.03	0.15	0.08	0.1	0.04	0.13	0.06	0.18	0.07	0.14	0.05	0.13	0.04	0.13	0.07	0.1	0.06	0.1	0.06	0.18	0.09	0.13	0.05	0.11	0.06	0.07	0.03
1859	N[C@@H](CSSC[C@H](N)C(=O)O)C(=O)O	0.11	0.05	0.21	0.08	0.34	0.04	0.2	0.1	0.22	0.09	0.23	0.06	0.29	0.08	0.25	0.06	0.25	0.06	0.23	0.06	0.16	0.07	0.23	0.06	0.14	0.07	0.3	0.07	0.13	0.05	0.14	0.07	0.15	0.09
1860	CCCCNC(=N)NC(=N)N	0.08	0.03	0.24	0.09	0.28	0.08	0.22	0.11	0.28	0.05	0.3	0.07	0.29	0.08	0.26	0.07	0.32	0.1	0.23	0.05	0.24	0.1	0.36	0.12	0.25	0.09	0.31	0.09	0.16	0.06	0.19	0.06	0.2	0.08
1861	N[C@H](C(=O)O)[C@@H](O)c1ccc(O)c(O)c1	0.14	0.05	0.66	0.12	0.79	0.05	0.26	0.08	0.24	0.09	0.62	0.18	0.78	0.14	0.72	0.07	0.83	0.08	0.29	0.08	0.22	0.08	0.17	0.07	0.23	0.07	0.24	0.08	0.22	0.06	0.24	0.07	0.18	0.12
1862	CC(C)(C)NCC(O)COc1ccc(NC(=O)NC2CCCCC2)cc1	0.16	0.03	0.15	0.06	0.25	0.04	0.14	0.07	0.11	0.06	0.16	0.07	0.24	0.06	0.17	0.06	0.22	0.04	0.12	0.06	0.11	0.06	0.15	0.04	0.21	0.06	0.11	0.05	0.11	0.04	0.13	0.06	0.12	0.07
1863	CCOC(=O)C1=C(C)NC(C)=C(C(=O)OCC)C1c1ccccc1/C=C/C(=O)OC(C)(C)C	0.22	0.04	0.4	0.06	0.38	0.03	0.25	0.05	0.21	0.05	0.38	0.09	0.5	0.08	0.37	0.09	0.45	0.09	0.25	0.06	0.27	0.09	0.31	0.08	0.32	0.07	0.2	0.08	0.24	0.08	0.27	0.03	0.28	0.12
1864	C[C@@H](O)[C@H]1C(=O)N2C(C(=O)O)=C([C@H]3CCCO3)S[C@H]12	0.05	0.03	0.22	0.05	0.36	0.12	0.16	0.07	0.09	0.03	0.3	0.09	0.28	0.05	0.36	0.05	0.34	0.05	0.11	0.04	0.13	0.06	0.2	0.04	0.17	0.07	0.09	0.05	0.09	0.05	0.11	0.04	0.09	0.07
1865	CN(CCOc1ccc(NS(C)(=O)=O)cc1)CCc1ccc(NS(C)(=O)=O)cc1	0.2	0.05	0.27	0.07	0.31	0.08	0.22	0.08	0.21	0.09	0.33	0.08	0.28	0.09	0.34	0.08	0.31	0.06	0.22	0.06	0.24	0.04	0.21	0.06	0.26	0.05	0.29	0.07	0.24	0.08	0.32	0.09	0.28	0.12
1866	O=C(C[S+]([O-])Cc1ccco1)NC/C=C\COc1cc(CN2CCCCC2)ccn1	0.21	0.05	0.35	0.08	0.35	0.09	0.28	0.08	0.23	0.07	0.36	0.05	0.32	0.11	0.35	0.05	0.34	0.1	0.27	0.09	0.22	0.09	0.29	0.07	0.34	0.06	0.21	0.08	0.33	0.08	0.31	0.12	0.28	0.11
1867	C[C@@H](O)[C@H]1C(=O)N2C(C(=O)[O-])=C(SC3Cn4cnc[n+]4C3)[C@H](C)[C@H]12	0.08	0.03	0.28	0.07	0.45	0.06	0.18	0.04	0.18	0.04	0.45	0.08	0.33	0.09	0.34	0.11	0.39	0.1	0.15	0.06	0.18	0.07	0.21	0.05	0.24	0.07	0.16	0.05	0.19	0.06	0.22	0.06	0.21	0.12
1868	Nc1nc(Cl)nc2c1ncn2[C@@H]1O[C@H](CO)[C@@H](O)[C@@H]1F	0.09	0.02	0.45	0.09	0.37	0.09	0.27	0.09	0.2	0.1	0.4	0.09	0.36	0.14	0.43	0.09	0.43	0.09	0.25	0.08	0.25	0.05	0.29	0.13	0.31	0.05	0.21	0.1	0.21	0.06	0.22	0.05	0.17	0.09
1869	C/C(=C\C(=O)OCCCCCCCCC(=O)O)C[C@@H]1OC[C@H](C[C@@H]2O[C@H]2[C@@H](C)[C@H](C)O)[C@@H](O)[C@H]1O	0.07	0.02	0.14	0.04	0.2	0.08	0.23	0.09	0.16	0.08	0.12	0.07	0.21	0.08	0.14	0.03	0.15	0.04	0.16	0.09	0.2	0.09	0.3	0.1	0.29	0.07	0.18	0.06	0.23	0.11	0.23	0.05	0.24	0.12
1870	CCN(CC)C(=O)/C(C#N)=C/c1cc(O)c(O)c([N+](=O)[O-])c1	0.26	0.05	0.32	0.05	0.44	0.07	0.32	0.09	0.24	0.04	0.38	0.09	0.39	0.12	0.37	0.07	0.45	0.11	0.32	0.11	0.25	0.07	0.3	0.11	0.32	0.05	0.24	0.06	0.27	0.06	0.27	0.06	0.23	0.13
1871	Nc1nc(NC2CC2)c2ncn([C@@H]3C=C[C@@H](CO)C3)c2n1	0.15	0.04	0.46	0.08	0.47	0.05	0.3	0.08	0.15	0.06	0.4	0.14	0.44	0.09	0.4	0.08	0.48	0.04	0.3	0.05	0.28	0.1	0.35	0.09	0.36	0.05	0.23	0.11	0.21	0.07	0.2	0.08	0.19	0.13
1872	C[C@@H]1CC(=O)NN=C1c1ccc(NN=C(C#N)C#N)cc1	0.49	0.2	0.3	0.06	0.31	0.07	0.22	0.07	0.09	0.04	0.32	0.06	0.35	0.09	0.34	0.1	0.33	0.08	0.21	0.05	0.17	0.09	0.16	0.08	0.22	0.06	0.14	0.05	0.13	0.06	0.13	0.04	0.08	0.04
1873	C=C1[C@@H](n2cnc3c(=O)[nH]c(N)nc32)C[C@H](O)[C@H]1CO	0.11	0.03	0.51	0.05	0.44	0.09	0.34	0.06	0.23	0.07	0.43	0.11	0.45	0.06	0.47	0.05	0.52	0.06	0.27	0.07	0.32	0.06	0.38	0.1	0.36	0.08	0.22	0.1	0.21	0.08	0.23	0.07	0.22	0.08
1874	CCCCCOC(=O)Nc1nc(=O)n([C@@H]2O[C@H](C)[C@@H](O)[C@H]2O)cc1F	0.06	0.03	0.26	0.07	0.3	0.06	0.23	0.05	0.13	0.05	0.26	0.05	0.26	0.03	0.29	0.08	0.28	0.06	0.2	0.05	0.18	0.09	0.25	0.06	0.27	0.08	0.14	0.06	0.15	0.05	0.17	0.07	0.12	0.07
1875	C[C@]12CC[C@H]3[C@@H](CC[C@H]4NC(=O)C=C[C@]34C)[C@@H]1CC[C@@H]2C(=O)Nc1cc(C(F)(F)F)ccc1C(F)(F)F	0.26	0.04	0.32	0.08	0.29	0.07	0.32	0.09	0.27	0.11	0.31	0.03	0.28	0.06	0.32	0.07	0.28	0.09	0.29	0.07	0.28	0.09	0.37	0.11	0.4	0.06	0.22	0.11	0.27	0.1	0.27	0.05	0.26	0.08
1876	Cc1c(C(=O)NN2CCCCC2)nn(-c2ccc(Cl)cc2Cl)c1-c1ccc(Cl)cc1	0.2	0.1	0.38	0.09	0.28	0.06	0.32	0.07	0.27	0.06	0.34	0.1	0.38	0.05	0.41	0.09	0.36	0.07	0.3	0.1	0.29	0.07	0.26	0.06	0.42	0.06	0.36	0.1	0.38	0.09	0.37	0.06	0.38	0.12
1877	C#Cc1cccc(Nc2ncnc3cc(OCCOC)c(OCCOC)cc23)c1	0.3	0.06	0.5	0.08	0.41	0.04	0.36	0.08	0.24	0.09	0.52	0.08	0.48	0.07	0.48	0.07	0.43	0.07	0.43	0.08	0.42	0.12	0.29	0.1	0.42	0.07	0.41	0.1	0.4	0.08	0.38	0.12	0.36	0.09
1878	CC[C@H]1OC(=O)[C@H](C)C(=O)[C@H](C)[C@@H](O[C@@H]2O[C@H](C)C[C@H](N(C)C)[C@H]2O)[C@](C)(OC)C[C@@H](C)C(=O)[C@H](C)[C@H]2N(CCCCn3cnc(-c4cccnc4)c3)C(=O)O[C@]12C	0.2	0.03	0.39	0.06	0.36	0.1	0.4	0.09	0.32	0.08	0.36	0.06	0.33	0.11	0.37	0.08	0.38	0.06	0.41	0.07	0.44	0.09	0.42	0.12	0.46	0.12	0.39	0.09	0.39	0.13	0.38	0.09	0.39	0.13
1879	Cc1cccc(C)c1OCC(=O)N[C@@H](Cc1ccccc1)[C@@H](O)C[C@H](Cc1ccccc1)NC(=O)[C@H](C(C)C)N1CCCNC1=O	0.1	0.03	0.38	0.08	0.28	0.12	0.35	0.1	0.32	0.09	0.29	0.11	0.35	0.05	0.28	0.09	0.29	0.09	0.43	0.1	0.36	0.12	0.35	0.12	0.46	0.09	0.37	0.16	0.37	0.1	0.42	0.07	0.42	0.09
1880	Cc1ccc(-c2ncc(Cl)cc2-c2ccc(S(C)(=O)=O)cc2)cn1	0.49	0.06	0.44	0.07	0.39	0.11	0.44	0.04	0.31	0.1	0.5	0.06	0.53	0.06	0.52	0.11	0.4	0.11	0.37	0.1	0.44	0.08	0.36	0.1	0.41	0.07	0.4	0.1	0.42	0.07	0.33	0.13	0.43	0.14
1881	C[C@]12CC[C@@H]3c4ccc(OC(=O)N(CCCl)CCCl)cc4CC[C@H]3[C@@H]1CC[C@@H]2O	0.2	0.08	0.27	0.07	0.26	0.06	0.2	0.08	0.16	0.1	0.25	0.06	0.21	0.06	0.27	0.07	0.23	0.08	0.14	0.04	0.11	0.06	0.17	0.1	0.22	0.06	0.11	0.07	0.18	0.07	0.17	0.08	0.22	0.08
1882	C[C@]12CC[C@H]3[C@H]([C@@H]1[C@@H]1C[C@@H]1[C@@]21CCC(=O)O1)[C@H]1C[C@H]1C1=CC(=O)CC[C@@]13C	0.12	0.05	0.32	0.07	0.28	0.07	0.3	0.09	0.27	0.09	0.29	0.07	0.25	0.05	0.33	0.07	0.31	0.08	0.28	0.08	0.24	0.07	0.34	0.06	0.28	0.07	0.27	0.11	0.29	0.06	0.25	0.08	0.28	0.09
1883	C[C@H]1CNc2c(cccc2S(=O)(=O)N[C@@H](CCCNC(=N)N)C(=O)N2CC[C@@H](C)C[C@@H]2C(=O)O)C1	0.11	0.05	0.48	0.11	0.45	0.12	0.38	0.1	0.32	0.1	0.55	0.08	0.5	0.04	0.48	0.1	0.45	0.1	0.39	0.09	0.41	0.04	0.45	0.1	0.47	0.08	0.3	0.1	0.34	0.09	0.34	0.1	0.35	0.07
1884	CC(C)(C)c1ccc(C(=O)CCCN2CCC(OC(c3ccccc3)c3ccccc3)CC2)cc1	0.11	0.03	0.22	0.06	0.29	0.05	0.22	0.07	0.28	0.07	0.18	0.04	0.25	0.06	0.31	0.06	0.35	0.08	0.21	0.07	0.21	0.06	0.22	0.08	0.3	0.05	0.36	0.07	0.37	0.08	0.34	0.12	0.36	0.1
1885	C#C[C@]1(O)C=C[C@H]2[C@@H]3CCC4=CC(=O)CC[C@@H]4[C@H]3CC[C@@]21CC	0.12	0.04	0.38	0.07	0.35	0.11	0.12	0.05	0.1	0.03	0.27	0.09	0.26	0.09	0.3	0.15	0.29	0.1	0.09	0.04	0.09	0.04	0.15	0.08	0.18	0.09	0.09	0.07	0.12	0.06	0.11	0.05	0.11	0.05
1886	Cc1oc(=O)oc1CN1CCN(c2cc3c(cc2F)c(=O)c(C(=O)O)c2n3C(C)S2)CC1	0.17	0.06	0.67	0.05	0.59	0.13	0.6	0.1	0.48	0.08	0.7	0.08	0.6	0.16	0.73	0.09	0.65	0.11	0.65	0.18	0.58	0.1	0.66	0.11	0.61	0.1	0.58	0.07	0.57	0.08	0.54	0.1	0.59	0.11
1887	COc1ccc(-c2ccc3cc(C(=O)O)ccc3c2)cc1C12CC3CC(CC(C3)C1)C2	0.44	0.05	0.61	0.14	0.46	0.1	0.47	0.08	0.42	0.11	0.62	0.06	0.58	0.07	0.58	0.12	0.61	0.12	0.46	0.08	0.45	0.09	0.46	0.09	0.43	0.08	0.53	0.13	0.46	0.08	0.46	0.13	0.51	0.09
1888	Cc1nc2ccc(CN(C)c3ccc(C(=O)N[C@@H](CCC(=O)O)C(=O)O)s3)cc2c(=O)[nH]1	0.25	0.05	0.69	0.07	0.65	0.06	0.55	0.08	0.32	0.06	0.71	0.07	0.67	0.06	0.75	0.05	0.66	0.1	0.49	0.11	0.53	0.12	0.51	0.1	0.52	0.08	0.35	0.1	0.32	0.11	0.43	0.1	0.38	0.09
1889	CC1CCc2c(N3CCC(O)CC3)c(F)cc3c(=O)c(C(=O)O)cn1c23	0.11	0.04	0.65	0.11	0.52	0.2	0.56	0.12	0.32	0.11	0.69	0.13	0.66	0.13	0.74	0.12	0.64	0.18	0.53	0.16	0.41	0.08	0.56	0.15	0.52	0.1	0.38	0.09	0.36	0.11	0.37	0.1	0.35	0.12
1890	C[C@@H](c1ncncc1F)[C@](O)(Cn1cncn1)c1ccc(F)cc1F	0.28	0.08	0.35	0.09	0.39	0.04	0.32	0.15	0.14	0.08	0.41	0.06	0.36	0.07	0.42	0.08	0.36	0.06	0.25	0.07	0.25	0.03	0.2	0.09	0.34	0.08	0.18	0.06	0.2	0.07	0.23	0.09	0.18	0.08
1891	CC(C)(C)C(=O)OCOP(=O)(COCCn1cnc2c(N)ncnc21)OCOC(=O)C(C)(C)C	0.2	0.06	0.32	0.05	0.38	0.06	0.29	0.07	0.25	0.08	0.4	0.06	0.33	0.11	0.36	0.04	0.41	0.06	0.27	0.07	0.35	0.07	0.32	0.05	0.34	0.07	0.24	0.08	0.25	0.07	0.28	0.06	0.26	0.09
1892	CC(=O)NC[C@H]1CN(c2ccc(N3CCOCC3)c(F)c2)C(=O)O1	0.08	0.03	0.33	0.05	0.3	0.05	0.21	0.04	0.1	0.08	0.36	0.06	0.3	0.07	0.3	0.08	0.3	0.06	0.22	0.06	0.17	0.04	0.19	0.08	0.29	0.06	0.1	0.03	0.13	0.05	0.13	0.07	0.1	0.07
1893	Nc1nc(=O)c2ncn(CCC(CO)CO)c2[nH]1	0.07	0.02	0.4	0.05	0.38	0.09	0.29	0.09	0.16	0.06	0.36	0.1	0.4	0.08	0.37	0.08	0.46	0.1	0.22	0.08	0.24	0.06	0.36	0.1	0.29	0.06	0.22	0.1	0.19	0.06	0.19	0.09	0.18	0.08
1894	CCCCC(=O)OCC(=O)[C@]1(O)Cc2c(O)c3c(c(O)c2[C@@H](O[C@H]2C[C@H](NC(=O)C(F)(F)F)[C@H](O)[C@H](C)O2)C1)C(=O)c1c(OC)cccc1C3=O	0.25	0.04	0.91	0.05	0.58	0.12	0.91	0.04	0.87	0.06	0.62	0.1	0.58	0.07	0.59	0.09	0.45	0.12	0.91	0.05	0.91	0.06	0.91	0.07	0.88	0.08	0.92	0.06	0.9	0.07	0.83	0.06	0.93	0.08
1895	CC(=O)[C@H]1CC[C@H]2[C@@H]3CC[C@H]4C[C@](C)(O)CC[C@]4(C)[C@H]3CC[C@]12C	0.08	0.02	0.11	0.06	0.11	0.05	0.08	0.05	0.08	0.02	0.09	0.05	0.06	0.03	0.11	0.05	0.12	0.06	0.05	0.04	0.06	0.04	0.15	0.06	0.14	0.04	0.08	0.06	0.08	0.05	0.08	0.04	0.08	0.06
1896	NC(=O)c1cn(Cc2c(F)cccc2F)nn1	0.25	0.09	0.33	0.06	0.29	0.09	0.27	0.1	0.18	0.08	0.32	0.07	0.32	0.09	0.36	0.08	0.38	0.07	0.21	0.08	0.22	0.07	0.21	0.04	0.28	0.08	0.1	0.08	0.16	0.08	0.18	0.07	0.16	0.07
1897	CC(C)Cc1ccc([C@@H](C)C(=O)NS(C)(=O)=O)cc1	0.32	0.06	0.1	0.04	0.19	0.05	0.11	0.04	0.07	0.03	0.15	0.05	0.19	0.04	0.16	0.04	0.17	0.05	0.05	0.03	0.09	0.04	0.08	0.04	0.1	0.03	0.04	0.03	0.06	0.03	0.07	0.04	0.07	0.04
1898	CCC(C(N)=O)N1CCCC1=O	0.01	0.01	0.05	0.02	0.19	0.05	0.07	0.04	0.05	0.03	0.06	0.02	0.15	0.06	0.11	0.04	0.15	0.04	0.04	0.02	0.04	0.03	0.09	0.07	0.05	0.03	0.04	0.03	0.04	0.02	0.06	0.05	0.05	0.03
1899	FC(F)(F)COCC(F)(F)F	0.17	0.04	0.15	0.05	0.2	0.05	0.15	0.03	0.19	0.08	0.2	0.08	0.18	0.07	0.15	0.05	0.17	0.03	0.19	0.05	0.15	0.05	0.19	0.09	0.16	0.06	0.23	0.1	0.14	0.07	0.09	0.02	0.15	0.11
1900	O=C(O)[C@H](O)c1ccccc1	0.09	0.05	0.09	0.03	0.18	0.06	0.11	0.06	0.09	0.05	0.09	0.04	0.16	0.05	0.12	0.03	0.18	0.05	0.11	0.05	0.12	0.07	0.07	0.04	0.12	0.04	0.07	0.04	0.05	0.03	0.06	0.05	0.08	0.08
1901	CC[C@@H](C)[C@H](N)C(=O)O	0.02	0.01	0.09	0.04	0.09	0.04	0.07	0.03	0.15	0.07	0.07	0.02	0.11	0.04	0.11	0.04	0.1	0.03	0.07	0.03	0.06	0.04	0.08	0.06	0.04	0.03	0.12	0.04	0.08	0.05	0.09	0.04	0.09	0.02
1902	CC(=O)N[C@@H](CCC(=O)O)C(=O)O	0.01	0.01	0.11	0.05	0.31	0.09	0.08	0.05	0.11	0.06	0.16	0.07	0.31	0.12	0.24	0.06	0.29	0.06	0.08	0.04	0.06	0.03	0.07	0.04	0.07	0.04	0.12	0.05	0.06	0.04	0.09	0.05	0.08	0.07
1903	O=C(O)[C@@H]1CSCN1	0.05	0.02	0.19	0.11	0.23	0.05	0.07	0.03	0.11	0.05	0.17	0.08	0.19	0.05	0.25	0.06	0.24	0.08	0.05	0.02	0.07	0.03	0.06	0.04	0.08	0.04	0.09	0.05	0.11	0.04	0.08	0.03	0.08	0.04
1904	O=c1c(-c2ccccc2)c1-c1ccccc1	0.56	0.2	0.42	0.11	0.48	0.13	0.37	0.08	0.32	0.08	0.51	0.03	0.56	0.09	0.44	0.12	0.44	0.09	0.33	0.07	0.51	0.13	0.35	0.08	0.25	0.08	0.37	0.13	0.24	0.05	0.21	0.11	0.25	0.09
1905	C#C[C@]1(O)CC[C@H]2[C@@H]3CCc4cc(OC5CCCC5)ccc4[C@H]3CC[C@@]21C	0.18	0.09	0.34	0.11	0.27	0.06	0.17	0.06	0.19	0.06	0.24	0.06	0.23	0.08	0.32	0.06	0.28	0.04	0.14	0.03	0.15	0.09	0.16	0.04	0.25	0.08	0.19	0.09	0.24	0.07	0.21	0.06	0.23	0.1
1906	FC(F)(F)C(F)(F)C(F)(F)C(F)(F)C(F)(F)C(F)(F)C(F)(F)C(F)(F)Br	0.34	0.1	0.31	0.11	0.32	0.08	0.36	0.09	0.19	0.05	0.23	0.13	0.2	0.1	0.18	0.06	0.14	0.06	0.38	0.11	0.38	0.07	0.38	0.16	0.35	0.1	0.24	0.06	0.18	0.05	0.18	0.07	0.21	0.14
1907	O=C(Cn1ccnc1[N+](=O)[O-])NCc1ccccc1	0.41	0.09	0.29	0.05	0.37	0.05	0.18	0.07	0.13	0.09	0.33	0.06	0.35	0.11	0.34	0.05	0.4	0.06	0.14	0.05	0.09	0.05	0.14	0.04	0.2	0.05	0.11	0.06	0.12	0.05	0.13	0.04	0.1	0.05
1908	O=c1[nH]c(=O)n([C@H]2C[C@H](O)[C@@H](CO)O2)cc1C(F)(F)F	0.1	0.03	0.33	0.06	0.29	0.06	0.21	0.04	0.21	0.07	0.3	0.07	0.33	0.06	0.34	0.11	0.34	0.11	0.17	0.04	0.23	0.05	0.22	0.08	0.28	0.07	0.15	0.06	0.16	0.05	0.17	0.05	0.16	0.1
1909	CC(C)[C@H](NC(=O)[C@H](CC(=O)O)NC(=O)[C@H](CCCCN)NC(=O)[C@@H](N)CCCNC(=N)N)C(=O)N[C@@H](Cc1ccc(O)cc1)C(=O)O	0.17	0.04	0.49	0.07	0.5	0.08	0.45	0.07	0.45	0.07	0.52	0.07	0.48	0.06	0.45	0.09	0.5	0.04	0.44	0.07	0.46	0.11	0.52	0.13	0.53	0.1	0.45	0.11	0.36	0.09	0.54	0.1	0.43	0.09
1910	FCOC(C(F)(F)F)C(F)(F)F	0.18	0.04	0.17	0.05	0.2	0.08	0.19	0.04	0.21	0.09	0.21	0.08	0.18	0.08	0.14	0.05	0.16	0.03	0.23	0.05	0.23	0.08	0.23	0.09	0.2	0.07	0.27	0.11	0.17	0.05	0.13	0.04	0.11	0.09
1911	Clc1ccc(C(Cn2ccnc2)OCc2ccsc2Cl)c(Cl)c1	0.35	0.14	0.32	0.07	0.3	0.07	0.18	0.05	0.17	0.06	0.32	0.08	0.29	0.07	0.38	0.09	0.3	0.06	0.14	0.04	0.15	0.08	0.18	0.08	0.23	0.07	0.2	0.07	0.2	0.09	0.22	0.05	0.18	0.1
1912	COC(=O)C1=C(C#N)NC(C)=C(C(=O)OC(C)C)C1c1cccc([N+](=O)[O-])c1	0.19	0.05	0.41	0.08	0.64	0.13	0.27	0.06	0.16	0.08	0.72	0.09	0.73	0.06	0.43	0.11	0.71	0.08	0.2	0.07	0.3	0.09	0.23	0.1	0.34	0.06	0.16	0.08	0.16	0.08	0.21	0.05	0.14	0.07
1913	COc1ccccc1Oc1c(NS(=O)(=O)c2ccc(C(C)(C)C)cc2)nc(-c2ncccn2)nc1OCCO	0.34	0.09	0.53	0.05	0.41	0.08	0.52	0.06	0.48	0.07	0.46	0.11	0.42	0.09	0.48	0.07	0.46	0.03	0.57	0.08	0.55	0.13	0.54	0.09	0.56	0.12	0.58	0.1	0.55	0.07	0.56	0.08	0.57	0.12
1914	Cc1cc(O)c(C(=O)N[C@@H](C(=O)N[C@@H]2C(=O)N3C(C(=O)O)=C(CSc4nnnn4C)CS[C@H]23)c2ccc(O)cc2)cn1	0.29	0.07	0.52	0.09	0.6	0.09	0.45	0.13	0.47	0.1	0.65	0.07	0.44	0.12	0.65	0.05	0.52	0.16	0.48	0.05	0.51	0.14	0.51	0.09	0.64	0.06	0.46	0.13	0.49	0.07	0.56	0.08	0.48	0.14
1915	CCC(C)(Oc1ccc(C2(c3ccc(OC(C)(CC)C(=O)O)cc3)CCCCC2)cc1)C(=O)O	0.24	0.07	0.29	0.06	0.27	0.05	0.29	0.11	0.24	0.09	0.24	0.04	0.29	0.06	0.25	0.05	0.3	0.07	0.29	0.09	0.27	0.1	0.36	0.08	0.35	0.06	0.33	0.1	0.31	0.11	0.32	0.07	0.33	0.11
1916	Cc1cccc(C)c1NC(=O)CC12CCCN1CCC2	0.21	0.06	0.14	0.03	0.26	0.08	0.18	0.07	0.12	0.04	0.17	0.04	0.21	0.04	0.16	0.04	0.21	0.03	0.07	0.03	0.11	0.06	0.18	0.08	0.13	0.04	0.07	0.04	0.09	0.03	0.11	0.03	0.08	0.05
1917	C[C@H](CSC(=O)c1ccccc1)C(=O)N1C[C@@H](Sc2ccccc2)C[C@H]1C(=O)O	0.24	0.1	0.25	0.08	0.28	0.09	0.24	0.08	0.19	0.06	0.26	0.05	0.28	0.05	0.31	0.05	0.26	0.08	0.22	0.09	0.2	0.06	0.23	0.1	0.29	0.08	0.25	0.1	0.28	0.07	0.28	0.11	0.28	0.06
1918	C=C1/C(=C\C=C2/CCC[C@@]3(C)[C@H]2CC[C@@H]3[C@H](C)/C=C/[C@@H](O)C2CC2)C[C@@H](O)C[C@@H]1O	0.09	0.04	0.18	0.06	0.39	0.08	0.15	0.07	0.14	0.08	0.17	0.05	0.3	0.06	0.38	0.05	0.29	0.1	0.1	0.04	0.1	0.07	0.19	0.11	0.19	0.06	0.13	0.06	0.22	0.06	0.15	0.07	0.17	0.1
1919	NC(=O)[C@@H]1C[C@]2(NC(=O)NC2=O)c2cc(F)ccc2O1	0.23	0.02	0.48	0.05	0.5	0.06	0.28	0.1	0.21	0.05	0.46	0.05	0.5	0.05	0.51	0.11	0.52	0.06	0.26	0.08	0.25	0.07	0.23	0.06	0.28	0.06	0.2	0.1	0.22	0.07	0.24	0.07	0.18	0.09
[truncated: 2,516 more rows]
